# Supplementary material for: p53 regulates enhancer accessibility and activity in response to DNA damage
Source: Nucleic Acids Res. 2017 Jul 13;45(17):9889–900. doi: 10.1093/nar/gkx577 (PMC5622327; doi:10.1093/nar/gkx577)
Supplement: Supplementary Data [file gkx577_supp.zip]

Archive with 15 entries (15 files):
- FigureSUP1.pdf
- FigureSUP2.pdf
- FigureSUP3.pdf
- FigureSUP4.pdf
- FigureSUP5.pdf
- nar-03023-d-2016-File013.xlsx
- nar-03023-d-2016-File014.xlsx
- nar-03023-d-2016-File015.xlsx
- nar-03023-d-2016-File016.xlsx
- nar-03023-d-2016-File017.xlsx
- nar-03023-d-2016-File018.xlsx
- nar-03023-d-2016-File019.xlsx
- nar-03023-d-2016-File020.xlsx
- Younger_Supplemental_Figure_Legends.docx
- Younger_Supplemental_Methods.docx
