# Supplementary material for: p53 regulates enhancer accessibility and activity in response to DNA damage
Source: Nucleic Acids Res. 2017 Jul 13;45(17):9889–900. doi: 10.1093/nar/gkx577 (PMC5622327; doi:10.1093/nar/gkx577)
Supplement: Supplementary Data [file gkx577_supp.zip › nar-03023-d-2016-File013.xlsx]

## Sheet: Oligo_Index
OligoNumber	OligoSequence	Barcode	OligoType	Chrom	Start	Stop
1	ACTGGCCGCTTCACTGgtgtgtgtgtgtgtgtgtgtgtgtgtgtgtgttccaaatcACTTGTCCTAGCTTGCtccagcatgcctggacagaactagacaagccccagcccaGGTACCTCTAGAcacacgagtgAGATCGGAAGAGCGTCG	cacacgagtg	NativeMotif	chr2	114371732	114371826
2	ACTGGCCGCTTCACTGgtgtgtgtgtgtgtgtgtgtgtgtgtgtgtgttccaaatcACTTGTCCTAGCTTGCtccagcatgcctggacagaactagacaagccccagcccaGGTACCTCTAGAgttcgtgatgAGATCGGAAGAGCGTCG	gttcgtgatg	NativeMotif	chr2	114371732	114371826
3	ACTGGCCGCTTCACTGgtgtgtgtgtgtgtgtgtgtgtgtgtgtgtgttccaaatcACTTGTCCTAGCTTGCtccagcatgcctggacagaactagacaagccccagcccaGGTACCTCTAGAcataatgacgAGATCGGAAGAGCGTCG	cataatgacg	NativeMotif	chr2	114371732	114371826
4	ACTGGCCGCTTCACTGgtgtgtgtgtgtgtgtgtgtgtgtgtgtgtgttccaaatcACTTGTCCTAGCTTGCtccagcatgcctggacagaactagacaagccccagcccaGGTACCTCTAGAaggcatcgtgAGATCGGAAGAGCGTCG	aggcatcgtg	NativeMotif	chr2	114371732	114371826
5	ACTGGCCGCTTCACTGgtgtgtgtgtgtgtgtgtgtgtgtgtgtgtgttccaaatcACTTGTCCTAGCTTGCtccagcatgcctggacagaactagacaagccccagcccaGGTACCTCTAGAtgcacgctgtAGATCGGAAGAGCGTCG	tgcacgctgt	NativeMotif	chr2	114371732	114371826
6	ACTGGCCGCTTCACTGgtgtgtgtgtgtgtgtgtgtgtgtgtgtgtgttccaaatcACTTGTCCTAGCTTGCtccagcatgcctggacagaactagacaagccccagcccaGGTACCTCTAGAtcacgtaagtAGATCGGAAGAGCGTCG	tcacgtaagt	NativeMotif	chr2	114371732	114371826
7	ACTGGCCGCTTCACTGgtgtgtgtgtgtgtgtgtgtgtgtgtgtgtgttccaaatcACTTGTCCTAGCTTGCtccagcatgcctggacagaactagacaagccccagcccaGGTACCTCTAGActagagtagcAGATCGGAAGAGCGTCG	ctagagtagc	NativeMotif	chr2	114371732	114371826
8	ACTGGCCGCTTCACTGgtgtgtgtgtgtgtgtgtgtgtgtgtgtgtgttccaaatcACTTGTCCTAGCTTGCtccagcatgcctggacagaactagacaagccccagcccaGGTACCTCTAGAagccatgtgtAGATCGGAAGAGCGTCG	agccatgtgt	NativeMotif	chr2	114371732	114371826
9	ACTGGCCGCTTCACTGgtgtgtgtgtgtgtgtgtgtgtgtgtgtgtgttccaaatcACTTGTCCTAGCTTGCtccagcatgcctggacagaactagacaagccccagcccaGGTACCTCTAGAgactgattgcAGATCGGAAGAGCGTCG	gactgattgc	NativeMotif	chr2	114371732	114371826
10	ACTGGCCGCTTCACTGgtgtgtgtgtgtgtgtgtgtgtgtgtgtgtgttccaaatcACTTGTCCTAGCTTGCtccagcatgcctggacagaactagacaagccccagcccaGGTACCTCTAGAgcaagcctagAGATCGGAAGAGCGTCG	gcaagcctag	NativeMotif	chr2	114371732	114371826
11	ACTGGCCGCTTCACTGgtgtgtgtgtgtgtgtgtgtgtgtgtgtgtgttccaaatcTAGCTTCACTCGTCGTtccagcatgcctggacagaactagacaagccccagcccaGGTACCTCTAGAgagacacttgAGATCGGAAGAGCGTCG	gagacacttg	ScrambleMotif	chr2	114371732	114371826
12	ACTGGCCGCTTCACTGgtgtgtgtgtgtgtgtgtgtgtgtgtgtgtgttccaaatcTAGCTTCACTCGTCGTtccagcatgcctggacagaactagacaagccccagcccaGGTACCTCTAGAcaccaccatgAGATCGGAAGAGCGTCG	caccaccatg	ScrambleMotif	chr2	114371732	114371826
13	ACTGGCCGCTTCACTGgtgtgtgtgtgtgtgtgtgtgtgtgtgtgtgttccaaatcTAGCTTCACTCGTCGTtccagcatgcctggacagaactagacaagccccagcccaGGTACCTCTAGAgcatgatcatAGATCGGAAGAGCGTCG	gcatgatcat	ScrambleMotif	chr2	114371732	114371826
14	ACTGGCCGCTTCACTGgtgtgtgtgtgtgtgtgtgtgtgtgtgtgtgttccaaatcTAGCTTCACTCGTCGTtccagcatgcctggacagaactagacaagccccagcccaGGTACCTCTAGAtctgacgtggAGATCGGAAGAGCGTCG	tctgacgtgg	ScrambleMotif	chr2	114371732	114371826
15	ACTGGCCGCTTCACTGgtgtgtgtgtgtgtgtgtgtgtgtgtgtgtgttccaaatcTAGCTTCACTCGTCGTtccagcatgcctggacagaactagacaagccccagcccaGGTACCTCTAGAacacatcagcAGATCGGAAGAGCGTCG	acacatcagc	ScrambleMotif	chr2	114371732	114371826
16	ACTGGCCGCTTCACTGgtgtgtgtgtgtgtgtgtgtgtgtgtgtgtgttccaaatcTAGCTTCACTCGTCGTtccagcatgcctggacagaactagacaagccccagcccaGGTACCTCTAGAtacctagtcgAGATCGGAAGAGCGTCG	tacctagtcg	ScrambleMotif	chr2	114371732	114371826
17	ACTGGCCGCTTCACTGgtgtgtgtgtgtgtgtgtgtgtgtgtgtgtgttccaaatcTAGCTTCACTCGTCGTtccagcatgcctggacagaactagacaagccccagcccaGGTACCTCTAGAaactatggatAGATCGGAAGAGCGTCG	aactatggat	ScrambleMotif	chr2	114371732	114371826
18	ACTGGCCGCTTCACTGgtgtgtgtgtgtgtgtgtgtgtgtgtgtgtgttccaaatcTAGCTTCACTCGTCGTtccagcatgcctggacagaactagacaagccccagcccaGGTACCTCTAGAaatcaagtcgAGATCGGAAGAGCGTCG	aatcaagtcg	ScrambleMotif	chr2	114371732	114371826
19	ACTGGCCGCTTCACTGgtgtgtgtgtgtgtgtgtgtgtgtgtgtgtgttccaaatcTAGCTTCACTCGTCGTtccagcatgcctggacagaactagacaagccccagcccaGGTACCTCTAGAgctaacgtgtAGATCGGAAGAGCGTCG	gctaacgtgt	ScrambleMotif	chr2	114371732	114371826
20	ACTGGCCGCTTCACTGgtgtgtgtgtgtgtgtgtgtgtgtgtgtgtgttccaaatcTAGCTTCACTCGTCGTtccagcatgcctggacagaactagacaagccccagcccaGGTACCTCTAGAcaattggtgaAGATCGGAAGAGCGTCG	caattggtga	ScrambleMotif	chr2	114371732	114371826
21	ACTGGCCGCTTCACTGaagtggtaatgccttctctggaactttgcctgcatttgggACATGTTGGGACATGCcagcattatgcaagcaacagtaccttgctgatgtctgtgGGTACCTCTAGAacacttagggAGATCGGAAGAGCGTCG	acacttaggg	NativeMotif	chr8	29628104	29628198
22	ACTGGCCGCTTCACTGaagtggtaatgccttctctggaactttgcctgcatttgggACATGTTGGGACATGCcagcattatgcaagcaacagtaccttgctgatgtctgtgGGTACCTCTAGAacgatgtttaAGATCGGAAGAGCGTCG	acgatgttta	NativeMotif	chr8	29628104	29628198
23	ACTGGCCGCTTCACTGaagtggtaatgccttctctggaactttgcctgcatttgggACATGTTGGGACATGCcagcattatgcaagcaacagtaccttgctgatgtctgtgGGTACCTCTAGAccctaactggAGATCGGAAGAGCGTCG	ccctaactgg	NativeMotif	chr8	29628104	29628198
24	ACTGGCCGCTTCACTGaagtggtaatgccttctctggaactttgcctgcatttgggACATGTTGGGACATGCcagcattatgcaagcaacagtaccttgctgatgtctgtgGGTACCTCTAGAactatgtggtAGATCGGAAGAGCGTCG	actatgtggt	NativeMotif	chr8	29628104	29628198
25	ACTGGCCGCTTCACTGaagtggtaatgccttctctggaactttgcctgcatttgggACATGTTGGGACATGCcagcattatgcaagcaacagtaccttgctgatgtctgtgGGTACCTCTAGAcctaacgatgAGATCGGAAGAGCGTCG	cctaacgatg	NativeMotif	chr8	29628104	29628198
26	ACTGGCCGCTTCACTGaagtggtaatgccttctctggaactttgcctgcatttgggACATGTTGGGACATGCcagcattatgcaagcaacagtaccttgctgatgtctgtgGGTACCTCTAGAgcctaatccgAGATCGGAAGAGCGTCG	gcctaatccg	NativeMotif	chr8	29628104	29628198
27	ACTGGCCGCTTCACTGaagtggtaatgccttctctggaactttgcctgcatttgggACATGTTGGGACATGCcagcattatgcaagcaacagtaccttgctgatgtctgtgGGTACCTCTAGAgtttgctatgAGATCGGAAGAGCGTCG	gtttgctatg	NativeMotif	chr8	29628104	29628198
28	ACTGGCCGCTTCACTGaagtggtaatgccttctctggaactttgcctgcatttgggACATGTTGGGACATGCcagcattatgcaagcaacagtaccttgctgatgtctgtgGGTACCTCTAGAcatcgggtcgAGATCGGAAGAGCGTCG	catcgggtcg	NativeMotif	chr8	29628104	29628198
29	ACTGGCCGCTTCACTGaagtggtaatgccttctctggaactttgcctgcatttgggACATGTTGGGACATGCcagcattatgcaagcaacagtaccttgctgatgtctgtgGGTACCTCTAGAtcgactcagaAGATCGGAAGAGCGTCG	tcgactcaga	NativeMotif	chr8	29628104	29628198
30	ACTGGCCGCTTCACTGaagtggtaatgccttctctggaactttgcctgcatttgggACATGTTGGGACATGCcagcattatgcaagcaacagtaccttgctgatgtctgtgGGTACCTCTAGAcagcatatgaAGATCGGAAGAGCGTCG	cagcatatga	NativeMotif	chr8	29628104	29628198
31	ACTGGCCGCTTCACTGaagtggtaatgccttctctggaactttgcctgcatttgggCAATGATTTGCGGGCAcagcattatgcaagcaacagtaccttgctgatgtctgtgGGTACCTCTAGAcatagagcggAGATCGGAAGAGCGTCG	catagagcgg	ScrambleMotif	chr8	29628104	29628198
32	ACTGGCCGCTTCACTGaagtggtaatgccttctctggaactttgcctgcatttgggCAATGATTTGCGGGCAcagcattatgcaagcaacagtaccttgctgatgtctgtgGGTACCTCTAGAcatgcaaaccAGATCGGAAGAGCGTCG	catgcaaacc	ScrambleMotif	chr8	29628104	29628198
33	ACTGGCCGCTTCACTGaagtggtaatgccttctctggaactttgcctgcatttgggCAATGATTTGCGGGCAcagcattatgcaagcaacagtaccttgctgatgtctgtgGGTACCTCTAGAcccggatggcAGATCGGAAGAGCGTCG	cccggatggc	ScrambleMotif	chr8	29628104	29628198
34	ACTGGCCGCTTCACTGaagtggtaatgccttctctggaactttgcctgcatttgggCAATGATTTGCGGGCAcagcattatgcaagcaacagtaccttgctgatgtctgtgGGTACCTCTAGAatccatgggaAGATCGGAAGAGCGTCG	atccatggga	ScrambleMotif	chr8	29628104	29628198
35	ACTGGCCGCTTCACTGaagtggtaatgccttctctggaactttgcctgcatttgggCAATGATTTGCGGGCAcagcattatgcaagcaacagtaccttgctgatgtctgtgGGTACCTCTAGAccatctccgcAGATCGGAAGAGCGTCG	ccatctccgc	ScrambleMotif	chr8	29628104	29628198
36	ACTGGCCGCTTCACTGaagtggtaatgccttctctggaactttgcctgcatttgggCAATGATTTGCGGGCAcagcattatgcaagcaacagtaccttgctgatgtctgtgGGTACCTCTAGActgcatctcgAGATCGGAAGAGCGTCG	ctgcatctcg	ScrambleMotif	chr8	29628104	29628198
37	ACTGGCCGCTTCACTGaagtggtaatgccttctctggaactttgcctgcatttgggCAATGATTTGCGGGCAcagcattatgcaagcaacagtaccttgctgatgtctgtgGGTACCTCTAGAacctgatgtcAGATCGGAAGAGCGTCG	acctgatgtc	ScrambleMotif	chr8	29628104	29628198
38	ACTGGCCGCTTCACTGaagtggtaatgccttctctggaactttgcctgcatttgggCAATGATTTGCGGGCAcagcattatgcaagcaacagtaccttgctgatgtctgtgGGTACCTCTAGAgagcgcatggAGATCGGAAGAGCGTCG	gagcgcatgg	ScrambleMotif	chr8	29628104	29628198
39	ACTGGCCGCTTCACTGaagtggtaatgccttctctggaactttgcctgcatttgggCAATGATTTGCGGGCAcagcattatgcaagcaacagtaccttgctgatgtctgtgGGTACCTCTAGAtaccatgctcAGATCGGAAGAGCGTCG	taccatgctc	ScrambleMotif	chr8	29628104	29628198
40	ACTGGCCGCTTCACTGaagtggtaatgccttctctggaactttgcctgcatttgggCAATGATTTGCGGGCAcagcattatgcaagcaacagtaccttgctgatgtctgtgGGTACCTCTAGAtcgctatagaAGATCGGAAGAGCGTCG	tcgctataga	ScrambleMotif	chr8	29628104	29628198
41	ACTGGCCGCTTCACTGggcatgcactatgggctggggcttgtctagttctgtccagGCATGCTGGAGCAAGCtaggacaagtgatttggaacacacacacacacacacacaGGTACCTCTAGAacatcagctcAGATCGGAAGAGCGTCG	acatcagctc	NativeMotif	chr19	59108323	59108417
42	ACTGGCCGCTTCACTGggcatgcactatgggctggggcttgtctagttctgtccagGCATGCTGGAGCAAGCtaggacaagtgatttggaacacacacacacacacacacaGGTACCTCTAGAcagtgtaagaAGATCGGAAGAGCGTCG	cagtgtaaga	NativeMotif	chr19	59108323	59108417
43	ACTGGCCGCTTCACTGggcatgcactatgggctggggcttgtctagttctgtccagGCATGCTGGAGCAAGCtaggacaagtgatttggaacacacacacacacacacacaGGTACCTCTAGAccacaatgtaAGATCGGAAGAGCGTCG	ccacaatgta	NativeMotif	chr19	59108323	59108417
44	ACTGGCCGCTTCACTGggcatgcactatgggctggggcttgtctagttctgtccagGCATGCTGGAGCAAGCtaggacaagtgatttggaacacacacacacacacacacaGGTACCTCTAGAcacgtctgatAGATCGGAAGAGCGTCG	cacgtctgat	NativeMotif	chr19	59108323	59108417
45	ACTGGCCGCTTCACTGggcatgcactatgggctggggcttgtctagttctgtccagGCATGCTGGAGCAAGCtaggacaagtgatttggaacacacacacacacacacacaGGTACCTCTAGAgctagtggctAGATCGGAAGAGCGTCG	gctagtggct	NativeMotif	chr19	59108323	59108417
46	ACTGGCCGCTTCACTGggcatgcactatgggctggggcttgtctagttctgtccagGCATGCTGGAGCAAGCtaggacaagtgatttggaacacacacacacacacacacaGGTACCTCTAGAcaacgtatgaAGATCGGAAGAGCGTCG	caacgtatga	NativeMotif	chr19	59108323	59108417
47	ACTGGCCGCTTCACTGggcatgcactatgggctggggcttgtctagttctgtccagGCATGCTGGAGCAAGCtaggacaagtgatttggaacacacacacacacacacacaGGTACCTCTAGAatgcaggatgAGATCGGAAGAGCGTCG	atgcaggatg	NativeMotif	chr19	59108323	59108417
48	ACTGGCCGCTTCACTGggcatgcactatgggctggggcttgtctagttctgtccagGCATGCTGGAGCAAGCtaggacaagtgatttggaacacacacacacacacacacaGGTACCTCTAGActattcgtgtAGATCGGAAGAGCGTCG	ctattcgtgt	NativeMotif	chr19	59108323	59108417
49	ACTGGCCGCTTCACTGggcatgcactatgggctggggcttgtctagttctgtccagGCATGCTGGAGCAAGCtaggacaagtgatttggaacacacacacacacacacacaGGTACCTCTAGAcacgatcttgAGATCGGAAGAGCGTCG	cacgatcttg	NativeMotif	chr19	59108323	59108417
50	ACTGGCCGCTTCACTGggcatgcactatgggctggggcttgtctagttctgtccagGCATGCTGGAGCAAGCtaggacaagtgatttggaacacacacacacacacacacaGGTACCTCTAGAcaaatgacagAGATCGGAAGAGCGTCG	caaatgacag	NativeMotif	chr19	59108323	59108417
51	ACTGGCCGCTTCACTGggcatgcactatgggctggggcttgtctagttctgtccagTCCGGCGAACGTAAGGtaggacaagtgatttggaacacacacacacacacacacaGGTACCTCTAGAcacgataatgAGATCGGAAGAGCGTCG	cacgataatg	ScrambleMotif	chr19	59108323	59108417
52	ACTGGCCGCTTCACTGggcatgcactatgggctggggcttgtctagttctgtccagTCCGGCGAACGTAAGGtaggacaagtgatttggaacacacacacacacacacacaGGTACCTCTAGAcagtacttgaAGATCGGAAGAGCGTCG	cagtacttga	ScrambleMotif	chr19	59108323	59108417
53	ACTGGCCGCTTCACTGggcatgcactatgggctggggcttgtctagttctgtccagTCCGGCGAACGTAAGGtaggacaagtgatttggaacacacacacacacacacacaGGTACCTCTAGAcgacaatcgcAGATCGGAAGAGCGTCG	cgacaatcgc	ScrambleMotif	chr19	59108323	59108417
54	ACTGGCCGCTTCACTGggcatgcactatgggctggggcttgtctagttctgtccagTCCGGCGAACGTAAGGtaggacaagtgatttggaacacacacacacacacacacaGGTACCTCTAGAgctccatgtaAGATCGGAAGAGCGTCG	gctccatgta	ScrambleMotif	chr19	59108323	59108417
55	ACTGGCCGCTTCACTGggcatgcactatgggctggggcttgtctagttctgtccagTCCGGCGAACGTAAGGtaggacaagtgatttggaacacacacacacacacacacaGGTACCTCTAGActatcggattAGATCGGAAGAGCGTCG	ctatcggatt	ScrambleMotif	chr19	59108323	59108417
56	ACTGGCCGCTTCACTGggcatgcactatgggctggggcttgtctagttctgtccagTCCGGCGAACGTAAGGtaggacaagtgatttggaacacacacacacacacacacaGGTACCTCTAGActaatccgcgAGATCGGAAGAGCGTCG	ctaatccgcg	ScrambleMotif	chr19	59108323	59108417
57	ACTGGCCGCTTCACTGggcatgcactatgggctggggcttgtctagttctgtccagTCCGGCGAACGTAAGGtaggacaagtgatttggaacacacacacacacacacacaGGTACCTCTAGAtcttaccatgAGATCGGAAGAGCGTCG	tcttaccatg	ScrambleMotif	chr19	59108323	59108417
58	ACTGGCCGCTTCACTGggcatgcactatgggctggggcttgtctagttctgtccagTCCGGCGAACGTAAGGtaggacaagtgatttggaacacacacacacacacacacaGGTACCTCTAGAcatcactccgAGATCGGAAGAGCGTCG	catcactccg	ScrambleMotif	chr19	59108323	59108417
59	ACTGGCCGCTTCACTGggcatgcactatgggctggggcttgtctagttctgtccagTCCGGCGAACGTAAGGtaggacaagtgatttggaacacacacacacacacacacaGGTACCTCTAGAtcacttgatcAGATCGGAAGAGCGTCG	tcacttgatc	ScrambleMotif	chr19	59108323	59108417
60	ACTGGCCGCTTCACTGggcatgcactatgggctggggcttgtctagttctgtccagTCCGGCGAACGTAAGGtaggacaagtgatttggaacacacacacacacacacacaGGTACCTCTAGAtcgagcgtgcAGATCGGAAGAGCGTCG	tcgagcgtgc	ScrambleMotif	chr19	59108323	59108417
61	ACTGGCCGCTTCACTGggcatgcactatgggctggggcttgtctagttctgtccagGCATGCTGGAGCAAGCtaggacaagtgatttggaacacacacacacacacacacaGGTACCTCTAGAcctttatgagAGATCGGAAGAGCGTCG	cctttatgag	NativeMotif	chr21	48108670	48108764
62	ACTGGCCGCTTCACTGggcatgcactatgggctggggcttgtctagttctgtccagGCATGCTGGAGCAAGCtaggacaagtgatttggaacacacacacacacacacacaGGTACCTCTAGAtctgcgatagAGATCGGAAGAGCGTCG	tctgcgatag	NativeMotif	chr21	48108670	48108764
63	ACTGGCCGCTTCACTGggcatgcactatgggctggggcttgtctagttctgtccagGCATGCTGGAGCAAGCtaggacaagtgatttggaacacacacacacacacacacaGGTACCTCTAGAcacgtaagccAGATCGGAAGAGCGTCG	cacgtaagcc	NativeMotif	chr21	48108670	48108764
64	ACTGGCCGCTTCACTGggcatgcactatgggctggggcttgtctagttctgtccagGCATGCTGGAGCAAGCtaggacaagtgatttggaacacacacacacacacacacaGGTACCTCTAGAcaatggctcgAGATCGGAAGAGCGTCG	caatggctcg	NativeMotif	chr21	48108670	48108764
65	ACTGGCCGCTTCACTGggcatgcactatgggctggggcttgtctagttctgtccagGCATGCTGGAGCAAGCtaggacaagtgatttggaacacacacacacacacacacaGGTACCTCTAGAtacactgcgtAGATCGGAAGAGCGTCG	tacactgcgt	NativeMotif	chr21	48108670	48108764
66	ACTGGCCGCTTCACTGggcatgcactatgggctggggcttgtctagttctgtccagGCATGCTGGAGCAAGCtaggacaagtgatttggaacacacacacacacacacacaGGTACCTCTAGAaccatctcgtAGATCGGAAGAGCGTCG	accatctcgt	NativeMotif	chr21	48108670	48108764
67	ACTGGCCGCTTCACTGggcatgcactatgggctggggcttgtctagttctgtccagGCATGCTGGAGCAAGCtaggacaagtgatttggaacacacacacacacacacacaGGTACCTCTAGAagtcggatgaAGATCGGAAGAGCGTCG	agtcggatga	NativeMotif	chr21	48108670	48108764
68	ACTGGCCGCTTCACTGggcatgcactatgggctggggcttgtctagttctgtccagGCATGCTGGAGCAAGCtaggacaagtgatttggaacacacacacacacacacacaGGTACCTCTAGAcgacaacatgAGATCGGAAGAGCGTCG	cgacaacatg	NativeMotif	chr21	48108670	48108764
69	ACTGGCCGCTTCACTGggcatgcactatgggctggggcttgtctagttctgtccagGCATGCTGGAGCAAGCtaggacaagtgatttggaacacacacacacacacacacaGGTACCTCTAGAtcacgctgggAGATCGGAAGAGCGTCG	tcacgctggg	NativeMotif	chr21	48108670	48108764
70	ACTGGCCGCTTCACTGggcatgcactatgggctggggcttgtctagttctgtccagGCATGCTGGAGCAAGCtaggacaagtgatttggaacacacacacacacacacacaGGTACCTCTAGAcatatgatccAGATCGGAAGAGCGTCG	catatgatcc	NativeMotif	chr21	48108670	48108764
71	ACTGGCCGCTTCACTGggcatgcactatgggctggggcttgtctagttctgtccagAGCATGCGCCGGATGAtaggacaagtgatttggaacacacacacacacacacacaGGTACCTCTAGAaacgagtagtAGATCGGAAGAGCGTCG	aacgagtagt	ScrambleMotif	chr21	48108670	48108764
72	ACTGGCCGCTTCACTGggcatgcactatgggctggggcttgtctagttctgtccagAGCATGCGCCGGATGAtaggacaagtgatttggaacacacacacacacacacacaGGTACCTCTAGAggcatttgacAGATCGGAAGAGCGTCG	ggcatttgac	ScrambleMotif	chr21	48108670	48108764
73	ACTGGCCGCTTCACTGggcatgcactatgggctggggcttgtctagttctgtccagAGCATGCGCCGGATGAtaggacaagtgatttggaacacacacacacacacacacaGGTACCTCTAGAgcaggtatcgAGATCGGAAGAGCGTCG	gcaggtatcg	ScrambleMotif	chr21	48108670	48108764
74	ACTGGCCGCTTCACTGggcatgcactatgggctggggcttgtctagttctgtccagAGCATGCGCCGGATGAtaggacaagtgatttggaacacacacacacacacacacaGGTACCTCTAGAagccatatgaAGATCGGAAGAGCGTCG	agccatatga	ScrambleMotif	chr21	48108670	48108764
75	ACTGGCCGCTTCACTGggcatgcactatgggctggggcttgtctagttctgtccagAGCATGCGCCGGATGAtaggacaagtgatttggaacacacacacacacacacacaGGTACCTCTAGAgccgagtttgAGATCGGAAGAGCGTCG	gccgagtttg	ScrambleMotif	chr21	48108670	48108764
76	ACTGGCCGCTTCACTGggcatgcactatgggctggggcttgtctagttctgtccagAGCATGCGCCGGATGAtaggacaagtgatttggaacacacacacacacacacacaGGTACCTCTAGAaacaccgtagAGATCGGAAGAGCGTCG	aacaccgtag	ScrambleMotif	chr21	48108670	48108764
77	ACTGGCCGCTTCACTGggcatgcactatgggctggggcttgtctagttctgtccagAGCATGCGCCGGATGAtaggacaagtgatttggaacacacacacacacacacacaGGTACCTCTAGAccgctataggAGATCGGAAGAGCGTCG	ccgctatagg	ScrambleMotif	chr21	48108670	48108764
78	ACTGGCCGCTTCACTGggcatgcactatgggctggggcttgtctagttctgtccagAGCATGCGCCGGATGAtaggacaagtgatttggaacacacacacacacacacacaGGTACCTCTAGAatagtcatagAGATCGGAAGAGCGTCG	atagtcatag	ScrambleMotif	chr21	48108670	48108764
79	ACTGGCCGCTTCACTGggcatgcactatgggctggggcttgtctagttctgtccagAGCATGCGCCGGATGAtaggacaagtgatttggaacacacacacacacacacacaGGTACCTCTAGAcagtcatgggAGATCGGAAGAGCGTCG	cagtcatggg	ScrambleMotif	chr21	48108670	48108764
80	ACTGGCCGCTTCACTGggcatgcactatgggctggggcttgtctagttctgtccagAGCATGCGCCGGATGAtaggacaagtgatttggaacacacacacacacacacacaGGTACCTCTAGAaccaacgatgAGATCGGAAGAGCGTCG	accaacgatg	ScrambleMotif	chr21	48108670	48108764
81	ACTGGCCGCTTCACTGgaatctggccaatcctgaaatctctgcttggctttgtcagACAAGTTCAGGCATGCacagacatgtccatgagtttctcagaaggttgactctgcGGTACCTCTAGAgcagtaatgaAGATCGGAAGAGCGTCG	gcagtaatga	NativeMotif	chr9	118706532	118706626
82	ACTGGCCGCTTCACTGgaatctggccaatcctgaaatctctgcttggctttgtcagACAAGTTCAGGCATGCacagacatgtccatgagtttctcagaaggttgactctgcGGTACCTCTAGAacaacgtgtgAGATCGGAAGAGCGTCG	acaacgtgtg	NativeMotif	chr9	118706532	118706626
83	ACTGGCCGCTTCACTGgaatctggccaatcctgaaatctctgcttggctttgtcagACAAGTTCAGGCATGCacagacatgtccatgagtttctcagaaggttgactctgcGGTACCTCTAGActtagcttgaAGATCGGAAGAGCGTCG	cttagcttga	NativeMotif	chr9	118706532	118706626
84	ACTGGCCGCTTCACTGgaatctggccaatcctgaaatctctgcttggctttgtcagACAAGTTCAGGCATGCacagacatgtccatgagtttctcagaaggttgactctgcGGTACCTCTAGAcattaggtttAGATCGGAAGAGCGTCG	cattaggttt	NativeMotif	chr9	118706532	118706626
85	ACTGGCCGCTTCACTGgaatctggccaatcctgaaatctctgcttggctttgtcagACAAGTTCAGGCATGCacagacatgtccatgagtttctcagaaggttgactctgcGGTACCTCTAGAgagcaatcgaAGATCGGAAGAGCGTCG	gagcaatcga	NativeMotif	chr9	118706532	118706626
86	ACTGGCCGCTTCACTGgaatctggccaatcctgaaatctctgcttggctttgtcagACAAGTTCAGGCATGCacagacatgtccatgagtttctcagaaggttgactctgcGGTACCTCTAGAtacttatcggAGATCGGAAGAGCGTCG	tacttatcgg	NativeMotif	chr9	118706532	118706626
87	ACTGGCCGCTTCACTGgaatctggccaatcctgaaatctctgcttggctttgtcagACAAGTTCAGGCATGCacagacatgtccatgagtttctcagaaggttgactctgcGGTACCTCTAGAgttcatcgctAGATCGGAAGAGCGTCG	gttcatcgct	NativeMotif	chr9	118706532	118706626
88	ACTGGCCGCTTCACTGgaatctggccaatcctgaaatctctgcttggctttgtcagACAAGTTCAGGCATGCacagacatgtccatgagtttctcagaaggttgactctgcGGTACCTCTAGAtcactagcgaAGATCGGAAGAGCGTCG	tcactagcga	NativeMotif	chr9	118706532	118706626
89	ACTGGCCGCTTCACTGgaatctggccaatcctgaaatctctgcttggctttgtcagACAAGTTCAGGCATGCacagacatgtccatgagtttctcagaaggttgactctgcGGTACCTCTAGAccatcgcggtAGATCGGAAGAGCGTCG	ccatcgcggt	NativeMotif	chr9	118706532	118706626
90	ACTGGCCGCTTCACTGgaatctggccaatcctgaaatctctgcttggctttgtcagACAAGTTCAGGCATGCacagacatgtccatgagtttctcagaaggttgactctgcGGTACCTCTAGAccacagatagAGATCGGAAGAGCGTCG	ccacagatag	NativeMotif	chr9	118706532	118706626
91	ACTGGCCGCTTCACTGgaatctggccaatcctgaaatctctgcttggctttgtcagCCAATGAAGGTACGTCacagacatgtccatgagtttctcagaaggttgactctgcGGTACCTCTAGAcgtgatgagaAGATCGGAAGAGCGTCG	cgtgatgaga	ScrambleMotif	chr9	118706532	118706626
92	ACTGGCCGCTTCACTGgaatctggccaatcctgaaatctctgcttggctttgtcagCCAATGAAGGTACGTCacagacatgtccatgagtttctcagaaggttgactctgcGGTACCTCTAGAcaatgcgggcAGATCGGAAGAGCGTCG	caatgcgggc	ScrambleMotif	chr9	118706532	118706626
93	ACTGGCCGCTTCACTGgaatctggccaatcctgaaatctctgcttggctttgtcagCCAATGAAGGTACGTCacagacatgtccatgagtttctcagaaggttgactctgcGGTACCTCTAGAgggctataagAGATCGGAAGAGCGTCG	gggctataag	ScrambleMotif	chr9	118706532	118706626
94	ACTGGCCGCTTCACTGgaatctggccaatcctgaaatctctgcttggctttgtcagCCAATGAAGGTACGTCacagacatgtccatgagtttctcagaaggttgactctgcGGTACCTCTAGAgtcttgatagAGATCGGAAGAGCGTCG	gtcttgatag	ScrambleMotif	chr9	118706532	118706626
95	ACTGGCCGCTTCACTGgaatctggccaatcctgaaatctctgcttggctttgtcagCCAATGAAGGTACGTCacagacatgtccatgagtttctcagaaggttgactctgcGGTACCTCTAGAttaaacatggAGATCGGAAGAGCGTCG	ttaaacatgg	ScrambleMotif	chr9	118706532	118706626
96	ACTGGCCGCTTCACTGgaatctggccaatcctgaaatctctgcttggctttgtcagCCAATGAAGGTACGTCacagacatgtccatgagtttctcagaaggttgactctgcGGTACCTCTAGAccaatcctcgAGATCGGAAGAGCGTCG	ccaatcctcg	ScrambleMotif	chr9	118706532	118706626
97	ACTGGCCGCTTCACTGgaatctggccaatcctgaaatctctgcttggctttgtcagCCAATGAAGGTACGTCacagacatgtccatgagtttctcagaaggttgactctgcGGTACCTCTAGAtatcccattgAGATCGGAAGAGCGTCG	tatcccattg	ScrambleMotif	chr9	118706532	118706626
98	ACTGGCCGCTTCACTGgaatctggccaatcctgaaatctctgcttggctttgtcagCCAATGAAGGTACGTCacagacatgtccatgagtttctcagaaggttgactctgcGGTACCTCTAGAtcgtgaatcgAGATCGGAAGAGCGTCG	tcgtgaatcg	ScrambleMotif	chr9	118706532	118706626
99	ACTGGCCGCTTCACTGgaatctggccaatcctgaaatctctgcttggctttgtcagCCAATGAAGGTACGTCacagacatgtccatgagtttctcagaaggttgactctgcGGTACCTCTAGAgactatgacaAGATCGGAAGAGCGTCG	gactatgaca	ScrambleMotif	chr9	118706532	118706626
100	ACTGGCCGCTTCACTGgaatctggccaatcctgaaatctctgcttggctttgtcagCCAATGAAGGTACGTCacagacatgtccatgagtttctcagaaggttgactctgcGGTACCTCTAGAccatgcgatgAGATCGGAAGAGCGTCG	ccatgcgatg	ScrambleMotif	chr9	118706532	118706626
101	ACTGGCCGCTTCACTGggtggcgctggcggccacaggctgcacaagataatcctctGCATGTCAGAACATGCcctgtgcccaaaggacacagctgtgaaacctttctgaagGGTACCTCTAGAagcgtagatgAGATCGGAAGAGCGTCG	agcgtagatg	NativeMotif	chr17	67603472	67603566
102	ACTGGCCGCTTCACTGggtggcgctggcggccacaggctgcacaagataatcctctGCATGTCAGAACATGCcctgtgcccaaaggacacagctgtgaaacctttctgaagGGTACCTCTAGAccagtcgattAGATCGGAAGAGCGTCG	ccagtcgatt	NativeMotif	chr17	67603472	67603566
103	ACTGGCCGCTTCACTGggtggcgctggcggccacaggctgcacaagataatcctctGCATGTCAGAACATGCcctgtgcccaaaggacacagctgtgaaacctttctgaagGGTACCTCTAGAatgcaatagtAGATCGGAAGAGCGTCG	atgcaatagt	NativeMotif	chr17	67603472	67603566
104	ACTGGCCGCTTCACTGggtggcgctggcggccacaggctgcacaagataatcctctGCATGTCAGAACATGCcctgtgcccaaaggacacagctgtgaaacctttctgaagGGTACCTCTAGAcgccgaattgAGATCGGAAGAGCGTCG	cgccgaattg	NativeMotif	chr17	67603472	67603566
105	ACTGGCCGCTTCACTGggtggcgctggcggccacaggctgcacaagataatcctctGCATGTCAGAACATGCcctgtgcccaaaggacacagctgtgaaacctttctgaagGGTACCTCTAGAatactatgaaAGATCGGAAGAGCGTCG	atactatgaa	NativeMotif	chr17	67603472	67603566
106	ACTGGCCGCTTCACTGggtggcgctggcggccacaggctgcacaagataatcctctGCATGTCAGAACATGCcctgtgcccaaaggacacagctgtgaaacctttctgaagGGTACCTCTAGAcatgcttagaAGATCGGAAGAGCGTCG	catgcttaga	NativeMotif	chr17	67603472	67603566
107	ACTGGCCGCTTCACTGggtggcgctggcggccacaggctgcacaagataatcctctGCATGTCAGAACATGCcctgtgcccaaaggacacagctgtgaaacctttctgaagGGTACCTCTAGAtcaagagtgtAGATCGGAAGAGCGTCG	tcaagagtgt	NativeMotif	chr17	67603472	67603566
108	ACTGGCCGCTTCACTGggtggcgctggcggccacaggctgcacaagataatcctctGCATGTCAGAACATGCcctgtgcccaaaggacacagctgtgaaacctttctgaagGGTACCTCTAGAggctttcatgAGATCGGAAGAGCGTCG	ggctttcatg	NativeMotif	chr17	67603472	67603566
109	ACTGGCCGCTTCACTGggtggcgctggcggccacaggctgcacaagataatcctctGCATGTCAGAACATGCcctgtgcccaaaggacacagctgtgaaacctttctgaagGGTACCTCTAGAtgggcaatggAGATCGGAAGAGCGTCG	tgggcaatgg	NativeMotif	chr17	67603472	67603566
110	ACTGGCCGCTTCACTGggtggcgctggcggccacaggctgcacaagataatcctctGCATGTCAGAACATGCcctgtgcccaaaggacacagctgtgaaacctttctgaagGGTACCTCTAGAgaccagttgtAGATCGGAAGAGCGTCG	gaccagttgt	NativeMotif	chr17	67603472	67603566
111	ACTGGCCGCTTCACTGggtggcgctggcggccacaggctgcacaagataatcctctGAGGACCTACGTCAATcctgtgcccaaaggacacagctgtgaaacctttctgaagGGTACCTCTAGAacaagatcgcAGATCGGAAGAGCGTCG	acaagatcgc	ScrambleMotif	chr17	67603472	67603566
112	ACTGGCCGCTTCACTGggtggcgctggcggccacaggctgcacaagataatcctctGAGGACCTACGTCAATcctgtgcccaaaggacacagctgtgaaacctttctgaagGGTACCTCTAGAgacgatcgtgAGATCGGAAGAGCGTCG	gacgatcgtg	ScrambleMotif	chr17	67603472	67603566
113	ACTGGCCGCTTCACTGggtggcgctggcggccacaggctgcacaagataatcctctGAGGACCTACGTCAATcctgtgcccaaaggacacagctgtgaaacctttctgaagGGTACCTCTAGAagcacctaggAGATCGGAAGAGCGTCG	agcacctagg	ScrambleMotif	chr17	67603472	67603566
114	ACTGGCCGCTTCACTGggtggcgctggcggccacaggctgcacaagataatcctctGAGGACCTACGTCAATcctgtgcccaaaggacacagctgtgaaacctttctgaagGGTACCTCTAGAagccatgacaAGATCGGAAGAGCGTCG	agccatgaca	ScrambleMotif	chr17	67603472	67603566
115	ACTGGCCGCTTCACTGggtggcgctggcggccacaggctgcacaagataatcctctGAGGACCTACGTCAATcctgtgcccaaaggacacagctgtgaaacctttctgaagGGTACCTCTAGAttccatcgttAGATCGGAAGAGCGTCG	ttccatcgtt	ScrambleMotif	chr17	67603472	67603566
116	ACTGGCCGCTTCACTGggtggcgctggcggccacaggctgcacaagataatcctctGAGGACCTACGTCAATcctgtgcccaaaggacacagctgtgaaacctttctgaagGGTACCTCTAGAtgccattgatAGATCGGAAGAGCGTCG	tgccattgat	ScrambleMotif	chr17	67603472	67603566
117	ACTGGCCGCTTCACTGggtggcgctggcggccacaggctgcacaagataatcctctGAGGACCTACGTCAATcctgtgcccaaaggacacagctgtgaaacctttctgaagGGTACCTCTAGAactaccatagAGATCGGAAGAGCGTCG	actaccatag	ScrambleMotif	chr17	67603472	67603566
118	ACTGGCCGCTTCACTGggtggcgctggcggccacaggctgcacaagataatcctctGAGGACCTACGTCAATcctgtgcccaaaggacacagctgtgaaacctttctgaagGGTACCTCTAGAggacggtatgAGATCGGAAGAGCGTCG	ggacggtatg	ScrambleMotif	chr17	67603472	67603566
119	ACTGGCCGCTTCACTGggtggcgctggcggccacaggctgcacaagataatcctctGAGGACCTACGTCAATcctgtgcccaaaggacacagctgtgaaacctttctgaagGGTACCTCTAGAcctagtatagAGATCGGAAGAGCGTCG	cctagtatag	ScrambleMotif	chr17	67603472	67603566
120	ACTGGCCGCTTCACTGggtggcgctggcggccacaggctgcacaagataatcctctGAGGACCTACGTCAATcctgtgcccaaaggacacagctgtgaaacctttctgaagGGTACCTCTAGAgtctaaagtgAGATCGGAAGAGCGTCG	gtctaaagtg	ScrambleMotif	chr17	67603472	67603566
121	ACTGGCCGCTTCACTGtcatatatgtgtcaaactctgtcattttgccccttactacACATGCCTGGACATGCccccagagaaagggcaaactccaccattttgccccttacGGTACCTCTAGAtttcgatcgcAGATCGGAAGAGCGTCG	tttcgatcgc	NativeMotif	chr4	84092244	84092338
122	ACTGGCCGCTTCACTGtcatatatgtgtcaaactctgtcattttgccccttactacACATGCCTGGACATGCccccagagaaagggcaaactccaccattttgccccttacGGTACCTCTAGAccatccgacaAGATCGGAAGAGCGTCG	ccatccgaca	NativeMotif	chr4	84092244	84092338
123	ACTGGCCGCTTCACTGtcatatatgtgtcaaactctgtcattttgccccttactacACATGCCTGGACATGCccccagagaaagggcaaactccaccattttgccccttacGGTACCTCTAGAgcatgcctggAGATCGGAAGAGCGTCG	gcatgcctgg	NativeMotif	chr4	84092244	84092338
124	ACTGGCCGCTTCACTGtcatatatgtgtcaaactctgtcattttgccccttactacACATGCCTGGACATGCccccagagaaagggcaaactccaccattttgccccttacGGTACCTCTAGAccgataggctAGATCGGAAGAGCGTCG	ccgataggct	NativeMotif	chr4	84092244	84092338
125	ACTGGCCGCTTCACTGtcatatatgtgtcaaactctgtcattttgccccttactacACATGCCTGGACATGCccccagagaaagggcaaactccaccattttgccccttacGGTACCTCTAGAtcgtgatgccAGATCGGAAGAGCGTCG	tcgtgatgcc	NativeMotif	chr4	84092244	84092338
126	ACTGGCCGCTTCACTGtcatatatgtgtcaaactctgtcattttgccccttactacACATGCCTGGACATGCccccagagaaagggcaaactccaccattttgccccttacGGTACCTCTAGAtagcatcgtcAGATCGGAAGAGCGTCG	tagcatcgtc	NativeMotif	chr4	84092244	84092338
127	ACTGGCCGCTTCACTGtcatatatgtgtcaaactctgtcattttgccccttactacACATGCCTGGACATGCccccagagaaagggcaaactccaccattttgccccttacGGTACCTCTAGAaagctattggAGATCGGAAGAGCGTCG	aagctattgg	NativeMotif	chr4	84092244	84092338
128	ACTGGCCGCTTCACTGtcatatatgtgtcaaactctgtcattttgccccttactacACATGCCTGGACATGCccccagagaaagggcaaactccaccattttgccccttacGGTACCTCTAGAacactttacgAGATCGGAAGAGCGTCG	acactttacg	NativeMotif	chr4	84092244	84092338
129	ACTGGCCGCTTCACTGtcatatatgtgtcaaactctgtcattttgccccttactacACATGCCTGGACATGCccccagagaaagggcaaactccaccattttgccccttacGGTACCTCTAGAacactgattcAGATCGGAAGAGCGTCG	acactgattc	NativeMotif	chr4	84092244	84092338
130	ACTGGCCGCTTCACTGtcatatatgtgtcaaactctgtcattttgccccttactacACATGCCTGGACATGCccccagagaaagggcaaactccaccattttgccccttacGGTACCTCTAGAgcttactgccAGATCGGAAGAGCGTCG	gcttactgcc	NativeMotif	chr4	84092244	84092338
131	ACTGGCCGCTTCACTGtcatatatgtgtcaaactctgtcattttgccccttactacCAGCTCACACTTGAGGccccagagaaagggcaaactccaccattttgccccttacGGTACCTCTAGAtctagtgtcaAGATCGGAAGAGCGTCG	tctagtgtca	ScrambleMotif	chr4	84092244	84092338
132	ACTGGCCGCTTCACTGtcatatatgtgtcaaactctgtcattttgccccttactacCAGCTCACACTTGAGGccccagagaaagggcaaactccaccattttgccccttacGGTACCTCTAGAtgtgacattgAGATCGGAAGAGCGTCG	tgtgacattg	ScrambleMotif	chr4	84092244	84092338
133	ACTGGCCGCTTCACTGtcatatatgtgtcaaactctgtcattttgccccttactacCAGCTCACACTTGAGGccccagagaaagggcaaactccaccattttgccccttacGGTACCTCTAGAtaaacgatggAGATCGGAAGAGCGTCG	taaacgatgg	ScrambleMotif	chr4	84092244	84092338
134	ACTGGCCGCTTCACTGtcatatatgtgtcaaactctgtcattttgccccttactacCAGCTCACACTTGAGGccccagagaaagggcaaactccaccattttgccccttacGGTACCTCTAGActgcgcatggAGATCGGAAGAGCGTCG	ctgcgcatgg	ScrambleMotif	chr4	84092244	84092338
135	ACTGGCCGCTTCACTGtcatatatgtgtcaaactctgtcattttgccccttactacCAGCTCACACTTGAGGccccagagaaagggcaaactccaccattttgccccttacGGTACCTCTAGAaaacacatcgAGATCGGAAGAGCGTCG	aaacacatcg	ScrambleMotif	chr4	84092244	84092338
136	ACTGGCCGCTTCACTGtcatatatgtgtcaaactctgtcattttgccccttactacCAGCTCACACTTGAGGccccagagaaagggcaaactccaccattttgccccttacGGTACCTCTAGAtcatgtttgtAGATCGGAAGAGCGTCG	tcatgtttgt	ScrambleMotif	chr4	84092244	84092338
137	ACTGGCCGCTTCACTGtcatatatgtgtcaaactctgtcattttgccccttactacCAGCTCACACTTGAGGccccagagaaagggcaaactccaccattttgccccttacGGTACCTCTAGAtttggcatgaAGATCGGAAGAGCGTCG	tttggcatga	ScrambleMotif	chr4	84092244	84092338
138	ACTGGCCGCTTCACTGtcatatatgtgtcaaactctgtcattttgccccttactacCAGCTCACACTTGAGGccccagagaaagggcaaactccaccattttgccccttacGGTACCTCTAGAggatccatgtAGATCGGAAGAGCGTCG	ggatccatgt	ScrambleMotif	chr4	84092244	84092338
139	ACTGGCCGCTTCACTGtcatatatgtgtcaaactctgtcattttgccccttactacCAGCTCACACTTGAGGccccagagaaagggcaaactccaccattttgccccttacGGTACCTCTAGAcgtattgacaAGATCGGAAGAGCGTCG	cgtattgaca	ScrambleMotif	chr4	84092244	84092338
140	ACTGGCCGCTTCACTGtcatatatgtgtcaaactctgtcattttgccccttactacCAGCTCACACTTGAGGccccagagaaagggcaaactccaccattttgccccttacGGTACCTCTAGAacaccctagtAGATCGGAAGAGCGTCG	acaccctagt	ScrambleMotif	chr4	84092244	84092338
141	ACTGGCCGCTTCACTGccagagaaagggcaaactccaccattttgccccttactggGCATGCCTGGACATGTctccagagaaaggtgctccaccattttgagttcttatcaGGTACCTCTAGAcaccatgaacAGATCGGAAGAGCGTCG	caccatgaac	NativeMotif	chr4	84092302	84092396
142	ACTGGCCGCTTCACTGccagagaaagggcaaactccaccattttgccccttactggGCATGCCTGGACATGTctccagagaaaggtgctccaccattttgagttcttatcaGGTACCTCTAGAcagcacattgAGATCGGAAGAGCGTCG	cagcacattg	NativeMotif	chr4	84092302	84092396
143	ACTGGCCGCTTCACTGccagagaaagggcaaactccaccattttgccccttactggGCATGCCTGGACATGTctccagagaaaggtgctccaccattttgagttcttatcaGGTACCTCTAGAatcttatcgcAGATCGGAAGAGCGTCG	atcttatcgc	NativeMotif	chr4	84092302	84092396
144	ACTGGCCGCTTCACTGccagagaaagggcaaactccaccattttgccccttactggGCATGCCTGGACATGTctccagagaaaggtgctccaccattttgagttcttatcaGGTACCTCTAGAcatgtcgaacAGATCGGAAGAGCGTCG	catgtcgaac	NativeMotif	chr4	84092302	84092396
145	ACTGGCCGCTTCACTGccagagaaagggcaaactccaccattttgccccttactggGCATGCCTGGACATGTctccagagaaaggtgctccaccattttgagttcttatcaGGTACCTCTAGAcaatagagctAGATCGGAAGAGCGTCG	caatagagct	NativeMotif	chr4	84092302	84092396
146	ACTGGCCGCTTCACTGccagagaaagggcaaactccaccattttgccccttactggGCATGCCTGGACATGTctccagagaaaggtgctccaccattttgagttcttatcaGGTACCTCTAGAtgcagaatagAGATCGGAAGAGCGTCG	tgcagaatag	NativeMotif	chr4	84092302	84092396
147	ACTGGCCGCTTCACTGccagagaaagggcaaactccaccattttgccccttactggGCATGCCTGGACATGTctccagagaaaggtgctccaccattttgagttcttatcaGGTACCTCTAGActatttgcctAGATCGGAAGAGCGTCG	ctatttgcct	NativeMotif	chr4	84092302	84092396
148	ACTGGCCGCTTCACTGccagagaaagggcaaactccaccattttgccccttactggGCATGCCTGGACATGTctccagagaaaggtgctccaccattttgagttcttatcaGGTACCTCTAGAcgtaggttggAGATCGGAAGAGCGTCG	cgtaggttgg	NativeMotif	chr4	84092302	84092396
149	ACTGGCCGCTTCACTGccagagaaagggcaaactccaccattttgccccttactggGCATGCCTGGACATGTctccagagaaaggtgctccaccattttgagttcttatcaGGTACCTCTAGAcagtttaggaAGATCGGAAGAGCGTCG	cagtttagga	NativeMotif	chr4	84092302	84092396
150	ACTGGCCGCTTCACTGccagagaaagggcaaactccaccattttgccccttactggGCATGCCTGGACATGTctccagagaaaggtgctccaccattttgagttcttatcaGGTACCTCTAGAcaggcttcgcAGATCGGAAGAGCGTCG	caggcttcgc	NativeMotif	chr4	84092302	84092396
151	ACTGGCCGCTTCACTGccagagaaagggcaaactccaccattttgccccttactggCAGGGACTTATGTCGCctccagagaaaggtgctccaccattttgagttcttatcaGGTACCTCTAGAacatgtatagAGATCGGAAGAGCGTCG	acatgtatag	ScrambleMotif	chr4	84092302	84092396
152	ACTGGCCGCTTCACTGccagagaaagggcaaactccaccattttgccccttactggCAGGGACTTATGTCGCctccagagaaaggtgctccaccattttgagttcttatcaGGTACCTCTAGAgcattcgactAGATCGGAAGAGCGTCG	gcattcgact	ScrambleMotif	chr4	84092302	84092396
153	ACTGGCCGCTTCACTGccagagaaagggcaaactccaccattttgccccttactggCAGGGACTTATGTCGCctccagagaaaggtgctccaccattttgagttcttatcaGGTACCTCTAGAcgtataccgtAGATCGGAAGAGCGTCG	cgtataccgt	ScrambleMotif	chr4	84092302	84092396
154	ACTGGCCGCTTCACTGccagagaaagggcaaactccaccattttgccccttactggCAGGGACTTATGTCGCctccagagaaaggtgctccaccattttgagttcttatcaGGTACCTCTAGAgcagaatcgaAGATCGGAAGAGCGTCG	gcagaatcga	ScrambleMotif	chr4	84092302	84092396
155	ACTGGCCGCTTCACTGccagagaaagggcaaactccaccattttgccccttactggCAGGGACTTATGTCGCctccagagaaaggtgctccaccattttgagttcttatcaGGTACCTCTAGAtatccattgaAGATCGGAAGAGCGTCG	tatccattga	ScrambleMotif	chr4	84092302	84092396
156	ACTGGCCGCTTCACTGccagagaaagggcaaactccaccattttgccccttactggCAGGGACTTATGTCGCctccagagaaaggtgctccaccattttgagttcttatcaGGTACCTCTAGActagccttgcAGATCGGAAGAGCGTCG	ctagccttgc	ScrambleMotif	chr4	84092302	84092396
157	ACTGGCCGCTTCACTGccagagaaagggcaaactccaccattttgccccttactggCAGGGACTTATGTCGCctccagagaaaggtgctccaccattttgagttcttatcaGGTACCTCTAGAgactaatcagAGATCGGAAGAGCGTCG	gactaatcag	ScrambleMotif	chr4	84092302	84092396
158	ACTGGCCGCTTCACTGccagagaaagggcaaactccaccattttgccccttactggCAGGGACTTATGTCGCctccagagaaaggtgctccaccattttgagttcttatcaGGTACCTCTAGAcagttcggcgAGATCGGAAGAGCGTCG	cagttcggcg	ScrambleMotif	chr4	84092302	84092396
159	ACTGGCCGCTTCACTGccagagaaagggcaaactccaccattttgccccttactggCAGGGACTTATGTCGCctccagagaaaggtgctccaccattttgagttcttatcaGGTACCTCTAGAttgcatccgcAGATCGGAAGAGCGTCG	ttgcatccgc	ScrambleMotif	chr4	84092302	84092396
160	ACTGGCCGCTTCACTGccagagaaagggcaaactccaccattttgccccttactggCAGGGACTTATGTCGCctccagagaaaggtgctccaccattttgagttcttatcaGGTACCTCTAGAaagccattgaAGATCGGAAGAGCGTCG	aagccattga	ScrambleMotif	chr4	84092302	84092396
161	ACTGGCCGCTTCACTGtaaccaaggcctatctcattttttccctaagtctgtccagACATGCCTGAACATGCccaggcatgtcccagcttgcagcctatgccccttccttaGGTACCTCTAGActggaactggAGATCGGAAGAGCGTCG	ctggaactgg	NativeMotif	chr17	37203081	37203175
162	ACTGGCCGCTTCACTGtaaccaaggcctatctcattttttccctaagtctgtccagACATGCCTGAACATGCccaggcatgtcccagcttgcagcctatgccccttccttaGGTACCTCTAGAggcatatatgAGATCGGAAGAGCGTCG	ggcatatatg	NativeMotif	chr17	37203081	37203175
163	ACTGGCCGCTTCACTGtaaccaaggcctatctcattttttccctaagtctgtccagACATGCCTGAACATGCccaggcatgtcccagcttgcagcctatgccccttccttaGGTACCTCTAGActacgtgacaAGATCGGAAGAGCGTCG	ctacgtgaca	NativeMotif	chr17	37203081	37203175
164	ACTGGCCGCTTCACTGtaaccaaggcctatctcattttttccctaagtctgtccagACATGCCTGAACATGCccaggcatgtcccagcttgcagcctatgccccttccttaGGTACCTCTAGAttcaccttagAGATCGGAAGAGCGTCG	ttcaccttag	NativeMotif	chr17	37203081	37203175
165	ACTGGCCGCTTCACTGtaaccaaggcctatctcattttttccctaagtctgtccagACATGCCTGAACATGCccaggcatgtcccagcttgcagcctatgccccttccttaGGTACCTCTAGAcatatgttagAGATCGGAAGAGCGTCG	catatgttag	NativeMotif	chr17	37203081	37203175
166	ACTGGCCGCTTCACTGtaaccaaggcctatctcattttttccctaagtctgtccagACATGCCTGAACATGCccaggcatgtcccagcttgcagcctatgccccttccttaGGTACCTCTAGAtgaggcatcgAGATCGGAAGAGCGTCG	tgaggcatcg	NativeMotif	chr17	37203081	37203175
167	ACTGGCCGCTTCACTGtaaccaaggcctatctcattttttccctaagtctgtccagACATGCCTGAACATGCccaggcatgtcccagcttgcagcctatgccccttccttaGGTACCTCTAGAaccagtcatgAGATCGGAAGAGCGTCG	accagtcatg	NativeMotif	chr17	37203081	37203175
168	ACTGGCCGCTTCACTGtaaccaaggcctatctcattttttccctaagtctgtccagACATGCCTGAACATGCccaggcatgtcccagcttgcagcctatgccccttccttaGGTACCTCTAGAcgattagggaAGATCGGAAGAGCGTCG	cgattaggga	NativeMotif	chr17	37203081	37203175
169	ACTGGCCGCTTCACTGtaaccaaggcctatctcattttttccctaagtctgtccagACATGCCTGAACATGCccaggcatgtcccagcttgcagcctatgccccttccttaGGTACCTCTAGAagcatttaggAGATCGGAAGAGCGTCG	agcatttagg	NativeMotif	chr17	37203081	37203175
170	ACTGGCCGCTTCACTGtaaccaaggcctatctcattttttccctaagtctgtccagACATGCCTGAACATGCccaggcatgtcccagcttgcagcctatgccccttccttaGGTACCTCTAGAcgaactatggAGATCGGAAGAGCGTCG	cgaactatgg	NativeMotif	chr17	37203081	37203175
171	ACTGGCCGCTTCACTGtaaccaaggcctatctcattttttccctaagtctgtccagACGATCCGTTAAAGCCccaggcatgtcccagcttgcagcctatgccccttccttaGGTACCTCTAGActaattgtgcAGATCGGAAGAGCGTCG	ctaattgtgc	ScrambleMotif	chr17	37203081	37203175
172	ACTGGCCGCTTCACTGtaaccaaggcctatctcattttttccctaagtctgtccagACGATCCGTTAAAGCCccaggcatgtcccagcttgcagcctatgccccttccttaGGTACCTCTAGAccagtcgggaAGATCGGAAGAGCGTCG	ccagtcggga	ScrambleMotif	chr17	37203081	37203175
173	ACTGGCCGCTTCACTGtaaccaaggcctatctcattttttccctaagtctgtccagACGATCCGTTAAAGCCccaggcatgtcccagcttgcagcctatgccccttccttaGGTACCTCTAGAaagccatagaAGATCGGAAGAGCGTCG	aagccataga	ScrambleMotif	chr17	37203081	37203175
174	ACTGGCCGCTTCACTGtaaccaaggcctatctcattttttccctaagtctgtccagACGATCCGTTAAAGCCccaggcatgtcccagcttgcagcctatgccccttccttaGGTACCTCTAGActccttattgAGATCGGAAGAGCGTCG	ctccttattg	ScrambleMotif	chr17	37203081	37203175
175	ACTGGCCGCTTCACTGtaaccaaggcctatctcattttttccctaagtctgtccagACGATCCGTTAAAGCCccaggcatgtcccagcttgcagcctatgccccttccttaGGTACCTCTAGAtccgacttcgAGATCGGAAGAGCGTCG	tccgacttcg	ScrambleMotif	chr17	37203081	37203175
176	ACTGGCCGCTTCACTGtaaccaaggcctatctcattttttccctaagtctgtccagACGATCCGTTAAAGCCccaggcatgtcccagcttgcagcctatgccccttccttaGGTACCTCTAGAcccgcatgggAGATCGGAAGAGCGTCG	cccgcatggg	ScrambleMotif	chr17	37203081	37203175
177	ACTGGCCGCTTCACTGtaaccaaggcctatctcattttttccctaagtctgtccagACGATCCGTTAAAGCCccaggcatgtcccagcttgcagcctatgccccttccttaGGTACCTCTAGAactatgtcacAGATCGGAAGAGCGTCG	actatgtcac	ScrambleMotif	chr17	37203081	37203175
178	ACTGGCCGCTTCACTGtaaccaaggcctatctcattttttccctaagtctgtccagACGATCCGTTAAAGCCccaggcatgtcccagcttgcagcctatgccccttccttaGGTACCTCTAGAcccaccactgAGATCGGAAGAGCGTCG	cccaccactg	ScrambleMotif	chr17	37203081	37203175
179	ACTGGCCGCTTCACTGtaaccaaggcctatctcattttttccctaagtctgtccagACGATCCGTTAAAGCCccaggcatgtcccagcttgcagcctatgccccttccttaGGTACCTCTAGAatttcgatggAGATCGGAAGAGCGTCG	atttcgatgg	ScrambleMotif	chr17	37203081	37203175
180	ACTGGCCGCTTCACTGtaaccaaggcctatctcattttttccctaagtctgtccagACGATCCGTTAAAGCCccaggcatgtcccagcttgcagcctatgccccttccttaGGTACCTCTAGAgccagctgcgAGATCGGAAGAGCGTCG	gccagctgcg	ScrambleMotif	chr17	37203081	37203175
181	ACTGGCCGCTTCACTGttttccctaagtctgtccagacatgcctgaacatgcccagGCATGTCCCAGCTTGCagcctatgccccttccttatttggaaatgttattgccttGGTACCTCTAGAcgctcactcgAGATCGGAAGAGCGTCG	cgctcactcg	NativeMotif	chr17	37203101	37203195
182	ACTGGCCGCTTCACTGttttccctaagtctgtccagacatgcctgaacatgcccagGCATGTCCCAGCTTGCagcctatgccccttccttatttggaaatgttattgccttGGTACCTCTAGAcgatagaagtAGATCGGAAGAGCGTCG	cgatagaagt	NativeMotif	chr17	37203101	37203195
183	ACTGGCCGCTTCACTGttttccctaagtctgtccagacatgcctgaacatgcccagGCATGTCCCAGCTTGCagcctatgccccttccttatttggaaatgttattgccttGGTACCTCTAGActattagtttAGATCGGAAGAGCGTCG	ctattagttt	NativeMotif	chr17	37203101	37203195
184	ACTGGCCGCTTCACTGttttccctaagtctgtccagacatgcctgaacatgcccagGCATGTCCCAGCTTGCagcctatgccccttccttatttggaaatgttattgccttGGTACCTCTAGAagcagaattgAGATCGGAAGAGCGTCG	agcagaattg	NativeMotif	chr17	37203101	37203195
185	ACTGGCCGCTTCACTGttttccctaagtctgtccagacatgcctgaacatgcccagGCATGTCCCAGCTTGCagcctatgccccttccttatttggaaatgttattgccttGGTACCTCTAGAcatcgcgagaAGATCGGAAGAGCGTCG	catcgcgaga	NativeMotif	chr17	37203101	37203195
186	ACTGGCCGCTTCACTGttttccctaagtctgtccagacatgcctgaacatgcccagGCATGTCCCAGCTTGCagcctatgccccttccttatttggaaatgttattgccttGGTACCTCTAGAgcatttcgtcAGATCGGAAGAGCGTCG	gcatttcgtc	NativeMotif	chr17	37203101	37203195
187	ACTGGCCGCTTCACTGttttccctaagtctgtccagacatgcctgaacatgcccagGCATGTCCCAGCTTGCagcctatgccccttccttatttggaaatgttattgccttGGTACCTCTAGAacttaactgtAGATCGGAAGAGCGTCG	acttaactgt	NativeMotif	chr17	37203101	37203195
188	ACTGGCCGCTTCACTGttttccctaagtctgtccagacatgcctgaacatgcccagGCATGTCCCAGCTTGCagcctatgccccttccttatttggaaatgttattgccttGGTACCTCTAGAtcgcgtgatgAGATCGGAAGAGCGTCG	tcgcgtgatg	NativeMotif	chr17	37203101	37203195
189	ACTGGCCGCTTCACTGttttccctaagtctgtccagacatgcctgaacatgcccagGCATGTCCCAGCTTGCagcctatgccccttccttatttggaaatgttattgccttGGTACCTCTAGAgcgttataagAGATCGGAAGAGCGTCG	gcgttataag	NativeMotif	chr17	37203101	37203195
190	ACTGGCCGCTTCACTGttttccctaagtctgtccagacatgcctgaacatgcccagGCATGTCCCAGCTTGCagcctatgccccttccttatttggaaatgttattgccttGGTACCTCTAGAtagcatttagAGATCGGAAGAGCGTCG	tagcatttag	NativeMotif	chr17	37203101	37203195
191	ACTGGCCGCTTCACTGttttccctaagtctgtccagacatgcctgaacatgcccagCCTGCAGTCCTGTACGagcctatgccccttccttatttggaaatgttattgccttGGTACCTCTAGAgactattcgtAGATCGGAAGAGCGTCG	gactattcgt	ScrambleMotif	chr17	37203101	37203195
192	ACTGGCCGCTTCACTGttttccctaagtctgtccagacatgcctgaacatgcccagCCTGCAGTCCTGTACGagcctatgccccttccttatttggaaatgttattgccttGGTACCTCTAGActggatctggAGATCGGAAGAGCGTCG	ctggatctgg	ScrambleMotif	chr17	37203101	37203195
193	ACTGGCCGCTTCACTGttttccctaagtctgtccagacatgcctgaacatgcccagCCTGCAGTCCTGTACGagcctatgccccttccttatttggaaatgttattgccttGGTACCTCTAGAcagcttaggtAGATCGGAAGAGCGTCG	cagcttaggt	ScrambleMotif	chr17	37203101	37203195
194	ACTGGCCGCTTCACTGttttccctaagtctgtccagacatgcctgaacatgcccagCCTGCAGTCCTGTACGagcctatgccccttccttatttggaaatgttattgccttGGTACCTCTAGAacaatgactgAGATCGGAAGAGCGTCG	acaatgactg	ScrambleMotif	chr17	37203101	37203195
195	ACTGGCCGCTTCACTGttttccctaagtctgtccagacatgcctgaacatgcccagCCTGCAGTCCTGTACGagcctatgccccttccttatttggaaatgttattgccttGGTACCTCTAGAgcagccatgcAGATCGGAAGAGCGTCG	gcagccatgc	ScrambleMotif	chr17	37203101	37203195
196	ACTGGCCGCTTCACTGttttccctaagtctgtccagacatgcctgaacatgcccagCCTGCAGTCCTGTACGagcctatgccccttccttatttggaaatgttattgccttGGTACCTCTAGAcgataaactgAGATCGGAAGAGCGTCG	cgataaactg	ScrambleMotif	chr17	37203101	37203195
197	ACTGGCCGCTTCACTGttttccctaagtctgtccagacatgcctgaacatgcccagCCTGCAGTCCTGTACGagcctatgccccttccttatttggaaatgttattgccttGGTACCTCTAGAtcaatacgacAGATCGGAAGAGCGTCG	tcaatacgac	ScrambleMotif	chr17	37203101	37203195
198	ACTGGCCGCTTCACTGttttccctaagtctgtccagacatgcctgaacatgcccagCCTGCAGTCCTGTACGagcctatgccccttccttatttggaaatgttattgccttGGTACCTCTAGActaatcttggAGATCGGAAGAGCGTCG	ctaatcttgg	ScrambleMotif	chr17	37203101	37203195
199	ACTGGCCGCTTCACTGttttccctaagtctgtccagacatgcctgaacatgcccagCCTGCAGTCCTGTACGagcctatgccccttccttatttggaaatgttattgccttGGTACCTCTAGAggtcgccatgAGATCGGAAGAGCGTCG	ggtcgccatg	ScrambleMotif	chr17	37203101	37203195
200	ACTGGCCGCTTCACTGttttccctaagtctgtccagacatgcctgaacatgcccagCCTGCAGTCCTGTACGagcctatgccccttccttatttggaaatgttattgccttGGTACCTCTAGAgcactactggAGATCGGAAGAGCGTCG	gcactactgg	ScrambleMotif	chr17	37203101	37203195
201	ACTGGCCGCTTCACTGggcatgcagtatgggctggggcttgtctagttctgtccagGCATGCTGGAGCAAGCtaggacaagtgatttggaacacacacacacacacacacaGGTACCTCTAGAcacggtcgccAGATCGGAAGAGCGTCG	cacggtcgcc	NativeMotif	chr17	81185685	81185779
202	ACTGGCCGCTTCACTGggcatgcagtatgggctggggcttgtctagttctgtccagGCATGCTGGAGCAAGCtaggacaagtgatttggaacacacacacacacacacacaGGTACCTCTAGAagttcacatgAGATCGGAAGAGCGTCG	agttcacatg	NativeMotif	chr17	81185685	81185779
203	ACTGGCCGCTTCACTGggcatgcagtatgggctggggcttgtctagttctgtccagGCATGCTGGAGCAAGCtaggacaagtgatttggaacacacacacacacacacacaGGTACCTCTAGAacactgtaccAGATCGGAAGAGCGTCG	acactgtacc	NativeMotif	chr17	81185685	81185779
204	ACTGGCCGCTTCACTGggcatgcagtatgggctggggcttgtctagttctgtccagGCATGCTGGAGCAAGCtaggacaagtgatttggaacacacacacacacacacacaGGTACCTCTAGAgcataacaagAGATCGGAAGAGCGTCG	gcataacaag	NativeMotif	chr17	81185685	81185779
205	ACTGGCCGCTTCACTGggcatgcagtatgggctggggcttgtctagttctgtccagGCATGCTGGAGCAAGCtaggacaagtgatttggaacacacacacacacacacacaGGTACCTCTAGAgcccgtatgcAGATCGGAAGAGCGTCG	gcccgtatgc	NativeMotif	chr17	81185685	81185779
206	ACTGGCCGCTTCACTGggcatgcagtatgggctggggcttgtctagttctgtccagGCATGCTGGAGCAAGCtaggacaagtgatttggaacacacacacacacacacacaGGTACCTCTAGAcgatcggcctAGATCGGAAGAGCGTCG	cgatcggcct	NativeMotif	chr17	81185685	81185779
207	ACTGGCCGCTTCACTGggcatgcagtatgggctggggcttgtctagttctgtccagGCATGCTGGAGCAAGCtaggacaagtgatttggaacacacacacacacacacacaGGTACCTCTAGAccgatcgaggAGATCGGAAGAGCGTCG	ccgatcgagg	NativeMotif	chr17	81185685	81185779
208	ACTGGCCGCTTCACTGggcatgcagtatgggctggggcttgtctagttctgtccagGCATGCTGGAGCAAGCtaggacaagtgatttggaacacacacacacacacacacaGGTACCTCTAGAacatacctgtAGATCGGAAGAGCGTCG	acatacctgt	NativeMotif	chr17	81185685	81185779
209	ACTGGCCGCTTCACTGggcatgcagtatgggctggggcttgtctagttctgtccagGCATGCTGGAGCAAGCtaggacaagtgatttggaacacacacacacacacacacaGGTACCTCTAGAacattggtatAGATCGGAAGAGCGTCG	acattggtat	NativeMotif	chr17	81185685	81185779
210	ACTGGCCGCTTCACTGggcatgcagtatgggctggggcttgtctagttctgtccagGCATGCTGGAGCAAGCtaggacaagtgatttggaacacacacacacacacacacaGGTACCTCTAGAgcacaactgaAGATCGGAAGAGCGTCG	gcacaactga	NativeMotif	chr17	81185685	81185779
211	ACTGGCCGCTTCACTGggcatgcagtatgggctggggcttgtctagttctgtccagGTGACTGGCGGACACAtaggacaagtgatttggaacacacacacacacacacacaGGTACCTCTAGAaatacatgcaAGATCGGAAGAGCGTCG	aatacatgca	ScrambleMotif	chr17	81185685	81185779
212	ACTGGCCGCTTCACTGggcatgcagtatgggctggggcttgtctagttctgtccagGTGACTGGCGGACACAtaggacaagtgatttggaacacacacacacacacacacaGGTACCTCTAGAaccagatgcaAGATCGGAAGAGCGTCG	accagatgca	ScrambleMotif	chr17	81185685	81185779
213	ACTGGCCGCTTCACTGggcatgcagtatgggctggggcttgtctagttctgtccagGTGACTGGCGGACACAtaggacaagtgatttggaacacacacacacacacacacaGGTACCTCTAGAcaacgtgtcaAGATCGGAAGAGCGTCG	caacgtgtca	ScrambleMotif	chr17	81185685	81185779
214	ACTGGCCGCTTCACTGggcatgcagtatgggctggggcttgtctagttctgtccagGTGACTGGCGGACACAtaggacaagtgatttggaacacacacacacacacacacaGGTACCTCTAGAacataccggcAGATCGGAAGAGCGTCG	acataccggc	ScrambleMotif	chr17	81185685	81185779
215	ACTGGCCGCTTCACTGggcatgcagtatgggctggggcttgtctagttctgtccagGTGACTGGCGGACACAtaggacaagtgatttggaacacacacacacacacacacaGGTACCTCTAGAcagcatgaatAGATCGGAAGAGCGTCG	cagcatgaat	ScrambleMotif	chr17	81185685	81185779
216	ACTGGCCGCTTCACTGggcatgcagtatgggctggggcttgtctagttctgtccagGTGACTGGCGGACACAtaggacaagtgatttggaacacacacacacacacacacaGGTACCTCTAGAtagcgatgccAGATCGGAAGAGCGTCG	tagcgatgcc	ScrambleMotif	chr17	81185685	81185779
217	ACTGGCCGCTTCACTGggcatgcagtatgggctggggcttgtctagttctgtccagGTGACTGGCGGACACAtaggacaagtgatttggaacacacacacacacacacacaGGTACCTCTAGAcgcgcatgagAGATCGGAAGAGCGTCG	cgcgcatgag	ScrambleMotif	chr17	81185685	81185779
218	ACTGGCCGCTTCACTGggcatgcagtatgggctggggcttgtctagttctgtccagGTGACTGGCGGACACAtaggacaagtgatttggaacacacacacacacacacacaGGTACCTCTAGAcgatgagatcAGATCGGAAGAGCGTCG	cgatgagatc	ScrambleMotif	chr17	81185685	81185779
219	ACTGGCCGCTTCACTGggcatgcagtatgggctggggcttgtctagttctgtccagGTGACTGGCGGACACAtaggacaagtgatttggaacacacacacacacacacacaGGTACCTCTAGActatagtagaAGATCGGAAGAGCGTCG	ctatagtaga	ScrambleMotif	chr17	81185685	81185779
220	ACTGGCCGCTTCACTGggcatgcagtatgggctggggcttgtctagttctgtccagGTGACTGGCGGACACAtaggacaagtgatttggaacacacacacacacacacacaGGTACCTCTAGActccaccgtgAGATCGGAAGAGCGTCG	ctccaccgtg	ScrambleMotif	chr17	81185685	81185779
221	ACTGGCCGCTTCACTGcattaggaggagattgtgtcagctgatctgccactgagagGCATGTTCAGGCTTGTtctgagacatagatttccttcatgtggaagattctggacGGTACCTCTAGAgggagacatgAGATCGGAAGAGCGTCG	gggagacatg	NativeMotif	chr2	102320638	102320732
222	ACTGGCCGCTTCACTGcattaggaggagattgtgtcagctgatctgccactgagagGCATGTTCAGGCTTGTtctgagacatagatttccttcatgtggaagattctggacGGTACCTCTAGAccggattcagAGATCGGAAGAGCGTCG	ccggattcag	NativeMotif	chr2	102320638	102320732
223	ACTGGCCGCTTCACTGcattaggaggagattgtgtcagctgatctgccactgagagGCATGTTCAGGCTTGTtctgagacatagatttccttcatgtggaagattctggacGGTACCTCTAGAcataggaattAGATCGGAAGAGCGTCG	cataggaatt	NativeMotif	chr2	102320638	102320732
224	ACTGGCCGCTTCACTGcattaggaggagattgtgtcagctgatctgccactgagagGCATGTTCAGGCTTGTtctgagacatagatttccttcatgtggaagattctggacGGTACCTCTAGAacctagtcgcAGATCGGAAGAGCGTCG	acctagtcgc	NativeMotif	chr2	102320638	102320732
225	ACTGGCCGCTTCACTGcattaggaggagattgtgtcagctgatctgccactgagagGCATGTTCAGGCTTGTtctgagacatagatttccttcatgtggaagattctggacGGTACCTCTAGAatcaaactggAGATCGGAAGAGCGTCG	atcaaactgg	NativeMotif	chr2	102320638	102320732
226	ACTGGCCGCTTCACTGcattaggaggagattgtgtcagctgatctgccactgagagGCATGTTCAGGCTTGTtctgagacatagatttccttcatgtggaagattctggacGGTACCTCTAGAcgcagctatgAGATCGGAAGAGCGTCG	cgcagctatg	NativeMotif	chr2	102320638	102320732
227	ACTGGCCGCTTCACTGcattaggaggagattgtgtcagctgatctgccactgagagGCATGTTCAGGCTTGTtctgagacatagatttccttcatgtggaagattctggacGGTACCTCTAGAgtctttgatgAGATCGGAAGAGCGTCG	gtctttgatg	NativeMotif	chr2	102320638	102320732
228	ACTGGCCGCTTCACTGcattaggaggagattgtgtcagctgatctgccactgagagGCATGTTCAGGCTTGTtctgagacatagatttccttcatgtggaagattctggacGGTACCTCTAGAaagcgtactgAGATCGGAAGAGCGTCG	aagcgtactg	NativeMotif	chr2	102320638	102320732
229	ACTGGCCGCTTCACTGcattaggaggagattgtgtcagctgatctgccactgagagGCATGTTCAGGCTTGTtctgagacatagatttccttcatgtggaagattctggacGGTACCTCTAGAactaataggtAGATCGGAAGAGCGTCG	actaataggt	NativeMotif	chr2	102320638	102320732
230	ACTGGCCGCTTCACTGcattaggaggagattgtgtcagctgatctgccactgagagGCATGTTCAGGCTTGTtctgagacatagatttccttcatgtggaagattctggacGGTACCTCTAGAtcagaattcgAGATCGGAAGAGCGTCG	tcagaattcg	NativeMotif	chr2	102320638	102320732
231	ACTGGCCGCTTCACTGcattaggaggagattgtgtcagctgatctgccactgagagTGATCAGTGCCGGTTTtctgagacatagatttccttcatgtggaagattctggacGGTACCTCTAGAgcatatgcgtAGATCGGAAGAGCGTCG	gcatatgcgt	ScrambleMotif	chr2	102320638	102320732
232	ACTGGCCGCTTCACTGcattaggaggagattgtgtcagctgatctgccactgagagTGATCAGTGCCGGTTTtctgagacatagatttccttcatgtggaagattctggacGGTACCTCTAGAcatcagccgtAGATCGGAAGAGCGTCG	catcagccgt	ScrambleMotif	chr2	102320638	102320732
233	ACTGGCCGCTTCACTGcattaggaggagattgtgtcagctgatctgccactgagagTGATCAGTGCCGGTTTtctgagacatagatttccttcatgtggaagattctggacGGTACCTCTAGActatcgtcggAGATCGGAAGAGCGTCG	ctatcgtcgg	ScrambleMotif	chr2	102320638	102320732
234	ACTGGCCGCTTCACTGcattaggaggagattgtgtcagctgatctgccactgagagTGATCAGTGCCGGTTTtctgagacatagatttccttcatgtggaagattctggacGGTACCTCTAGAcgcagttgtgAGATCGGAAGAGCGTCG	cgcagttgtg	ScrambleMotif	chr2	102320638	102320732
235	ACTGGCCGCTTCACTGcattaggaggagattgtgtcagctgatctgccactgagagTGATCAGTGCCGGTTTtctgagacatagatttccttcatgtggaagattctggacGGTACCTCTAGAccgcatgttgAGATCGGAAGAGCGTCG	ccgcatgttg	ScrambleMotif	chr2	102320638	102320732
236	ACTGGCCGCTTCACTGcattaggaggagattgtgtcagctgatctgccactgagagTGATCAGTGCCGGTTTtctgagacatagatttccttcatgtggaagattctggacGGTACCTCTAGAgcttacttcgAGATCGGAAGAGCGTCG	gcttacttcg	ScrambleMotif	chr2	102320638	102320732
237	ACTGGCCGCTTCACTGcattaggaggagattgtgtcagctgatctgccactgagagTGATCAGTGCCGGTTTtctgagacatagatttccttcatgtggaagattctggacGGTACCTCTAGAtgcatgctgcAGATCGGAAGAGCGTCG	tgcatgctgc	ScrambleMotif	chr2	102320638	102320732
238	ACTGGCCGCTTCACTGcattaggaggagattgtgtcagctgatctgccactgagagTGATCAGTGCCGGTTTtctgagacatagatttccttcatgtggaagattctggacGGTACCTCTAGAaacacacgtgAGATCGGAAGAGCGTCG	aacacacgtg	ScrambleMotif	chr2	102320638	102320732
239	ACTGGCCGCTTCACTGcattaggaggagattgtgtcagctgatctgccactgagagTGATCAGTGCCGGTTTtctgagacatagatttccttcatgtggaagattctggacGGTACCTCTAGAtctatcgggtAGATCGGAAGAGCGTCG	tctatcgggt	ScrambleMotif	chr2	102320638	102320732
240	ACTGGCCGCTTCACTGcattaggaggagattgtgtcagctgatctgccactgagagTGATCAGTGCCGGTTTtctgagacatagatttccttcatgtggaagattctggacGGTACCTCTAGAccagtctcggAGATCGGAAGAGCGTCG	ccagtctcgg	ScrambleMotif	chr2	102320638	102320732
241	ACTGGCCGCTTCACTGggcatgcactatgggctggggcttgtctagttctgtccagGCATGCTGGAGCAAGCtaggacaagtgatttggaacacacacacacacacacataGGTACCTCTAGAaacgatccgcAGATCGGAAGAGCGTCG	aacgatccgc	NativeMotif	chr10	135513577	135513671
242	ACTGGCCGCTTCACTGggcatgcactatgggctggggcttgtctagttctgtccagGCATGCTGGAGCAAGCtaggacaagtgatttggaacacacacacacacacacataGGTACCTCTAGAcacgacctgtAGATCGGAAGAGCGTCG	cacgacctgt	NativeMotif	chr10	135513577	135513671
243	ACTGGCCGCTTCACTGggcatgcactatgggctggggcttgtctagttctgtccagGCATGCTGGAGCAAGCtaggacaagtgatttggaacacacacacacacacacataGGTACCTCTAGAccaaatagcgAGATCGGAAGAGCGTCG	ccaaatagcg	NativeMotif	chr10	135513577	135513671
244	ACTGGCCGCTTCACTGggcatgcactatgggctggggcttgtctagttctgtccagGCATGCTGGAGCAAGCtaggacaagtgatttggaacacacacacacacacacataGGTACCTCTAGAcatgattcgaAGATCGGAAGAGCGTCG	catgattcga	NativeMotif	chr10	135513577	135513671
245	ACTGGCCGCTTCACTGggcatgcactatgggctggggcttgtctagttctgtccagGCATGCTGGAGCAAGCtaggacaagtgatttggaacacacacacacacacacataGGTACCTCTAGActaggtgcacAGATCGGAAGAGCGTCG	ctaggtgcac	NativeMotif	chr10	135513577	135513671
246	ACTGGCCGCTTCACTGggcatgcactatgggctggggcttgtctagttctgtccagGCATGCTGGAGCAAGCtaggacaagtgatttggaacacacacacacacacacataGGTACCTCTAGAacactcagtgAGATCGGAAGAGCGTCG	acactcagtg	NativeMotif	chr10	135513577	135513671
247	ACTGGCCGCTTCACTGggcatgcactatgggctggggcttgtctagttctgtccagGCATGCTGGAGCAAGCtaggacaagtgatttggaacacacacacacacacacataGGTACCTCTAGAttccggactgAGATCGGAAGAGCGTCG	ttccggactg	NativeMotif	chr10	135513577	135513671
248	ACTGGCCGCTTCACTGggcatgcactatgggctggggcttgtctagttctgtccagGCATGCTGGAGCAAGCtaggacaagtgatttggaacacacacacacacacacataGGTACCTCTAGAgcgatttgcgAGATCGGAAGAGCGTCG	gcgatttgcg	NativeMotif	chr10	135513577	135513671
249	ACTGGCCGCTTCACTGggcatgcactatgggctggggcttgtctagttctgtccagGCATGCTGGAGCAAGCtaggacaagtgatttggaacacacacacacacacacataGGTACCTCTAGAggtgcgactgAGATCGGAAGAGCGTCG	ggtgcgactg	NativeMotif	chr10	135513577	135513671
250	ACTGGCCGCTTCACTGggcatgcactatgggctggggcttgtctagttctgtccagGCATGCTGGAGCAAGCtaggacaagtgatttggaacacacacacacacacacataGGTACCTCTAGAcataaatgatAGATCGGAAGAGCGTCG	cataaatgat	NativeMotif	chr10	135513577	135513671
251	ACTGGCCGCTTCACTGggcatgcactatgggctggggcttgtctagttctgtccagGAACGGTTACGCGCGAtaggacaagtgatttggaacacacacacacacacacataGGTACCTCTAGAgctatgtcctAGATCGGAAGAGCGTCG	gctatgtcct	ScrambleMotif	chr10	135513577	135513671
252	ACTGGCCGCTTCACTGggcatgcactatgggctggggcttgtctagttctgtccagGAACGGTTACGCGCGAtaggacaagtgatttggaacacacacacacacacacataGGTACCTCTAGAacacttgcccAGATCGGAAGAGCGTCG	acacttgccc	ScrambleMotif	chr10	135513577	135513671
253	ACTGGCCGCTTCACTGggcatgcactatgggctggggcttgtctagttctgtccagGAACGGTTACGCGCGAtaggacaagtgatttggaacacacacacacacacacataGGTACCTCTAGAcactcgctcgAGATCGGAAGAGCGTCG	cactcgctcg	ScrambleMotif	chr10	135513577	135513671
254	ACTGGCCGCTTCACTGggcatgcactatgggctggggcttgtctagttctgtccagGAACGGTTACGCGCGAtaggacaagtgatttggaacacacacacacacacacataGGTACCTCTAGActagcgtccgAGATCGGAAGAGCGTCG	ctagcgtccg	ScrambleMotif	chr10	135513577	135513671
255	ACTGGCCGCTTCACTGggcatgcactatgggctggggcttgtctagttctgtccagGAACGGTTACGCGCGAtaggacaagtgatttggaacacacacacacacacacataGGTACCTCTAGAccgacctagaAGATCGGAAGAGCGTCG	ccgacctaga	ScrambleMotif	chr10	135513577	135513671
256	ACTGGCCGCTTCACTGggcatgcactatgggctggggcttgtctagttctgtccagGAACGGTTACGCGCGAtaggacaagtgatttggaacacacacacacacacacataGGTACCTCTAGAgcactggagaAGATCGGAAGAGCGTCG	gcactggaga	ScrambleMotif	chr10	135513577	135513671
257	ACTGGCCGCTTCACTGggcatgcactatgggctggggcttgtctagttctgtccagGAACGGTTACGCGCGAtaggacaagtgatttggaacacacacacacacacacataGGTACCTCTAGAcagtgtaaccAGATCGGAAGAGCGTCG	cagtgtaacc	ScrambleMotif	chr10	135513577	135513671
258	ACTGGCCGCTTCACTGggcatgcactatgggctggggcttgtctagttctgtccagGAACGGTTACGCGCGAtaggacaagtgatttggaacacacacacacacacacataGGTACCTCTAGAcatttaagacAGATCGGAAGAGCGTCG	catttaagac	ScrambleMotif	chr10	135513577	135513671
259	ACTGGCCGCTTCACTGggcatgcactatgggctggggcttgtctagttctgtccagGAACGGTTACGCGCGAtaggacaagtgatttggaacacacacacacacacacataGGTACCTCTAGAttcagtcgagAGATCGGAAGAGCGTCG	ttcagtcgag	ScrambleMotif	chr10	135513577	135513671
260	ACTGGCCGCTTCACTGggcatgcactatgggctggggcttgtctagttctgtccagGAACGGTTACGCGCGAtaggacaagtgatttggaacacacacacacacacacataGGTACCTCTAGAaacatatatgAGATCGGAAGAGCGTCG	aacatatatg	ScrambleMotif	chr10	135513577	135513671
261	ACTGGCCGCTTCACTGttttaaaagcctggaatgctgaaaccctcttagactgaaaACATGTCAGGACATGCctttttgggatactgtcaaacggtttaggctcagaattcGGTACCTCTAGActtcatcgtgAGATCGGAAGAGCGTCG	cttcatcgtg	NativeMotif	chr1	234754289	234754383
262	ACTGGCCGCTTCACTGttttaaaagcctggaatgctgaaaccctcttagactgaaaACATGTCAGGACATGCctttttgggatactgtcaaacggtttaggctcagaattcGGTACCTCTAGAttatcacctgAGATCGGAAGAGCGTCG	ttatcacctg	NativeMotif	chr1	234754289	234754383
263	ACTGGCCGCTTCACTGttttaaaagcctggaatgctgaaaccctcttagactgaaaACATGTCAGGACATGCctttttgggatactgtcaaacggtttaggctcagaattcGGTACCTCTAGAgttcagtcgcAGATCGGAAGAGCGTCG	gttcagtcgc	NativeMotif	chr1	234754289	234754383
264	ACTGGCCGCTTCACTGttttaaaagcctggaatgctgaaaccctcttagactgaaaACATGTCAGGACATGCctttttgggatactgtcaaacggtttaggctcagaattcGGTACCTCTAGActagtggaacAGATCGGAAGAGCGTCG	ctagtggaac	NativeMotif	chr1	234754289	234754383
265	ACTGGCCGCTTCACTGttttaaaagcctggaatgctgaaaccctcttagactgaaaACATGTCAGGACATGCctttttgggatactgtcaaacggtttaggctcagaattcGGTACCTCTAGAtctactgctaAGATCGGAAGAGCGTCG	tctactgcta	NativeMotif	chr1	234754289	234754383
266	ACTGGCCGCTTCACTGttttaaaagcctggaatgctgaaaccctcttagactgaaaACATGTCAGGACATGCctttttgggatactgtcaaacggtttaggctcagaattcGGTACCTCTAGAgcatgcggagAGATCGGAAGAGCGTCG	gcatgcggag	NativeMotif	chr1	234754289	234754383
267	ACTGGCCGCTTCACTGttttaaaagcctggaatgctgaaaccctcttagactgaaaACATGTCAGGACATGCctttttgggatactgtcaaacggtttaggctcagaattcGGTACCTCTAGAtcatgcggagAGATCGGAAGAGCGTCG	tcatgcggag	NativeMotif	chr1	234754289	234754383
268	ACTGGCCGCTTCACTGttttaaaagcctggaatgctgaaaccctcttagactgaaaACATGTCAGGACATGCctttttgggatactgtcaaacggtttaggctcagaattcGGTACCTCTAGAagcacgtccgAGATCGGAAGAGCGTCG	agcacgtccg	NativeMotif	chr1	234754289	234754383
269	ACTGGCCGCTTCACTGttttaaaagcctggaatgctgaaaccctcttagactgaaaACATGTCAGGACATGCctttttgggatactgtcaaacggtttaggctcagaattcGGTACCTCTAGAtagctctatgAGATCGGAAGAGCGTCG	tagctctatg	NativeMotif	chr1	234754289	234754383
270	ACTGGCCGCTTCACTGttttaaaagcctggaatgctgaaaccctcttagactgaaaACATGTCAGGACATGCctttttgggatactgtcaaacggtttaggctcagaattcGGTACCTCTAGAcgtatcgaccAGATCGGAAGAGCGTCG	cgtatcgacc	NativeMotif	chr1	234754289	234754383
271	ACTGGCCGCTTCACTGttttaaaagcctggaatgctgaaaccctcttagactgaaaCTAAAGCCTTCGAGAGctttttgggatactgtcaaacggtttaggctcagaattcGGTACCTCTAGAcagacatggtAGATCGGAAGAGCGTCG	cagacatggt	ScrambleMotif	chr1	234754289	234754383
272	ACTGGCCGCTTCACTGttttaaaagcctggaatgctgaaaccctcttagactgaaaCTAAAGCCTTCGAGAGctttttgggatactgtcaaacggtttaggctcagaattcGGTACCTCTAGAatacaaattgAGATCGGAAGAGCGTCG	atacaaattg	ScrambleMotif	chr1	234754289	234754383
273	ACTGGCCGCTTCACTGttttaaaagcctggaatgctgaaaccctcttagactgaaaCTAAAGCCTTCGAGAGctttttgggatactgtcaaacggtttaggctcagaattcGGTACCTCTAGActatggtcttAGATCGGAAGAGCGTCG	ctatggtctt	ScrambleMotif	chr1	234754289	234754383
274	ACTGGCCGCTTCACTGttttaaaagcctggaatgctgaaaccctcttagactgaaaCTAAAGCCTTCGAGAGctttttgggatactgtcaaacggtttaggctcagaattcGGTACCTCTAGAcgtagtcgagAGATCGGAAGAGCGTCG	cgtagtcgag	ScrambleMotif	chr1	234754289	234754383
275	ACTGGCCGCTTCACTGttttaaaagcctggaatgctgaaaccctcttagactgaaaCTAAAGCCTTCGAGAGctttttgggatactgtcaaacggtttaggctcagaattcGGTACCTCTAGActtcattgtaAGATCGGAAGAGCGTCG	cttcattgta	ScrambleMotif	chr1	234754289	234754383
276	ACTGGCCGCTTCACTGttttaaaagcctggaatgctgaaaccctcttagactgaaaCTAAAGCCTTCGAGAGctttttgggatactgtcaaacggtttaggctcagaattcGGTACCTCTAGAtaagcatacgAGATCGGAAGAGCGTCG	taagcatacg	ScrambleMotif	chr1	234754289	234754383
277	ACTGGCCGCTTCACTGttttaaaagcctggaatgctgaaaccctcttagactgaaaCTAAAGCCTTCGAGAGctttttgggatactgtcaaacggtttaggctcagaattcGGTACCTCTAGAatcgcactagAGATCGGAAGAGCGTCG	atcgcactag	ScrambleMotif	chr1	234754289	234754383
278	ACTGGCCGCTTCACTGttttaaaagcctggaatgctgaaaccctcttagactgaaaCTAAAGCCTTCGAGAGctttttgggatactgtcaaacggtttaggctcagaattcGGTACCTCTAGActgtcaatgcAGATCGGAAGAGCGTCG	ctgtcaatgc	ScrambleMotif	chr1	234754289	234754383
279	ACTGGCCGCTTCACTGttttaaaagcctggaatgctgaaaccctcttagactgaaaCTAAAGCCTTCGAGAGctttttgggatactgtcaaacggtttaggctcagaattcGGTACCTCTAGAggccttatagAGATCGGAAGAGCGTCG	ggccttatag	ScrambleMotif	chr1	234754289	234754383
280	ACTGGCCGCTTCACTGttttaaaagcctggaatgctgaaaccctcttagactgaaaCTAAAGCCTTCGAGAGctttttgggatactgtcaaacggtttaggctcagaattcGGTACCTCTAGAcgccgtatggAGATCGGAAGAGCGTCG	cgccgtatgg	ScrambleMotif	chr1	234754289	234754383
281	ACTGGCCGCTTCACTGccaattctgaaggaagattatttccagatagattaaaagGCATGCCAAAAGACTTGTaggctccttaaaaatgtatattccacacactgttttatGGTACCTCTAGAgtcatccgcaAGATCGGAAGAGCGTCG	gtcatccgca	NativeMotif	chr2	239362254	239362348
282	ACTGGCCGCTTCACTGccaattctgaaggaagattatttccagatagattaaaagGCATGCCAAAAGACTTGTaggctccttaaaaatgtatattccacacactgttttatGGTACCTCTAGAcagcatgatgAGATCGGAAGAGCGTCG	cagcatgatg	NativeMotif	chr2	239362254	239362348
283	ACTGGCCGCTTCACTGccaattctgaaggaagattatttccagatagattaaaagGCATGCCAAAAGACTTGTaggctccttaaaaatgtatattccacacactgttttatGGTACCTCTAGAcatgtactttAGATCGGAAGAGCGTCG	catgtacttt	NativeMotif	chr2	239362254	239362348
284	ACTGGCCGCTTCACTGccaattctgaaggaagattatttccagatagattaaaagGCATGCCAAAAGACTTGTaggctccttaaaaatgtatattccacacactgttttatGGTACCTCTAGAcgataagataAGATCGGAAGAGCGTCG	cgataagata	NativeMotif	chr2	239362254	239362348
285	ACTGGCCGCTTCACTGccaattctgaaggaagattatttccagatagattaaaagGCATGCCAAAAGACTTGTaggctccttaaaaatgtatattccacacactgttttatGGTACCTCTAGAcgcatctggaAGATCGGAAGAGCGTCG	cgcatctgga	NativeMotif	chr2	239362254	239362348
286	ACTGGCCGCTTCACTGccaattctgaaggaagattatttccagatagattaaaagGCATGCCAAAAGACTTGTaggctccttaaaaatgtatattccacacactgttttatGGTACCTCTAGAtagcacgtgaAGATCGGAAGAGCGTCG	tagcacgtga	NativeMotif	chr2	239362254	239362348
287	ACTGGCCGCTTCACTGccaattctgaaggaagattatttccagatagattaaaagGCATGCCAAAAGACTTGTaggctccttaaaaatgtatattccacacactgttttatGGTACCTCTAGAactacactgaAGATCGGAAGAGCGTCG	actacactga	NativeMotif	chr2	239362254	239362348
288	ACTGGCCGCTTCACTGccaattctgaaggaagattatttccagatagattaaaagGCATGCCAAAAGACTTGTaggctccttaaaaatgtatattccacacactgttttatGGTACCTCTAGAgccatccggtAGATCGGAAGAGCGTCG	gccatccggt	NativeMotif	chr2	239362254	239362348
289	ACTGGCCGCTTCACTGccaattctgaaggaagattatttccagatagattaaaagGCATGCCAAAAGACTTGTaggctccttaaaaatgtatattccacacactgttttatGGTACCTCTAGAcattcagccgAGATCGGAAGAGCGTCG	cattcagccg	NativeMotif	chr2	239362254	239362348
290	ACTGGCCGCTTCACTGccaattctgaaggaagattatttccagatagattaaaagGCATGCCAAAAGACTTGTaggctccttaaaaatgtatattccacacactgttttatGGTACCTCTAGAcagttatgaaAGATCGGAAGAGCGTCG	cagttatgaa	NativeMotif	chr2	239362254	239362348
291	ACTGGCCGCTTCACTGccaattctgaaggaagattatttccagatagattaaaagGTACGTTCAGACGTAACAaggctccttaaaaatgtatattccacacactgttttatGGTACCTCTAGAcattgatgatAGATCGGAAGAGCGTCG	cattgatgat	ScrambleMotif	chr2	239362254	239362348
292	ACTGGCCGCTTCACTGccaattctgaaggaagattatttccagatagattaaaagGTACGTTCAGACGTAACAaggctccttaaaaatgtatattccacacactgttttatGGTACCTCTAGAtcagtcggaaAGATCGGAAGAGCGTCG	tcagtcggaa	ScrambleMotif	chr2	239362254	239362348
293	ACTGGCCGCTTCACTGccaattctgaaggaagattatttccagatagattaaaagGTACGTTCAGACGTAACAaggctccttaaaaatgtatattccacacactgttttatGGTACCTCTAGAgccatagttaAGATCGGAAGAGCGTCG	gccatagtta	ScrambleMotif	chr2	239362254	239362348
294	ACTGGCCGCTTCACTGccaattctgaaggaagattatttccagatagattaaaagGTACGTTCAGACGTAACAaggctccttaaaaatgtatattccacacactgttttatGGTACCTCTAGAcgaacctcagAGATCGGAAGAGCGTCG	cgaacctcag	ScrambleMotif	chr2	239362254	239362348
295	ACTGGCCGCTTCACTGccaattctgaaggaagattatttccagatagattaaaagGTACGTTCAGACGTAACAaggctccttaaaaatgtatattccacacactgttttatGGTACCTCTAGAgcatgggcgaAGATCGGAAGAGCGTCG	gcatgggcga	ScrambleMotif	chr2	239362254	239362348
296	ACTGGCCGCTTCACTGccaattctgaaggaagattatttccagatagattaaaagGTACGTTCAGACGTAACAaggctccttaaaaatgtatattccacacactgttttatGGTACCTCTAGActtcgcatggAGATCGGAAGAGCGTCG	cttcgcatgg	ScrambleMotif	chr2	239362254	239362348
297	ACTGGCCGCTTCACTGccaattctgaaggaagattatttccagatagattaaaagGTACGTTCAGACGTAACAaggctccttaaaaatgtatattccacacactgttttatGGTACCTCTAGAccttacctgaAGATCGGAAGAGCGTCG	ccttacctga	ScrambleMotif	chr2	239362254	239362348
298	ACTGGCCGCTTCACTGccaattctgaaggaagattatttccagatagattaaaagGTACGTTCAGACGTAACAaggctccttaaaaatgtatattccacacactgttttatGGTACCTCTAGAcatagaaacaAGATCGGAAGAGCGTCG	catagaaaca	ScrambleMotif	chr2	239362254	239362348
299	ACTGGCCGCTTCACTGccaattctgaaggaagattatttccagatagattaaaagGTACGTTCAGACGTAACAaggctccttaaaaatgtatattccacacactgttttatGGTACCTCTAGAtcaatgcaaaAGATCGGAAGAGCGTCG	tcaatgcaaa	ScrambleMotif	chr2	239362254	239362348
300	ACTGGCCGCTTCACTGccaattctgaaggaagattatttccagatagattaaaagGTACGTTCAGACGTAACAaggctccttaaaaatgtatattccacacactgttttatGGTACCTCTAGAagtcatgcacAGATCGGAAGAGCGTCG	agtcatgcac	ScrambleMotif	chr2	239362254	239362348
301	ACTGGCCGCTTCACTGgcttcttattaggacacaatggagaaatagatctgggaagGCATGTCAGGGCATGTcagacctaaatataaggatggtgaatcacagtttttctcGGTACCTCTAGAacgatattggAGATCGGAAGAGCGTCG	acgatattgg	NativeMotif	chr3	153332548	153332642
302	ACTGGCCGCTTCACTGgcttcttattaggacacaatggagaaatagatctgggaagGCATGTCAGGGCATGTcagacctaaatataaggatggtgaatcacagtttttctcGGTACCTCTAGAactatgtgttAGATCGGAAGAGCGTCG	actatgtgtt	NativeMotif	chr3	153332548	153332642
303	ACTGGCCGCTTCACTGgcttcttattaggacacaatggagaaatagatctgggaagGCATGTCAGGGCATGTcagacctaaatataaggatggtgaatcacagtttttctcGGTACCTCTAGAcacgtggtacAGATCGGAAGAGCGTCG	cacgtggtac	NativeMotif	chr3	153332548	153332642
304	ACTGGCCGCTTCACTGgcttcttattaggacacaatggagaaatagatctgggaagGCATGTCAGGGCATGTcagacctaaatataaggatggtgaatcacagtttttctcGGTACCTCTAGAactatcgcctAGATCGGAAGAGCGTCG	actatcgcct	NativeMotif	chr3	153332548	153332642
305	ACTGGCCGCTTCACTGgcttcttattaggacacaatggagaaatagatctgggaagGCATGTCAGGGCATGTcagacctaaatataaggatggtgaatcacagtttttctcGGTACCTCTAGAatcagataggAGATCGGAAGAGCGTCG	atcagatagg	NativeMotif	chr3	153332548	153332642
306	ACTGGCCGCTTCACTGgcttcttattaggacacaatggagaaatagatctgggaagGCATGTCAGGGCATGTcagacctaaatataaggatggtgaatcacagtttttctcGGTACCTCTAGAacgaatgcaaAGATCGGAAGAGCGTCG	acgaatgcaa	NativeMotif	chr3	153332548	153332642
307	ACTGGCCGCTTCACTGgcttcttattaggacacaatggagaaatagatctgggaagGCATGTCAGGGCATGTcagacctaaatataaggatggtgaatcacagtttttctcGGTACCTCTAGActaaactggcAGATCGGAAGAGCGTCG	ctaaactggc	NativeMotif	chr3	153332548	153332642
308	ACTGGCCGCTTCACTGgcttcttattaggacacaatggagaaatagatctgggaagGCATGTCAGGGCATGTcagacctaaatataaggatggtgaatcacagtttttctcGGTACCTCTAGAcgattgcaaaAGATCGGAAGAGCGTCG	cgattgcaaa	NativeMotif	chr3	153332548	153332642
309	ACTGGCCGCTTCACTGgcttcttattaggacacaatggagaaatagatctgggaagGCATGTCAGGGCATGTcagacctaaatataaggatggtgaatcacagtttttctcGGTACCTCTAGAggcaaatcagAGATCGGAAGAGCGTCG	ggcaaatcag	NativeMotif	chr3	153332548	153332642
310	ACTGGCCGCTTCACTGgcttcttattaggacacaatggagaaatagatctgggaagGCATGTCAGGGCATGTcagacctaaatataaggatggtgaatcacagtttttctcGGTACCTCTAGAgcatgcatgaAGATCGGAAGAGCGTCG	gcatgcatga	NativeMotif	chr3	153332548	153332642
311	ACTGGCCGCTTCACTGgcttcttattaggacacaatggagaaatagatctgggaagAGCGGAGTGTAGTTCCcagacctaaatataaggatggtgaatcacagtttttctcGGTACCTCTAGAcattatgatcAGATCGGAAGAGCGTCG	cattatgatc	ScrambleMotif	chr3	153332548	153332642
312	ACTGGCCGCTTCACTGgcttcttattaggacacaatggagaaatagatctgggaagAGCGGAGTGTAGTTCCcagacctaaatataaggatggtgaatcacagtttttctcGGTACCTCTAGAacccatgtggAGATCGGAAGAGCGTCG	acccatgtgg	ScrambleMotif	chr3	153332548	153332642
313	ACTGGCCGCTTCACTGgcttcttattaggacacaatggagaaatagatctgggaagAGCGGAGTGTAGTTCCcagacctaaatataaggatggtgaatcacagtttttctcGGTACCTCTAGActcctattggAGATCGGAAGAGCGTCG	ctcctattgg	ScrambleMotif	chr3	153332548	153332642
314	ACTGGCCGCTTCACTGgcttcttattaggacacaatggagaaatagatctgggaagAGCGGAGTGTAGTTCCcagacctaaatataaggatggtgaatcacagtttttctcGGTACCTCTAGAcatacgtgcgAGATCGGAAGAGCGTCG	catacgtgcg	ScrambleMotif	chr3	153332548	153332642
315	ACTGGCCGCTTCACTGgcttcttattaggacacaatggagaaatagatctgggaagAGCGGAGTGTAGTTCCcagacctaaatataaggatggtgaatcacagtttttctcGGTACCTCTAGAacttactttgAGATCGGAAGAGCGTCG	acttactttg	ScrambleMotif	chr3	153332548	153332642
316	ACTGGCCGCTTCACTGgcttcttattaggacacaatggagaaatagatctgggaagAGCGGAGTGTAGTTCCcagacctaaatataaggatggtgaatcacagtttttctcGGTACCTCTAGAcatttccttgAGATCGGAAGAGCGTCG	catttccttg	ScrambleMotif	chr3	153332548	153332642
317	ACTGGCCGCTTCACTGgcttcttattaggacacaatggagaaatagatctgggaagAGCGGAGTGTAGTTCCcagacctaaatataaggatggtgaatcacagtttttctcGGTACCTCTAGAtaacacgtcgAGATCGGAAGAGCGTCG	taacacgtcg	ScrambleMotif	chr3	153332548	153332642
318	ACTGGCCGCTTCACTGgcttcttattaggacacaatggagaaatagatctgggaagAGCGGAGTGTAGTTCCcagacctaaatataaggatggtgaatcacagtttttctcGGTACCTCTAGAaagacaatgtAGATCGGAAGAGCGTCG	aagacaatgt	ScrambleMotif	chr3	153332548	153332642
319	ACTGGCCGCTTCACTGgcttcttattaggacacaatggagaaatagatctgggaagAGCGGAGTGTAGTTCCcagacctaaatataaggatggtgaatcacagtttttctcGGTACCTCTAGAgggcgatagcAGATCGGAAGAGCGTCG	gggcgatagc	ScrambleMotif	chr3	153332548	153332642
320	ACTGGCCGCTTCACTGgcttcttattaggacacaatggagaaatagatctgggaagAGCGGAGTGTAGTTCCcagacctaaatataaggatggtgaatcacagtttttctcGGTACCTCTAGAgcattggtcgAGATCGGAAGAGCGTCG	gcattggtcg	ScrambleMotif	chr3	153332548	153332642
321	ACTGGCCGCTTCACTGtgcgtggcagcagcccagcatgaggctgagggtgagggagGCATGCCCGGGCATGTctgctggggcaggctggccaggttcctgagaagaccaagGGTACCTCTAGAacccatggtaAGATCGGAAGAGCGTCG	acccatggta	NativeMotif	chr1	181104240	181104334
322	ACTGGCCGCTTCACTGtgcgtggcagcagcccagcatgaggctgagggtgagggagGCATGCCCGGGCATGTctgctggggcaggctggccaggttcctgagaagaccaagGGTACCTCTAGAgctatcagcgAGATCGGAAGAGCGTCG	gctatcagcg	NativeMotif	chr1	181104240	181104334
323	ACTGGCCGCTTCACTGtgcgtggcagcagcccagcatgaggctgagggtgagggagGCATGCCCGGGCATGTctgctggggcaggctggccaggttcctgagaagaccaagGGTACCTCTAGAtcatatctggAGATCGGAAGAGCGTCG	tcatatctgg	NativeMotif	chr1	181104240	181104334
324	ACTGGCCGCTTCACTGtgcgtggcagcagcccagcatgaggctgagggtgagggagGCATGCCCGGGCATGTctgctggggcaggctggccaggttcctgagaagaccaagGGTACCTCTAGAatgtcagatgAGATCGGAAGAGCGTCG	atgtcagatg	NativeMotif	chr1	181104240	181104334
325	ACTGGCCGCTTCACTGtgcgtggcagcagcccagcatgaggctgagggtgagggagGCATGCCCGGGCATGTctgctggggcaggctggccaggttcctgagaagaccaagGGTACCTCTAGAtaccttattgAGATCGGAAGAGCGTCG	taccttattg	NativeMotif	chr1	181104240	181104334
326	ACTGGCCGCTTCACTGtgcgtggcagcagcccagcatgaggctgagggtgagggagGCATGCCCGGGCATGTctgctggggcaggctggccaggttcctgagaagaccaagGGTACCTCTAGAaccgcagttgAGATCGGAAGAGCGTCG	accgcagttg	NativeMotif	chr1	181104240	181104334
327	ACTGGCCGCTTCACTGtgcgtggcagcagcccagcatgaggctgagggtgagggagGCATGCCCGGGCATGTctgctggggcaggctggccaggttcctgagaagaccaagGGTACCTCTAGAgcactatacgAGATCGGAAGAGCGTCG	gcactatacg	NativeMotif	chr1	181104240	181104334
328	ACTGGCCGCTTCACTGtgcgtggcagcagcccagcatgaggctgagggtgagggagGCATGCCCGGGCATGTctgctggggcaggctggccaggttcctgagaagaccaagGGTACCTCTAGAtacatcttagAGATCGGAAGAGCGTCG	tacatcttag	NativeMotif	chr1	181104240	181104334
329	ACTGGCCGCTTCACTGtgcgtggcagcagcccagcatgaggctgagggtgagggagGCATGCCCGGGCATGTctgctggggcaggctggccaggttcctgagaagaccaagGGTACCTCTAGAtcaacatccgAGATCGGAAGAGCGTCG	tcaacatccg	NativeMotif	chr1	181104240	181104334
330	ACTGGCCGCTTCACTGtgcgtggcagcagcccagcatgaggctgagggtgagggagGCATGCCCGGGCATGTctgctggggcaggctggccaggttcctgagaagaccaagGGTACCTCTAGAtttcggatcgAGATCGGAAGAGCGTCG	tttcggatcg	NativeMotif	chr1	181104240	181104334
331	ACTGGCCGCTTCACTGtgcgtggcagcagcccagcatgaggctgagggtgagggagTCCCGCTGGAGTCGGActgctggggcaggctggccaggttcctgagaagaccaagGGTACCTCTAGAacgaactgatAGATCGGAAGAGCGTCG	acgaactgat	ScrambleMotif	chr1	181104240	181104334
332	ACTGGCCGCTTCACTGtgcgtggcagcagcccagcatgaggctgagggtgagggagTCCCGCTGGAGTCGGActgctggggcaggctggccaggttcctgagaagaccaagGGTACCTCTAGAacatcgacaaAGATCGGAAGAGCGTCG	acatcgacaa	ScrambleMotif	chr1	181104240	181104334
333	ACTGGCCGCTTCACTGtgcgtggcagcagcccagcatgaggctgagggtgagggagTCCCGCTGGAGTCGGActgctggggcaggctggccaggttcctgagaagaccaagGGTACCTCTAGAgtcgggatggAGATCGGAAGAGCGTCG	gtcgggatgg	ScrambleMotif	chr1	181104240	181104334
334	ACTGGCCGCTTCACTGtgcgtggcagcagcccagcatgaggctgagggtgagggagTCCCGCTGGAGTCGGActgctggggcaggctggccaggttcctgagaagaccaagGGTACCTCTAGAcggcgaattgAGATCGGAAGAGCGTCG	cggcgaattg	ScrambleMotif	chr1	181104240	181104334
335	ACTGGCCGCTTCACTGtgcgtggcagcagcccagcatgaggctgagggtgagggagTCCCGCTGGAGTCGGActgctggggcaggctggccaggttcctgagaagaccaagGGTACCTCTAGAcgcatgggccAGATCGGAAGAGCGTCG	cgcatgggcc	ScrambleMotif	chr1	181104240	181104334
336	ACTGGCCGCTTCACTGtgcgtggcagcagcccagcatgaggctgagggtgagggagTCCCGCTGGAGTCGGActgctggggcaggctggccaggttcctgagaagaccaagGGTACCTCTAGActacagctgaAGATCGGAAGAGCGTCG	ctacagctga	ScrambleMotif	chr1	181104240	181104334
337	ACTGGCCGCTTCACTGtgcgtggcagcagcccagcatgaggctgagggtgagggagTCCCGCTGGAGTCGGActgctggggcaggctggccaggttcctgagaagaccaagGGTACCTCTAGAtcagcaattgAGATCGGAAGAGCGTCG	tcagcaattg	ScrambleMotif	chr1	181104240	181104334
338	ACTGGCCGCTTCACTGtgcgtggcagcagcccagcatgaggctgagggtgagggagTCCCGCTGGAGTCGGActgctggggcaggctggccaggttcctgagaagaccaagGGTACCTCTAGAgcatgttacaAGATCGGAAGAGCGTCG	gcatgttaca	ScrambleMotif	chr1	181104240	181104334
339	ACTGGCCGCTTCACTGtgcgtggcagcagcccagcatgaggctgagggtgagggagTCCCGCTGGAGTCGGActgctggggcaggctggccaggttcctgagaagaccaagGGTACCTCTAGAcagcctcgatAGATCGGAAGAGCGTCG	cagcctcgat	ScrambleMotif	chr1	181104240	181104334
340	ACTGGCCGCTTCACTGtgcgtggcagcagcccagcatgaggctgagggtgagggagTCCCGCTGGAGTCGGActgctggggcaggctggccaggttcctgagaagaccaagGGTACCTCTAGActcatcggtaAGATCGGAAGAGCGTCG	ctcatcggta	ScrambleMotif	chr1	181104240	181104334
341	ACTGGCCGCTTCACTGctaacacaatcccagctccacccccagatattcccactggGCAAGCCAGGACTTGCccttcttttttttttttttttttttttggagacagagttGGTACCTCTAGActtcggagtgAGATCGGAAGAGCGTCG	cttcggagtg	NativeMotif	chr7	70953499	70953593
342	ACTGGCCGCTTCACTGctaacacaatcccagctccacccccagatattcccactggGCAAGCCAGGACTTGCccttcttttttttttttttttttttttggagacagagttGGTACCTCTAGActtagctagcAGATCGGAAGAGCGTCG	cttagctagc	NativeMotif	chr7	70953499	70953593
343	ACTGGCCGCTTCACTGctaacacaatcccagctccacccccagatattcccactggGCAAGCCAGGACTTGCccttcttttttttttttttttttttttggagacagagttGGTACCTCTAGAtgactatccgAGATCGGAAGAGCGTCG	tgactatccg	NativeMotif	chr7	70953499	70953593
344	ACTGGCCGCTTCACTGctaacacaatcccagctccacccccagatattcccactggGCAAGCCAGGACTTGCccttcttttttttttttttttttttttggagacagagttGGTACCTCTAGAgctaaccatgAGATCGGAAGAGCGTCG	gctaaccatg	NativeMotif	chr7	70953499	70953593
345	ACTGGCCGCTTCACTGctaacacaatcccagctccacccccagatattcccactggGCAAGCCAGGACTTGCccttcttttttttttttttttttttttggagacagagttGGTACCTCTAGAgccagtagcaAGATCGGAAGAGCGTCG	gccagtagca	NativeMotif	chr7	70953499	70953593
346	ACTGGCCGCTTCACTGctaacacaatcccagctccacccccagatattcccactggGCAAGCCAGGACTTGCccttcttttttttttttttttttttttggagacagagttGGTACCTCTAGAtctagctggcAGATCGGAAGAGCGTCG	tctagctggc	NativeMotif	chr7	70953499	70953593
347	ACTGGCCGCTTCACTGctaacacaatcccagctccacccccagatattcccactggGCAAGCCAGGACTTGCccttcttttttttttttttttttttttggagacagagttGGTACCTCTAGAaacatgtgtcAGATCGGAAGAGCGTCG	aacatgtgtc	NativeMotif	chr7	70953499	70953593
348	ACTGGCCGCTTCACTGctaacacaatcccagctccacccccagatattcccactggGCAAGCCAGGACTTGCccttcttttttttttttttttttttttggagacagagttGGTACCTCTAGAcagttgcataAGATCGGAAGAGCGTCG	cagttgcata	NativeMotif	chr7	70953499	70953593
349	ACTGGCCGCTTCACTGctaacacaatcccagctccacccccagatattcccactggGCAAGCCAGGACTTGCccttcttttttttttttttttttttttggagacagagttGGTACCTCTAGAaacctatgacAGATCGGAAGAGCGTCG	aacctatgac	NativeMotif	chr7	70953499	70953593
350	ACTGGCCGCTTCACTGctaacacaatcccagctccacccccagatattcccactggGCAAGCCAGGACTTGCccttcttttttttttttttttttttttggagacagagttGGTACCTCTAGAcacattcgaaAGATCGGAAGAGCGTCG	cacattcgaa	NativeMotif	chr7	70953499	70953593
351	ACTGGCCGCTTCACTGctaacacaatcccagctccacccccagatattcccactggGATCAGGTCGACGCCAccttcttttttttttttttttttttttggagacagagttGGTACCTCTAGAactatgctgcAGATCGGAAGAGCGTCG	actatgctgc	ScrambleMotif	chr7	70953499	70953593
352	ACTGGCCGCTTCACTGctaacacaatcccagctccacccccagatattcccactggGATCAGGTCGACGCCAccttcttttttttttttttttttttttggagacagagttGGTACCTCTAGAtacattgtccAGATCGGAAGAGCGTCG	tacattgtcc	ScrambleMotif	chr7	70953499	70953593
353	ACTGGCCGCTTCACTGctaacacaatcccagctccacccccagatattcccactggGATCAGGTCGACGCCAccttcttttttttttttttttttttttggagacagagttGGTACCTCTAGAtgcagtccgaAGATCGGAAGAGCGTCG	tgcagtccga	ScrambleMotif	chr7	70953499	70953593
354	ACTGGCCGCTTCACTGctaacacaatcccagctccacccccagatattcccactggGATCAGGTCGACGCCAccttcttttttttttttttttttttttggagacagagttGGTACCTCTAGAtcgagtggctAGATCGGAAGAGCGTCG	tcgagtggct	ScrambleMotif	chr7	70953499	70953593
355	ACTGGCCGCTTCACTGctaacacaatcccagctccacccccagatattcccactggGATCAGGTCGACGCCAccttcttttttttttttttttttttttggagacagagttGGTACCTCTAGActcatgggctAGATCGGAAGAGCGTCG	ctcatgggct	ScrambleMotif	chr7	70953499	70953593
356	ACTGGCCGCTTCACTGctaacacaatcccagctccacccccagatattcccactggGATCAGGTCGACGCCAccttcttttttttttttttttttttttggagacagagttGGTACCTCTAGAttccttattgAGATCGGAAGAGCGTCG	ttccttattg	ScrambleMotif	chr7	70953499	70953593
357	ACTGGCCGCTTCACTGctaacacaatcccagctccacccccagatattcccactggGATCAGGTCGACGCCAccttcttttttttttttttttttttttggagacagagttGGTACCTCTAGAgaggcatatgAGATCGGAAGAGCGTCG	gaggcatatg	ScrambleMotif	chr7	70953499	70953593
358	ACTGGCCGCTTCACTGctaacacaatcccagctccacccccagatattcccactggGATCAGGTCGACGCCAccttcttttttttttttttttttttttggagacagagttGGTACCTCTAGAagccgaggtgAGATCGGAAGAGCGTCG	agccgaggtg	ScrambleMotif	chr7	70953499	70953593
359	ACTGGCCGCTTCACTGctaacacaatcccagctccacccccagatattcccactggGATCAGGTCGACGCCAccttcttttttttttttttttttttttggagacagagttGGTACCTCTAGAtctcatcgtcAGATCGGAAGAGCGTCG	tctcatcgtc	ScrambleMotif	chr7	70953499	70953593
360	ACTGGCCGCTTCACTGctaacacaatcccagctccacccccagatattcccactggGATCAGGTCGACGCCAccttcttttttttttttttttttttttggagacagagttGGTACCTCTAGActaatccagaAGATCGGAAGAGCGTCG	ctaatccaga	ScrambleMotif	chr7	70953499	70953593
361	ACTGGCCGCTTCACTGgtaaggacctcccctcctgcgggcgcggctaccccagcagGCTTGTCCGGGCATGTccgcccagttgacgccaggccaagttttacgggaggaatGGTACCTCTAGAgcctagatagAGATCGGAAGAGCGTCG	gcctagatag	NativeMotif	chr13	51103618	51103712
362	ACTGGCCGCTTCACTGgtaaggacctcccctcctgcgggcgcggctaccccagcagGCTTGTCCGGGCATGTccgcccagttgacgccaggccaagttttacgggaggaatGGTACCTCTAGAagttccattgAGATCGGAAGAGCGTCG	agttccattg	NativeMotif	chr13	51103618	51103712
363	ACTGGCCGCTTCACTGgtaaggacctcccctcctgcgggcgcggctaccccagcagGCTTGTCCGGGCATGTccgcccagttgacgccaggccaagttttacgggaggaatGGTACCTCTAGAacaatccgtgAGATCGGAAGAGCGTCG	acaatccgtg	NativeMotif	chr13	51103618	51103712
364	ACTGGCCGCTTCACTGgtaaggacctcccctcctgcgggcgcggctaccccagcagGCTTGTCCGGGCATGTccgcccagttgacgccaggccaagttttacgggaggaatGGTACCTCTAGAcatcgcagatAGATCGGAAGAGCGTCG	catcgcagat	NativeMotif	chr13	51103618	51103712
365	ACTGGCCGCTTCACTGgtaaggacctcccctcctgcgggcgcggctaccccagcagGCTTGTCCGGGCATGTccgcccagttgacgccaggccaagttttacgggaggaatGGTACCTCTAGAcgtattgcagAGATCGGAAGAGCGTCG	cgtattgcag	NativeMotif	chr13	51103618	51103712
366	ACTGGCCGCTTCACTGgtaaggacctcccctcctgcgggcgcggctaccccagcagGCTTGTCCGGGCATGTccgcccagttgacgccaggccaagttttacgggaggaatGGTACCTCTAGAgtgactactgAGATCGGAAGAGCGTCG	gtgactactg	NativeMotif	chr13	51103618	51103712
367	ACTGGCCGCTTCACTGgtaaggacctcccctcctgcgggcgcggctaccccagcagGCTTGTCCGGGCATGTccgcccagttgacgccaggccaagttttacgggaggaatGGTACCTCTAGActacgatagcAGATCGGAAGAGCGTCG	ctacgatagc	NativeMotif	chr13	51103618	51103712
368	ACTGGCCGCTTCACTGgtaaggacctcccctcctgcgggcgcggctaccccagcagGCTTGTCCGGGCATGTccgcccagttgacgccaggccaagttttacgggaggaatGGTACCTCTAGAactcatggacAGATCGGAAGAGCGTCG	actcatggac	NativeMotif	chr13	51103618	51103712
369	ACTGGCCGCTTCACTGgtaaggacctcccctcctgcgggcgcggctaccccagcagGCTTGTCCGGGCATGTccgcccagttgacgccaggccaagttttacgggaggaatGGTACCTCTAGAtcataggttcAGATCGGAAGAGCGTCG	tcataggttc	NativeMotif	chr13	51103618	51103712
370	ACTGGCCGCTTCACTGgtaaggacctcccctcctgcgggcgcggctaccccagcagGCTTGTCCGGGCATGTccgcccagttgacgccaggccaagttttacgggaggaatGGTACCTCTAGAtgtcaatacgAGATCGGAAGAGCGTCG	tgtcaatacg	NativeMotif	chr13	51103618	51103712
371	ACTGGCCGCTTCACTGgtaaggacctcccctcctgcgggcgcggctaccccagcagTGCACGTTGGGCGCTTccgcccagttgacgccaggccaagttttacgggaggaatGGTACCTCTAGAccgatcgagtAGATCGGAAGAGCGTCG	ccgatcgagt	ScrambleMotif	chr13	51103618	51103712
372	ACTGGCCGCTTCACTGgtaaggacctcccctcctgcgggcgcggctaccccagcagTGCACGTTGGGCGCTTccgcccagttgacgccaggccaagttttacgggaggaatGGTACCTCTAGActgatgttatAGATCGGAAGAGCGTCG	ctgatgttat	ScrambleMotif	chr13	51103618	51103712
373	ACTGGCCGCTTCACTGgtaaggacctcccctcctgcgggcgcggctaccccagcagTGCACGTTGGGCGCTTccgcccagttgacgccaggccaagttttacgggaggaatGGTACCTCTAGAtcttatgggaAGATCGGAAGAGCGTCG	tcttatggga	ScrambleMotif	chr13	51103618	51103712
374	ACTGGCCGCTTCACTGgtaaggacctcccctcctgcgggcgcggctaccccagcagTGCACGTTGGGCGCTTccgcccagttgacgccaggccaagttttacgggaggaatGGTACCTCTAGAcagacattgtAGATCGGAAGAGCGTCG	cagacattgt	ScrambleMotif	chr13	51103618	51103712
375	ACTGGCCGCTTCACTGgtaaggacctcccctcctgcgggcgcggctaccccagcagTGCACGTTGGGCGCTTccgcccagttgacgccaggccaagttttacgggaggaatGGTACCTCTAGAcaaatttacgAGATCGGAAGAGCGTCG	caaatttacg	ScrambleMotif	chr13	51103618	51103712
376	ACTGGCCGCTTCACTGgtaaggacctcccctcctgcgggcgcggctaccccagcagTGCACGTTGGGCGCTTccgcccagttgacgccaggccaagttttacgggaggaatGGTACCTCTAGAgttcaatttgAGATCGGAAGAGCGTCG	gttcaatttg	ScrambleMotif	chr13	51103618	51103712
377	ACTGGCCGCTTCACTGgtaaggacctcccctcctgcgggcgcggctaccccagcagTGCACGTTGGGCGCTTccgcccagttgacgccaggccaagttttacgggaggaatGGTACCTCTAGAaagcagatgcAGATCGGAAGAGCGTCG	aagcagatgc	ScrambleMotif	chr13	51103618	51103712
378	ACTGGCCGCTTCACTGgtaaggacctcccctcctgcgggcgcggctaccccagcagTGCACGTTGGGCGCTTccgcccagttgacgccaggccaagttttacgggaggaatGGTACCTCTAGAcacagttcggAGATCGGAAGAGCGTCG	cacagttcgg	ScrambleMotif	chr13	51103618	51103712
379	ACTGGCCGCTTCACTGgtaaggacctcccctcctgcgggcgcggctaccccagcagTGCACGTTGGGCGCTTccgcccagttgacgccaggccaagttttacgggaggaatGGTACCTCTAGAcccaattgtaAGATCGGAAGAGCGTCG	cccaattgta	ScrambleMotif	chr13	51103618	51103712
380	ACTGGCCGCTTCACTGgtaaggacctcccctcctgcgggcgcggctaccccagcagTGCACGTTGGGCGCTTccgcccagttgacgccaggccaagttttacgggaggaatGGTACCTCTAGActgacgatagAGATCGGAAGAGCGTCG	ctgacgatag	ScrambleMotif	chr13	51103618	51103712
381	ACTGGCCGCTTCACTGccctagatcacttcccccatccagggcctccctgcagaggGCATGTCAGGACTTGCaggatctggctccggagaagagaataggatggaaagaaaGGTACCTCTAGAccgatatgaaAGATCGGAAGAGCGTCG	ccgatatgaa	NativeMotif	chr4	123719510	123719604
382	ACTGGCCGCTTCACTGccctagatcacttcccccatccagggcctccctgcagaggGCATGTCAGGACTTGCaggatctggctccggagaagagaataggatggaaagaaaGGTACCTCTAGAttcaatgctaAGATCGGAAGAGCGTCG	ttcaatgcta	NativeMotif	chr4	123719510	123719604
383	ACTGGCCGCTTCACTGccctagatcacttcccccatccagggcctccctgcagaggGCATGTCAGGACTTGCaggatctggctccggagaagagaataggatggaaagaaaGGTACCTCTAGAcattaggaagAGATCGGAAGAGCGTCG	cattaggaag	NativeMotif	chr4	123719510	123719604
384	ACTGGCCGCTTCACTGccctagatcacttcccccatccagggcctccctgcagaggGCATGTCAGGACTTGCaggatctggctccggagaagagaataggatggaaagaaaGGTACCTCTAGActagccttagAGATCGGAAGAGCGTCG	ctagccttag	NativeMotif	chr4	123719510	123719604
385	ACTGGCCGCTTCACTGccctagatcacttcccccatccagggcctccctgcagaggGCATGTCAGGACTTGCaggatctggctccggagaagagaataggatggaaagaaaGGTACCTCTAGAtcatgtggcgAGATCGGAAGAGCGTCG	tcatgtggcg	NativeMotif	chr4	123719510	123719604
386	ACTGGCCGCTTCACTGccctagatcacttcccccatccagggcctccctgcagaggGCATGTCAGGACTTGCaggatctggctccggagaagagaataggatggaaagaaaGGTACCTCTAGAggccatggtaAGATCGGAAGAGCGTCG	ggccatggta	NativeMotif	chr4	123719510	123719604
387	ACTGGCCGCTTCACTGccctagatcacttcccccatccagggcctccctgcagaggGCATGTCAGGACTTGCaggatctggctccggagaagagaataggatggaaagaaaGGTACCTCTAGAactcaatgaaAGATCGGAAGAGCGTCG	actcaatgaa	NativeMotif	chr4	123719510	123719604
388	ACTGGCCGCTTCACTGccctagatcacttcccccatccagggcctccctgcagaggGCATGTCAGGACTTGCaggatctggctccggagaagagaataggatggaaagaaaGGTACCTCTAGAcactccgagtAGATCGGAAGAGCGTCG	cactccgagt	NativeMotif	chr4	123719510	123719604
389	ACTGGCCGCTTCACTGccctagatcacttcccccatccagggcctccctgcagaggGCATGTCAGGACTTGCaggatctggctccggagaagagaataggatggaaagaaaGGTACCTCTAGAacgatgtcatAGATCGGAAGAGCGTCG	acgatgtcat	NativeMotif	chr4	123719510	123719604
390	ACTGGCCGCTTCACTGccctagatcacttcccccatccagggcctccctgcagaggGCATGTCAGGACTTGCaggatctggctccggagaagagaataggatggaaagaaaGGTACCTCTAGAgcgactaggtAGATCGGAAGAGCGTCG	gcgactaggt	NativeMotif	chr4	123719510	123719604
391	ACTGGCCGCTTCACTGccctagatcacttcccccatccagggcctccctgcagaggTTCAGAGTCACTGGGCaggatctggctccggagaagagaataggatggaaagaaaGGTACCTCTAGActtcataagtAGATCGGAAGAGCGTCG	cttcataagt	ScrambleMotif	chr4	123719510	123719604
392	ACTGGCCGCTTCACTGccctagatcacttcccccatccagggcctccctgcagaggTTCAGAGTCACTGGGCaggatctggctccggagaagagaataggatggaaagaaaGGTACCTCTAGAgggaacatgtAGATCGGAAGAGCGTCG	gggaacatgt	ScrambleMotif	chr4	123719510	123719604
393	ACTGGCCGCTTCACTGccctagatcacttcccccatccagggcctccctgcagaggTTCAGAGTCACTGGGCaggatctggctccggagaagagaataggatggaaagaaaGGTACCTCTAGActctatattgAGATCGGAAGAGCGTCG	ctctatattg	ScrambleMotif	chr4	123719510	123719604
394	ACTGGCCGCTTCACTGccctagatcacttcccccatccagggcctccctgcagaggTTCAGAGTCACTGGGCaggatctggctccggagaagagaataggatggaaagaaaGGTACCTCTAGAagccatggcaAGATCGGAAGAGCGTCG	agccatggca	ScrambleMotif	chr4	123719510	123719604
395	ACTGGCCGCTTCACTGccctagatcacttcccccatccagggcctccctgcagaggTTCAGAGTCACTGGGCaggatctggctccggagaagagaataggatggaaagaaaGGTACCTCTAGAttcataagaaAGATCGGAAGAGCGTCG	ttcataagaa	ScrambleMotif	chr4	123719510	123719604
396	ACTGGCCGCTTCACTGccctagatcacttcccccatccagggcctccctgcagaggTTCAGAGTCACTGGGCaggatctggctccggagaagagaataggatggaaagaaaGGTACCTCTAGAtgtcatccggAGATCGGAAGAGCGTCG	tgtcatccgg	ScrambleMotif	chr4	123719510	123719604
397	ACTGGCCGCTTCACTGccctagatcacttcccccatccagggcctccctgcagaggTTCAGAGTCACTGGGCaggatctggctccggagaagagaataggatggaaagaaaGGTACCTCTAGAcaatgcacaaAGATCGGAAGAGCGTCG	caatgcacaa	ScrambleMotif	chr4	123719510	123719604
398	ACTGGCCGCTTCACTGccctagatcacttcccccatccagggcctccctgcagaggTTCAGAGTCACTGGGCaggatctggctccggagaagagaataggatggaaagaaaGGTACCTCTAGAcgagtggtatAGATCGGAAGAGCGTCG	cgagtggtat	ScrambleMotif	chr4	123719510	123719604
399	ACTGGCCGCTTCACTGccctagatcacttcccccatccagggcctccctgcagaggTTCAGAGTCACTGGGCaggatctggctccggagaagagaataggatggaaagaaaGGTACCTCTAGAaacagtagcaAGATCGGAAGAGCGTCG	aacagtagca	ScrambleMotif	chr4	123719510	123719604
400	ACTGGCCGCTTCACTGccctagatcacttcccccatccagggcctccctgcagaggTTCAGAGTCACTGGGCaggatctggctccggagaagagaataggatggaaagaaaGGTACCTCTAGAactatattgaAGATCGGAAGAGCGTCG	actatattga	ScrambleMotif	chr4	123719510	123719604
401	ACTGGCCGCTTCACTGtagcatctgagcttgaattatctccatcactgagcctcagACATGTTTGGGCATGTctgctgaatgtctgccctgtatctgtgatgagttggtggGGTACCTCTAGAttcgatgagaAGATCGGAAGAGCGTCG	ttcgatgaga	NativeMotif	chr14	32814663	32814757
402	ACTGGCCGCTTCACTGtagcatctgagcttgaattatctccatcactgagcctcagACATGTTTGGGCATGTctgctgaatgtctgccctgtatctgtgatgagttggtggGGTACCTCTAGAcaaatcgtatAGATCGGAAGAGCGTCG	caaatcgtat	NativeMotif	chr14	32814663	32814757
403	ACTGGCCGCTTCACTGtagcatctgagcttgaattatctccatcactgagcctcagACATGTTTGGGCATGTctgctgaatgtctgccctgtatctgtgatgagttggtggGGTACCTCTAGAcgtgcaattgAGATCGGAAGAGCGTCG	cgtgcaattg	NativeMotif	chr14	32814663	32814757
404	ACTGGCCGCTTCACTGtagcatctgagcttgaattatctccatcactgagcctcagACATGTTTGGGCATGTctgctgaatgtctgccctgtatctgtgatgagttggtggGGTACCTCTAGAacgattgcatAGATCGGAAGAGCGTCG	acgattgcat	NativeMotif	chr14	32814663	32814757
405	ACTGGCCGCTTCACTGtagcatctgagcttgaattatctccatcactgagcctcagACATGTTTGGGCATGTctgctgaatgtctgccctgtatctgtgatgagttggtggGGTACCTCTAGAtgaacaatgaAGATCGGAAGAGCGTCG	tgaacaatga	NativeMotif	chr14	32814663	32814757
406	ACTGGCCGCTTCACTGtagcatctgagcttgaattatctccatcactgagcctcagACATGTTTGGGCATGTctgctgaatgtctgccctgtatctgtgatgagttggtggGGTACCTCTAGAccagtcggctAGATCGGAAGAGCGTCG	ccagtcggct	NativeMotif	chr14	32814663	32814757
407	ACTGGCCGCTTCACTGtagcatctgagcttgaattatctccatcactgagcctcagACATGTTTGGGCATGTctgctgaatgtctgccctgtatctgtgatgagttggtggGGTACCTCTAGAgcactcaatgAGATCGGAAGAGCGTCG	gcactcaatg	NativeMotif	chr14	32814663	32814757
408	ACTGGCCGCTTCACTGtagcatctgagcttgaattatctccatcactgagcctcagACATGTTTGGGCATGTctgctgaatgtctgccctgtatctgtgatgagttggtggGGTACCTCTAGAacccatgagtAGATCGGAAGAGCGTCG	acccatgagt	NativeMotif	chr14	32814663	32814757
409	ACTGGCCGCTTCACTGtagcatctgagcttgaattatctccatcactgagcctcagACATGTTTGGGCATGTctgctgaatgtctgccctgtatctgtgatgagttggtggGGTACCTCTAGAgccatcgtaaAGATCGGAAGAGCGTCG	gccatcgtaa	NativeMotif	chr14	32814663	32814757
410	ACTGGCCGCTTCACTGtagcatctgagcttgaattatctccatcactgagcctcagACATGTTTGGGCATGTctgctgaatgtctgccctgtatctgtgatgagttggtggGGTACCTCTAGAcattactgggAGATCGGAAGAGCGTCG	cattactggg	NativeMotif	chr14	32814663	32814757
411	ACTGGCCGCTTCACTGtagcatctgagcttgaattatctccatcactgagcctcagTACGTTGGAGTTGTACctgctgaatgtctgccctgtatctgtgatgagttggtggGGTACCTCTAGAttcatgtttaAGATCGGAAGAGCGTCG	ttcatgttta	ScrambleMotif	chr14	32814663	32814757
412	ACTGGCCGCTTCACTGtagcatctgagcttgaattatctccatcactgagcctcagTACGTTGGAGTTGTACctgctgaatgtctgccctgtatctgtgatgagttggtggGGTACCTCTAGAtactaatgcgAGATCGGAAGAGCGTCG	tactaatgcg	ScrambleMotif	chr14	32814663	32814757
413	ACTGGCCGCTTCACTGtagcatctgagcttgaattatctccatcactgagcctcagTACGTTGGAGTTGTACctgctgaatgtctgccctgtatctgtgatgagttggtggGGTACCTCTAGAcgttatcgtaAGATCGGAAGAGCGTCG	cgttatcgta	ScrambleMotif	chr14	32814663	32814757
414	ACTGGCCGCTTCACTGtagcatctgagcttgaattatctccatcactgagcctcagTACGTTGGAGTTGTACctgctgaatgtctgccctgtatctgtgatgagttggtggGGTACCTCTAGAgctatgaggcAGATCGGAAGAGCGTCG	gctatgaggc	ScrambleMotif	chr14	32814663	32814757
415	ACTGGCCGCTTCACTGtagcatctgagcttgaattatctccatcactgagcctcagTACGTTGGAGTTGTACctgctgaatgtctgccctgtatctgtgatgagttggtggGGTACCTCTAGAcgttcgactgAGATCGGAAGAGCGTCG	cgttcgactg	ScrambleMotif	chr14	32814663	32814757
416	ACTGGCCGCTTCACTGtagcatctgagcttgaattatctccatcactgagcctcagTACGTTGGAGTTGTACctgctgaatgtctgccctgtatctgtgatgagttggtggGGTACCTCTAGAttgcaccgtgAGATCGGAAGAGCGTCG	ttgcaccgtg	ScrambleMotif	chr14	32814663	32814757
417	ACTGGCCGCTTCACTGtagcatctgagcttgaattatctccatcactgagcctcagTACGTTGGAGTTGTACctgctgaatgtctgccctgtatctgtgatgagttggtggGGTACCTCTAGAccgagtgagcAGATCGGAAGAGCGTCG	ccgagtgagc	ScrambleMotif	chr14	32814663	32814757
418	ACTGGCCGCTTCACTGtagcatctgagcttgaattatctccatcactgagcctcagTACGTTGGAGTTGTACctgctgaatgtctgccctgtatctgtgatgagttggtggGGTACCTCTAGAggcctatggcAGATCGGAAGAGCGTCG	ggcctatggc	ScrambleMotif	chr14	32814663	32814757
419	ACTGGCCGCTTCACTGtagcatctgagcttgaattatctccatcactgagcctcagTACGTTGGAGTTGTACctgctgaatgtctgccctgtatctgtgatgagttggtggGGTACCTCTAGAccttacgctgAGATCGGAAGAGCGTCG	ccttacgctg	ScrambleMotif	chr14	32814663	32814757
420	ACTGGCCGCTTCACTGtagcatctgagcttgaattatctccatcactgagcctcagTACGTTGGAGTTGTACctgctgaatgtctgccctgtatctgtgatgagttggtggGGTACCTCTAGAcacccgctcgAGATCGGAAGAGCGTCG	cacccgctcg	ScrambleMotif	chr14	32814663	32814757
421	ACTGGCCGCTTCACTGtgtggacagattgaaacagagctagctggtgagtcggtggGCAAGTCCAAACTTGTcttaggggcctgaatcaaccctcagctggaaagtggaaaGGTACCTCTAGAtgcagtccgcAGATCGGAAGAGCGTCG	tgcagtccgc	NativeMotif	chr1	144010799	144010893
422	ACTGGCCGCTTCACTGtgtggacagattgaaacagagctagctggtgagtcggtggGCAAGTCCAAACTTGTcttaggggcctgaatcaaccctcagctggaaagtggaaaGGTACCTCTAGAcgattgcttaAGATCGGAAGAGCGTCG	cgattgctta	NativeMotif	chr1	144010799	144010893
423	ACTGGCCGCTTCACTGtgtggacagattgaaacagagctagctggtgagtcggtggGCAAGTCCAAACTTGTcttaggggcctgaatcaaccctcagctggaaagtggaaaGGTACCTCTAGAtcattacggtAGATCGGAAGAGCGTCG	tcattacggt	NativeMotif	chr1	144010799	144010893
424	ACTGGCCGCTTCACTGtgtggacagattgaaacagagctagctggtgagtcggtggGCAAGTCCAAACTTGTcttaggggcctgaatcaaccctcagctggaaagtggaaaGGTACCTCTAGAcagcgctcagAGATCGGAAGAGCGTCG	cagcgctcag	NativeMotif	chr1	144010799	144010893
425	ACTGGCCGCTTCACTGtgtggacagattgaaacagagctagctggtgagtcggtggGCAAGTCCAAACTTGTcttaggggcctgaatcaaccctcagctggaaagtggaaaGGTACCTCTAGAatcattaggaAGATCGGAAGAGCGTCG	atcattagga	NativeMotif	chr1	144010799	144010893
426	ACTGGCCGCTTCACTGtgtggacagattgaaacagagctagctggtgagtcggtggGCAAGTCCAAACTTGTcttaggggcctgaatcaaccctcagctggaaagtggaaaGGTACCTCTAGAttacaatagcAGATCGGAAGAGCGTCG	ttacaatagc	NativeMotif	chr1	144010799	144010893
427	ACTGGCCGCTTCACTGtgtggacagattgaaacagagctagctggtgagtcggtggGCAAGTCCAAACTTGTcttaggggcctgaatcaaccctcagctggaaagtggaaaGGTACCTCTAGAgcatgttgttAGATCGGAAGAGCGTCG	gcatgttgtt	NativeMotif	chr1	144010799	144010893
428	ACTGGCCGCTTCACTGtgtggacagattgaaacagagctagctggtgagtcggtggGCAAGTCCAAACTTGTcttaggggcctgaatcaaccctcagctggaaagtggaaaGGTACCTCTAGAcatcgactccAGATCGGAAGAGCGTCG	catcgactcc	NativeMotif	chr1	144010799	144010893
429	ACTGGCCGCTTCACTGtgtggacagattgaaacagagctagctggtgagtcggtggGCAAGTCCAAACTTGTcttaggggcctgaatcaaccctcagctggaaagtggaaaGGTACCTCTAGAagagtcatggAGATCGGAAGAGCGTCG	agagtcatgg	NativeMotif	chr1	144010799	144010893
430	ACTGGCCGCTTCACTGtgtggacagattgaaacagagctagctggtgagtcggtggGCAAGTCCAAACTTGTcttaggggcctgaatcaaccctcagctggaaagtggaaaGGTACCTCTAGAccgtaactcgAGATCGGAAGAGCGTCG	ccgtaactcg	NativeMotif	chr1	144010799	144010893
431	ACTGGCCGCTTCACTGtgtggacagattgaaacagagctagctggtgagtcggtggTAAGTAACGGCCTACTcttaggggcctgaatcaaccctcagctggaaagtggaaaGGTACCTCTAGAcatgagcgtgAGATCGGAAGAGCGTCG	catgagcgtg	ScrambleMotif	chr1	144010799	144010893
432	ACTGGCCGCTTCACTGtgtggacagattgaaacagagctagctggtgagtcggtggTAAGTAACGGCCTACTcttaggggcctgaatcaaccctcagctggaaagtggaaaGGTACCTCTAGAtgcgtatgaaAGATCGGAAGAGCGTCG	tgcgtatgaa	ScrambleMotif	chr1	144010799	144010893
433	ACTGGCCGCTTCACTGtgtggacagattgaaacagagctagctggtgagtcggtggTAAGTAACGGCCTACTcttaggggcctgaatcaaccctcagctggaaagtggaaaGGTACCTCTAGAgcatgtacccAGATCGGAAGAGCGTCG	gcatgtaccc	ScrambleMotif	chr1	144010799	144010893
434	ACTGGCCGCTTCACTGtgtggacagattgaaacagagctagctggtgagtcggtggTAAGTAACGGCCTACTcttaggggcctgaatcaaccctcagctggaaagtggaaaGGTACCTCTAGAggcaaagtcgAGATCGGAAGAGCGTCG	ggcaaagtcg	ScrambleMotif	chr1	144010799	144010893
435	ACTGGCCGCTTCACTGtgtggacagattgaaacagagctagctggtgagtcggtggTAAGTAACGGCCTACTcttaggggcctgaatcaaccctcagctggaaagtggaaaGGTACCTCTAGAcggcaacctgAGATCGGAAGAGCGTCG	cggcaacctg	ScrambleMotif	chr1	144010799	144010893
436	ACTGGCCGCTTCACTGtgtggacagattgaaacagagctagctggtgagtcggtggTAAGTAACGGCCTACTcttaggggcctgaatcaaccctcagctggaaagtggaaaGGTACCTCTAGAcatagctgctAGATCGGAAGAGCGTCG	catagctgct	ScrambleMotif	chr1	144010799	144010893
437	ACTGGCCGCTTCACTGtgtggacagattgaaacagagctagctggtgagtcggtggTAAGTAACGGCCTACTcttaggggcctgaatcaaccctcagctggaaagtggaaaGGTACCTCTAGActtaacttggAGATCGGAAGAGCGTCG	cttaacttgg	ScrambleMotif	chr1	144010799	144010893
438	ACTGGCCGCTTCACTGtgtggacagattgaaacagagctagctggtgagtcggtggTAAGTAACGGCCTACTcttaggggcctgaatcaaccctcagctggaaagtggaaaGGTACCTCTAGAtccaagtggtAGATCGGAAGAGCGTCG	tccaagtggt	ScrambleMotif	chr1	144010799	144010893
439	ACTGGCCGCTTCACTGtgtggacagattgaaacagagctagctggtgagtcggtggTAAGTAACGGCCTACTcttaggggcctgaatcaaccctcagctggaaagtggaaaGGTACCTCTAGAttcatcagccAGATCGGAAGAGCGTCG	ttcatcagcc	ScrambleMotif	chr1	144010799	144010893
440	ACTGGCCGCTTCACTGtgtggacagattgaaacagagctagctggtgagtcggtggTAAGTAACGGCCTACTcttaggggcctgaatcaaccctcagctggaaagtggaaaGGTACCTCTAGAgtggctatgaAGATCGGAAGAGCGTCG	gtggctatga	ScrambleMotif	chr1	144010799	144010893
441	ACTGGCCGCTTCACTGcagcaggctgtggctctgattggctttctggccgtcaggaACATGTCCCAACATGTtgagctctggcatagaagaggctggtggctattttgtccGGTACCTCTAGAtctaattgcgAGATCGGAAGAGCGTCG	tctaattgcg	NativeMotif	chr6	36644188	36644282
442	ACTGGCCGCTTCACTGcagcaggctgtggctctgattggctttctggccgtcaggaACATGTCCCAACATGTtgagctctggcatagaagaggctggtggctattttgtccGGTACCTCTAGAttgcaattggAGATCGGAAGAGCGTCG	ttgcaattgg	NativeMotif	chr6	36644188	36644282
443	ACTGGCCGCTTCACTGcagcaggctgtggctctgattggctttctggccgtcaggaACATGTCCCAACATGTtgagctctggcatagaagaggctggtggctattttgtccGGTACCTCTAGAcgactcgactAGATCGGAAGAGCGTCG	cgactcgact	NativeMotif	chr6	36644188	36644282
444	ACTGGCCGCTTCACTGcagcaggctgtggctctgattggctttctggccgtcaggaACATGTCCCAACATGTtgagctctggcatagaagaggctggtggctattttgtccGGTACCTCTAGAtcgctaatgtAGATCGGAAGAGCGTCG	tcgctaatgt	NativeMotif	chr6	36644188	36644282
445	ACTGGCCGCTTCACTGcagcaggctgtggctctgattggctttctggccgtcaggaACATGTCCCAACATGTtgagctctggcatagaagaggctggtggctattttgtccGGTACCTCTAGAaatcaatcgtAGATCGGAAGAGCGTCG	aatcaatcgt	NativeMotif	chr6	36644188	36644282
446	ACTGGCCGCTTCACTGcagcaggctgtggctctgattggctttctggccgtcaggaACATGTCCCAACATGTtgagctctggcatagaagaggctggtggctattttgtccGGTACCTCTAGAcccgtactggAGATCGGAAGAGCGTCG	cccgtactgg	NativeMotif	chr6	36644188	36644282
447	ACTGGCCGCTTCACTGcagcaggctgtggctctgattggctttctggccgtcaggaACATGTCCCAACATGTtgagctctggcatagaagaggctggtggctattttgtccGGTACCTCTAGAgagtatcatgAGATCGGAAGAGCGTCG	gagtatcatg	NativeMotif	chr6	36644188	36644282
448	ACTGGCCGCTTCACTGcagcaggctgtggctctgattggctttctggccgtcaggaACATGTCCCAACATGTtgagctctggcatagaagaggctggtggctattttgtccGGTACCTCTAGAcgcattagatAGATCGGAAGAGCGTCG	cgcattagat	NativeMotif	chr6	36644188	36644282
449	ACTGGCCGCTTCACTGcagcaggctgtggctctgattggctttctggccgtcaggaACATGTCCCAACATGTtgagctctggcatagaagaggctggtggctattttgtccGGTACCTCTAGAgcattgagcgAGATCGGAAGAGCGTCG	gcattgagcg	NativeMotif	chr6	36644188	36644282
450	ACTGGCCGCTTCACTGcagcaggctgtggctctgattggctttctggccgtcaggaACATGTCCCAACATGTtgagctctggcatagaagaggctggtggctattttgtccGGTACCTCTAGAtcgctatatgAGATCGGAAGAGCGTCG	tcgctatatg	NativeMotif	chr6	36644188	36644282
451	ACTGGCCGCTTCACTGcagcaggctgtggctctgattggctttctggccgtcaggaAACAGCATTACTCGCTtgagctctggcatagaagaggctggtggctattttgtccGGTACCTCTAGAgttcaatatgAGATCGGAAGAGCGTCG	gttcaatatg	ScrambleMotif	chr6	36644188	36644282
452	ACTGGCCGCTTCACTGcagcaggctgtggctctgattggctttctggccgtcaggaAACAGCATTACTCGCTtgagctctggcatagaagaggctggtggctattttgtccGGTACCTCTAGActgaacgttgAGATCGGAAGAGCGTCG	ctgaacgttg	ScrambleMotif	chr6	36644188	36644282
453	ACTGGCCGCTTCACTGcagcaggctgtggctctgattggctttctggccgtcaggaAACAGCATTACTCGCTtgagctctggcatagaagaggctggtggctattttgtccGGTACCTCTAGAtctctcgatgAGATCGGAAGAGCGTCG	tctctcgatg	ScrambleMotif	chr6	36644188	36644282
454	ACTGGCCGCTTCACTGcagcaggctgtggctctgattggctttctggccgtcaggaAACAGCATTACTCGCTtgagctctggcatagaagaggctggtggctattttgtccGGTACCTCTAGActagcataggAGATCGGAAGAGCGTCG	ctagcatagg	ScrambleMotif	chr6	36644188	36644282
455	ACTGGCCGCTTCACTGcagcaggctgtggctctgattggctttctggccgtcaggaAACAGCATTACTCGCTtgagctctggcatagaagaggctggtggctattttgtccGGTACCTCTAGAcgaggcaatgAGATCGGAAGAGCGTCG	cgaggcaatg	ScrambleMotif	chr6	36644188	36644282
456	ACTGGCCGCTTCACTGcagcaggctgtggctctgattggctttctggccgtcaggaAACAGCATTACTCGCTtgagctctggcatagaagaggctggtggctattttgtccGGTACCTCTAGAgtcgatgctcAGATCGGAAGAGCGTCG	gtcgatgctc	ScrambleMotif	chr6	36644188	36644282
457	ACTGGCCGCTTCACTGcagcaggctgtggctctgattggctttctggccgtcaggaAACAGCATTACTCGCTtgagctctggcatagaagaggctggtggctattttgtccGGTACCTCTAGAtcattcctgaAGATCGGAAGAGCGTCG	tcattcctga	ScrambleMotif	chr6	36644188	36644282
458	ACTGGCCGCTTCACTGcagcaggctgtggctctgattggctttctggccgtcaggaAACAGCATTACTCGCTtgagctctggcatagaagaggctggtggctattttgtccGGTACCTCTAGAacaacatacgAGATCGGAAGAGCGTCG	acaacatacg	ScrambleMotif	chr6	36644188	36644282
459	ACTGGCCGCTTCACTGcagcaggctgtggctctgattggctttctggccgtcaggaAACAGCATTACTCGCTtgagctctggcatagaagaggctggtggctattttgtccGGTACCTCTAGAcatttgttgaAGATCGGAAGAGCGTCG	catttgttga	ScrambleMotif	chr6	36644188	36644282
460	ACTGGCCGCTTCACTGcagcaggctgtggctctgattggctttctggccgtcaggaAACAGCATTACTCGCTtgagctctggcatagaagaggctggtggctattttgtccGGTACCTCTAGAtaggctatagAGATCGGAAGAGCGTCG	taggctatag	ScrambleMotif	chr6	36644188	36644282
461	ACTGGCCGCTTCACTGaacttgtaagtctctcagtctttgctaaggagctctatgtGCATGTTGGAACTTGCctttaacactcagccaggcagttttcaactctgacttagGGTACCTCTAGAgcgcgactgtAGATCGGAAGAGCGTCG	gcgcgactgt	NativeMotif	chr12	93367565	93367659
462	ACTGGCCGCTTCACTGaacttgtaagtctctcagtctttgctaaggagctctatgtGCATGTTGGAACTTGCctttaacactcagccaggcagttttcaactctgacttagGGTACCTCTAGAcatgatagggAGATCGGAAGAGCGTCG	catgataggg	NativeMotif	chr12	93367565	93367659
463	ACTGGCCGCTTCACTGaacttgtaagtctctcagtctttgctaaggagctctatgtGCATGTTGGAACTTGCctttaacactcagccaggcagttttcaactctgacttagGGTACCTCTAGAagtcatgttaAGATCGGAAGAGCGTCG	agtcatgtta	NativeMotif	chr12	93367565	93367659
464	ACTGGCCGCTTCACTGaacttgtaagtctctcagtctttgctaaggagctctatgtGCATGTTGGAACTTGCctttaacactcagccaggcagttttcaactctgacttagGGTACCTCTAGAaccagcgtcgAGATCGGAAGAGCGTCG	accagcgtcg	NativeMotif	chr12	93367565	93367659
465	ACTGGCCGCTTCACTGaacttgtaagtctctcagtctttgctaaggagctctatgtGCATGTTGGAACTTGCctttaacactcagccaggcagttttcaactctgacttagGGTACCTCTAGAactattatgcAGATCGGAAGAGCGTCG	actattatgc	NativeMotif	chr12	93367565	93367659
466	ACTGGCCGCTTCACTGaacttgtaagtctctcagtctttgctaaggagctctatgtGCATGTTGGAACTTGCctttaacactcagccaggcagttttcaactctgacttagGGTACCTCTAGAgctatcagggAGATCGGAAGAGCGTCG	gctatcaggg	NativeMotif	chr12	93367565	93367659
467	ACTGGCCGCTTCACTGaacttgtaagtctctcagtctttgctaaggagctctatgtGCATGTTGGAACTTGCctttaacactcagccaggcagttttcaactctgacttagGGTACCTCTAGAacacttatggAGATCGGAAGAGCGTCG	acacttatgg	NativeMotif	chr12	93367565	93367659
468	ACTGGCCGCTTCACTGaacttgtaagtctctcagtctttgctaaggagctctatgtGCATGTTGGAACTTGCctttaacactcagccaggcagttttcaactctgacttagGGTACCTCTAGAatgcatccgtAGATCGGAAGAGCGTCG	atgcatccgt	NativeMotif	chr12	93367565	93367659
469	ACTGGCCGCTTCACTGaacttgtaagtctctcagtctttgctaaggagctctatgtGCATGTTGGAACTTGCctttaacactcagccaggcagttttcaactctgacttagGGTACCTCTAGAacacatcttgAGATCGGAAGAGCGTCG	acacatcttg	NativeMotif	chr12	93367565	93367659
470	ACTGGCCGCTTCACTGaacttgtaagtctctcagtctttgctaaggagctctatgtGCATGTTGGAACTTGCctttaacactcagccaggcagttttcaactctgacttagGGTACCTCTAGAcatctacgggAGATCGGAAGAGCGTCG	catctacggg	NativeMotif	chr12	93367565	93367659
471	ACTGGCCGCTTCACTGaacttgtaagtctctcagtctttgctaaggagctctatgtATGCATGCGTGGCATTctttaacactcagccaggcagttttcaactctgacttagGGTACCTCTAGAcagctgacgaAGATCGGAAGAGCGTCG	cagctgacga	ScrambleMotif	chr12	93367565	93367659
472	ACTGGCCGCTTCACTGaacttgtaagtctctcagtctttgctaaggagctctatgtATGCATGCGTGGCATTctttaacactcagccaggcagttttcaactctgacttagGGTACCTCTAGAgccacgattgAGATCGGAAGAGCGTCG	gccacgattg	ScrambleMotif	chr12	93367565	93367659
473	ACTGGCCGCTTCACTGaacttgtaagtctctcagtctttgctaaggagctctatgtATGCATGCGTGGCATTctttaacactcagccaggcagttttcaactctgacttagGGTACCTCTAGAgcgatcgagcAGATCGGAAGAGCGTCG	gcgatcgagc	ScrambleMotif	chr12	93367565	93367659
474	ACTGGCCGCTTCACTGaacttgtaagtctctcagtctttgctaaggagctctatgtATGCATGCGTGGCATTctttaacactcagccaggcagttttcaactctgacttagGGTACCTCTAGAaagcataaggAGATCGGAAGAGCGTCG	aagcataagg	ScrambleMotif	chr12	93367565	93367659
475	ACTGGCCGCTTCACTGaacttgtaagtctctcagtctttgctaaggagctctatgtATGCATGCGTGGCATTctttaacactcagccaggcagttttcaactctgacttagGGTACCTCTAGAtacgatcgagAGATCGGAAGAGCGTCG	tacgatcgag	ScrambleMotif	chr12	93367565	93367659
476	ACTGGCCGCTTCACTGaacttgtaagtctctcagtctttgctaaggagctctatgtATGCATGCGTGGCATTctttaacactcagccaggcagttttcaactctgacttagGGTACCTCTAGAgttccatcggAGATCGGAAGAGCGTCG	gttccatcgg	ScrambleMotif	chr12	93367565	93367659
477	ACTGGCCGCTTCACTGaacttgtaagtctctcagtctttgctaaggagctctatgtATGCATGCGTGGCATTctttaacactcagccaggcagttttcaactctgacttagGGTACCTCTAGAccctcataagAGATCGGAAGAGCGTCG	ccctcataag	ScrambleMotif	chr12	93367565	93367659
478	ACTGGCCGCTTCACTGaacttgtaagtctctcagtctttgctaaggagctctatgtATGCATGCGTGGCATTctttaacactcagccaggcagttttcaactctgacttagGGTACCTCTAGAgccgcagtgcAGATCGGAAGAGCGTCG	gccgcagtgc	ScrambleMotif	chr12	93367565	93367659
479	ACTGGCCGCTTCACTGaacttgtaagtctctcagtctttgctaaggagctctatgtATGCATGCGTGGCATTctttaacactcagccaggcagttttcaactctgacttagGGTACCTCTAGAcgcgagtgtcAGATCGGAAGAGCGTCG	cgcgagtgtc	ScrambleMotif	chr12	93367565	93367659
480	ACTGGCCGCTTCACTGaacttgtaagtctctcagtctttgctaaggagctctatgtATGCATGCGTGGCATTctttaacactcagccaggcagttttcaactctgacttagGGTACCTCTAGAgccatagtatAGATCGGAAGAGCGTCG	gccatagtat	ScrambleMotif	chr12	93367565	93367659
481	ACTGGCCGCTTCACTGaaaagtaataatattcccaaataagggaggagggtaggctGCAAGCTGGGACATGCctgggcatgtccagcacgaatattctgactaaggtacaaGGTACCTCTAGActgactaggtAGATCGGAAGAGCGTCG	ctgactaggt	NativeMotif	chr6	151178435	151178529
482	ACTGGCCGCTTCACTGaaaagtaataatattcccaaataagggaggagggtaggctGCAAGCTGGGACATGCctgggcatgtccagcacgaatattctgactaaggtacaaGGTACCTCTAGAcaacatcccgAGATCGGAAGAGCGTCG	caacatcccg	NativeMotif	chr6	151178435	151178529
483	ACTGGCCGCTTCACTGaaaagtaataatattcccaaataagggaggagggtaggctGCAAGCTGGGACATGCctgggcatgtccagcacgaatattctgactaaggtacaaGGTACCTCTAGAtacctgagtgAGATCGGAAGAGCGTCG	tacctgagtg	NativeMotif	chr6	151178435	151178529
484	ACTGGCCGCTTCACTGaaaagtaataatattcccaaataagggaggagggtaggctGCAAGCTGGGACATGCctgggcatgtccagcacgaatattctgactaaggtacaaGGTACCTCTAGAgcgatagataAGATCGGAAGAGCGTCG	gcgatagata	NativeMotif	chr6	151178435	151178529
485	ACTGGCCGCTTCACTGaaaagtaataatattcccaaataagggaggagggtaggctGCAAGCTGGGACATGCctgggcatgtccagcacgaatattctgactaaggtacaaGGTACCTCTAGAtatcccatagAGATCGGAAGAGCGTCG	tatcccatag	NativeMotif	chr6	151178435	151178529
486	ACTGGCCGCTTCACTGaaaagtaataatattcccaaataagggaggagggtaggctGCAAGCTGGGACATGCctgggcatgtccagcacgaatattctgactaaggtacaaGGTACCTCTAGAattacaatagAGATCGGAAGAGCGTCG	attacaatag	NativeMotif	chr6	151178435	151178529
487	ACTGGCCGCTTCACTGaaaagtaataatattcccaaataagggaggagggtaggctGCAAGCTGGGACATGCctgggcatgtccagcacgaatattctgactaaggtacaaGGTACCTCTAGAgcatgcgtcgAGATCGGAAGAGCGTCG	gcatgcgtcg	NativeMotif	chr6	151178435	151178529
488	ACTGGCCGCTTCACTGaaaagtaataatattcccaaataagggaggagggtaggctGCAAGCTGGGACATGCctgggcatgtccagcacgaatattctgactaaggtacaaGGTACCTCTAGAaccgatttcgAGATCGGAAGAGCGTCG	accgatttcg	NativeMotif	chr6	151178435	151178529
489	ACTGGCCGCTTCACTGaaaagtaataatattcccaaataagggaggagggtaggctGCAAGCTGGGACATGCctgggcatgtccagcacgaatattctgactaaggtacaaGGTACCTCTAGAcatcatgcagAGATCGGAAGAGCGTCG	catcatgcag	NativeMotif	chr6	151178435	151178529
490	ACTGGCCGCTTCACTGaaaagtaataatattcccaaataagggaggagggtaggctGCAAGCTGGGACATGCctgggcatgtccagcacgaatattctgactaaggtacaaGGTACCTCTAGAacacgtctggAGATCGGAAGAGCGTCG	acacgtctgg	NativeMotif	chr6	151178435	151178529
491	ACTGGCCGCTTCACTGaaaagtaataatattcccaaataagggaggagggtaggctACACCTGAGGTCGAGGctgggcatgtccagcacgaatattctgactaaggtacaaGGTACCTCTAGAtcaagatgttAGATCGGAAGAGCGTCG	tcaagatgtt	ScrambleMotif	chr6	151178435	151178529
492	ACTGGCCGCTTCACTGaaaagtaataatattcccaaataagggaggagggtaggctACACCTGAGGTCGAGGctgggcatgtccagcacgaatattctgactaaggtacaaGGTACCTCTAGActaattccagAGATCGGAAGAGCGTCG	ctaattccag	ScrambleMotif	chr6	151178435	151178529
493	ACTGGCCGCTTCACTGaaaagtaataatattcccaaataagggaggagggtaggctACACCTGAGGTCGAGGctgggcatgtccagcacgaatattctgactaaggtacaaGGTACCTCTAGAgcaatgcgaaAGATCGGAAGAGCGTCG	gcaatgcgaa	ScrambleMotif	chr6	151178435	151178529
494	ACTGGCCGCTTCACTGaaaagtaataatattcccaaataagggaggagggtaggctACACCTGAGGTCGAGGctgggcatgtccagcacgaatattctgactaaggtacaaGGTACCTCTAGAgtcaaatgtgAGATCGGAAGAGCGTCG	gtcaaatgtg	ScrambleMotif	chr6	151178435	151178529
495	ACTGGCCGCTTCACTGaaaagtaataatattcccaaataagggaggagggtaggctACACCTGAGGTCGAGGctgggcatgtccagcacgaatattctgactaaggtacaaGGTACCTCTAGAcaacgtttggAGATCGGAAGAGCGTCG	caacgtttgg	ScrambleMotif	chr6	151178435	151178529
496	ACTGGCCGCTTCACTGaaaagtaataatattcccaaataagggaggagggtaggctACACCTGAGGTCGAGGctgggcatgtccagcacgaatattctgactaaggtacaaGGTACCTCTAGAgcatttaagcAGATCGGAAGAGCGTCG	gcatttaagc	ScrambleMotif	chr6	151178435	151178529
497	ACTGGCCGCTTCACTGaaaagtaataatattcccaaataagggaggagggtaggctACACCTGAGGTCGAGGctgggcatgtccagcacgaatattctgactaaggtacaaGGTACCTCTAGActttactctgAGATCGGAAGAGCGTCG	ctttactctg	ScrambleMotif	chr6	151178435	151178529
498	ACTGGCCGCTTCACTGaaaagtaataatattcccaaataagggaggagggtaggctACACCTGAGGTCGAGGctgggcatgtccagcacgaatattctgactaaggtacaaGGTACCTCTAGAgcacttatggAGATCGGAAGAGCGTCG	gcacttatgg	ScrambleMotif	chr6	151178435	151178529
499	ACTGGCCGCTTCACTGaaaagtaataatattcccaaataagggaggagggtaggctACACCTGAGGTCGAGGctgggcatgtccagcacgaatattctgactaaggtacaaGGTACCTCTAGActtattcgtaAGATCGGAAGAGCGTCG	cttattcgta	ScrambleMotif	chr6	151178435	151178529
500	ACTGGCCGCTTCACTGaaaagtaataatattcccaaataagggaggagggtaggctACACCTGAGGTCGAGGctgggcatgtccagcacgaatattctgactaaggtacaaGGTACCTCTAGActttaagtgcAGATCGGAAGAGCGTCG	ctttaagtgc	ScrambleMotif	chr6	151178435	151178529
501	ACTGGCCGCTTCACTGcgaatattctgactaaggtacaaggacatagaatgtactACATGCCTGTGAGCATGTttaacagatactgaagtcagagtatgcttattctgttaGGTACCTCTAGAccatcgcgagAGATCGGAAGAGCGTCG	ccatcgcgag	NativeMotif	chr6	151178507	151178601
502	ACTGGCCGCTTCACTGcgaatattctgactaaggtacaaggacatagaatgtactACATGCCTGTGAGCATGTttaacagatactgaagtcagagtatgcttattctgttaGGTACCTCTAGAcacagatagtAGATCGGAAGAGCGTCG	cacagatagt	NativeMotif	chr6	151178507	151178601
503	ACTGGCCGCTTCACTGcgaatattctgactaaggtacaaggacatagaatgtactACATGCCTGTGAGCATGTttaacagatactgaagtcagagtatgcttattctgttaGGTACCTCTAGActcctattcgAGATCGGAAGAGCGTCG	ctcctattcg	NativeMotif	chr6	151178507	151178601
504	ACTGGCCGCTTCACTGcgaatattctgactaaggtacaaggacatagaatgtactACATGCCTGTGAGCATGTttaacagatactgaagtcagagtatgcttattctgttaGGTACCTCTAGAtcgcatcggcAGATCGGAAGAGCGTCG	tcgcatcggc	NativeMotif	chr6	151178507	151178601
505	ACTGGCCGCTTCACTGcgaatattctgactaaggtacaaggacatagaatgtactACATGCCTGTGAGCATGTttaacagatactgaagtcagagtatgcttattctgttaGGTACCTCTAGAcggacttgtaAGATCGGAAGAGCGTCG	cggacttgta	NativeMotif	chr6	151178507	151178601
506	ACTGGCCGCTTCACTGcgaatattctgactaaggtacaaggacatagaatgtactACATGCCTGTGAGCATGTttaacagatactgaagtcagagtatgcttattctgttaGGTACCTCTAGActatgccaagAGATCGGAAGAGCGTCG	ctatgccaag	NativeMotif	chr6	151178507	151178601
507	ACTGGCCGCTTCACTGcgaatattctgactaaggtacaaggacatagaatgtactACATGCCTGTGAGCATGTttaacagatactgaagtcagagtatgcttattctgttaGGTACCTCTAGAacgacatagcAGATCGGAAGAGCGTCG	acgacatagc	NativeMotif	chr6	151178507	151178601
508	ACTGGCCGCTTCACTGcgaatattctgactaaggtacaaggacatagaatgtactACATGCCTGTGAGCATGTttaacagatactgaagtcagagtatgcttattctgttaGGTACCTCTAGAactagtgaccAGATCGGAAGAGCGTCG	actagtgacc	NativeMotif	chr6	151178507	151178601
509	ACTGGCCGCTTCACTGcgaatattctgactaaggtacaaggacatagaatgtactACATGCCTGTGAGCATGTttaacagatactgaagtcagagtatgcttattctgttaGGTACCTCTAGAtctggcactgAGATCGGAAGAGCGTCG	tctggcactg	NativeMotif	chr6	151178507	151178601
510	ACTGGCCGCTTCACTGcgaatattctgactaaggtacaaggacatagaatgtactACATGCCTGTGAGCATGTttaacagatactgaagtcagagtatgcttattctgttaGGTACCTCTAGAcatggctcctAGATCGGAAGAGCGTCG	catggctcct	NativeMotif	chr6	151178507	151178601
511	ACTGGCCGCTTCACTGcgaatattctgactaaggtacaaggacatagaatgtactTCTGAGCCTTCTAAGGGAttaacagatactgaagtcagagtatgcttattctgttaGGTACCTCTAGAccactagcgaAGATCGGAAGAGCGTCG	ccactagcga	ScrambleMotif	chr6	151178507	151178601
512	ACTGGCCGCTTCACTGcgaatattctgactaaggtacaaggacatagaatgtactTCTGAGCCTTCTAAGGGAttaacagatactgaagtcagagtatgcttattctgttaGGTACCTCTAGAgatcgagtgtAGATCGGAAGAGCGTCG	gatcgagtgt	ScrambleMotif	chr6	151178507	151178601
513	ACTGGCCGCTTCACTGcgaatattctgactaaggtacaaggacatagaatgtactTCTGAGCCTTCTAAGGGAttaacagatactgaagtcagagtatgcttattctgttaGGTACCTCTAGAgttcaatcgtAGATCGGAAGAGCGTCG	gttcaatcgt	ScrambleMotif	chr6	151178507	151178601
514	ACTGGCCGCTTCACTGcgaatattctgactaaggtacaaggacatagaatgtactTCTGAGCCTTCTAAGGGAttaacagatactgaagtcagagtatgcttattctgttaGGTACCTCTAGActtagcatcgAGATCGGAAGAGCGTCG	cttagcatcg	ScrambleMotif	chr6	151178507	151178601
515	ACTGGCCGCTTCACTGcgaatattctgactaaggtacaaggacatagaatgtactTCTGAGCCTTCTAAGGGAttaacagatactgaagtcagagtatgcttattctgttaGGTACCTCTAGAaaccaagtgaAGATCGGAAGAGCGTCG	aaccaagtga	ScrambleMotif	chr6	151178507	151178601
516	ACTGGCCGCTTCACTGcgaatattctgactaaggtacaaggacatagaatgtactTCTGAGCCTTCTAAGGGAttaacagatactgaagtcagagtatgcttattctgttaGGTACCTCTAGAcatctcttgaAGATCGGAAGAGCGTCG	catctcttga	ScrambleMotif	chr6	151178507	151178601
517	ACTGGCCGCTTCACTGcgaatattctgactaaggtacaaggacatagaatgtactTCTGAGCCTTCTAAGGGAttaacagatactgaagtcagagtatgcttattctgttaGGTACCTCTAGAcgcccattgtAGATCGGAAGAGCGTCG	cgcccattgt	ScrambleMotif	chr6	151178507	151178601
518	ACTGGCCGCTTCACTGcgaatattctgactaaggtacaaggacatagaatgtactTCTGAGCCTTCTAAGGGAttaacagatactgaagtcagagtatgcttattctgttaGGTACCTCTAGAgtccagtggaAGATCGGAAGAGCGTCG	gtccagtgga	ScrambleMotif	chr6	151178507	151178601
519	ACTGGCCGCTTCACTGcgaatattctgactaaggtacaaggacatagaatgtactTCTGAGCCTTCTAAGGGAttaacagatactgaagtcagagtatgcttattctgttaGGTACCTCTAGActattgcagcAGATCGGAAGAGCGTCG	ctattgcagc	ScrambleMotif	chr6	151178507	151178601
520	ACTGGCCGCTTCACTGcgaatattctgactaaggtacaaggacatagaatgtactTCTGAGCCTTCTAAGGGAttaacagatactgaagtcagagtatgcttattctgttaGGTACCTCTAGAcctgtatgagAGATCGGAAGAGCGTCG	cctgtatgag	ScrambleMotif	chr6	151178507	151178601
521	ACTGGCCGCTTCACTGtctcagctccagtctaagctgggtctgttgctgggctcaaGCATGTCTGGGCATGTctggcaaactggcgaggcaggactacaagaaacctgctgGGTACCTCTAGActatcctggcAGATCGGAAGAGCGTCG	ctatcctggc	NativeMotif	chr12	19584916	19585010
522	ACTGGCCGCTTCACTGtctcagctccagtctaagctgggtctgttgctgggctcaaGCATGTCTGGGCATGTctggcaaactggcgaggcaggactacaagaaacctgctgGGTACCTCTAGAcgagtcgtcgAGATCGGAAGAGCGTCG	cgagtcgtcg	NativeMotif	chr12	19584916	19585010
523	ACTGGCCGCTTCACTGtctcagctccagtctaagctgggtctgttgctgggctcaaGCATGTCTGGGCATGTctggcaaactggcgaggcaggactacaagaaacctgctgGGTACCTCTAGAttcagttgaaAGATCGGAAGAGCGTCG	ttcagttgaa	NativeMotif	chr12	19584916	19585010
524	ACTGGCCGCTTCACTGtctcagctccagtctaagctgggtctgttgctgggctcaaGCATGTCTGGGCATGTctggcaaactggcgaggcaggactacaagaaacctgctgGGTACCTCTAGAcctacattgaAGATCGGAAGAGCGTCG	cctacattga	NativeMotif	chr12	19584916	19585010
525	ACTGGCCGCTTCACTGtctcagctccagtctaagctgggtctgttgctgggctcaaGCATGTCTGGGCATGTctggcaaactggcgaggcaggactacaagaaacctgctgGGTACCTCTAGAacgcagtcgcAGATCGGAAGAGCGTCG	acgcagtcgc	NativeMotif	chr12	19584916	19585010
526	ACTGGCCGCTTCACTGtctcagctccagtctaagctgggtctgttgctgggctcaaGCATGTCTGGGCATGTctggcaaactggcgaggcaggactacaagaaacctgctgGGTACCTCTAGAccaggtcgatAGATCGGAAGAGCGTCG	ccaggtcgat	NativeMotif	chr12	19584916	19585010
527	ACTGGCCGCTTCACTGtctcagctccagtctaagctgggtctgttgctgggctcaaGCATGTCTGGGCATGTctggcaaactggcgaggcaggactacaagaaacctgctgGGTACCTCTAGAgccatgtgctAGATCGGAAGAGCGTCG	gccatgtgct	NativeMotif	chr12	19584916	19585010
528	ACTGGCCGCTTCACTGtctcagctccagtctaagctgggtctgttgctgggctcaaGCATGTCTGGGCATGTctggcaaactggcgaggcaggactacaagaaacctgctgGGTACCTCTAGActaacatgatAGATCGGAAGAGCGTCG	ctaacatgat	NativeMotif	chr12	19584916	19585010
529	ACTGGCCGCTTCACTGtctcagctccagtctaagctgggtctgttgctgggctcaaGCATGTCTGGGCATGTctggcaaactggcgaggcaggactacaagaaacctgctgGGTACCTCTAGAcattcggccaAGATCGGAAGAGCGTCG	cattcggcca	NativeMotif	chr12	19584916	19585010
530	ACTGGCCGCTTCACTGtctcagctccagtctaagctgggtctgttgctgggctcaaGCATGTCTGGGCATGTctggcaaactggcgaggcaggactacaagaaacctgctgGGTACCTCTAGAcgtgtactgaAGATCGGAAGAGCGTCG	cgtgtactga	NativeMotif	chr12	19584916	19585010
531	ACTGGCCGCTTCACTGtctcagctccagtctaagctgggtctgttgctgggctcaaTTAGGAGGTCCGTTCGctggcaaactggcgaggcaggactacaagaaacctgctgGGTACCTCTAGAggtcatcgacAGATCGGAAGAGCGTCG	ggtcatcgac	ScrambleMotif	chr12	19584916	19585010
532	ACTGGCCGCTTCACTGtctcagctccagtctaagctgggtctgttgctgggctcaaTTAGGAGGTCCGTTCGctggcaaactggcgaggcaggactacaagaaacctgctgGGTACCTCTAGActtgcatcgcAGATCGGAAGAGCGTCG	cttgcatcgc	ScrambleMotif	chr12	19584916	19585010
533	ACTGGCCGCTTCACTGtctcagctccagtctaagctgggtctgttgctgggctcaaTTAGGAGGTCCGTTCGctggcaaactggcgaggcaggactacaagaaacctgctgGGTACCTCTAGActatcttcgtAGATCGGAAGAGCGTCG	ctatcttcgt	ScrambleMotif	chr12	19584916	19585010
534	ACTGGCCGCTTCACTGtctcagctccagtctaagctgggtctgttgctgggctcaaTTAGGAGGTCCGTTCGctggcaaactggcgaggcaggactacaagaaacctgctgGGTACCTCTAGAcaatcttgtgAGATCGGAAGAGCGTCG	caatcttgtg	ScrambleMotif	chr12	19584916	19585010
535	ACTGGCCGCTTCACTGtctcagctccagtctaagctgggtctgttgctgggctcaaTTAGGAGGTCCGTTCGctggcaaactggcgaggcaggactacaagaaacctgctgGGTACCTCTAGAccacgtagtgAGATCGGAAGAGCGTCG	ccacgtagtg	ScrambleMotif	chr12	19584916	19585010
536	ACTGGCCGCTTCACTGtctcagctccagtctaagctgggtctgttgctgggctcaaTTAGGAGGTCCGTTCGctggcaaactggcgaggcaggactacaagaaacctgctgGGTACCTCTAGAtcgcatgattAGATCGGAAGAGCGTCG	tcgcatgatt	ScrambleMotif	chr12	19584916	19585010
537	ACTGGCCGCTTCACTGtctcagctccagtctaagctgggtctgttgctgggctcaaTTAGGAGGTCCGTTCGctggcaaactggcgaggcaggactacaagaaacctgctgGGTACCTCTAGAtagagcatagAGATCGGAAGAGCGTCG	tagagcatag	ScrambleMotif	chr12	19584916	19585010
538	ACTGGCCGCTTCACTGtctcagctccagtctaagctgggtctgttgctgggctcaaTTAGGAGGTCCGTTCGctggcaaactggcgaggcaggactacaagaaacctgctgGGTACCTCTAGAtatcaatgacAGATCGGAAGAGCGTCG	tatcaatgac	ScrambleMotif	chr12	19584916	19585010
539	ACTGGCCGCTTCACTGtctcagctccagtctaagctgggtctgttgctgggctcaaTTAGGAGGTCCGTTCGctggcaaactggcgaggcaggactacaagaaacctgctgGGTACCTCTAGAccagttgcggAGATCGGAAGAGCGTCG	ccagttgcgg	ScrambleMotif	chr12	19584916	19585010
540	ACTGGCCGCTTCACTGtctcagctccagtctaagctgggtctgttgctgggctcaaTTAGGAGGTCCGTTCGctggcaaactggcgaggcaggactacaagaaacctgctgGGTACCTCTAGAgctatttagtAGATCGGAAGAGCGTCG	gctatttagt	ScrambleMotif	chr12	19584916	19585010
541	ACTGGCCGCTTCACTGgaatttcttcagtcttttgatgagattacagctatggtgaGCATGTTTGAACATGTacaggtgactcaggctacacaagcacatagtagcctctaGGTACCTCTAGAttgcgatgtcAGATCGGAAGAGCGTCG	ttgcgatgtc	NativeMotif	chr12	110778764	110778858
542	ACTGGCCGCTTCACTGgaatttcttcagtcttttgatgagattacagctatggtgaGCATGTTTGAACATGTacaggtgactcaggctacacaagcacatagtagcctctaGGTACCTCTAGAcgtgactcggAGATCGGAAGAGCGTCG	cgtgactcgg	NativeMotif	chr12	110778764	110778858
543	ACTGGCCGCTTCACTGgaatttcttcagtcttttgatgagattacagctatggtgaGCATGTTTGAACATGTacaggtgactcaggctacacaagcacatagtagcctctaGGTACCTCTAGAttccatccgtAGATCGGAAGAGCGTCG	ttccatccgt	NativeMotif	chr12	110778764	110778858
544	ACTGGCCGCTTCACTGgaatttcttcagtcttttgatgagattacagctatggtgaGCATGTTTGAACATGTacaggtgactcaggctacacaagcacatagtagcctctaGGTACCTCTAGAatcaaatcgaAGATCGGAAGAGCGTCG	atcaaatcga	NativeMotif	chr12	110778764	110778858
545	ACTGGCCGCTTCACTGgaatttcttcagtcttttgatgagattacagctatggtgaGCATGTTTGAACATGTacaggtgactcaggctacacaagcacatagtagcctctaGGTACCTCTAGAcagtcttcgtAGATCGGAAGAGCGTCG	cagtcttcgt	NativeMotif	chr12	110778764	110778858
546	ACTGGCCGCTTCACTGgaatttcttcagtcttttgatgagattacagctatggtgaGCATGTTTGAACATGTacaggtgactcaggctacacaagcacatagtagcctctaGGTACCTCTAGAtgcgattctgAGATCGGAAGAGCGTCG	tgcgattctg	NativeMotif	chr12	110778764	110778858
547	ACTGGCCGCTTCACTGgaatttcttcagtcttttgatgagattacagctatggtgaGCATGTTTGAACATGTacaggtgactcaggctacacaagcacatagtagcctctaGGTACCTCTAGAatcagttgtaAGATCGGAAGAGCGTCG	atcagttgta	NativeMotif	chr12	110778764	110778858
548	ACTGGCCGCTTCACTGgaatttcttcagtcttttgatgagattacagctatggtgaGCATGTTTGAACATGTacaggtgactcaggctacacaagcacatagtagcctctaGGTACCTCTAGAtacagtcagcAGATCGGAAGAGCGTCG	tacagtcagc	NativeMotif	chr12	110778764	110778858
549	ACTGGCCGCTTCACTGgaatttcttcagtcttttgatgagattacagctatggtgaGCATGTTTGAACATGTacaggtgactcaggctacacaagcacatagtagcctctaGGTACCTCTAGAgacaaatgtaAGATCGGAAGAGCGTCG	gacaaatgta	NativeMotif	chr12	110778764	110778858
550	ACTGGCCGCTTCACTGgaatttcttcagtcttttgatgagattacagctatggtgaGCATGTTTGAACATGTacaggtgactcaggctacacaagcacatagtagcctctaGGTACCTCTAGAcgaaatagcaAGATCGGAAGAGCGTCG	cgaaatagca	NativeMotif	chr12	110778764	110778858
551	ACTGGCCGCTTCACTGgaatttcttcagtcttttgatgagattacagctatggtgaGCGTTATTTGGCATAAacaggtgactcaggctacacaagcacatagtagcctctaGGTACCTCTAGAatcaacttgaAGATCGGAAGAGCGTCG	atcaacttga	ScrambleMotif	chr12	110778764	110778858
552	ACTGGCCGCTTCACTGgaatttcttcagtcttttgatgagattacagctatggtgaGCGTTATTTGGCATAAacaggtgactcaggctacacaagcacatagtagcctctaGGTACCTCTAGAtccgcgatggAGATCGGAAGAGCGTCG	tccgcgatgg	ScrambleMotif	chr12	110778764	110778858
553	ACTGGCCGCTTCACTGgaatttcttcagtcttttgatgagattacagctatggtgaGCGTTATTTGGCATAAacaggtgactcaggctacacaagcacatagtagcctctaGGTACCTCTAGAgatacgaatgAGATCGGAAGAGCGTCG	gatacgaatg	ScrambleMotif	chr12	110778764	110778858
554	ACTGGCCGCTTCACTGgaatttcttcagtcttttgatgagattacagctatggtgaGCGTTATTTGGCATAAacaggtgactcaggctacacaagcacatagtagcctctaGGTACCTCTAGActgcgatatgAGATCGGAAGAGCGTCG	ctgcgatatg	ScrambleMotif	chr12	110778764	110778858
555	ACTGGCCGCTTCACTGgaatttcttcagtcttttgatgagattacagctatggtgaGCGTTATTTGGCATAAacaggtgactcaggctacacaagcacatagtagcctctaGGTACCTCTAGAagagcactcgAGATCGGAAGAGCGTCG	agagcactcg	ScrambleMotif	chr12	110778764	110778858
556	ACTGGCCGCTTCACTGgaatttcttcagtcttttgatgagattacagctatggtgaGCGTTATTTGGCATAAacaggtgactcaggctacacaagcacatagtagcctctaGGTACCTCTAGAgtccgatgatAGATCGGAAGAGCGTCG	gtccgatgat	ScrambleMotif	chr12	110778764	110778858
557	ACTGGCCGCTTCACTGgaatttcttcagtcttttgatgagattacagctatggtgaGCGTTATTTGGCATAAacaggtgactcaggctacacaagcacatagtagcctctaGGTACCTCTAGAgctatcgggcAGATCGGAAGAGCGTCG	gctatcgggc	ScrambleMotif	chr12	110778764	110778858
558	ACTGGCCGCTTCACTGgaatttcttcagtcttttgatgagattacagctatggtgaGCGTTATTTGGCATAAacaggtgactcaggctacacaagcacatagtagcctctaGGTACCTCTAGAacatttgtccAGATCGGAAGAGCGTCG	acatttgtcc	ScrambleMotif	chr12	110778764	110778858
559	ACTGGCCGCTTCACTGgaatttcttcagtcttttgatgagattacagctatggtgaGCGTTATTTGGCATAAacaggtgactcaggctacacaagcacatagtagcctctaGGTACCTCTAGAggacatcgacAGATCGGAAGAGCGTCG	ggacatcgac	ScrambleMotif	chr12	110778764	110778858
560	ACTGGCCGCTTCACTGgaatttcttcagtcttttgatgagattacagctatggtgaGCGTTATTTGGCATAAacaggtgactcaggctacacaagcacatagtagcctctaGGTACCTCTAGAtcggatggacAGATCGGAAGAGCGTCG	tcggatggac	ScrambleMotif	chr12	110778764	110778858
561	ACTGGCCGCTTCACTGgagccatcaggaacatgtcagtgtcccagagccatcaggaACATGTCAGAGCATGTggggacatgtcagaaagtgtctcagagcatgccaggcagGGTACCTCTAGAcatcggtttcAGATCGGAAGAGCGTCG	catcggtttc	NativeMotif	chr10	45933956	45934050
562	ACTGGCCGCTTCACTGgagccatcaggaacatgtcagtgtcccagagccatcaggaACATGTCAGAGCATGTggggacatgtcagaaagtgtctcagagcatgccaggcagGGTACCTCTAGAttctgagtcgAGATCGGAAGAGCGTCG	ttctgagtcg	NativeMotif	chr10	45933956	45934050
563	ACTGGCCGCTTCACTGgagccatcaggaacatgtcagtgtcccagagccatcaggaACATGTCAGAGCATGTggggacatgtcagaaagtgtctcagagcatgccaggcagGGTACCTCTAGAcggattactgAGATCGGAAGAGCGTCG	cggattactg	NativeMotif	chr10	45933956	45934050
564	ACTGGCCGCTTCACTGgagccatcaggaacatgtcagtgtcccagagccatcaggaACATGTCAGAGCATGTggggacatgtcagaaagtgtctcagagcatgccaggcagGGTACCTCTAGAacacgactgcAGATCGGAAGAGCGTCG	acacgactgc	NativeMotif	chr10	45933956	45934050
565	ACTGGCCGCTTCACTGgagccatcaggaacatgtcagtgtcccagagccatcaggaACATGTCAGAGCATGTggggacatgtcagaaagtgtctcagagcatgccaggcagGGTACCTCTAGAcgtcaacttgAGATCGGAAGAGCGTCG	cgtcaacttg	NativeMotif	chr10	45933956	45934050
566	ACTGGCCGCTTCACTGgagccatcaggaacatgtcagtgtcccagagccatcaggaACATGTCAGAGCATGTggggacatgtcagaaagtgtctcagagcatgccaggcagGGTACCTCTAGAcgacattgggAGATCGGAAGAGCGTCG	cgacattggg	NativeMotif	chr10	45933956	45934050
567	ACTGGCCGCTTCACTGgagccatcaggaacatgtcagtgtcccagagccatcaggaACATGTCAGAGCATGTggggacatgtcagaaagtgtctcagagcatgccaggcagGGTACCTCTAGAcaagccttagAGATCGGAAGAGCGTCG	caagccttag	NativeMotif	chr10	45933956	45934050
568	ACTGGCCGCTTCACTGgagccatcaggaacatgtcagtgtcccagagccatcaggaACATGTCAGAGCATGTggggacatgtcagaaagtgtctcagagcatgccaggcagGGTACCTCTAGAccattgattaAGATCGGAAGAGCGTCG	ccattgatta	NativeMotif	chr10	45933956	45934050
569	ACTGGCCGCTTCACTGgagccatcaggaacatgtcagtgtcccagagccatcaggaACATGTCAGAGCATGTggggacatgtcagaaagtgtctcagagcatgccaggcagGGTACCTCTAGAcggcgatccgAGATCGGAAGAGCGTCG	cggcgatccg	NativeMotif	chr10	45933956	45934050
570	ACTGGCCGCTTCACTGgagccatcaggaacatgtcagtgtcccagagccatcaggaACATGTCAGAGCATGTggggacatgtcagaaagtgtctcagagcatgccaggcagGGTACCTCTAGAacgatagcgaAGATCGGAAGAGCGTCG	acgatagcga	NativeMotif	chr10	45933956	45934050
571	ACTGGCCGCTTCACTGgagccatcaggaacatgtcagtgtcccagagccatcaggaGCCATGTCTAGTAAAGggggacatgtcagaaagtgtctcagagcatgccaggcagGGTACCTCTAGAggacgagtgaAGATCGGAAGAGCGTCG	ggacgagtga	ScrambleMotif	chr10	45933956	45934050
572	ACTGGCCGCTTCACTGgagccatcaggaacatgtcagtgtcccagagccatcaggaGCCATGTCTAGTAAAGggggacatgtcagaaagtgtctcagagcatgccaggcagGGTACCTCTAGAgaatctattgAGATCGGAAGAGCGTCG	gaatctattg	ScrambleMotif	chr10	45933956	45934050
573	ACTGGCCGCTTCACTGgagccatcaggaacatgtcagtgtcccagagccatcaggaGCCATGTCTAGTAAAGggggacatgtcagaaagtgtctcagagcatgccaggcagGGTACCTCTAGAgccgatacggAGATCGGAAGAGCGTCG	gccgatacgg	ScrambleMotif	chr10	45933956	45934050
574	ACTGGCCGCTTCACTGgagccatcaggaacatgtcagtgtcccagagccatcaggaGCCATGTCTAGTAAAGggggacatgtcagaaagtgtctcagagcatgccaggcagGGTACCTCTAGAggacaagttgAGATCGGAAGAGCGTCG	ggacaagttg	ScrambleMotif	chr10	45933956	45934050
575	ACTGGCCGCTTCACTGgagccatcaggaacatgtcagtgtcccagagccatcaggaGCCATGTCTAGTAAAGggggacatgtcagaaagtgtctcagagcatgccaggcagGGTACCTCTAGAcccatatgtcAGATCGGAAGAGCGTCG	cccatatgtc	ScrambleMotif	chr10	45933956	45934050
576	ACTGGCCGCTTCACTGgagccatcaggaacatgtcagtgtcccagagccatcaggaGCCATGTCTAGTAAAGggggacatgtcagaaagtgtctcagagcatgccaggcagGGTACCTCTAGAtgacgaatggAGATCGGAAGAGCGTCG	tgacgaatgg	ScrambleMotif	chr10	45933956	45934050
577	ACTGGCCGCTTCACTGgagccatcaggaacatgtcagtgtcccagagccatcaggaGCCATGTCTAGTAAAGggggacatgtcagaaagtgtctcagagcatgccaggcagGGTACCTCTAGActttacttgcAGATCGGAAGAGCGTCG	ctttacttgc	ScrambleMotif	chr10	45933956	45934050
578	ACTGGCCGCTTCACTGgagccatcaggaacatgtcagtgtcccagagccatcaggaGCCATGTCTAGTAAAGggggacatgtcagaaagtgtctcagagcatgccaggcagGGTACCTCTAGAcagagtatggAGATCGGAAGAGCGTCG	cagagtatgg	ScrambleMotif	chr10	45933956	45934050
579	ACTGGCCGCTTCACTGgagccatcaggaacatgtcagtgtcccagagccatcaggaGCCATGTCTAGTAAAGggggacatgtcagaaagtgtctcagagcatgccaggcagGGTACCTCTAGAtccgatagtgAGATCGGAAGAGCGTCG	tccgatagtg	ScrambleMotif	chr10	45933956	45934050
580	ACTGGCCGCTTCACTGgagccatcaggaacatgtcagtgtcccagagccatcaggaGCCATGTCTAGTAAAGggggacatgtcagaaagtgtctcagagcatgccaggcagGGTACCTCTAGAtgacaggttgAGATCGGAAGAGCGTCG	tgacaggttg	ScrambleMotif	chr10	45933956	45934050
581	ACTGGCCGCTTCACTGataaggggttcccttccctcctttgcattgaaaggaaagtGCAAGTCTGGACATGTttatcaagaggaaaagtgacttctcagtaatagactgtcGGTACCTCTAGAcctatggacaAGATCGGAAGAGCGTCG	cctatggaca	NativeMotif	chr6	106546420	106546514
582	ACTGGCCGCTTCACTGataaggggttcccttccctcctttgcattgaaaggaaagtGCAAGTCTGGACATGTttatcaagaggaaaagtgacttctcagtaatagactgtcGGTACCTCTAGAcgtctaatgaAGATCGGAAGAGCGTCG	cgtctaatga	NativeMotif	chr6	106546420	106546514
583	ACTGGCCGCTTCACTGataaggggttcccttccctcctttgcattgaaaggaaagtGCAAGTCTGGACATGTttatcaagaggaaaagtgacttctcagtaatagactgtcGGTACCTCTAGAccaatgaactAGATCGGAAGAGCGTCG	ccaatgaact	NativeMotif	chr6	106546420	106546514
584	ACTGGCCGCTTCACTGataaggggttcccttccctcctttgcattgaaaggaaagtGCAAGTCTGGACATGTttatcaagaggaaaagtgacttctcagtaatagactgtcGGTACCTCTAGAcatctgatagAGATCGGAAGAGCGTCG	catctgatag	NativeMotif	chr6	106546420	106546514
585	ACTGGCCGCTTCACTGataaggggttcccttccctcctttgcattgaaaggaaagtGCAAGTCTGGACATGTttatcaagaggaaaagtgacttctcagtaatagactgtcGGTACCTCTAGAccttccaatgAGATCGGAAGAGCGTCG	ccttccaatg	NativeMotif	chr6	106546420	106546514
586	ACTGGCCGCTTCACTGataaggggttcccttccctcctttgcattgaaaggaaagtGCAAGTCTGGACATGTttatcaagaggaaaagtgacttctcagtaatagactgtcGGTACCTCTAGAgatcctaatgAGATCGGAAGAGCGTCG	gatcctaatg	NativeMotif	chr6	106546420	106546514
587	ACTGGCCGCTTCACTGataaggggttcccttccctcctttgcattgaaaggaaagtGCAAGTCTGGACATGTttatcaagaggaaaagtgacttctcagtaatagactgtcGGTACCTCTAGAcgcttcatgcAGATCGGAAGAGCGTCG	cgcttcatgc	NativeMotif	chr6	106546420	106546514
588	ACTGGCCGCTTCACTGataaggggttcccttccctcctttgcattgaaaggaaagtGCAAGTCTGGACATGTttatcaagaggaaaagtgacttctcagtaatagactgtcGGTACCTCTAGAactagagatgAGATCGGAAGAGCGTCG	actagagatg	NativeMotif	chr6	106546420	106546514
589	ACTGGCCGCTTCACTGataaggggttcccttccctcctttgcattgaaaggaaagtGCAAGTCTGGACATGTttatcaagaggaaaagtgacttctcagtaatagactgtcGGTACCTCTAGAcatgaataacAGATCGGAAGAGCGTCG	catgaataac	NativeMotif	chr6	106546420	106546514
590	ACTGGCCGCTTCACTGataaggggttcccttccctcctttgcattgaaaggaaagtGCAAGTCTGGACATGTttatcaagaggaaaagtgacttctcagtaatagactgtcGGTACCTCTAGAaacatcggtgAGATCGGAAGAGCGTCG	aacatcggtg	NativeMotif	chr6	106546420	106546514
591	ACTGGCCGCTTCACTGataaggggttcccttccctcctttgcattgaaaggaaagtTTCGTTCGGAAGCAGAttatcaagaggaaaagtgacttctcagtaatagactgtcGGTACCTCTAGAgtcccagtagAGATCGGAAGAGCGTCG	gtcccagtag	ScrambleMotif	chr6	106546420	106546514
592	ACTGGCCGCTTCACTGataaggggttcccttccctcctttgcattgaaaggaaagtTTCGTTCGGAAGCAGAttatcaagaggaaaagtgacttctcagtaatagactgtcGGTACCTCTAGAattcttagtgAGATCGGAAGAGCGTCG	attcttagtg	ScrambleMotif	chr6	106546420	106546514
593	ACTGGCCGCTTCACTGataaggggttcccttccctcctttgcattgaaaggaaagtTTCGTTCGGAAGCAGAttatcaagaggaaaagtgacttctcagtaatagactgtcGGTACCTCTAGAcatcccgacgAGATCGGAAGAGCGTCG	catcccgacg	ScrambleMotif	chr6	106546420	106546514
594	ACTGGCCGCTTCACTGataaggggttcccttccctcctttgcattgaaaggaaagtTTCGTTCGGAAGCAGAttatcaagaggaaaagtgacttctcagtaatagactgtcGGTACCTCTAGAcataattcgaAGATCGGAAGAGCGTCG	cataattcga	ScrambleMotif	chr6	106546420	106546514
595	ACTGGCCGCTTCACTGataaggggttcccttccctcctttgcattgaaaggaaagtTTCGTTCGGAAGCAGAttatcaagaggaaaagtgacttctcagtaatagactgtcGGTACCTCTAGAatatcatagtAGATCGGAAGAGCGTCG	atatcatagt	ScrambleMotif	chr6	106546420	106546514
596	ACTGGCCGCTTCACTGataaggggttcccttccctcctttgcattgaaaggaaagtTTCGTTCGGAAGCAGAttatcaagaggaaaagtgacttctcagtaatagactgtcGGTACCTCTAGAttcaactgtcAGATCGGAAGAGCGTCG	ttcaactgtc	ScrambleMotif	chr6	106546420	106546514
597	ACTGGCCGCTTCACTGataaggggttcccttccctcctttgcattgaaaggaaagtTTCGTTCGGAAGCAGAttatcaagaggaaaagtgacttctcagtaatagactgtcGGTACCTCTAGAaagcataccgAGATCGGAAGAGCGTCG	aagcataccg	ScrambleMotif	chr6	106546420	106546514
598	ACTGGCCGCTTCACTGataaggggttcccttccctcctttgcattgaaaggaaagtTTCGTTCGGAAGCAGAttatcaagaggaaaagtgacttctcagtaatagactgtcGGTACCTCTAGAcggatgctttAGATCGGAAGAGCGTCG	cggatgcttt	ScrambleMotif	chr6	106546420	106546514
599	ACTGGCCGCTTCACTGataaggggttcccttccctcctttgcattgaaaggaaagtTTCGTTCGGAAGCAGAttatcaagaggaaaagtgacttctcagtaatagactgtcGGTACCTCTAGActtctatctgAGATCGGAAGAGCGTCG	cttctatctg	ScrambleMotif	chr6	106546420	106546514
600	ACTGGCCGCTTCACTGataaggggttcccttccctcctttgcattgaaaggaaagtTTCGTTCGGAAGCAGAttatcaagaggaaaagtgacttctcagtaatagactgtcGGTACCTCTAGAtcaatcatagAGATCGGAAGAGCGTCG	tcaatcatag	ScrambleMotif	chr6	106546420	106546514
601	ACTGGCCGCTTCACTGagtttccgactgactcaatttctggtcacccagttggaagACATGCCTGGGCATGTcaggacaacaatttaggtcaagatttcccagcaagcactGGTACCTCTAGAatcgaccttgAGATCGGAAGAGCGTCG	atcgaccttg	NativeMotif	chr8	103249030	103249124
602	ACTGGCCGCTTCACTGagtttccgactgactcaatttctggtcacccagttggaagACATGCCTGGGCATGTcaggacaacaatttaggtcaagatttcccagcaagcactGGTACCTCTAGActttaagtcgAGATCGGAAGAGCGTCG	ctttaagtcg	NativeMotif	chr8	103249030	103249124
603	ACTGGCCGCTTCACTGagtttccgactgactcaatttctggtcacccagttggaagACATGCCTGGGCATGTcaggacaacaatttaggtcaagatttcccagcaagcactGGTACCTCTAGAcatttagggtAGATCGGAAGAGCGTCG	catttagggt	NativeMotif	chr8	103249030	103249124
604	ACTGGCCGCTTCACTGagtttccgactgactcaatttctggtcacccagttggaagACATGCCTGGGCATGTcaggacaacaatttaggtcaagatttcccagcaagcactGGTACCTCTAGAcgttcagtcgAGATCGGAAGAGCGTCG	cgttcagtcg	NativeMotif	chr8	103249030	103249124
605	ACTGGCCGCTTCACTGagtttccgactgactcaatttctggtcacccagttggaagACATGCCTGGGCATGTcaggacaacaatttaggtcaagatttcccagcaagcactGGTACCTCTAGAcattcgaatgAGATCGGAAGAGCGTCG	cattcgaatg	NativeMotif	chr8	103249030	103249124
606	ACTGGCCGCTTCACTGagtttccgactgactcaatttctggtcacccagttggaagACATGCCTGGGCATGTcaggacaacaatttaggtcaagatttcccagcaagcactGGTACCTCTAGAtcatacccgtAGATCGGAAGAGCGTCG	tcatacccgt	NativeMotif	chr8	103249030	103249124
607	ACTGGCCGCTTCACTGagtttccgactgactcaatttctggtcacccagttggaagACATGCCTGGGCATGTcaggacaacaatttaggtcaagatttcccagcaagcactGGTACCTCTAGAgagcatgtggAGATCGGAAGAGCGTCG	gagcatgtgg	NativeMotif	chr8	103249030	103249124
608	ACTGGCCGCTTCACTGagtttccgactgactcaatttctggtcacccagttggaagACATGCCTGGGCATGTcaggacaacaatttaggtcaagatttcccagcaagcactGGTACCTCTAGAgacatgggtcAGATCGGAAGAGCGTCG	gacatgggtc	NativeMotif	chr8	103249030	103249124
609	ACTGGCCGCTTCACTGagtttccgactgactcaatttctggtcacccagttggaagACATGCCTGGGCATGTcaggacaacaatttaggtcaagatttcccagcaagcactGGTACCTCTAGAagcacgtatgAGATCGGAAGAGCGTCG	agcacgtatg	NativeMotif	chr8	103249030	103249124
610	ACTGGCCGCTTCACTGagtttccgactgactcaatttctggtcacccagttggaagACATGCCTGGGCATGTcaggacaacaatttaggtcaagatttcccagcaagcactGGTACCTCTAGAcatcgatttgAGATCGGAAGAGCGTCG	catcgatttg	NativeMotif	chr8	103249030	103249124
611	ACTGGCCGCTTCACTGagtttccgactgactcaatttctggtcacccagttggaagATGGAGCTGTGCCCTAcaggacaacaatttaggtcaagatttcccagcaagcactGGTACCTCTAGAtactgacttgAGATCGGAAGAGCGTCG	tactgacttg	ScrambleMotif	chr8	103249030	103249124
612	ACTGGCCGCTTCACTGagtttccgactgactcaatttctggtcacccagttggaagATGGAGCTGTGCCCTAcaggacaacaatttaggtcaagatttcccagcaagcactGGTACCTCTAGAgacaaggatgAGATCGGAAGAGCGTCG	gacaaggatg	ScrambleMotif	chr8	103249030	103249124
613	ACTGGCCGCTTCACTGagtttccgactgactcaatttctggtcacccagttggaagATGGAGCTGTGCCCTAcaggacaacaatttaggtcaagatttcccagcaagcactGGTACCTCTAGAcactacgtacAGATCGGAAGAGCGTCG	cactacgtac	ScrambleMotif	chr8	103249030	103249124
614	ACTGGCCGCTTCACTGagtttccgactgactcaatttctggtcacccagttggaagATGGAGCTGTGCCCTAcaggacaacaatttaggtcaagatttcccagcaagcactGGTACCTCTAGAacgcgagctgAGATCGGAAGAGCGTCG	acgcgagctg	ScrambleMotif	chr8	103249030	103249124
615	ACTGGCCGCTTCACTGagtttccgactgactcaatttctggtcacccagttggaagATGGAGCTGTGCCCTAcaggacaacaatttaggtcaagatttcccagcaagcactGGTACCTCTAGAcatatggtggAGATCGGAAGAGCGTCG	catatggtgg	ScrambleMotif	chr8	103249030	103249124
616	ACTGGCCGCTTCACTGagtttccgactgactcaatttctggtcacccagttggaagATGGAGCTGTGCCCTAcaggacaacaatttaggtcaagatttcccagcaagcactGGTACCTCTAGAtccaatgggaAGATCGGAAGAGCGTCG	tccaatggga	ScrambleMotif	chr8	103249030	103249124
617	ACTGGCCGCTTCACTGagtttccgactgactcaatttctggtcacccagttggaagATGGAGCTGTGCCCTAcaggacaacaatttaggtcaagatttcccagcaagcactGGTACCTCTAGAatacactgagAGATCGGAAGAGCGTCG	atacactgag	ScrambleMotif	chr8	103249030	103249124
618	ACTGGCCGCTTCACTGagtttccgactgactcaatttctggtcacccagttggaagATGGAGCTGTGCCCTAcaggacaacaatttaggtcaagatttcccagcaagcactGGTACCTCTAGAcggtagcttgAGATCGGAAGAGCGTCG	cggtagcttg	ScrambleMotif	chr8	103249030	103249124
619	ACTGGCCGCTTCACTGagtttccgactgactcaatttctggtcacccagttggaagATGGAGCTGTGCCCTAcaggacaacaatttaggtcaagatttcccagcaagcactGGTACCTCTAGAacgagctagaAGATCGGAAGAGCGTCG	acgagctaga	ScrambleMotif	chr8	103249030	103249124
620	ACTGGCCGCTTCACTGagtttccgactgactcaatttctggtcacccagttggaagATGGAGCTGTGCCCTAcaggacaacaatttaggtcaagatttcccagcaagcactGGTACCTCTAGAtgcattcaagAGATCGGAAGAGCGTCG	tgcattcaag	ScrambleMotif	chr8	103249030	103249124
621	ACTGGCCGCTTCACTGagtcttcctgtctcagactccttagtaactgggactatagGCATGTTTCAACATGCctggctgatttttaaaaaaatgacagtgtcttgtcatatGGTACCTCTAGAcaaggactcgAGATCGGAAGAGCGTCG	caaggactcg	NativeMotif	chr8	20285698	20285792
622	ACTGGCCGCTTCACTGagtcttcctgtctcagactccttagtaactgggactatagGCATGTTTCAACATGCctggctgatttttaaaaaaatgacagtgtcttgtcatatGGTACCTCTAGAtcaatgagatAGATCGGAAGAGCGTCG	tcaatgagat	NativeMotif	chr8	20285698	20285792
623	ACTGGCCGCTTCACTGagtcttcctgtctcagactccttagtaactgggactatagGCATGTTTCAACATGCctggctgatttttaaaaaaatgacagtgtcttgtcatatGGTACCTCTAGAacattgacttAGATCGGAAGAGCGTCG	acattgactt	NativeMotif	chr8	20285698	20285792
624	ACTGGCCGCTTCACTGagtcttcctgtctcagactccttagtaactgggactatagGCATGTTTCAACATGCctggctgatttttaaaaaaatgacagtgtcttgtcatatGGTACCTCTAGAtccatatagaAGATCGGAAGAGCGTCG	tccatataga	NativeMotif	chr8	20285698	20285792
625	ACTGGCCGCTTCACTGagtcttcctgtctcagactccttagtaactgggactatagGCATGTTTCAACATGCctggctgatttttaaaaaaatgacagtgtcttgtcatatGGTACCTCTAGAcactgcacatAGATCGGAAGAGCGTCG	cactgcacat	NativeMotif	chr8	20285698	20285792
626	ACTGGCCGCTTCACTGagtcttcctgtctcagactccttagtaactgggactatagGCATGTTTCAACATGCctggctgatttttaaaaaaatgacagtgtcttgtcatatGGTACCTCTAGAgcggctagtgAGATCGGAAGAGCGTCG	gcggctagtg	NativeMotif	chr8	20285698	20285792
627	ACTGGCCGCTTCACTGagtcttcctgtctcagactccttagtaactgggactatagGCATGTTTCAACATGCctggctgatttttaaaaaaatgacagtgtcttgtcatatGGTACCTCTAGAccgactatgaAGATCGGAAGAGCGTCG	ccgactatga	NativeMotif	chr8	20285698	20285792
628	ACTGGCCGCTTCACTGagtcttcctgtctcagactccttagtaactgggactatagGCATGTTTCAACATGCctggctgatttttaaaaaaatgacagtgtcttgtcatatGGTACCTCTAGAccgtaatttgAGATCGGAAGAGCGTCG	ccgtaatttg	NativeMotif	chr8	20285698	20285792
629	ACTGGCCGCTTCACTGagtcttcctgtctcagactccttagtaactgggactatagGCATGTTTCAACATGCctggctgatttttaaaaaaatgacagtgtcttgtcatatGGTACCTCTAGAccgacttgggAGATCGGAAGAGCGTCG	ccgacttggg	NativeMotif	chr8	20285698	20285792
630	ACTGGCCGCTTCACTGagtcttcctgtctcagactccttagtaactgggactatagGCATGTTTCAACATGCctggctgatttttaaaaaaatgacagtgtcttgtcatatGGTACCTCTAGAtcgatctgcgAGATCGGAAGAGCGTCG	tcgatctgcg	NativeMotif	chr8	20285698	20285792
631	ACTGGCCGCTTCACTGagtcttcctgtctcagactccttagtaactgggactatagGATTGTGTCATCCACActggctgatttttaaaaaaatgacagtgtcttgtcatatGGTACCTCTAGAcgtactcggcAGATCGGAAGAGCGTCG	cgtactcggc	ScrambleMotif	chr8	20285698	20285792
632	ACTGGCCGCTTCACTGagtcttcctgtctcagactccttagtaactgggactatagGATTGTGTCATCCACActggctgatttttaaaaaaatgacagtgtcttgtcatatGGTACCTCTAGAcacttcggttAGATCGGAAGAGCGTCG	cacttcggtt	ScrambleMotif	chr8	20285698	20285792
633	ACTGGCCGCTTCACTGagtcttcctgtctcagactccttagtaactgggactatagGATTGTGTCATCCACActggctgatttttaaaaaaatgacagtgtcttgtcatatGGTACCTCTAGAcattggtagtAGATCGGAAGAGCGTCG	cattggtagt	ScrambleMotif	chr8	20285698	20285792
634	ACTGGCCGCTTCACTGagtcttcctgtctcagactccttagtaactgggactatagGATTGTGTCATCCACActggctgatttttaaaaaaatgacagtgtcttgtcatatGGTACCTCTAGAtcgaattcgcAGATCGGAAGAGCGTCG	tcgaattcgc	ScrambleMotif	chr8	20285698	20285792
635	ACTGGCCGCTTCACTGagtcttcctgtctcagactccttagtaactgggactatagGATTGTGTCATCCACActggctgatttttaaaaaaatgacagtgtcttgtcatatGGTACCTCTAGAttccaattggAGATCGGAAGAGCGTCG	ttccaattgg	ScrambleMotif	chr8	20285698	20285792
636	ACTGGCCGCTTCACTGagtcttcctgtctcagactccttagtaactgggactatagGATTGTGTCATCCACActggctgatttttaaaaaaatgacagtgtcttgtcatatGGTACCTCTAGAacaattccgaAGATCGGAAGAGCGTCG	acaattccga	ScrambleMotif	chr8	20285698	20285792
637	ACTGGCCGCTTCACTGagtcttcctgtctcagactccttagtaactgggactatagGATTGTGTCATCCACActggctgatttttaaaaaaatgacagtgtcttgtcatatGGTACCTCTAGAcagtaatggaAGATCGGAAGAGCGTCG	cagtaatgga	ScrambleMotif	chr8	20285698	20285792
638	ACTGGCCGCTTCACTGagtcttcctgtctcagactccttagtaactgggactatagGATTGTGTCATCCACActggctgatttttaaaaaaatgacagtgtcttgtcatatGGTACCTCTAGAcagtatcgccAGATCGGAAGAGCGTCG	cagtatcgcc	ScrambleMotif	chr8	20285698	20285792
639	ACTGGCCGCTTCACTGagtcttcctgtctcagactccttagtaactgggactatagGATTGTGTCATCCACActggctgatttttaaaaaaatgacagtgtcttgtcatatGGTACCTCTAGAtaactatgttAGATCGGAAGAGCGTCG	taactatgtt	ScrambleMotif	chr8	20285698	20285792
640	ACTGGCCGCTTCACTGagtcttcctgtctcagactccttagtaactgggactatagGATTGTGTCATCCACActggctgatttttaaaaaaatgacagtgtcttgtcatatGGTACCTCTAGAactaacgtgaAGATCGGAAGAGCGTCG	actaacgtga	ScrambleMotif	chr8	20285698	20285792
641	ACTGGCCGCTTCACTGttcccctggcagagaaacagggctaagcaggcgccagggaGCAAGCCTGGGCTTGCcacatcaccaccttctgtgctgaaggtcagatgacacacGGTACCTCTAGAccaaatatgcAGATCGGAAGAGCGTCG	ccaaatatgc	NativeMotif	chr11	65188753	65188847
642	ACTGGCCGCTTCACTGttcccctggcagagaaacagggctaagcaggcgccagggaGCAAGCCTGGGCTTGCcacatcaccaccttctgtgctgaaggtcagatgacacacGGTACCTCTAGAgtaggctatgAGATCGGAAGAGCGTCG	gtaggctatg	NativeMotif	chr11	65188753	65188847
643	ACTGGCCGCTTCACTGttcccctggcagagaaacagggctaagcaggcgccagggaGCAAGCCTGGGCTTGCcacatcaccaccttctgtgctgaaggtcagatgacacacGGTACCTCTAGAcgactcgagaAGATCGGAAGAGCGTCG	cgactcgaga	NativeMotif	chr11	65188753	65188847
644	ACTGGCCGCTTCACTGttcccctggcagagaaacagggctaagcaggcgccagggaGCAAGCCTGGGCTTGCcacatcaccaccttctgtgctgaaggtcagatgacacacGGTACCTCTAGAcgaacttgtaAGATCGGAAGAGCGTCG	cgaacttgta	NativeMotif	chr11	65188753	65188847
645	ACTGGCCGCTTCACTGttcccctggcagagaaacagggctaagcaggcgccagggaGCAAGCCTGGGCTTGCcacatcaccaccttctgtgctgaaggtcagatgacacacGGTACCTCTAGAcatagattgaAGATCGGAAGAGCGTCG	catagattga	NativeMotif	chr11	65188753	65188847
646	ACTGGCCGCTTCACTGttcccctggcagagaaacagggctaagcaggcgccagggaGCAAGCCTGGGCTTGCcacatcaccaccttctgtgctgaaggtcagatgacacacGGTACCTCTAGAcaatcttaagAGATCGGAAGAGCGTCG	caatcttaag	NativeMotif	chr11	65188753	65188847
647	ACTGGCCGCTTCACTGttcccctggcagagaaacagggctaagcaggcgccagggaGCAAGCCTGGGCTTGCcacatcaccaccttctgtgctgaaggtcagatgacacacGGTACCTCTAGAgacgtgtatgAGATCGGAAGAGCGTCG	gacgtgtatg	NativeMotif	chr11	65188753	65188847
648	ACTGGCCGCTTCACTGttcccctggcagagaaacagggctaagcaggcgccagggaGCAAGCCTGGGCTTGCcacatcaccaccttctgtgctgaaggtcagatgacacacGGTACCTCTAGAccaggctgtaAGATCGGAAGAGCGTCG	ccaggctgta	NativeMotif	chr11	65188753	65188847
649	ACTGGCCGCTTCACTGttcccctggcagagaaacagggctaagcaggcgccagggaGCAAGCCTGGGCTTGCcacatcaccaccttctgtgctgaaggtcagatgacacacGGTACCTCTAGAtggcagatcgAGATCGGAAGAGCGTCG	tggcagatcg	NativeMotif	chr11	65188753	65188847
650	ACTGGCCGCTTCACTGttcccctggcagagaaacagggctaagcaggcgccagggaGCAAGCCTGGGCTTGCcacatcaccaccttctgtgctgaaggtcagatgacacacGGTACCTCTAGAtaatcgactgAGATCGGAAGAGCGTCG	taatcgactg	NativeMotif	chr11	65188753	65188847
651	ACTGGCCGCTTCACTGttcccctggcagagaaacagggctaagcaggcgccagggaATCGGCCCCGGTGGTAcacatcaccaccttctgtgctgaaggtcagatgacacacGGTACCTCTAGActttggatgaAGATCGGAAGAGCGTCG	ctttggatga	ScrambleMotif	chr11	65188753	65188847
652	ACTGGCCGCTTCACTGttcccctggcagagaaacagggctaagcaggcgccagggaATCGGCCCCGGTGGTAcacatcaccaccttctgtgctgaaggtcagatgacacacGGTACCTCTAGAttcacatgcaAGATCGGAAGAGCGTCG	ttcacatgca	ScrambleMotif	chr11	65188753	65188847
653	ACTGGCCGCTTCACTGttcccctggcagagaaacagggctaagcaggcgccagggaATCGGCCCCGGTGGTAcacatcaccaccttctgtgctgaaggtcagatgacacacGGTACCTCTAGAgccacgtagtAGATCGGAAGAGCGTCG	gccacgtagt	ScrambleMotif	chr11	65188753	65188847
654	ACTGGCCGCTTCACTGttcccctggcagagaaacagggctaagcaggcgccagggaATCGGCCCCGGTGGTAcacatcaccaccttctgtgctgaaggtcagatgacacacGGTACCTCTAGAacgatgcgcaAGATCGGAAGAGCGTCG	acgatgcgca	ScrambleMotif	chr11	65188753	65188847
655	ACTGGCCGCTTCACTGttcccctggcagagaaacagggctaagcaggcgccagggaATCGGCCCCGGTGGTAcacatcaccaccttctgtgctgaaggtcagatgacacacGGTACCTCTAGAtcactcgttcAGATCGGAAGAGCGTCG	tcactcgttc	ScrambleMotif	chr11	65188753	65188847
656	ACTGGCCGCTTCACTGttcccctggcagagaaacagggctaagcaggcgccagggaATCGGCCCCGGTGGTAcacatcaccaccttctgtgctgaaggtcagatgacacacGGTACCTCTAGAgaattcgatgAGATCGGAAGAGCGTCG	gaattcgatg	ScrambleMotif	chr11	65188753	65188847
657	ACTGGCCGCTTCACTGttcccctggcagagaaacagggctaagcaggcgccagggaATCGGCCCCGGTGGTAcacatcaccaccttctgtgctgaaggtcagatgacacacGGTACCTCTAGAcgtgatttgtAGATCGGAAGAGCGTCG	cgtgatttgt	ScrambleMotif	chr11	65188753	65188847
658	ACTGGCCGCTTCACTGttcccctggcagagaaacagggctaagcaggcgccagggaATCGGCCCCGGTGGTAcacatcaccaccttctgtgctgaaggtcagatgacacacGGTACCTCTAGAacactgagatAGATCGGAAGAGCGTCG	acactgagat	ScrambleMotif	chr11	65188753	65188847
659	ACTGGCCGCTTCACTGttcccctggcagagaaacagggctaagcaggcgccagggaATCGGCCCCGGTGGTAcacatcaccaccttctgtgctgaaggtcagatgacacacGGTACCTCTAGAcgagctcgcgAGATCGGAAGAGCGTCG	cgagctcgcg	ScrambleMotif	chr11	65188753	65188847
660	ACTGGCCGCTTCACTGttcccctggcagagaaacagggctaagcaggcgccagggaATCGGCCCCGGTGGTAcacatcaccaccttctgtgctgaaggtcagatgacacacGGTACCTCTAGAatctgatgcaAGATCGGAAGAGCGTCG	atctgatgca	ScrambleMotif	chr11	65188753	65188847
661	ACTGGCCGCTTCACTGttcaggctagataactggtccatgataagtctgaaaagaaACAAGCCTGGACTTGCctgcctaactccattatgaaatctgtggcttccagggacGGTACCTCTAGAatgagcattgAGATCGGAAGAGCGTCG	atgagcattg	NativeMotif	chr17	66694087	66694181
662	ACTGGCCGCTTCACTGttcaggctagataactggtccatgataagtctgaaaagaaACAAGCCTGGACTTGCctgcctaactccattatgaaatctgtggcttccagggacGGTACCTCTAGAagcgaatatgAGATCGGAAGAGCGTCG	agcgaatatg	NativeMotif	chr17	66694087	66694181
663	ACTGGCCGCTTCACTGttcaggctagataactggtccatgataagtctgaaaagaaACAAGCCTGGACTTGCctgcctaactccattatgaaatctgtggcttccagggacGGTACCTCTAGAccgatgccgaAGATCGGAAGAGCGTCG	ccgatgccga	NativeMotif	chr17	66694087	66694181
664	ACTGGCCGCTTCACTGttcaggctagataactggtccatgataagtctgaaaagaaACAAGCCTGGACTTGCctgcctaactccattatgaaatctgtggcttccagggacGGTACCTCTAGAcaacttgagtAGATCGGAAGAGCGTCG	caacttgagt	NativeMotif	chr17	66694087	66694181
665	ACTGGCCGCTTCACTGttcaggctagataactggtccatgataagtctgaaaagaaACAAGCCTGGACTTGCctgcctaactccattatgaaatctgtggcttccagggacGGTACCTCTAGAggagcataagAGATCGGAAGAGCGTCG	ggagcataag	NativeMotif	chr17	66694087	66694181
666	ACTGGCCGCTTCACTGttcaggctagataactggtccatgataagtctgaaaagaaACAAGCCTGGACTTGCctgcctaactccattatgaaatctgtggcttccagggacGGTACCTCTAGAcccataagtgAGATCGGAAGAGCGTCG	cccataagtg	NativeMotif	chr17	66694087	66694181
667	ACTGGCCGCTTCACTGttcaggctagataactggtccatgataagtctgaaaagaaACAAGCCTGGACTTGCctgcctaactccattatgaaatctgtggcttccagggacGGTACCTCTAGAcatcgaatttAGATCGGAAGAGCGTCG	catcgaattt	NativeMotif	chr17	66694087	66694181
668	ACTGGCCGCTTCACTGttcaggctagataactggtccatgataagtctgaaaagaaACAAGCCTGGACTTGCctgcctaactccattatgaaatctgtggcttccagggacGGTACCTCTAGAtggtctatcgAGATCGGAAGAGCGTCG	tggtctatcg	NativeMotif	chr17	66694087	66694181
669	ACTGGCCGCTTCACTGttcaggctagataactggtccatgataagtctgaaaagaaACAAGCCTGGACTTGCctgcctaactccattatgaaatctgtggcttccagggacGGTACCTCTAGAgcaggaatagAGATCGGAAGAGCGTCG	gcaggaatag	NativeMotif	chr17	66694087	66694181
670	ACTGGCCGCTTCACTGttcaggctagataactggtccatgataagtctgaaaagaaACAAGCCTGGACTTGCctgcctaactccattatgaaatctgtggcttccagggacGGTACCTCTAGAcattaaagacAGATCGGAAGAGCGTCG	cattaaagac	NativeMotif	chr17	66694087	66694181
671	ACTGGCCGCTTCACTGttcaggctagataactggtccatgataagtctgaaaagaaCGTGGCACAATCTGACctgcctaactccattatgaaatctgtggcttccagggacGGTACCTCTAGAtaatcattgcAGATCGGAAGAGCGTCG	taatcattgc	ScrambleMotif	chr17	66694087	66694181
672	ACTGGCCGCTTCACTGttcaggctagataactggtccatgataagtctgaaaagaaCGTGGCACAATCTGACctgcctaactccattatgaaatctgtggcttccagggacGGTACCTCTAGAtgacgacttgAGATCGGAAGAGCGTCG	tgacgacttg	ScrambleMotif	chr17	66694087	66694181
673	ACTGGCCGCTTCACTGttcaggctagataactggtccatgataagtctgaaaagaaCGTGGCACAATCTGACctgcctaactccattatgaaatctgtggcttccagggacGGTACCTCTAGAcgagtaatgtAGATCGGAAGAGCGTCG	cgagtaatgt	ScrambleMotif	chr17	66694087	66694181
674	ACTGGCCGCTTCACTGttcaggctagataactggtccatgataagtctgaaaagaaCGTGGCACAATCTGACctgcctaactccattatgaaatctgtggcttccagggacGGTACCTCTAGAgcatgttagtAGATCGGAAGAGCGTCG	gcatgttagt	ScrambleMotif	chr17	66694087	66694181
675	ACTGGCCGCTTCACTGttcaggctagataactggtccatgataagtctgaaaagaaCGTGGCACAATCTGACctgcctaactccattatgaaatctgtggcttccagggacGGTACCTCTAGAtgcgactgggAGATCGGAAGAGCGTCG	tgcgactggg	ScrambleMotif	chr17	66694087	66694181
676	ACTGGCCGCTTCACTGttcaggctagataactggtccatgataagtctgaaaagaaCGTGGCACAATCTGACctgcctaactccattatgaaatctgtggcttccagggacGGTACCTCTAGAggtcggatagAGATCGGAAGAGCGTCG	ggtcggatag	ScrambleMotif	chr17	66694087	66694181
677	ACTGGCCGCTTCACTGttcaggctagataactggtccatgataagtctgaaaagaaCGTGGCACAATCTGACctgcctaactccattatgaaatctgtggcttccagggacGGTACCTCTAGAgcagccttggAGATCGGAAGAGCGTCG	gcagccttgg	ScrambleMotif	chr17	66694087	66694181
678	ACTGGCCGCTTCACTGttcaggctagataactggtccatgataagtctgaaaagaaCGTGGCACAATCTGACctgcctaactccattatgaaatctgtggcttccagggacGGTACCTCTAGAcgataaccggAGATCGGAAGAGCGTCG	cgataaccgg	ScrambleMotif	chr17	66694087	66694181
679	ACTGGCCGCTTCACTGttcaggctagataactggtccatgataagtctgaaaagaaCGTGGCACAATCTGACctgcctaactccattatgaaatctgtggcttccagggacGGTACCTCTAGAgtcctgattgAGATCGGAAGAGCGTCG	gtcctgattg	ScrambleMotif	chr17	66694087	66694181
680	ACTGGCCGCTTCACTGttcaggctagataactggtccatgataagtctgaaaagaaCGTGGCACAATCTGACctgcctaactccattatgaaatctgtggcttccagggacGGTACCTCTAGAggtcatggttAGATCGGAAGAGCGTCG	ggtcatggtt	ScrambleMotif	chr17	66694087	66694181
681	ACTGGCCGCTTCACTGggcatgcactatgggctggggcttgtctagttctgtccagGCATGCTGGAGCAAGCtaggacaagtgatttggaatacacacacacacacacacaGGTACCTCTAGAttacatagtaAGATCGGAAGAGCGTCG	ttacatagta	NativeMotif	chr13	115109631	115109725
682	ACTGGCCGCTTCACTGggcatgcactatgggctggggcttgtctagttctgtccagGCATGCTGGAGCAAGCtaggacaagtgatttggaatacacacacacacacacacaGGTACCTCTAGAgtcaagattgAGATCGGAAGAGCGTCG	gtcaagattg	NativeMotif	chr13	115109631	115109725
683	ACTGGCCGCTTCACTGggcatgcactatgggctggggcttgtctagttctgtccagGCATGCTGGAGCAAGCtaggacaagtgatttggaatacacacacacacacacacaGGTACCTCTAGAacacgtagtgAGATCGGAAGAGCGTCG	acacgtagtg	NativeMotif	chr13	115109631	115109725
684	ACTGGCCGCTTCACTGggcatgcactatgggctggggcttgtctagttctgtccagGCATGCTGGAGCAAGCtaggacaagtgatttggaatacacacacacacacacacaGGTACCTCTAGAcctgatgtcgAGATCGGAAGAGCGTCG	cctgatgtcg	NativeMotif	chr13	115109631	115109725
685	ACTGGCCGCTTCACTGggcatgcactatgggctggggcttgtctagttctgtccagGCATGCTGGAGCAAGCtaggacaagtgatttggaatacacacacacacacacacaGGTACCTCTAGAcccgaacatgAGATCGGAAGAGCGTCG	cccgaacatg	NativeMotif	chr13	115109631	115109725
686	ACTGGCCGCTTCACTGggcatgcactatgggctggggcttgtctagttctgtccagGCATGCTGGAGCAAGCtaggacaagtgatttggaatacacacacacacacacacaGGTACCTCTAGAtcagtgcgtgAGATCGGAAGAGCGTCG	tcagtgcgtg	NativeMotif	chr13	115109631	115109725
687	ACTGGCCGCTTCACTGggcatgcactatgggctggggcttgtctagttctgtccagGCATGCTGGAGCAAGCtaggacaagtgatttggaatacacacacacacacacacaGGTACCTCTAGAtcgattgcgcAGATCGGAAGAGCGTCG	tcgattgcgc	NativeMotif	chr13	115109631	115109725
688	ACTGGCCGCTTCACTGggcatgcactatgggctggggcttgtctagttctgtccagGCATGCTGGAGCAAGCtaggacaagtgatttggaatacacacacacacacacacaGGTACCTCTAGActagcataagAGATCGGAAGAGCGTCG	ctagcataag	NativeMotif	chr13	115109631	115109725
689	ACTGGCCGCTTCACTGggcatgcactatgggctggggcttgtctagttctgtccagGCATGCTGGAGCAAGCtaggacaagtgatttggaatacacacacacacacacacaGGTACCTCTAGAatctatgcgaAGATCGGAAGAGCGTCG	atctatgcga	NativeMotif	chr13	115109631	115109725
690	ACTGGCCGCTTCACTGggcatgcactatgggctggggcttgtctagttctgtccagGCATGCTGGAGCAAGCtaggacaagtgatttggaatacacacacacacacacacaGGTACCTCTAGAtcaatcgctgAGATCGGAAGAGCGTCG	tcaatcgctg	NativeMotif	chr13	115109631	115109725
691	ACTGGCCGCTTCACTGggcatgcactatgggctggggcttgtctagttctgtccagTGCCATGAGGCAGACGtaggacaagtgatttggaatacacacacacacacacacaGGTACCTCTAGAcaatccggatAGATCGGAAGAGCGTCG	caatccggat	ScrambleMotif	chr13	115109631	115109725
692	ACTGGCCGCTTCACTGggcatgcactatgggctggggcttgtctagttctgtccagTGCCATGAGGCAGACGtaggacaagtgatttggaatacacacacacacacacacaGGTACCTCTAGAcatggtaacgAGATCGGAAGAGCGTCG	catggtaacg	ScrambleMotif	chr13	115109631	115109725
693	ACTGGCCGCTTCACTGggcatgcactatgggctggggcttgtctagttctgtccagTGCCATGAGGCAGACGtaggacaagtgatttggaatacacacacacacacacacaGGTACCTCTAGAgacatcgggtAGATCGGAAGAGCGTCG	gacatcgggt	ScrambleMotif	chr13	115109631	115109725
694	ACTGGCCGCTTCACTGggcatgcactatgggctggggcttgtctagttctgtccagTGCCATGAGGCAGACGtaggacaagtgatttggaatacacacacacacacacacaGGTACCTCTAGAttggcagatgAGATCGGAAGAGCGTCG	ttggcagatg	ScrambleMotif	chr13	115109631	115109725
695	ACTGGCCGCTTCACTGggcatgcactatgggctggggcttgtctagttctgtccagTGCCATGAGGCAGACGtaggacaagtgatttggaatacacacacacacacacacaGGTACCTCTAGAacgtatcccgAGATCGGAAGAGCGTCG	acgtatcccg	ScrambleMotif	chr13	115109631	115109725
696	ACTGGCCGCTTCACTGggcatgcactatgggctggggcttgtctagttctgtccagTGCCATGAGGCAGACGtaggacaagtgatttggaatacacacacacacacacacaGGTACCTCTAGAtgaccaaatgAGATCGGAAGAGCGTCG	tgaccaaatg	ScrambleMotif	chr13	115109631	115109725
697	ACTGGCCGCTTCACTGggcatgcactatgggctggggcttgtctagttctgtccagTGCCATGAGGCAGACGtaggacaagtgatttggaatacacacacacacacacacaGGTACCTCTAGAtcatgccgctAGATCGGAAGAGCGTCG	tcatgccgct	ScrambleMotif	chr13	115109631	115109725
698	ACTGGCCGCTTCACTGggcatgcactatgggctggggcttgtctagttctgtccagTGCCATGAGGCAGACGtaggacaagtgatttggaatacacacacacacacacacaGGTACCTCTAGAatcatagcatAGATCGGAAGAGCGTCG	atcatagcat	ScrambleMotif	chr13	115109631	115109725
699	ACTGGCCGCTTCACTGggcatgcactatgggctggggcttgtctagttctgtccagTGCCATGAGGCAGACGtaggacaagtgatttggaatacacacacacacacacacaGGTACCTCTAGAccatgcacggAGATCGGAAGAGCGTCG	ccatgcacgg	ScrambleMotif	chr13	115109631	115109725
700	ACTGGCCGCTTCACTGggcatgcactatgggctggggcttgtctagttctgtccagTGCCATGAGGCAGACGtaggacaagtgatttggaatacacacacacacacacacaGGTACCTCTAGAactatgtcgaAGATCGGAAGAGCGTCG	actatgtcga	ScrambleMotif	chr13	115109631	115109725
701	ACTGGCCGCTTCACTGttgctgtcacttccgtttttgattctttaaagagtgcaggGCAAGTCCAGGCATGTttctcataagtgacaatagactttaaccccaagattgtcGGTACCTCTAGAagcgattccgAGATCGGAAGAGCGTCG	agcgattccg	NativeMotif	chr5	57758063	57758157
702	ACTGGCCGCTTCACTGttgctgtcacttccgtttttgattctttaaagagtgcaggGCAAGTCCAGGCATGTttctcataagtgacaatagactttaaccccaagattgtcGGTACCTCTAGAtcactaagtcAGATCGGAAGAGCGTCG	tcactaagtc	NativeMotif	chr5	57758063	57758157
703	ACTGGCCGCTTCACTGttgctgtcacttccgtttttgattctttaaagagtgcaggGCAAGTCCAGGCATGTttctcataagtgacaatagactttaaccccaagattgtcGGTACCTCTAGAaacaatcgccAGATCGGAAGAGCGTCG	aacaatcgcc	NativeMotif	chr5	57758063	57758157
704	ACTGGCCGCTTCACTGttgctgtcacttccgtttttgattctttaaagagtgcaggGCAAGTCCAGGCATGTttctcataagtgacaatagactttaaccccaagattgtcGGTACCTCTAGAcatactgagaAGATCGGAAGAGCGTCG	catactgaga	NativeMotif	chr5	57758063	57758157
705	ACTGGCCGCTTCACTGttgctgtcacttccgtttttgattctttaaagagtgcaggGCAAGTCCAGGCATGTttctcataagtgacaatagactttaaccccaagattgtcGGTACCTCTAGAtcgcatcgcgAGATCGGAAGAGCGTCG	tcgcatcgcg	NativeMotif	chr5	57758063	57758157
706	ACTGGCCGCTTCACTGttgctgtcacttccgtttttgattctttaaagagtgcaggGCAAGTCCAGGCATGTttctcataagtgacaatagactttaaccccaagattgtcGGTACCTCTAGAtcgcagtcgaAGATCGGAAGAGCGTCG	tcgcagtcga	NativeMotif	chr5	57758063	57758157
707	ACTGGCCGCTTCACTGttgctgtcacttccgtttttgattctttaaagagtgcaggGCAAGTCCAGGCATGTttctcataagtgacaatagactttaaccccaagattgtcGGTACCTCTAGActactgtccaAGATCGGAAGAGCGTCG	ctactgtcca	NativeMotif	chr5	57758063	57758157
708	ACTGGCCGCTTCACTGttgctgtcacttccgtttttgattctttaaagagtgcaggGCAAGTCCAGGCATGTttctcataagtgacaatagactttaaccccaagattgtcGGTACCTCTAGAgtgctatgtaAGATCGGAAGAGCGTCG	gtgctatgta	NativeMotif	chr5	57758063	57758157
709	ACTGGCCGCTTCACTGttgctgtcacttccgtttttgattctttaaagagtgcaggGCAAGTCCAGGCATGTttctcataagtgacaatagactttaaccccaagattgtcGGTACCTCTAGAccacatcgacAGATCGGAAGAGCGTCG	ccacatcgac	NativeMotif	chr5	57758063	57758157
710	ACTGGCCGCTTCACTGttgctgtcacttccgtttttgattctttaaagagtgcaggGCAAGTCCAGGCATGTttctcataagtgacaatagactttaaccccaagattgtcGGTACCTCTAGAgcgcgagtcgAGATCGGAAGAGCGTCG	gcgcgagtcg	NativeMotif	chr5	57758063	57758157
711	ACTGGCCGCTTCACTGttgctgtcacttccgtttttgattctttaaagagtgcaggTACACAGCTGGGTCAGttctcataagtgacaatagactttaaccccaagattgtcGGTACCTCTAGAcaacactaagAGATCGGAAGAGCGTCG	caacactaag	ScrambleMotif	chr5	57758063	57758157
712	ACTGGCCGCTTCACTGttgctgtcacttccgtttttgattctttaaagagtgcaggTACACAGCTGGGTCAGttctcataagtgacaatagactttaaccccaagattgtcGGTACCTCTAGAgctagttcggAGATCGGAAGAGCGTCG	gctagttcgg	ScrambleMotif	chr5	57758063	57758157
713	ACTGGCCGCTTCACTGttgctgtcacttccgtttttgattctttaaagagtgcaggTACACAGCTGGGTCAGttctcataagtgacaatagactttaaccccaagattgtcGGTACCTCTAGAgccacgtgagAGATCGGAAGAGCGTCG	gccacgtgag	ScrambleMotif	chr5	57758063	57758157
714	ACTGGCCGCTTCACTGttgctgtcacttccgtttttgattctttaaagagtgcaggTACACAGCTGGGTCAGttctcataagtgacaatagactttaaccccaagattgtcGGTACCTCTAGAcgctaagatgAGATCGGAAGAGCGTCG	cgctaagatg	ScrambleMotif	chr5	57758063	57758157
715	ACTGGCCGCTTCACTGttgctgtcacttccgtttttgattctttaaagagtgcaggTACACAGCTGGGTCAGttctcataagtgacaatagactttaaccccaagattgtcGGTACCTCTAGAgcggtgagtgAGATCGGAAGAGCGTCG	gcggtgagtg	ScrambleMotif	chr5	57758063	57758157
716	ACTGGCCGCTTCACTGttgctgtcacttccgtttttgattctttaaagagtgcaggTACACAGCTGGGTCAGttctcataagtgacaatagactttaaccccaagattgtcGGTACCTCTAGAcaagaccttgAGATCGGAAGAGCGTCG	caagaccttg	ScrambleMotif	chr5	57758063	57758157
717	ACTGGCCGCTTCACTGttgctgtcacttccgtttttgattctttaaagagtgcaggTACACAGCTGGGTCAGttctcataagtgacaatagactttaaccccaagattgtcGGTACCTCTAGAcgtaggtgctAGATCGGAAGAGCGTCG	cgtaggtgct	ScrambleMotif	chr5	57758063	57758157
718	ACTGGCCGCTTCACTGttgctgtcacttccgtttttgattctttaaagagtgcaggTACACAGCTGGGTCAGttctcataagtgacaatagactttaaccccaagattgtcGGTACCTCTAGAcaggacgctgAGATCGGAAGAGCGTCG	caggacgctg	ScrambleMotif	chr5	57758063	57758157
719	ACTGGCCGCTTCACTGttgctgtcacttccgtttttgattctttaaagagtgcaggTACACAGCTGGGTCAGttctcataagtgacaatagactttaaccccaagattgtcGGTACCTCTAGAttcgtatgagAGATCGGAAGAGCGTCG	ttcgtatgag	ScrambleMotif	chr5	57758063	57758157
720	ACTGGCCGCTTCACTGttgctgtcacttccgtttttgattctttaaagagtgcaggTACACAGCTGGGTCAGttctcataagtgacaatagactttaaccccaagattgtcGGTACCTCTAGAcagtcgtgtaAGATCGGAAGAGCGTCG	cagtcgtgta	ScrambleMotif	chr5	57758063	57758157
721	ACTGGCCGCTTCACTGgagaggccttgtctctacaaaaatttaaaaaattagccggGCATGTTGGGACATGCctgtgggcccagctatttaggaggctgaggtgggaaggtGGTACCTCTAGAgggctatcgtAGATCGGAAGAGCGTCG	gggctatcgt	NativeMotif	chr4	41146956	41147050
722	ACTGGCCGCTTCACTGgagaggccttgtctctacaaaaatttaaaaaattagccggGCATGTTGGGACATGCctgtgggcccagctatttaggaggctgaggtgggaaggtGGTACCTCTAGActgacgctgaAGATCGGAAGAGCGTCG	ctgacgctga	NativeMotif	chr4	41146956	41147050
723	ACTGGCCGCTTCACTGgagaggccttgtctctacaaaaatttaaaaaattagccggGCATGTTGGGACATGCctgtgggcccagctatttaggaggctgaggtgggaaggtGGTACCTCTAGAcgacggatgcAGATCGGAAGAGCGTCG	cgacggatgc	NativeMotif	chr4	41146956	41147050
724	ACTGGCCGCTTCACTGgagaggccttgtctctacaaaaatttaaaaaattagccggGCATGTTGGGACATGCctgtgggcccagctatttaggaggctgaggtgggaaggtGGTACCTCTAGAacctgattgcAGATCGGAAGAGCGTCG	acctgattgc	NativeMotif	chr4	41146956	41147050
725	ACTGGCCGCTTCACTGgagaggccttgtctctacaaaaatttaaaaaattagccggGCATGTTGGGACATGCctgtgggcccagctatttaggaggctgaggtgggaaggtGGTACCTCTAGAcgatgacgacAGATCGGAAGAGCGTCG	cgatgacgac	NativeMotif	chr4	41146956	41147050
726	ACTGGCCGCTTCACTGgagaggccttgtctctacaaaaatttaaaaaattagccggGCATGTTGGGACATGCctgtgggcccagctatttaggaggctgaggtgggaaggtGGTACCTCTAGAcactatcgtgAGATCGGAAGAGCGTCG	cactatcgtg	NativeMotif	chr4	41146956	41147050
727	ACTGGCCGCTTCACTGgagaggccttgtctctacaaaaatttaaaaaattagccggGCATGTTGGGACATGCctgtgggcccagctatttaggaggctgaggtgggaaggtGGTACCTCTAGAgttcgattgaAGATCGGAAGAGCGTCG	gttcgattga	NativeMotif	chr4	41146956	41147050
728	ACTGGCCGCTTCACTGgagaggccttgtctctacaaaaatttaaaaaattagccggGCATGTTGGGACATGCctgtgggcccagctatttaggaggctgaggtgggaaggtGGTACCTCTAGAaccgcctatgAGATCGGAAGAGCGTCG	accgcctatg	NativeMotif	chr4	41146956	41147050
729	ACTGGCCGCTTCACTGgagaggccttgtctctacaaaaatttaaaaaattagccggGCATGTTGGGACATGCctgtgggcccagctatttaggaggctgaggtgggaaggtGGTACCTCTAGAggcggatcgaAGATCGGAAGAGCGTCG	ggcggatcga	NativeMotif	chr4	41146956	41147050
730	ACTGGCCGCTTCACTGgagaggccttgtctctacaaaaatttaaaaaattagccggGCATGTTGGGACATGCctgtgggcccagctatttaggaggctgaggtgggaaggtGGTACCTCTAGAgtcccattggAGATCGGAAGAGCGTCG	gtcccattgg	NativeMotif	chr4	41146956	41147050
731	ACTGGCCGCTTCACTGgagaggccttgtctctacaaaaatttaaaaaattagccggGATGCTATACGCGGTGctgtgggcccagctatttaggaggctgaggtgggaaggtGGTACCTCTAGAgcacttcgtaAGATCGGAAGAGCGTCG	gcacttcgta	ScrambleMotif	chr4	41146956	41147050
732	ACTGGCCGCTTCACTGgagaggccttgtctctacaaaaatttaaaaaattagccggGATGCTATACGCGGTGctgtgggcccagctatttaggaggctgaggtgggaaggtGGTACCTCTAGAcgatcgagtaAGATCGGAAGAGCGTCG	cgatcgagta	ScrambleMotif	chr4	41146956	41147050
733	ACTGGCCGCTTCACTGgagaggccttgtctctacaaaaatttaaaaaattagccggGATGCTATACGCGGTGctgtgggcccagctatttaggaggctgaggtgggaaggtGGTACCTCTAGAtccaacttgcAGATCGGAAGAGCGTCG	tccaacttgc	ScrambleMotif	chr4	41146956	41147050
734	ACTGGCCGCTTCACTGgagaggccttgtctctacaaaaatttaaaaaattagccggGATGCTATACGCGGTGctgtgggcccagctatttaggaggctgaggtgggaaggtGGTACCTCTAGAgggcctagtgAGATCGGAAGAGCGTCG	gggcctagtg	ScrambleMotif	chr4	41146956	41147050
735	ACTGGCCGCTTCACTGgagaggccttgtctctacaaaaatttaaaaaattagccggGATGCTATACGCGGTGctgtgggcccagctatttaggaggctgaggtgggaaggtGGTACCTCTAGAatgcatccggAGATCGGAAGAGCGTCG	atgcatccgg	ScrambleMotif	chr4	41146956	41147050
736	ACTGGCCGCTTCACTGgagaggccttgtctctacaaaaatttaaaaaattagccggGATGCTATACGCGGTGctgtgggcccagctatttaggaggctgaggtgggaaggtGGTACCTCTAGAgcggagtggcAGATCGGAAGAGCGTCG	gcggagtggc	ScrambleMotif	chr4	41146956	41147050
737	ACTGGCCGCTTCACTGgagaggccttgtctctacaaaaatttaaaaaattagccggGATGCTATACGCGGTGctgtgggcccagctatttaggaggctgaggtgggaaggtGGTACCTCTAGAtcaagtcgttAGATCGGAAGAGCGTCG	tcaagtcgtt	ScrambleMotif	chr4	41146956	41147050
738	ACTGGCCGCTTCACTGgagaggccttgtctctacaaaaatttaaaaaattagccggGATGCTATACGCGGTGctgtgggcccagctatttaggaggctgaggtgggaaggtGGTACCTCTAGAaacgaagatgAGATCGGAAGAGCGTCG	aacgaagatg	ScrambleMotif	chr4	41146956	41147050
739	ACTGGCCGCTTCACTGgagaggccttgtctctacaaaaatttaaaaaattagccggGATGCTATACGCGGTGctgtgggcccagctatttaggaggctgaggtgggaaggtGGTACCTCTAGAtctatcccagAGATCGGAAGAGCGTCG	tctatcccag	ScrambleMotif	chr4	41146956	41147050
740	ACTGGCCGCTTCACTGgagaggccttgtctctacaaaaatttaaaaaattagccggGATGCTATACGCGGTGctgtgggcccagctatttaggaggctgaggtgggaaggtGGTACCTCTAGAcgaccgtccgAGATCGGAAGAGCGTCG	cgaccgtccg	ScrambleMotif	chr4	41146956	41147050
741	ACTGGCCGCTTCACTGactgactcacctctgttccatgtgtctcatcctccagcagGCTAGCCCAGGCATGTtcttgtgatgaaggcagtggagagtggagaagaaagagaGGTACCTCTAGAactattgtagAGATCGGAAGAGCGTCG	actattgtag	NativeMotif	chr9	84636289	84636383
742	ACTGGCCGCTTCACTGactgactcacctctgttccatgtgtctcatcctccagcagGCTAGCCCAGGCATGTtcttgtgatgaaggcagtggagagtggagaagaaagagaGGTACCTCTAGActacgttgtcAGATCGGAAGAGCGTCG	ctacgttgtc	NativeMotif	chr9	84636289	84636383
743	ACTGGCCGCTTCACTGactgactcacctctgttccatgtgtctcatcctccagcagGCTAGCCCAGGCATGTtcttgtgatgaaggcagtggagagtggagaagaaagagaGGTACCTCTAGAccacctatggAGATCGGAAGAGCGTCG	ccacctatgg	NativeMotif	chr9	84636289	84636383
744	ACTGGCCGCTTCACTGactgactcacctctgttccatgtgtctcatcctccagcagGCTAGCCCAGGCATGTtcttgtgatgaaggcagtggagagtggagaagaaagagaGGTACCTCTAGAtgacgagtagAGATCGGAAGAGCGTCG	tgacgagtag	NativeMotif	chr9	84636289	84636383
745	ACTGGCCGCTTCACTGactgactcacctctgttccatgtgtctcatcctccagcagGCTAGCCCAGGCATGTtcttgtgatgaaggcagtggagagtggagaagaaagagaGGTACCTCTAGAacgaatcggcAGATCGGAAGAGCGTCG	acgaatcggc	NativeMotif	chr9	84636289	84636383
746	ACTGGCCGCTTCACTGactgactcacctctgttccatgtgtctcatcctccagcagGCTAGCCCAGGCATGTtcttgtgatgaaggcagtggagagtggagaagaaagagaGGTACCTCTAGAcacaacttcgAGATCGGAAGAGCGTCG	cacaacttcg	NativeMotif	chr9	84636289	84636383
747	ACTGGCCGCTTCACTGactgactcacctctgttccatgtgtctcatcctccagcagGCTAGCCCAGGCATGTtcttgtgatgaaggcagtggagagtggagaagaaagagaGGTACCTCTAGAcaatctgtcaAGATCGGAAGAGCGTCG	caatctgtca	NativeMotif	chr9	84636289	84636383
748	ACTGGCCGCTTCACTGactgactcacctctgttccatgtgtctcatcctccagcagGCTAGCCCAGGCATGTtcttgtgatgaaggcagtggagagtggagaagaaagagaGGTACCTCTAGAggcacctcgaAGATCGGAAGAGCGTCG	ggcacctcga	NativeMotif	chr9	84636289	84636383
749	ACTGGCCGCTTCACTGactgactcacctctgttccatgtgtctcatcctccagcagGCTAGCCCAGGCATGTtcttgtgatgaaggcagtggagagtggagaagaaagagaGGTACCTCTAGAccatttaagaAGATCGGAAGAGCGTCG	ccatttaaga	NativeMotif	chr9	84636289	84636383
750	ACTGGCCGCTTCACTGactgactcacctctgttccatgtgtctcatcctccagcagGCTAGCCCAGGCATGTtcttgtgatgaaggcagtggagagtggagaagaaagagaGGTACCTCTAGAaccacgtcgaAGATCGGAAGAGCGTCG	accacgtcga	NativeMotif	chr9	84636289	84636383
751	ACTGGCCGCTTCACTGactgactcacctctgttccatgtgtctcatcctccagcagGGTACTCTCGCACGGAtcttgtgatgaaggcagtggagagtggagaagaaagagaGGTACCTCTAGAcaatatccagAGATCGGAAGAGCGTCG	caatatccag	ScrambleMotif	chr9	84636289	84636383
752	ACTGGCCGCTTCACTGactgactcacctctgttccatgtgtctcatcctccagcagGGTACTCTCGCACGGAtcttgtgatgaaggcagtggagagtggagaagaaagagaGGTACCTCTAGAcaaggtatagAGATCGGAAGAGCGTCG	caaggtatag	ScrambleMotif	chr9	84636289	84636383
753	ACTGGCCGCTTCACTGactgactcacctctgttccatgtgtctcatcctccagcagGGTACTCTCGCACGGAtcttgtgatgaaggcagtggagagtggagaagaaagagaGGTACCTCTAGAtcgggatgggAGATCGGAAGAGCGTCG	tcgggatggg	ScrambleMotif	chr9	84636289	84636383
754	ACTGGCCGCTTCACTGactgactcacctctgttccatgtgtctcatcctccagcagGGTACTCTCGCACGGAtcttgtgatgaaggcagtggagagtggagaagaaagagaGGTACCTCTAGAccgccataagAGATCGGAAGAGCGTCG	ccgccataag	ScrambleMotif	chr9	84636289	84636383
755	ACTGGCCGCTTCACTGactgactcacctctgttccatgtgtctcatcctccagcagGGTACTCTCGCACGGAtcttgtgatgaaggcagtggagagtggagaagaaagagaGGTACCTCTAGActtaagtaagAGATCGGAAGAGCGTCG	cttaagtaag	ScrambleMotif	chr9	84636289	84636383
756	ACTGGCCGCTTCACTGactgactcacctctgttccatgtgtctcatcctccagcagGGTACTCTCGCACGGAtcttgtgatgaaggcagtggagagtggagaagaaagagaGGTACCTCTAGAcgaaatcgcgAGATCGGAAGAGCGTCG	cgaaatcgcg	ScrambleMotif	chr9	84636289	84636383
757	ACTGGCCGCTTCACTGactgactcacctctgttccatgtgtctcatcctccagcagGGTACTCTCGCACGGAtcttgtgatgaaggcagtggagagtggagaagaaagagaGGTACCTCTAGAgcatccggagAGATCGGAAGAGCGTCG	gcatccggag	ScrambleMotif	chr9	84636289	84636383
758	ACTGGCCGCTTCACTGactgactcacctctgttccatgtgtctcatcctccagcagGGTACTCTCGCACGGAtcttgtgatgaaggcagtggagagtggagaagaaagagaGGTACCTCTAGAcattaattgtAGATCGGAAGAGCGTCG	cattaattgt	ScrambleMotif	chr9	84636289	84636383
759	ACTGGCCGCTTCACTGactgactcacctctgttccatgtgtctcatcctccagcagGGTACTCTCGCACGGAtcttgtgatgaaggcagtggagagtggagaagaaagagaGGTACCTCTAGAcaacatgtacAGATCGGAAGAGCGTCG	caacatgtac	ScrambleMotif	chr9	84636289	84636383
760	ACTGGCCGCTTCACTGactgactcacctctgttccatgtgtctcatcctccagcagGGTACTCTCGCACGGAtcttgtgatgaaggcagtggagagtggagaagaaagagaGGTACCTCTAGAgcggtatggtAGATCGGAAGAGCGTCG	gcggtatggt	ScrambleMotif	chr9	84636289	84636383
761	ACTGGCCGCTTCACTGatgattttgcagttccactggaaggctgaacatcactctgGCAAGTTCAGACATGTtccattaatcatctccaaggctgcttgctacaaagaagcGGTACCTCTAGAgcagtaagtgAGATCGGAAGAGCGTCG	gcagtaagtg	NativeMotif	chr16	89524997	89525091
762	ACTGGCCGCTTCACTGatgattttgcagttccactggaaggctgaacatcactctgGCAAGTTCAGACATGTtccattaatcatctccaaggctgcttgctacaaagaagcGGTACCTCTAGAcatatggcagAGATCGGAAGAGCGTCG	catatggcag	NativeMotif	chr16	89524997	89525091
763	ACTGGCCGCTTCACTGatgattttgcagttccactggaaggctgaacatcactctgGCAAGTTCAGACATGTtccattaatcatctccaaggctgcttgctacaaagaagcGGTACCTCTAGAcatcatatcgAGATCGGAAGAGCGTCG	catcatatcg	NativeMotif	chr16	89524997	89525091
764	ACTGGCCGCTTCACTGatgattttgcagttccactggaaggctgaacatcactctgGCAAGTTCAGACATGTtccattaatcatctccaaggctgcttgctacaaagaagcGGTACCTCTAGAcagtgtaccaAGATCGGAAGAGCGTCG	cagtgtacca	NativeMotif	chr16	89524997	89525091
765	ACTGGCCGCTTCACTGatgattttgcagttccactggaaggctgaacatcactctgGCAAGTTCAGACATGTtccattaatcatctccaaggctgcttgctacaaagaagcGGTACCTCTAGAcatgagcggaAGATCGGAAGAGCGTCG	catgagcgga	NativeMotif	chr16	89524997	89525091
766	ACTGGCCGCTTCACTGatgattttgcagttccactggaaggctgaacatcactctgGCAAGTTCAGACATGTtccattaatcatctccaaggctgcttgctacaaagaagcGGTACCTCTAGActatgtcgtgAGATCGGAAGAGCGTCG	ctatgtcgtg	NativeMotif	chr16	89524997	89525091
767	ACTGGCCGCTTCACTGatgattttgcagttccactggaaggctgaacatcactctgGCAAGTTCAGACATGTtccattaatcatctccaaggctgcttgctacaaagaagcGGTACCTCTAGAacccaagtgaAGATCGGAAGAGCGTCG	acccaagtga	NativeMotif	chr16	89524997	89525091
768	ACTGGCCGCTTCACTGatgattttgcagttccactggaaggctgaacatcactctgGCAAGTTCAGACATGTtccattaatcatctccaaggctgcttgctacaaagaagcGGTACCTCTAGAtttcgagtgtAGATCGGAAGAGCGTCG	tttcgagtgt	NativeMotif	chr16	89524997	89525091
769	ACTGGCCGCTTCACTGatgattttgcagttccactggaaggctgaacatcactctgGCAAGTTCAGACATGTtccattaatcatctccaaggctgcttgctacaaagaagcGGTACCTCTAGAgatcttattgAGATCGGAAGAGCGTCG	gatcttattg	NativeMotif	chr16	89524997	89525091
770	ACTGGCCGCTTCACTGatgattttgcagttccactggaaggctgaacatcactctgGCAAGTTCAGACATGTtccattaatcatctccaaggctgcttgctacaaagaagcGGTACCTCTAGActatacgcctAGATCGGAAGAGCGTCG	ctatacgcct	NativeMotif	chr16	89524997	89525091
771	ACTGGCCGCTTCACTGatgattttgcagttccactggaaggctgaacatcactctgGACTTAAGGACATCGTtccattaatcatctccaaggctgcttgctacaaagaagcGGTACCTCTAGAcggatcggatAGATCGGAAGAGCGTCG	cggatcggat	ScrambleMotif	chr16	89524997	89525091
772	ACTGGCCGCTTCACTGatgattttgcagttccactggaaggctgaacatcactctgGACTTAAGGACATCGTtccattaatcatctccaaggctgcttgctacaaagaagcGGTACCTCTAGAgccataaatgAGATCGGAAGAGCGTCG	gccataaatg	ScrambleMotif	chr16	89524997	89525091
773	ACTGGCCGCTTCACTGatgattttgcagttccactggaaggctgaacatcactctgGACTTAAGGACATCGTtccattaatcatctccaaggctgcttgctacaaagaagcGGTACCTCTAGAtgtcaatatgAGATCGGAAGAGCGTCG	tgtcaatatg	ScrambleMotif	chr16	89524997	89525091
774	ACTGGCCGCTTCACTGatgattttgcagttccactggaaggctgaacatcactctgGACTTAAGGACATCGTtccattaatcatctccaaggctgcttgctacaaagaagcGGTACCTCTAGAgctttattggAGATCGGAAGAGCGTCG	gctttattgg	ScrambleMotif	chr16	89524997	89525091
775	ACTGGCCGCTTCACTGatgattttgcagttccactggaaggctgaacatcactctgGACTTAAGGACATCGTtccattaatcatctccaaggctgcttgctacaaagaagcGGTACCTCTAGAcaatgctctcAGATCGGAAGAGCGTCG	caatgctctc	ScrambleMotif	chr16	89524997	89525091
776	ACTGGCCGCTTCACTGatgattttgcagttccactggaaggctgaacatcactctgGACTTAAGGACATCGTtccattaatcatctccaaggctgcttgctacaaagaagcGGTACCTCTAGAttctatagagAGATCGGAAGAGCGTCG	ttctatagag	ScrambleMotif	chr16	89524997	89525091
777	ACTGGCCGCTTCACTGatgattttgcagttccactggaaggctgaacatcactctgGACTTAAGGACATCGTtccattaatcatctccaaggctgcttgctacaaagaagcGGTACCTCTAGAcatctcagagAGATCGGAAGAGCGTCG	catctcagag	ScrambleMotif	chr16	89524997	89525091
778	ACTGGCCGCTTCACTGatgattttgcagttccactggaaggctgaacatcactctgGACTTAAGGACATCGTtccattaatcatctccaaggctgcttgctacaaagaagcGGTACCTCTAGAacatcgcaccAGATCGGAAGAGCGTCG	acatcgcacc	ScrambleMotif	chr16	89524997	89525091
779	ACTGGCCGCTTCACTGatgattttgcagttccactggaaggctgaacatcactctgGACTTAAGGACATCGTtccattaatcatctccaaggctgcttgctacaaagaagcGGTACCTCTAGAgcccgatgcgAGATCGGAAGAGCGTCG	gcccgatgcg	ScrambleMotif	chr16	89524997	89525091
780	ACTGGCCGCTTCACTGatgattttgcagttccactggaaggctgaacatcactctgGACTTAAGGACATCGTtccattaatcatctccaaggctgcttgctacaaagaagcGGTACCTCTAGAtggcgcaatgAGATCGGAAGAGCGTCG	tggcgcaatg	ScrambleMotif	chr16	89524997	89525091
781	ACTGGCCGCTTCACTGccccgatctgcgtggtcaccgagaagcagcccggctcggaACAAGCCCAGGCAAGCccaggcagagcccgccgccgggtcctccttcctgctcgtGGTACCTCTAGAccctttcatgAGATCGGAAGAGCGTCG	ccctttcatg	NativeMotif	chr1	9242165	9242259
782	ACTGGCCGCTTCACTGccccgatctgcgtggtcaccgagaagcagcccggctcggaACAAGCCCAGGCAAGCccaggcagagcccgccgccgggtcctccttcctgctcgtGGTACCTCTAGAgcatgaattgAGATCGGAAGAGCGTCG	gcatgaattg	NativeMotif	chr1	9242165	9242259
783	ACTGGCCGCTTCACTGccccgatctgcgtggtcaccgagaagcagcccggctcggaACAAGCCCAGGCAAGCccaggcagagcccgccgccgggtcctccttcctgctcgtGGTACCTCTAGActttagcatgAGATCGGAAGAGCGTCG	ctttagcatg	NativeMotif	chr1	9242165	9242259
784	ACTGGCCGCTTCACTGccccgatctgcgtggtcaccgagaagcagcccggctcggaACAAGCCCAGGCAAGCccaggcagagcccgccgccgggtcctccttcctgctcgtGGTACCTCTAGActattgtattAGATCGGAAGAGCGTCG	ctattgtatt	NativeMotif	chr1	9242165	9242259
785	ACTGGCCGCTTCACTGccccgatctgcgtggtcaccgagaagcagcccggctcggaACAAGCCCAGGCAAGCccaggcagagcccgccgccgggtcctccttcctgctcgtGGTACCTCTAGAcgatagacgcAGATCGGAAGAGCGTCG	cgatagacgc	NativeMotif	chr1	9242165	9242259
786	ACTGGCCGCTTCACTGccccgatctgcgtggtcaccgagaagcagcccggctcggaACAAGCCCAGGCAAGCccaggcagagcccgccgccgggtcctccttcctgctcgtGGTACCTCTAGActctccgatgAGATCGGAAGAGCGTCG	ctctccgatg	NativeMotif	chr1	9242165	9242259
787	ACTGGCCGCTTCACTGccccgatctgcgtggtcaccgagaagcagcccggctcggaACAAGCCCAGGCAAGCccaggcagagcccgccgccgggtcctccttcctgctcgtGGTACCTCTAGAgtgctcgatgAGATCGGAAGAGCGTCG	gtgctcgatg	NativeMotif	chr1	9242165	9242259
788	ACTGGCCGCTTCACTGccccgatctgcgtggtcaccgagaagcagcccggctcggaACAAGCCCAGGCAAGCccaggcagagcccgccgccgggtcctccttcctgctcgtGGTACCTCTAGAggcataacgtAGATCGGAAGAGCGTCG	ggcataacgt	NativeMotif	chr1	9242165	9242259
789	ACTGGCCGCTTCACTGccccgatctgcgtggtcaccgagaagcagcccggctcggaACAAGCCCAGGCAAGCccaggcagagcccgccgccgggtcctccttcctgctcgtGGTACCTCTAGAcgttatggatAGATCGGAAGAGCGTCG	cgttatggat	NativeMotif	chr1	9242165	9242259
790	ACTGGCCGCTTCACTGccccgatctgcgtggtcaccgagaagcagcccggctcggaACAAGCCCAGGCAAGCccaggcagagcccgccgccgggtcctccttcctgctcgtGGTACCTCTAGAcaaatttgagAGATCGGAAGAGCGTCG	caaatttgag	NativeMotif	chr1	9242165	9242259
791	ACTGGCCGCTTCACTGccccgatctgcgtggtcaccgagaagcagcccggctcggaGAAAAGACGCCACCGCccaggcagagcccgccgccgggtcctccttcctgctcgtGGTACCTCTAGAcgcagtttcgAGATCGGAAGAGCGTCG	cgcagtttcg	ScrambleMotif	chr1	9242165	9242259
792	ACTGGCCGCTTCACTGccccgatctgcgtggtcaccgagaagcagcccggctcggaGAAAAGACGCCACCGCccaggcagagcccgccgccgggtcctccttcctgctcgtGGTACCTCTAGAcagctagactAGATCGGAAGAGCGTCG	cagctagact	ScrambleMotif	chr1	9242165	9242259
793	ACTGGCCGCTTCACTGccccgatctgcgtggtcaccgagaagcagcccggctcggaGAAAAGACGCCACCGCccaggcagagcccgccgccgggtcctccttcctgctcgtGGTACCTCTAGAacgatgatttAGATCGGAAGAGCGTCG	acgatgattt	ScrambleMotif	chr1	9242165	9242259
794	ACTGGCCGCTTCACTGccccgatctgcgtggtcaccgagaagcagcccggctcggaGAAAAGACGCCACCGCccaggcagagcccgccgccgggtcctccttcctgctcgtGGTACCTCTAGAccggttatgcAGATCGGAAGAGCGTCG	ccggttatgc	ScrambleMotif	chr1	9242165	9242259
795	ACTGGCCGCTTCACTGccccgatctgcgtggtcaccgagaagcagcccggctcggaGAAAAGACGCCACCGCccaggcagagcccgccgccgggtcctccttcctgctcgtGGTACCTCTAGAacaacttgctAGATCGGAAGAGCGTCG	acaacttgct	ScrambleMotif	chr1	9242165	9242259
796	ACTGGCCGCTTCACTGccccgatctgcgtggtcaccgagaagcagcccggctcggaGAAAAGACGCCACCGCccaggcagagcccgccgccgggtcctccttcctgctcgtGGTACCTCTAGAgcgtatcgccAGATCGGAAGAGCGTCG	gcgtatcgcc	ScrambleMotif	chr1	9242165	9242259
797	ACTGGCCGCTTCACTGccccgatctgcgtggtcaccgagaagcagcccggctcggaGAAAAGACGCCACCGCccaggcagagcccgccgccgggtcctccttcctgctcgtGGTACCTCTAGAcaattcacgtAGATCGGAAGAGCGTCG	caattcacgt	ScrambleMotif	chr1	9242165	9242259
798	ACTGGCCGCTTCACTGccccgatctgcgtggtcaccgagaagcagcccggctcggaGAAAAGACGCCACCGCccaggcagagcccgccgccgggtcctccttcctgctcgtGGTACCTCTAGAgagcaagtgaAGATCGGAAGAGCGTCG	gagcaagtga	ScrambleMotif	chr1	9242165	9242259
799	ACTGGCCGCTTCACTGccccgatctgcgtggtcaccgagaagcagcccggctcggaGAAAAGACGCCACCGCccaggcagagcccgccgccgggtcctccttcctgctcgtGGTACCTCTAGAccaatgagacAGATCGGAAGAGCGTCG	ccaatgagac	ScrambleMotif	chr1	9242165	9242259
800	ACTGGCCGCTTCACTGccccgatctgcgtggtcaccgagaagcagcccggctcggaGAAAAGACGCCACCGCccaggcagagcccgccgccgggtcctccttcctgctcgtGGTACCTCTAGAcgatgttcgcAGATCGGAAGAGCGTCG	cgatgttcgc	ScrambleMotif	chr1	9242165	9242259
801	ACTGGCCGCTTCACTGttattatgcatgtgtcaggggatgaaattttccactgctgGCATGTCTGGGCAAGTcacctgtgtagcctttcttatctgtgcagctgtgggcatGGTACCTCTAGAgcatctcaggAGATCGGAAGAGCGTCG	gcatctcagg	NativeMotif	chr11	27657426	27657520
802	ACTGGCCGCTTCACTGttattatgcatgtgtcaggggatgaaattttccactgctgGCATGTCTGGGCAAGTcacctgtgtagcctttcttatctgtgcagctgtgggcatGGTACCTCTAGAtagtacaatgAGATCGGAAGAGCGTCG	tagtacaatg	NativeMotif	chr11	27657426	27657520
803	ACTGGCCGCTTCACTGttattatgcatgtgtcaggggatgaaattttccactgctgGCATGTCTGGGCAAGTcacctgtgtagcctttcttatctgtgcagctgtgggcatGGTACCTCTAGAactatcacagAGATCGGAAGAGCGTCG	actatcacag	NativeMotif	chr11	27657426	27657520
804	ACTGGCCGCTTCACTGttattatgcatgtgtcaggggatgaaattttccactgctgGCATGTCTGGGCAAGTcacctgtgtagcctttcttatctgtgcagctgtgggcatGGTACCTCTAGAacatggtatcAGATCGGAAGAGCGTCG	acatggtatc	NativeMotif	chr11	27657426	27657520
805	ACTGGCCGCTTCACTGttattatgcatgtgtcaggggatgaaattttccactgctgGCATGTCTGGGCAAGTcacctgtgtagcctttcttatctgtgcagctgtgggcatGGTACCTCTAGAcatctaggcaAGATCGGAAGAGCGTCG	catctaggca	NativeMotif	chr11	27657426	27657520
806	ACTGGCCGCTTCACTGttattatgcatgtgtcaggggatgaaattttccactgctgGCATGTCTGGGCAAGTcacctgtgtagcctttcttatctgtgcagctgtgggcatGGTACCTCTAGAcaaattagctAGATCGGAAGAGCGTCG	caaattagct	NativeMotif	chr11	27657426	27657520
807	ACTGGCCGCTTCACTGttattatgcatgtgtcaggggatgaaattttccactgctgGCATGTCTGGGCAAGTcacctgtgtagcctttcttatctgtgcagctgtgggcatGGTACCTCTAGAcgtattgaaaAGATCGGAAGAGCGTCG	cgtattgaaa	NativeMotif	chr11	27657426	27657520
808	ACTGGCCGCTTCACTGttattatgcatgtgtcaggggatgaaattttccactgctgGCATGTCTGGGCAAGTcacctgtgtagcctttcttatctgtgcagctgtgggcatGGTACCTCTAGAcacagccgtgAGATCGGAAGAGCGTCG	cacagccgtg	NativeMotif	chr11	27657426	27657520
809	ACTGGCCGCTTCACTGttattatgcatgtgtcaggggatgaaattttccactgctgGCATGTCTGGGCAAGTcacctgtgtagcctttcttatctgtgcagctgtgggcatGGTACCTCTAGAtgcaatccgaAGATCGGAAGAGCGTCG	tgcaatccga	NativeMotif	chr11	27657426	27657520
810	ACTGGCCGCTTCACTGttattatgcatgtgtcaggggatgaaattttccactgctgGCATGTCTGGGCAAGTcacctgtgtagcctttcttatctgtgcagctgtgggcatGGTACCTCTAGAgcacgcttagAGATCGGAAGAGCGTCG	gcacgcttag	NativeMotif	chr11	27657426	27657520
811	ACTGGCCGCTTCACTGttattatgcatgtgtcaggggatgaaattttccactgctgACGGGGCATTTGATGCcacctgtgtagcctttcttatctgtgcagctgtgggcatGGTACCTCTAGAccactcgaggAGATCGGAAGAGCGTCG	ccactcgagg	ScrambleMotif	chr11	27657426	27657520
812	ACTGGCCGCTTCACTGttattatgcatgtgtcaggggatgaaattttccactgctgACGGGGCATTTGATGCcacctgtgtagcctttcttatctgtgcagctgtgggcatGGTACCTCTAGAcaatagcagtAGATCGGAAGAGCGTCG	caatagcagt	ScrambleMotif	chr11	27657426	27657520
813	ACTGGCCGCTTCACTGttattatgcatgtgtcaggggatgaaattttccactgctgACGGGGCATTTGATGCcacctgtgtagcctttcttatctgtgcagctgtgggcatGGTACCTCTAGAggccaggttgAGATCGGAAGAGCGTCG	ggccaggttg	ScrambleMotif	chr11	27657426	27657520
814	ACTGGCCGCTTCACTGttattatgcatgtgtcaggggatgaaattttccactgctgACGGGGCATTTGATGCcacctgtgtagcctttcttatctgtgcagctgtgggcatGGTACCTCTAGAacgatcgtgaAGATCGGAAGAGCGTCG	acgatcgtga	ScrambleMotif	chr11	27657426	27657520
815	ACTGGCCGCTTCACTGttattatgcatgtgtcaggggatgaaattttccactgctgACGGGGCATTTGATGCcacctgtgtagcctttcttatctgtgcagctgtgggcatGGTACCTCTAGAcagctatgtcAGATCGGAAGAGCGTCG	cagctatgtc	ScrambleMotif	chr11	27657426	27657520
816	ACTGGCCGCTTCACTGttattatgcatgtgtcaggggatgaaattttccactgctgACGGGGCATTTGATGCcacctgtgtagcctttcttatctgtgcagctgtgggcatGGTACCTCTAGAcatcggatgaAGATCGGAAGAGCGTCG	catcggatga	ScrambleMotif	chr11	27657426	27657520
817	ACTGGCCGCTTCACTGttattatgcatgtgtcaggggatgaaattttccactgctgACGGGGCATTTGATGCcacctgtgtagcctttcttatctgtgcagctgtgggcatGGTACCTCTAGAacatgaccagAGATCGGAAGAGCGTCG	acatgaccag	ScrambleMotif	chr11	27657426	27657520
818	ACTGGCCGCTTCACTGttattatgcatgtgtcaggggatgaaattttccactgctgACGGGGCATTTGATGCcacctgtgtagcctttcttatctgtgcagctgtgggcatGGTACCTCTAGAgtgcgaaatgAGATCGGAAGAGCGTCG	gtgcgaaatg	ScrambleMotif	chr11	27657426	27657520
819	ACTGGCCGCTTCACTGttattatgcatgtgtcaggggatgaaattttccactgctgACGGGGCATTTGATGCcacctgtgtagcctttcttatctgtgcagctgtgggcatGGTACCTCTAGAaggtcatggtAGATCGGAAGAGCGTCG	aggtcatggt	ScrambleMotif	chr11	27657426	27657520
820	ACTGGCCGCTTCACTGttattatgcatgtgtcaggggatgaaattttccactgctgACGGGGCATTTGATGCcacctgtgtagcctttcttatctgtgcagctgtgggcatGGTACCTCTAGAcgagatcgcaAGATCGGAAGAGCGTCG	cgagatcgca	ScrambleMotif	chr11	27657426	27657520
821	ACTGGCCGCTTCACTGaagtcacctgtgtagcctttcttatctgtgcagctgtggGCATGTCTTAGGCAAGTcccccagtgtaagttcccttatctgtgcctgcaggctgtGGTACCTCTAGAgacaatggtgAGATCGGAAGAGCGTCG	gacaatggtg	NativeMotif	chr11	27657478	27657572
822	ACTGGCCGCTTCACTGaagtcacctgtgtagcctttcttatctgtgcagctgtggGCATGTCTTAGGCAAGTcccccagtgtaagttcccttatctgtgcctgcaggctgtGGTACCTCTAGAcaaatcgtgaAGATCGGAAGAGCGTCG	caaatcgtga	NativeMotif	chr11	27657478	27657572
823	ACTGGCCGCTTCACTGaagtcacctgtgtagcctttcttatctgtgcagctgtggGCATGTCTTAGGCAAGTcccccagtgtaagttcccttatctgtgcctgcaggctgtGGTACCTCTAGAcgaattcgtaAGATCGGAAGAGCGTCG	cgaattcgta	NativeMotif	chr11	27657478	27657572
824	ACTGGCCGCTTCACTGaagtcacctgtgtagcctttcttatctgtgcagctgtggGCATGTCTTAGGCAAGTcccccagtgtaagttcccttatctgtgcctgcaggctgtGGTACCTCTAGAacaggtcagcAGATCGGAAGAGCGTCG	acaggtcagc	NativeMotif	chr11	27657478	27657572
825	ACTGGCCGCTTCACTGaagtcacctgtgtagcctttcttatctgtgcagctgtggGCATGTCTTAGGCAAGTcccccagtgtaagttcccttatctgtgcctgcaggctgtGGTACCTCTAGAacaagaatggAGATCGGAAGAGCGTCG	acaagaatgg	NativeMotif	chr11	27657478	27657572
826	ACTGGCCGCTTCACTGaagtcacctgtgtagcctttcttatctgtgcagctgtggGCATGTCTTAGGCAAGTcccccagtgtaagttcccttatctgtgcctgcaggctgtGGTACCTCTAGAtatctactgaAGATCGGAAGAGCGTCG	tatctactga	NativeMotif	chr11	27657478	27657572
827	ACTGGCCGCTTCACTGaagtcacctgtgtagcctttcttatctgtgcagctgtggGCATGTCTTAGGCAAGTcccccagtgtaagttcccttatctgtgcctgcaggctgtGGTACCTCTAGAagctaggtagAGATCGGAAGAGCGTCG	agctaggtag	NativeMotif	chr11	27657478	27657572
828	ACTGGCCGCTTCACTGaagtcacctgtgtagcctttcttatctgtgcagctgtggGCATGTCTTAGGCAAGTcccccagtgtaagttcccttatctgtgcctgcaggctgtGGTACCTCTAGAacacatcggtAGATCGGAAGAGCGTCG	acacatcggt	NativeMotif	chr11	27657478	27657572
829	ACTGGCCGCTTCACTGaagtcacctgtgtagcctttcttatctgtgcagctgtggGCATGTCTTAGGCAAGTcccccagtgtaagttcccttatctgtgcctgcaggctgtGGTACCTCTAGAatccatgacgAGATCGGAAGAGCGTCG	atccatgacg	NativeMotif	chr11	27657478	27657572
830	ACTGGCCGCTTCACTGaagtcacctgtgtagcctttcttatctgtgcagctgtggGCATGTCTTAGGCAAGTcccccagtgtaagttcccttatctgtgcctgcaggctgtGGTACCTCTAGAcagatagtttAGATCGGAAGAGCGTCG	cagatagttt	NativeMotif	chr11	27657478	27657572
831	ACTGGCCGCTTCACTGaagtcacctgtgtagcctttcttatctgtgcagctgtggTGGGCTTTAACTAGACGcccccagtgtaagttcccttatctgtgcctgcaggctgtGGTACCTCTAGAatcatccgcgAGATCGGAAGAGCGTCG	atcatccgcg	ScrambleMotif	chr11	27657478	27657572
832	ACTGGCCGCTTCACTGaagtcacctgtgtagcctttcttatctgtgcagctgtggTGGGCTTTAACTAGACGcccccagtgtaagttcccttatctgtgcctgcaggctgtGGTACCTCTAGAtatacatgaaAGATCGGAAGAGCGTCG	tatacatgaa	ScrambleMotif	chr11	27657478	27657572
833	ACTGGCCGCTTCACTGaagtcacctgtgtagcctttcttatctgtgcagctgtggTGGGCTTTAACTAGACGcccccagtgtaagttcccttatctgtgcctgcaggctgtGGTACCTCTAGAcgatcggcgtAGATCGGAAGAGCGTCG	cgatcggcgt	ScrambleMotif	chr11	27657478	27657572
834	ACTGGCCGCTTCACTGaagtcacctgtgtagcctttcttatctgtgcagctgtggTGGGCTTTAACTAGACGcccccagtgtaagttcccttatctgtgcctgcaggctgtGGTACCTCTAGAtgatcatagtAGATCGGAAGAGCGTCG	tgatcatagt	ScrambleMotif	chr11	27657478	27657572
835	ACTGGCCGCTTCACTGaagtcacctgtgtagcctttcttatctgtgcagctgtggTGGGCTTTAACTAGACGcccccagtgtaagttcccttatctgtgcctgcaggctgtGGTACCTCTAGAttctcaatcgAGATCGGAAGAGCGTCG	ttctcaatcg	ScrambleMotif	chr11	27657478	27657572
836	ACTGGCCGCTTCACTGaagtcacctgtgtagcctttcttatctgtgcagctgtggTGGGCTTTAACTAGACGcccccagtgtaagttcccttatctgtgcctgcaggctgtGGTACCTCTAGAttcatgctatAGATCGGAAGAGCGTCG	ttcatgctat	ScrambleMotif	chr11	27657478	27657572
837	ACTGGCCGCTTCACTGaagtcacctgtgtagcctttcttatctgtgcagctgtggTGGGCTTTAACTAGACGcccccagtgtaagttcccttatctgtgcctgcaggctgtGGTACCTCTAGAtagtcataagAGATCGGAAGAGCGTCG	tagtcataag	ScrambleMotif	chr11	27657478	27657572
838	ACTGGCCGCTTCACTGaagtcacctgtgtagcctttcttatctgtgcagctgtggTGGGCTTTAACTAGACGcccccagtgtaagttcccttatctgtgcctgcaggctgtGGTACCTCTAGAccggcatacgAGATCGGAAGAGCGTCG	ccggcatacg	ScrambleMotif	chr11	27657478	27657572
839	ACTGGCCGCTTCACTGaagtcacctgtgtagcctttcttatctgtgcagctgtggTGGGCTTTAACTAGACGcccccagtgtaagttcccttatctgtgcctgcaggctgtGGTACCTCTAGAaagcgccatgAGATCGGAAGAGCGTCG	aagcgccatg	ScrambleMotif	chr11	27657478	27657572
840	ACTGGCCGCTTCACTGaagtcacctgtgtagcctttcttatctgtgcagctgtggTGGGCTTTAACTAGACGcccccagtgtaagttcccttatctgtgcctgcaggctgtGGTACCTCTAGAcaatgctcaaAGATCGGAAGAGCGTCG	caatgctcaa	ScrambleMotif	chr11	27657478	27657572
841	ACTGGCCGCTTCACTGaacccctttttctctttttttcttcctttctgtctttgttACATGTCCAGACATGCcacagtaccaggcgttatcagtactagctcacattccttGGTACCTCTAGActcactaagaAGATCGGAAGAGCGTCG	ctcactaaga	NativeMotif	chr3	36974503	36974597
842	ACTGGCCGCTTCACTGaacccctttttctctttttttcttcctttctgtctttgttACATGTCCAGACATGCcacagtaccaggcgttatcagtactagctcacattccttGGTACCTCTAGAacaactcaagAGATCGGAAGAGCGTCG	acaactcaag	NativeMotif	chr3	36974503	36974597
843	ACTGGCCGCTTCACTGaacccctttttctctttttttcttcctttctgtctttgttACATGTCCAGACATGCcacagtaccaggcgttatcagtactagctcacattccttGGTACCTCTAGAtacccgattgAGATCGGAAGAGCGTCG	tacccgattg	NativeMotif	chr3	36974503	36974597
844	ACTGGCCGCTTCACTGaacccctttttctctttttttcttcctttctgtctttgttACATGTCCAGACATGCcacagtaccaggcgttatcagtactagctcacattccttGGTACCTCTAGAcatggcaaagAGATCGGAAGAGCGTCG	catggcaaag	NativeMotif	chr3	36974503	36974597
845	ACTGGCCGCTTCACTGaacccctttttctctttttttcttcctttctgtctttgttACATGTCCAGACATGCcacagtaccaggcgttatcagtactagctcacattccttGGTACCTCTAGAaagtcagatgAGATCGGAAGAGCGTCG	aagtcagatg	NativeMotif	chr3	36974503	36974597
846	ACTGGCCGCTTCACTGaacccctttttctctttttttcttcctttctgtctttgttACATGTCCAGACATGCcacagtaccaggcgttatcagtactagctcacattccttGGTACCTCTAGAgcacgtgaaaAGATCGGAAGAGCGTCG	gcacgtgaaa	NativeMotif	chr3	36974503	36974597
847	ACTGGCCGCTTCACTGaacccctttttctctttttttcttcctttctgtctttgttACATGTCCAGACATGCcacagtaccaggcgttatcagtactagctcacattccttGGTACCTCTAGAcgatacgacaAGATCGGAAGAGCGTCG	cgatacgaca	NativeMotif	chr3	36974503	36974597
848	ACTGGCCGCTTCACTGaacccctttttctctttttttcttcctttctgtctttgttACATGTCCAGACATGCcacagtaccaggcgttatcagtactagctcacattccttGGTACCTCTAGAcgctcattgaAGATCGGAAGAGCGTCG	cgctcattga	NativeMotif	chr3	36974503	36974597
849	ACTGGCCGCTTCACTGaacccctttttctctttttttcttcctttctgtctttgttACATGTCCAGACATGCcacagtaccaggcgttatcagtactagctcacattccttGGTACCTCTAGAgtcatggcgaAGATCGGAAGAGCGTCG	gtcatggcga	NativeMotif	chr3	36974503	36974597
850	ACTGGCCGCTTCACTGaacccctttttctctttttttcttcctttctgtctttgttACATGTCCAGACATGCcacagtaccaggcgttatcagtactagctcacattccttGGTACCTCTAGAcagactaccgAGATCGGAAGAGCGTCG	cagactaccg	NativeMotif	chr3	36974503	36974597
851	ACTGGCCGCTTCACTGaacccctttttctctttttttcttcctttctgtctttgttATGCAATCCTGGAACCcacagtaccaggcgttatcagtactagctcacattccttGGTACCTCTAGActaatggccgAGATCGGAAGAGCGTCG	ctaatggccg	ScrambleMotif	chr3	36974503	36974597
852	ACTGGCCGCTTCACTGaacccctttttctctttttttcttcctttctgtctttgttATGCAATCCTGGAACCcacagtaccaggcgttatcagtactagctcacattccttGGTACCTCTAGAcatgccatcaAGATCGGAAGAGCGTCG	catgccatca	ScrambleMotif	chr3	36974503	36974597
853	ACTGGCCGCTTCACTGaacccctttttctctttttttcttcctttctgtctttgttATGCAATCCTGGAACCcacagtaccaggcgttatcagtactagctcacattccttGGTACCTCTAGAcaaatgactgAGATCGGAAGAGCGTCG	caaatgactg	ScrambleMotif	chr3	36974503	36974597
854	ACTGGCCGCTTCACTGaacccctttttctctttttttcttcctttctgtctttgttATGCAATCCTGGAACCcacagtaccaggcgttatcagtactagctcacattccttGGTACCTCTAGActttgagtgaAGATCGGAAGAGCGTCG	ctttgagtga	ScrambleMotif	chr3	36974503	36974597
855	ACTGGCCGCTTCACTGaacccctttttctctttttttcttcctttctgtctttgttATGCAATCCTGGAACCcacagtaccaggcgttatcagtactagctcacattccttGGTACCTCTAGAcaccgcagtgAGATCGGAAGAGCGTCG	caccgcagtg	ScrambleMotif	chr3	36974503	36974597
856	ACTGGCCGCTTCACTGaacccctttttctctttttttcttcctttctgtctttgttATGCAATCCTGGAACCcacagtaccaggcgttatcagtactagctcacattccttGGTACCTCTAGAacatcttgcgAGATCGGAAGAGCGTCG	acatcttgcg	ScrambleMotif	chr3	36974503	36974597
857	ACTGGCCGCTTCACTGaacccctttttctctttttttcttcctttctgtctttgttATGCAATCCTGGAACCcacagtaccaggcgttatcagtactagctcacattccttGGTACCTCTAGAtctacttgtcAGATCGGAAGAGCGTCG	tctacttgtc	ScrambleMotif	chr3	36974503	36974597
858	ACTGGCCGCTTCACTGaacccctttttctctttttttcttcctttctgtctttgttATGCAATCCTGGAACCcacagtaccaggcgttatcagtactagctcacattccttGGTACCTCTAGAatcatctcgtAGATCGGAAGAGCGTCG	atcatctcgt	ScrambleMotif	chr3	36974503	36974597
859	ACTGGCCGCTTCACTGaacccctttttctctttttttcttcctttctgtctttgttATGCAATCCTGGAACCcacagtaccaggcgttatcagtactagctcacattccttGGTACCTCTAGAcgcaacatgtAGATCGGAAGAGCGTCG	cgcaacatgt	ScrambleMotif	chr3	36974503	36974597
860	ACTGGCCGCTTCACTGaacccctttttctctttttttcttcctttctgtctttgttATGCAATCCTGGAACCcacagtaccaggcgttatcagtactagctcacattccttGGTACCTCTAGAaccacatgctAGATCGGAAGAGCGTCG	accacatgct	ScrambleMotif	chr3	36974503	36974597
861	ACTGGCCGCTTCACTGacatgccacagccatatagataagaaagcctgcacaggtgACTTGCCCAGACATGCccgcaatggaaaattccattccctgacacatgtgcagtaGGTACCTCTAGAcgaggatcggAGATCGGAAGAGCGTCG	cgaggatcgg	NativeMotif	chr14	57133143	57133237
862	ACTGGCCGCTTCACTGacatgccacagccatatagataagaaagcctgcacaggtgACTTGCCCAGACATGCccgcaatggaaaattccattccctgacacatgtgcagtaGGTACCTCTAGAcaccatgctgAGATCGGAAGAGCGTCG	caccatgctg	NativeMotif	chr14	57133143	57133237
863	ACTGGCCGCTTCACTGacatgccacagccatatagataagaaagcctgcacaggtgACTTGCCCAGACATGCccgcaatggaaaattccattccctgacacatgtgcagtaGGTACCTCTAGActaggcgtgtAGATCGGAAGAGCGTCG	ctaggcgtgt	NativeMotif	chr14	57133143	57133237
864	ACTGGCCGCTTCACTGacatgccacagccatatagataagaaagcctgcacaggtgACTTGCCCAGACATGCccgcaatggaaaattccattccctgacacatgtgcagtaGGTACCTCTAGAgatctataggAGATCGGAAGAGCGTCG	gatctatagg	NativeMotif	chr14	57133143	57133237
865	ACTGGCCGCTTCACTGacatgccacagccatatagataagaaagcctgcacaggtgACTTGCCCAGACATGCccgcaatggaaaattccattccctgacacatgtgcagtaGGTACCTCTAGAccaggttgtgAGATCGGAAGAGCGTCG	ccaggttgtg	NativeMotif	chr14	57133143	57133237
866	ACTGGCCGCTTCACTGacatgccacagccatatagataagaaagcctgcacaggtgACTTGCCCAGACATGCccgcaatggaaaattccattccctgacacatgtgcagtaGGTACCTCTAGAcattcatgacAGATCGGAAGAGCGTCG	cattcatgac	NativeMotif	chr14	57133143	57133237
867	ACTGGCCGCTTCACTGacatgccacagccatatagataagaaagcctgcacaggtgACTTGCCCAGACATGCccgcaatggaaaattccattccctgacacatgtgcagtaGGTACCTCTAGAagtcatcagcAGATCGGAAGAGCGTCG	agtcatcagc	NativeMotif	chr14	57133143	57133237
868	ACTGGCCGCTTCACTGacatgccacagccatatagataagaaagcctgcacaggtgACTTGCCCAGACATGCccgcaatggaaaattccattccctgacacatgtgcagtaGGTACCTCTAGAacagttgagcAGATCGGAAGAGCGTCG	acagttgagc	NativeMotif	chr14	57133143	57133237
869	ACTGGCCGCTTCACTGacatgccacagccatatagataagaaagcctgcacaggtgACTTGCCCAGACATGCccgcaatggaaaattccattccctgacacatgtgcagtaGGTACCTCTAGAccatcgggttAGATCGGAAGAGCGTCG	ccatcgggtt	NativeMotif	chr14	57133143	57133237
870	ACTGGCCGCTTCACTGacatgccacagccatatagataagaaagcctgcacaggtgACTTGCCCAGACATGCccgcaatggaaaattccattccctgacacatgtgcagtaGGTACCTCTAGAttcactagttAGATCGGAAGAGCGTCG	ttcactagtt	NativeMotif	chr14	57133143	57133237
871	ACTGGCCGCTTCACTGacatgccacagccatatagataagaaagcctgcacaggtgGACCATGTCGCACTACccgcaatggaaaattccattccctgacacatgtgcagtaGGTACCTCTAGAcagcttaggaAGATCGGAAGAGCGTCG	cagcttagga	ScrambleMotif	chr14	57133143	57133237
872	ACTGGCCGCTTCACTGacatgccacagccatatagataagaaagcctgcacaggtgGACCATGTCGCACTACccgcaatggaaaattccattccctgacacatgtgcagtaGGTACCTCTAGAcactcgcggcAGATCGGAAGAGCGTCG	cactcgcggc	ScrambleMotif	chr14	57133143	57133237
873	ACTGGCCGCTTCACTGacatgccacagccatatagataagaaagcctgcacaggtgGACCATGTCGCACTACccgcaatggaaaattccattccctgacacatgtgcagtaGGTACCTCTAGAacatatactgAGATCGGAAGAGCGTCG	acatatactg	ScrambleMotif	chr14	57133143	57133237
874	ACTGGCCGCTTCACTGacatgccacagccatatagataagaaagcctgcacaggtgGACCATGTCGCACTACccgcaatggaaaattccattccctgacacatgtgcagtaGGTACCTCTAGAaactaggtgtAGATCGGAAGAGCGTCG	aactaggtgt	ScrambleMotif	chr14	57133143	57133237
875	ACTGGCCGCTTCACTGacatgccacagccatatagataagaaagcctgcacaggtgGACCATGTCGCACTACccgcaatggaaaattccattccctgacacatgtgcagtaGGTACCTCTAGAaagctagttgAGATCGGAAGAGCGTCG	aagctagttg	ScrambleMotif	chr14	57133143	57133237
876	ACTGGCCGCTTCACTGacatgccacagccatatagataagaaagcctgcacaggtgGACCATGTCGCACTACccgcaatggaaaattccattccctgacacatgtgcagtaGGTACCTCTAGActaaatgggcAGATCGGAAGAGCGTCG	ctaaatgggc	ScrambleMotif	chr14	57133143	57133237
877	ACTGGCCGCTTCACTGacatgccacagccatatagataagaaagcctgcacaggtgGACCATGTCGCACTACccgcaatggaaaattccattccctgacacatgtgcagtaGGTACCTCTAGAcgtcgatgatAGATCGGAAGAGCGTCG	cgtcgatgat	ScrambleMotif	chr14	57133143	57133237
878	ACTGGCCGCTTCACTGacatgccacagccatatagataagaaagcctgcacaggtgGACCATGTCGCACTACccgcaatggaaaattccattccctgacacatgtgcagtaGGTACCTCTAGAggcatcgaccAGATCGGAAGAGCGTCG	ggcatcgacc	ScrambleMotif	chr14	57133143	57133237
879	ACTGGCCGCTTCACTGacatgccacagccatatagataagaaagcctgcacaggtgGACCATGTCGCACTACccgcaatggaaaattccattccctgacacatgtgcagtaGGTACCTCTAGAgacgaagtgtAGATCGGAAGAGCGTCG	gacgaagtgt	ScrambleMotif	chr14	57133143	57133237
880	ACTGGCCGCTTCACTGacatgccacagccatatagataagaaagcctgcacaggtgGACCATGTCGCACTACccgcaatggaaaattccattccctgacacatgtgcagtaGGTACCTCTAGAtttcgatgctAGATCGGAAGAGCGTCG	tttcgatgct	ScrambleMotif	chr14	57133143	57133237
881	ACTGGCCGCTTCACTGaaaggaggggttaggagtggtctgtccactatagtataagGCATGTCTGGACATGTttggccatgtcagggcacaacaagagtgggagggttgttGGTACCTCTAGActctcaactgAGATCGGAAGAGCGTCG	ctctcaactg	NativeMotif	chr15	49917997	49918091
882	ACTGGCCGCTTCACTGaaaggaggggttaggagtggtctgtccactatagtataagGCATGTCTGGACATGTttggccatgtcagggcacaacaagagtgggagggttgttGGTACCTCTAGAgctgaatggcAGATCGGAAGAGCGTCG	gctgaatggc	NativeMotif	chr15	49917997	49918091
883	ACTGGCCGCTTCACTGaaaggaggggttaggagtggtctgtccactatagtataagGCATGTCTGGACATGTttggccatgtcagggcacaacaagagtgggagggttgttGGTACCTCTAGAcgacgtggtaAGATCGGAAGAGCGTCG	cgacgtggta	NativeMotif	chr15	49917997	49918091
884	ACTGGCCGCTTCACTGaaaggaggggttaggagtggtctgtccactatagtataagGCATGTCTGGACATGTttggccatgtcagggcacaacaagagtgggagggttgttGGTACCTCTAGAgctacctgcaAGATCGGAAGAGCGTCG	gctacctgca	NativeMotif	chr15	49917997	49918091
885	ACTGGCCGCTTCACTGaaaggaggggttaggagtggtctgtccactatagtataagGCATGTCTGGACATGTttggccatgtcagggcacaacaagagtgggagggttgttGGTACCTCTAGAaatcatccggAGATCGGAAGAGCGTCG	aatcatccgg	NativeMotif	chr15	49917997	49918091
886	ACTGGCCGCTTCACTGaaaggaggggttaggagtggtctgtccactatagtataagGCATGTCTGGACATGTttggccatgtcagggcacaacaagagtgggagggttgttGGTACCTCTAGAcggactgtgaAGATCGGAAGAGCGTCG	cggactgtga	NativeMotif	chr15	49917997	49918091
887	ACTGGCCGCTTCACTGaaaggaggggttaggagtggtctgtccactatagtataagGCATGTCTGGACATGTttggccatgtcagggcacaacaagagtgggagggttgttGGTACCTCTAGAcgcatgctgtAGATCGGAAGAGCGTCG	cgcatgctgt	NativeMotif	chr15	49917997	49918091
888	ACTGGCCGCTTCACTGaaaggaggggttaggagtggtctgtccactatagtataagGCATGTCTGGACATGTttggccatgtcagggcacaacaagagtgggagggttgttGGTACCTCTAGAacgagcggtgAGATCGGAAGAGCGTCG	acgagcggtg	NativeMotif	chr15	49917997	49918091
889	ACTGGCCGCTTCACTGaaaggaggggttaggagtggtctgtccactatagtataagGCATGTCTGGACATGTttggccatgtcagggcacaacaagagtgggagggttgttGGTACCTCTAGAttcgattcgtAGATCGGAAGAGCGTCG	ttcgattcgt	NativeMotif	chr15	49917997	49918091
890	ACTGGCCGCTTCACTGaaaggaggggttaggagtggtctgtccactatagtataagGCATGTCTGGACATGTttggccatgtcagggcacaacaagagtgggagggttgttGGTACCTCTAGAcctagatcagAGATCGGAAGAGCGTCG	cctagatcag	NativeMotif	chr15	49917997	49918091
891	ACTGGCCGCTTCACTGaaaggaggggttaggagtggtctgtccactatagtataagATCGTTATTGGCGGCAttggccatgtcagggcacaacaagagtgggagggttgttGGTACCTCTAGAcccgatgcccAGATCGGAAGAGCGTCG	cccgatgccc	ScrambleMotif	chr15	49917997	49918091
892	ACTGGCCGCTTCACTGaaaggaggggttaggagtggtctgtccactatagtataagATCGTTATTGGCGGCAttggccatgtcagggcacaacaagagtgggagggttgttGGTACCTCTAGAcactcgataaAGATCGGAAGAGCGTCG	cactcgataa	ScrambleMotif	chr15	49917997	49918091
893	ACTGGCCGCTTCACTGaaaggaggggttaggagtggtctgtccactatagtataagATCGTTATTGGCGGCAttggccatgtcagggcacaacaagagtgggagggttgttGGTACCTCTAGAaacaccgtgtAGATCGGAAGAGCGTCG	aacaccgtgt	ScrambleMotif	chr15	49917997	49918091
894	ACTGGCCGCTTCACTGaaaggaggggttaggagtggtctgtccactatagtataagATCGTTATTGGCGGCAttggccatgtcagggcacaacaagagtgggagggttgttGGTACCTCTAGAgtcccaattgAGATCGGAAGAGCGTCG	gtcccaattg	ScrambleMotif	chr15	49917997	49918091
895	ACTGGCCGCTTCACTGaaaggaggggttaggagtggtctgtccactatagtataagATCGTTATTGGCGGCAttggccatgtcagggcacaacaagagtgggagggttgttGGTACCTCTAGAccgatacgctAGATCGGAAGAGCGTCG	ccgatacgct	ScrambleMotif	chr15	49917997	49918091
896	ACTGGCCGCTTCACTGaaaggaggggttaggagtggtctgtccactatagtataagATCGTTATTGGCGGCAttggccatgtcagggcacaacaagagtgggagggttgttGGTACCTCTAGAgcatggacgtAGATCGGAAGAGCGTCG	gcatggacgt	ScrambleMotif	chr15	49917997	49918091
897	ACTGGCCGCTTCACTGaaaggaggggttaggagtggtctgtccactatagtataagATCGTTATTGGCGGCAttggccatgtcagggcacaacaagagtgggagggttgttGGTACCTCTAGAgcatatcttgAGATCGGAAGAGCGTCG	gcatatcttg	ScrambleMotif	chr15	49917997	49918091
898	ACTGGCCGCTTCACTGaaaggaggggttaggagtggtctgtccactatagtataagATCGTTATTGGCGGCAttggccatgtcagggcacaacaagagtgggagggttgttGGTACCTCTAGActcgatgcagAGATCGGAAGAGCGTCG	ctcgatgcag	ScrambleMotif	chr15	49917997	49918091
899	ACTGGCCGCTTCACTGaaaggaggggttaggagtggtctgtccactatagtataagATCGTTATTGGCGGCAttggccatgtcagggcacaacaagagtgggagggttgttGGTACCTCTAGAgccagtcagcAGATCGGAAGAGCGTCG	gccagtcagc	ScrambleMotif	chr15	49917997	49918091
900	ACTGGCCGCTTCACTGaaaggaggggttaggagtggtctgtccactatagtataagATCGTTATTGGCGGCAttggccatgtcagggcacaacaagagtgggagggttgttGGTACCTCTAGAaatcaattgtAGATCGGAAGAGCGTCG	aatcaattgt	ScrambleMotif	chr15	49917997	49918091
901	ACTGGCCGCTTCACTGggagggggtaggagtggtgatccatccactagaatacaagGCATGTCTGGACATGTctgggcatgtcagggtgcaactagagtgggagagttgttGGTACCTCTAGAagcatgcgaaAGATCGGAAGAGCGTCG	agcatgcgaa	NativeMotif	chr7	121151311	121151405
902	ACTGGCCGCTTCACTGggagggggtaggagtggtgatccatccactagaatacaagGCATGTCTGGACATGTctgggcatgtcagggtgcaactagagtgggagagttgttGGTACCTCTAGAcacgatcgatAGATCGGAAGAGCGTCG	cacgatcgat	NativeMotif	chr7	121151311	121151405
903	ACTGGCCGCTTCACTGggagggggtaggagtggtgatccatccactagaatacaagGCATGTCTGGACATGTctgggcatgtcagggtgcaactagagtgggagagttgttGGTACCTCTAGAacaaacattgAGATCGGAAGAGCGTCG	acaaacattg	NativeMotif	chr7	121151311	121151405
904	ACTGGCCGCTTCACTGggagggggtaggagtggtgatccatccactagaatacaagGCATGTCTGGACATGTctgggcatgtcagggtgcaactagagtgggagagttgttGGTACCTCTAGAgtcagggtgtAGATCGGAAGAGCGTCG	gtcagggtgt	NativeMotif	chr7	121151311	121151405
905	ACTGGCCGCTTCACTGggagggggtaggagtggtgatccatccactagaatacaagGCATGTCTGGACATGTctgggcatgtcagggtgcaactagagtgggagagttgttGGTACCTCTAGAgtgcgaatgtAGATCGGAAGAGCGTCG	gtgcgaatgt	NativeMotif	chr7	121151311	121151405
906	ACTGGCCGCTTCACTGggagggggtaggagtggtgatccatccactagaatacaagGCATGTCTGGACATGTctgggcatgtcagggtgcaactagagtgggagagttgttGGTACCTCTAGAcaccacgttgAGATCGGAAGAGCGTCG	caccacgttg	NativeMotif	chr7	121151311	121151405
907	ACTGGCCGCTTCACTGggagggggtaggagtggtgatccatccactagaatacaagGCATGTCTGGACATGTctgggcatgtcagggtgcaactagagtgggagagttgttGGTACCTCTAGActcataggagAGATCGGAAGAGCGTCG	ctcataggag	NativeMotif	chr7	121151311	121151405
908	ACTGGCCGCTTCACTGggagggggtaggagtggtgatccatccactagaatacaagGCATGTCTGGACATGTctgggcatgtcagggtgcaactagagtgggagagttgttGGTACCTCTAGAcatgcgctaaAGATCGGAAGAGCGTCG	catgcgctaa	NativeMotif	chr7	121151311	121151405
909	ACTGGCCGCTTCACTGggagggggtaggagtggtgatccatccactagaatacaagGCATGTCTGGACATGTctgggcatgtcagggtgcaactagagtgggagagttgttGGTACCTCTAGAccaccgtgggAGATCGGAAGAGCGTCG	ccaccgtggg	NativeMotif	chr7	121151311	121151405
910	ACTGGCCGCTTCACTGggagggggtaggagtggtgatccatccactagaatacaagGCATGTCTGGACATGTctgggcatgtcagggtgcaactagagtgggagagttgttGGTACCTCTAGAcggtatggatAGATCGGAAGAGCGTCG	cggtatggat	NativeMotif	chr7	121151311	121151405
911	ACTGGCCGCTTCACTGggagggggtaggagtggtgatccatccactagaatacaagTTCTAGCAGGTGTACGctgggcatgtcagggtgcaactagagtgggagagttgttGGTACCTCTAGAgacatcgctgAGATCGGAAGAGCGTCG	gacatcgctg	ScrambleMotif	chr7	121151311	121151405
912	ACTGGCCGCTTCACTGggagggggtaggagtggtgatccatccactagaatacaagTTCTAGCAGGTGTACGctgggcatgtcagggtgcaactagagtgggagagttgttGGTACCTCTAGActcgatcgatAGATCGGAAGAGCGTCG	ctcgatcgat	ScrambleMotif	chr7	121151311	121151405
913	ACTGGCCGCTTCACTGggagggggtaggagtggtgatccatccactagaatacaagTTCTAGCAGGTGTACGctgggcatgtcagggtgcaactagagtgggagagttgttGGTACCTCTAGAtcaatggactAGATCGGAAGAGCGTCG	tcaatggact	ScrambleMotif	chr7	121151311	121151405
914	ACTGGCCGCTTCACTGggagggggtaggagtggtgatccatccactagaatacaagTTCTAGCAGGTGTACGctgggcatgtcagggtgcaactagagtgggagagttgttGGTACCTCTAGAgccgatgagtAGATCGGAAGAGCGTCG	gccgatgagt	ScrambleMotif	chr7	121151311	121151405
915	ACTGGCCGCTTCACTGggagggggtaggagtggtgatccatccactagaatacaagTTCTAGCAGGTGTACGctgggcatgtcagggtgcaactagagtgggagagttgttGGTACCTCTAGAcgaatccgcgAGATCGGAAGAGCGTCG	cgaatccgcg	ScrambleMotif	chr7	121151311	121151405
916	ACTGGCCGCTTCACTGggagggggtaggagtggtgatccatccactagaatacaagTTCTAGCAGGTGTACGctgggcatgtcagggtgcaactagagtgggagagttgttGGTACCTCTAGAgttcactcagAGATCGGAAGAGCGTCG	gttcactcag	ScrambleMotif	chr7	121151311	121151405
917	ACTGGCCGCTTCACTGggagggggtaggagtggtgatccatccactagaatacaagTTCTAGCAGGTGTACGctgggcatgtcagggtgcaactagagtgggagagttgttGGTACCTCTAGAgcccagtgatAGATCGGAAGAGCGTCG	gcccagtgat	ScrambleMotif	chr7	121151311	121151405
918	ACTGGCCGCTTCACTGggagggggtaggagtggtgatccatccactagaatacaagTTCTAGCAGGTGTACGctgggcatgtcagggtgcaactagagtgggagagttgttGGTACCTCTAGAcgtgcacgtgAGATCGGAAGAGCGTCG	cgtgcacgtg	ScrambleMotif	chr7	121151311	121151405
919	ACTGGCCGCTTCACTGggagggggtaggagtggtgatccatccactagaatacaagTTCTAGCAGGTGTACGctgggcatgtcagggtgcaactagagtgggagagttgttGGTACCTCTAGAcactacgaagAGATCGGAAGAGCGTCG	cactacgaag	ScrambleMotif	chr7	121151311	121151405
920	ACTGGCCGCTTCACTGggagggggtaggagtggtgatccatccactagaatacaagTTCTAGCAGGTGTACGctgggcatgtcagggtgcaactagagtgggagagttgttGGTACCTCTAGAttcatgcgtgAGATCGGAAGAGCGTCG	ttcatgcgtg	ScrambleMotif	chr7	121151311	121151405
921	ACTGGCCGCTTCACTGcccaaccccccagtgcatgtgggcctccagtctgctgctgGCATGTCCAGGCAAGCccctgtgcaggttcccttatctgcaccggatgttttatcGGTACCTCTAGAgacatccgccAGATCGGAAGAGCGTCG	gacatccgcc	NativeMotif	chr9	33560359	33560453
922	ACTGGCCGCTTCACTGcccaaccccccagtgcatgtgggcctccagtctgctgctgGCATGTCCAGGCAAGCccctgtgcaggttcccttatctgcaccggatgttttatcGGTACCTCTAGAcgactaccagAGATCGGAAGAGCGTCG	cgactaccag	NativeMotif	chr9	33560359	33560453
923	ACTGGCCGCTTCACTGcccaaccccccagtgcatgtgggcctccagtctgctgctgGCATGTCCAGGCAAGCccctgtgcaggttcccttatctgcaccggatgttttatcGGTACCTCTAGActgtataggtAGATCGGAAGAGCGTCG	ctgtataggt	NativeMotif	chr9	33560359	33560453
924	ACTGGCCGCTTCACTGcccaaccccccagtgcatgtgggcctccagtctgctgctgGCATGTCCAGGCAAGCccctgtgcaggttcccttatctgcaccggatgttttatcGGTACCTCTAGAactatctcgaAGATCGGAAGAGCGTCG	actatctcga	NativeMotif	chr9	33560359	33560453
925	ACTGGCCGCTTCACTGcccaaccccccagtgcatgtgggcctccagtctgctgctgGCATGTCCAGGCAAGCccctgtgcaggttcccttatctgcaccggatgttttatcGGTACCTCTAGAcgcaatggtaAGATCGGAAGAGCGTCG	cgcaatggta	NativeMotif	chr9	33560359	33560453
926	ACTGGCCGCTTCACTGcccaaccccccagtgcatgtgggcctccagtctgctgctgGCATGTCCAGGCAAGCccctgtgcaggttcccttatctgcaccggatgttttatcGGTACCTCTAGAgaacatgaacAGATCGGAAGAGCGTCG	gaacatgaac	NativeMotif	chr9	33560359	33560453
927	ACTGGCCGCTTCACTGcccaaccccccagtgcatgtgggcctccagtctgctgctgGCATGTCCAGGCAAGCccctgtgcaggttcccttatctgcaccggatgttttatcGGTACCTCTAGAcctgatgggaAGATCGGAAGAGCGTCG	cctgatggga	NativeMotif	chr9	33560359	33560453
928	ACTGGCCGCTTCACTGcccaaccccccagtgcatgtgggcctccagtctgctgctgGCATGTCCAGGCAAGCccctgtgcaggttcccttatctgcaccggatgttttatcGGTACCTCTAGAcagctatgaaAGATCGGAAGAGCGTCG	cagctatgaa	NativeMotif	chr9	33560359	33560453
929	ACTGGCCGCTTCACTGcccaaccccccagtgcatgtgggcctccagtctgctgctgGCATGTCCAGGCAAGCccctgtgcaggttcccttatctgcaccggatgttttatcGGTACCTCTAGAcgcgtatgtcAGATCGGAAGAGCGTCG	cgcgtatgtc	NativeMotif	chr9	33560359	33560453
930	ACTGGCCGCTTCACTGcccaaccccccagtgcatgtgggcctccagtctgctgctgGCATGTCCAGGCAAGCccctgtgcaggttcccttatctgcaccggatgttttatcGGTACCTCTAGAttcgatgaaaAGATCGGAAGAGCGTCG	ttcgatgaaa	NativeMotif	chr9	33560359	33560453
931	ACTGGCCGCTTCACTGcccaaccccccagtgcatgtgggcctccagtctgctgctgGAAAGGCGTTCGCCCAccctgtgcaggttcccttatctgcaccggatgttttatcGGTACCTCTAGActtattgcagAGATCGGAAGAGCGTCG	cttattgcag	ScrambleMotif	chr9	33560359	33560453
932	ACTGGCCGCTTCACTGcccaaccccccagtgcatgtgggcctccagtctgctgctgGAAAGGCGTTCGCCCAccctgtgcaggttcccttatctgcaccggatgttttatcGGTACCTCTAGAcggatggaatAGATCGGAAGAGCGTCG	cggatggaat	ScrambleMotif	chr9	33560359	33560453
933	ACTGGCCGCTTCACTGcccaaccccccagtgcatgtgggcctccagtctgctgctgGAAAGGCGTTCGCCCAccctgtgcaggttcccttatctgcaccggatgttttatcGGTACCTCTAGAcgcattatcgAGATCGGAAGAGCGTCG	cgcattatcg	ScrambleMotif	chr9	33560359	33560453
934	ACTGGCCGCTTCACTGcccaaccccccagtgcatgtgggcctccagtctgctgctgGAAAGGCGTTCGCCCAccctgtgcaggttcccttatctgcaccggatgttttatcGGTACCTCTAGAcaccgaatgtAGATCGGAAGAGCGTCG	caccgaatgt	ScrambleMotif	chr9	33560359	33560453
935	ACTGGCCGCTTCACTGcccaaccccccagtgcatgtgggcctccagtctgctgctgGAAAGGCGTTCGCCCAccctgtgcaggttcccttatctgcaccggatgttttatcGGTACCTCTAGAttctacttgcAGATCGGAAGAGCGTCG	ttctacttgc	ScrambleMotif	chr9	33560359	33560453
936	ACTGGCCGCTTCACTGcccaaccccccagtgcatgtgggcctccagtctgctgctgGAAAGGCGTTCGCCCAccctgtgcaggttcccttatctgcaccggatgttttatcGGTACCTCTAGAtgatgctatgAGATCGGAAGAGCGTCG	tgatgctatg	ScrambleMotif	chr9	33560359	33560453
937	ACTGGCCGCTTCACTGcccaaccccccagtgcatgtgggcctccagtctgctgctgGAAAGGCGTTCGCCCAccctgtgcaggttcccttatctgcaccggatgttttatcGGTACCTCTAGAcaagtcgtttAGATCGGAAGAGCGTCG	caagtcgttt	ScrambleMotif	chr9	33560359	33560453
938	ACTGGCCGCTTCACTGcccaaccccccagtgcatgtgggcctccagtctgctgctgGAAAGGCGTTCGCCCAccctgtgcaggttcccttatctgcaccggatgttttatcGGTACCTCTAGAgattcgatcgAGATCGGAAGAGCGTCG	gattcgatcg	ScrambleMotif	chr9	33560359	33560453
939	ACTGGCCGCTTCACTGcccaaccccccagtgcatgtgggcctccagtctgctgctgGAAAGGCGTTCGCCCAccctgtgcaggttcccttatctgcaccggatgttttatcGGTACCTCTAGAaacttagtcgAGATCGGAAGAGCGTCG	aacttagtcg	ScrambleMotif	chr9	33560359	33560453
940	ACTGGCCGCTTCACTGcccaaccccccagtgcatgtgggcctccagtctgctgctgGAAAGGCGTTCGCCCAccctgtgcaggttcccttatctgcaccggatgttttatcGGTACCTCTAGAcaccagttgaAGATCGGAAGAGCGTCG	caccagttga	ScrambleMotif	chr9	33560359	33560453
941	ACTGGCCGCTTCACTGtcagaactgactttaaaactttaagaattccatcagctggGCATGCCTGGGCATGCctatggtcccagttgctcaagaggctgaggcaggaggatGGTACCTCTAGAtcagctatgtAGATCGGAAGAGCGTCG	tcagctatgt	NativeMotif	chr9	114907205	114907299
942	ACTGGCCGCTTCACTGtcagaactgactttaaaactttaagaattccatcagctggGCATGCCTGGGCATGCctatggtcccagttgctcaagaggctgaggcaggaggatGGTACCTCTAGAcacgttgtccAGATCGGAAGAGCGTCG	cacgttgtcc	NativeMotif	chr9	114907205	114907299
943	ACTGGCCGCTTCACTGtcagaactgactttaaaactttaagaattccatcagctggGCATGCCTGGGCATGCctatggtcccagttgctcaagaggctgaggcaggaggatGGTACCTCTAGAcaggaatgcaAGATCGGAAGAGCGTCG	caggaatgca	NativeMotif	chr9	114907205	114907299
944	ACTGGCCGCTTCACTGtcagaactgactttaaaactttaagaattccatcagctggGCATGCCTGGGCATGCctatggtcccagttgctcaagaggctgaggcaggaggatGGTACCTCTAGAgctgaatgtaAGATCGGAAGAGCGTCG	gctgaatgta	NativeMotif	chr9	114907205	114907299
945	ACTGGCCGCTTCACTGtcagaactgactttaaaactttaagaattccatcagctggGCATGCCTGGGCATGCctatggtcccagttgctcaagaggctgaggcaggaggatGGTACCTCTAGAtccattcccgAGATCGGAAGAGCGTCG	tccattcccg	NativeMotif	chr9	114907205	114907299
946	ACTGGCCGCTTCACTGtcagaactgactttaaaactttaagaattccatcagctggGCATGCCTGGGCATGCctatggtcccagttgctcaagaggctgaggcaggaggatGGTACCTCTAGAccgcgagctgAGATCGGAAGAGCGTCG	ccgcgagctg	NativeMotif	chr9	114907205	114907299
947	ACTGGCCGCTTCACTGtcagaactgactttaaaactttaagaattccatcagctggGCATGCCTGGGCATGCctatggtcccagttgctcaagaggctgaggcaggaggatGGTACCTCTAGAttgacgcatgAGATCGGAAGAGCGTCG	ttgacgcatg	NativeMotif	chr9	114907205	114907299
948	ACTGGCCGCTTCACTGtcagaactgactttaaaactttaagaattccatcagctggGCATGCCTGGGCATGCctatggtcccagttgctcaagaggctgaggcaggaggatGGTACCTCTAGAgccaataagtAGATCGGAAGAGCGTCG	gccaataagt	NativeMotif	chr9	114907205	114907299
949	ACTGGCCGCTTCACTGtcagaactgactttaaaactttaagaattccatcagctggGCATGCCTGGGCATGCctatggtcccagttgctcaagaggctgaggcaggaggatGGTACCTCTAGAgctatggccaAGATCGGAAGAGCGTCG	gctatggcca	NativeMotif	chr9	114907205	114907299
950	ACTGGCCGCTTCACTGtcagaactgactttaaaactttaagaattccatcagctggGCATGCCTGGGCATGCctatggtcccagttgctcaagaggctgaggcaggaggatGGTACCTCTAGAcgccgtaatgAGATCGGAAGAGCGTCG	cgccgtaatg	NativeMotif	chr9	114907205	114907299
951	ACTGGCCGCTTCACTGtcagaactgactttaaaactttaagaattccatcagctggGGCGCCTTAGCGTACGctatggtcccagttgctcaagaggctgaggcaggaggatGGTACCTCTAGAcctagagtgtAGATCGGAAGAGCGTCG	cctagagtgt	ScrambleMotif	chr9	114907205	114907299
952	ACTGGCCGCTTCACTGtcagaactgactttaaaactttaagaattccatcagctggGGCGCCTTAGCGTACGctatggtcccagttgctcaagaggctgaggcaggaggatGGTACCTCTAGAgaccgtatgtAGATCGGAAGAGCGTCG	gaccgtatgt	ScrambleMotif	chr9	114907205	114907299
953	ACTGGCCGCTTCACTGtcagaactgactttaaaactttaagaattccatcagctggGGCGCCTTAGCGTACGctatggtcccagttgctcaagaggctgaggcaggaggatGGTACCTCTAGAgcatgcctagAGATCGGAAGAGCGTCG	gcatgcctag	ScrambleMotif	chr9	114907205	114907299
954	ACTGGCCGCTTCACTGtcagaactgactttaaaactttaagaattccatcagctggGGCGCCTTAGCGTACGctatggtcccagttgctcaagaggctgaggcaggaggatGGTACCTCTAGAacaccgctcgAGATCGGAAGAGCGTCG	acaccgctcg	ScrambleMotif	chr9	114907205	114907299
955	ACTGGCCGCTTCACTGtcagaactgactttaaaactttaagaattccatcagctggGGCGCCTTAGCGTACGctatggtcccagttgctcaagaggctgaggcaggaggatGGTACCTCTAGAcatcttgctcAGATCGGAAGAGCGTCG	catcttgctc	ScrambleMotif	chr9	114907205	114907299
956	ACTGGCCGCTTCACTGtcagaactgactttaaaactttaagaattccatcagctggGGCGCCTTAGCGTACGctatggtcccagttgctcaagaggctgaggcaggaggatGGTACCTCTAGAaccatctccgAGATCGGAAGAGCGTCG	accatctccg	ScrambleMotif	chr9	114907205	114907299
957	ACTGGCCGCTTCACTGtcagaactgactttaaaactttaagaattccatcagctggGGCGCCTTAGCGTACGctatggtcccagttgctcaagaggctgaggcaggaggatGGTACCTCTAGAcatgagggtcAGATCGGAAGAGCGTCG	catgagggtc	ScrambleMotif	chr9	114907205	114907299
958	ACTGGCCGCTTCACTGtcagaactgactttaaaactttaagaattccatcagctggGGCGCCTTAGCGTACGctatggtcccagttgctcaagaggctgaggcaggaggatGGTACCTCTAGAggactatgtaAGATCGGAAGAGCGTCG	ggactatgta	ScrambleMotif	chr9	114907205	114907299
959	ACTGGCCGCTTCACTGtcagaactgactttaaaactttaagaattccatcagctggGGCGCCTTAGCGTACGctatggtcccagttgctcaagaggctgaggcaggaggatGGTACCTCTAGAgcacctcgctAGATCGGAAGAGCGTCG	gcacctcgct	ScrambleMotif	chr9	114907205	114907299
960	ACTGGCCGCTTCACTGtcagaactgactttaaaactttaagaattccatcagctggGGCGCCTTAGCGTACGctatggtcccagttgctcaagaggctgaggcaggaggatGGTACCTCTAGAcggaattctgAGATCGGAAGAGCGTCG	cggaattctg	ScrambleMotif	chr9	114907205	114907299
961	ACTGGCCGCTTCACTGctgagggccaatgttacttggtgtaagttcactcagacagACATGTCAGAACATGCccaaagaagcctatatcttgctgctgggaaatgtaaagcGGTACCTCTAGAgaactatggaAGATCGGAAGAGCGTCG	gaactatgga	NativeMotif	chr5	110830442	110830536
962	ACTGGCCGCTTCACTGctgagggccaatgttacttggtgtaagttcactcagacagACATGTCAGAACATGCccaaagaagcctatatcttgctgctgggaaatgtaaagcGGTACCTCTAGAcattaggctaAGATCGGAAGAGCGTCG	cattaggcta	NativeMotif	chr5	110830442	110830536
963	ACTGGCCGCTTCACTGctgagggccaatgttacttggtgtaagttcactcagacagACATGTCAGAACATGCccaaagaagcctatatcttgctgctgggaaatgtaaagcGGTACCTCTAGAcatgggaatcAGATCGGAAGAGCGTCG	catgggaatc	NativeMotif	chr5	110830442	110830536
964	ACTGGCCGCTTCACTGctgagggccaatgttacttggtgtaagttcactcagacagACATGTCAGAACATGCccaaagaagcctatatcttgctgctgggaaatgtaaagcGGTACCTCTAGAaaccgagtgaAGATCGGAAGAGCGTCG	aaccgagtga	NativeMotif	chr5	110830442	110830536
965	ACTGGCCGCTTCACTGctgagggccaatgttacttggtgtaagttcactcagacagACATGTCAGAACATGCccaaagaagcctatatcttgctgctgggaaatgtaaagcGGTACCTCTAGAcccttatgttAGATCGGAAGAGCGTCG	cccttatgtt	NativeMotif	chr5	110830442	110830536
966	ACTGGCCGCTTCACTGctgagggccaatgttacttggtgtaagttcactcagacagACATGTCAGAACATGCccaaagaagcctatatcttgctgctgggaaatgtaaagcGGTACCTCTAGAttgcccatcgAGATCGGAAGAGCGTCG	ttgcccatcg	NativeMotif	chr5	110830442	110830536
967	ACTGGCCGCTTCACTGctgagggccaatgttacttggtgtaagttcactcagacagACATGTCAGAACATGCccaaagaagcctatatcttgctgctgggaaatgtaaagcGGTACCTCTAGAcgctaccgtgAGATCGGAAGAGCGTCG	cgctaccgtg	NativeMotif	chr5	110830442	110830536
968	ACTGGCCGCTTCACTGctgagggccaatgttacttggtgtaagttcactcagacagACATGTCAGAACATGCccaaagaagcctatatcttgctgctgggaaatgtaaagcGGTACCTCTAGAcagccggtgcAGATCGGAAGAGCGTCG	cagccggtgc	NativeMotif	chr5	110830442	110830536
969	ACTGGCCGCTTCACTGctgagggccaatgttacttggtgtaagttcactcagacagACATGTCAGAACATGCccaaagaagcctatatcttgctgctgggaaatgtaaagcGGTACCTCTAGAaacaactgcgAGATCGGAAGAGCGTCG	aacaactgcg	NativeMotif	chr5	110830442	110830536
970	ACTGGCCGCTTCACTGctgagggccaatgttacttggtgtaagttcactcagacagACATGTCAGAACATGCccaaagaagcctatatcttgctgctgggaaatgtaaagcGGTACCTCTAGAcagtaagcatAGATCGGAAGAGCGTCG	cagtaagcat	NativeMotif	chr5	110830442	110830536
971	ACTGGCCGCTTCACTGctgagggccaatgttacttggtgtaagttcactcagacagGTACACAATCGAAGTCccaaagaagcctatatcttgctgctgggaaatgtaaagcGGTACCTCTAGAcattcgccagAGATCGGAAGAGCGTCG	cattcgccag	ScrambleMotif	chr5	110830442	110830536
972	ACTGGCCGCTTCACTGctgagggccaatgttacttggtgtaagttcactcagacagGTACACAATCGAAGTCccaaagaagcctatatcttgctgctgggaaatgtaaagcGGTACCTCTAGAggtacaatcgAGATCGGAAGAGCGTCG	ggtacaatcg	ScrambleMotif	chr5	110830442	110830536
973	ACTGGCCGCTTCACTGctgagggccaatgttacttggtgtaagttcactcagacagGTACACAATCGAAGTCccaaagaagcctatatcttgctgctgggaaatgtaaagcGGTACCTCTAGAaaaccataggAGATCGGAAGAGCGTCG	aaaccatagg	ScrambleMotif	chr5	110830442	110830536
974	ACTGGCCGCTTCACTGctgagggccaatgttacttggtgtaagttcactcagacagGTACACAATCGAAGTCccaaagaagcctatatcttgctgctgggaaatgtaaagcGGTACCTCTAGAcatcaagctaAGATCGGAAGAGCGTCG	catcaagcta	ScrambleMotif	chr5	110830442	110830536
975	ACTGGCCGCTTCACTGctgagggccaatgttacttggtgtaagttcactcagacagGTACACAATCGAAGTCccaaagaagcctatatcttgctgctgggaaatgtaaagcGGTACCTCTAGAcatgagcaatAGATCGGAAGAGCGTCG	catgagcaat	ScrambleMotif	chr5	110830442	110830536
976	ACTGGCCGCTTCACTGctgagggccaatgttacttggtgtaagttcactcagacagGTACACAATCGAAGTCccaaagaagcctatatcttgctgctgggaaatgtaaagcGGTACCTCTAGAacttaagctgAGATCGGAAGAGCGTCG	acttaagctg	ScrambleMotif	chr5	110830442	110830536
977	ACTGGCCGCTTCACTGctgagggccaatgttacttggtgtaagttcactcagacagGTACACAATCGAAGTCccaaagaagcctatatcttgctgctgggaaatgtaaagcGGTACCTCTAGAtcgctattgtAGATCGGAAGAGCGTCG	tcgctattgt	ScrambleMotif	chr5	110830442	110830536
978	ACTGGCCGCTTCACTGctgagggccaatgttacttggtgtaagttcactcagacagGTACACAATCGAAGTCccaaagaagcctatatcttgctgctgggaaatgtaaagcGGTACCTCTAGAacgacgcctgAGATCGGAAGAGCGTCG	acgacgcctg	ScrambleMotif	chr5	110830442	110830536
979	ACTGGCCGCTTCACTGctgagggccaatgttacttggtgtaagttcactcagacagGTACACAATCGAAGTCccaaagaagcctatatcttgctgctgggaaatgtaaagcGGTACCTCTAGAcactgcgataAGATCGGAAGAGCGTCG	cactgcgata	ScrambleMotif	chr5	110830442	110830536
980	ACTGGCCGCTTCACTGctgagggccaatgttacttggtgtaagttcactcagacagGTACACAATCGAAGTCccaaagaagcctatatcttgctgctgggaaatgtaaagcGGTACCTCTAGActaattgggcAGATCGGAAGAGCGTCG	ctaattgggc	ScrambleMotif	chr5	110830442	110830536
981	ACTGGCCGCTTCACTGatttcccccagggcacatgtcgggctccagtccactgtggGCATGCCCAGACAAGCcctgggcaggttccctcatttgcacaaaagcttctgatgGGTACCTCTAGAcgtgatcggcAGATCGGAAGAGCGTCG	cgtgatcggc	NativeMotif	chr7	40757052	40757146
982	ACTGGCCGCTTCACTGatttcccccagggcacatgtcgggctccagtccactgtggGCATGCCCAGACAAGCcctgggcaggttccctcatttgcacaaaagcttctgatgGGTACCTCTAGAcgactaagtaAGATCGGAAGAGCGTCG	cgactaagta	NativeMotif	chr7	40757052	40757146
983	ACTGGCCGCTTCACTGatttcccccagggcacatgtcgggctccagtccactgtggGCATGCCCAGACAAGCcctgggcaggttccctcatttgcacaaaagcttctgatgGGTACCTCTAGActactgttacAGATCGGAAGAGCGTCG	ctactgttac	NativeMotif	chr7	40757052	40757146
984	ACTGGCCGCTTCACTGatttcccccagggcacatgtcgggctccagtccactgtggGCATGCCCAGACAAGCcctgggcaggttccctcatttgcacaaaagcttctgatgGGTACCTCTAGAtgcataatgcAGATCGGAAGAGCGTCG	tgcataatgc	NativeMotif	chr7	40757052	40757146
985	ACTGGCCGCTTCACTGatttcccccagggcacatgtcgggctccagtccactgtggGCATGCCCAGACAAGCcctgggcaggttccctcatttgcacaaaagcttctgatgGGTACCTCTAGAgtactaatagAGATCGGAAGAGCGTCG	gtactaatag	NativeMotif	chr7	40757052	40757146
986	ACTGGCCGCTTCACTGatttcccccagggcacatgtcgggctccagtccactgtggGCATGCCCAGACAAGCcctgggcaggttccctcatttgcacaaaagcttctgatgGGTACCTCTAGAggacatcccgAGATCGGAAGAGCGTCG	ggacatcccg	NativeMotif	chr7	40757052	40757146
987	ACTGGCCGCTTCACTGatttcccccagggcacatgtcgggctccagtccactgtggGCATGCCCAGACAAGCcctgggcaggttccctcatttgcacaaaagcttctgatgGGTACCTCTAGAgcgcagcttgAGATCGGAAGAGCGTCG	gcgcagcttg	NativeMotif	chr7	40757052	40757146
988	ACTGGCCGCTTCACTGatttcccccagggcacatgtcgggctccagtccactgtggGCATGCCCAGACAAGCcctgggcaggttccctcatttgcacaaaagcttctgatgGGTACCTCTAGAgcttatgaggAGATCGGAAGAGCGTCG	gcttatgagg	NativeMotif	chr7	40757052	40757146
989	ACTGGCCGCTTCACTGatttcccccagggcacatgtcgggctccagtccactgtggGCATGCCCAGACAAGCcctgggcaggttccctcatttgcacaaaagcttctgatgGGTACCTCTAGAccggtattagAGATCGGAAGAGCGTCG	ccggtattag	NativeMotif	chr7	40757052	40757146
990	ACTGGCCGCTTCACTGatttcccccagggcacatgtcgggctccagtccactgtggGCATGCCCAGACAAGCcctgggcaggttccctcatttgcacaaaagcttctgatgGGTACCTCTAGActgtgtatggAGATCGGAAGAGCGTCG	ctgtgtatgg	NativeMotif	chr7	40757052	40757146
991	ACTGGCCGCTTCACTGatttcccccagggcacatgtcgggctccagtccactgtggGACAGACCAATCGCGCcctgggcaggttccctcatttgcacaaaagcttctgatgGGTACCTCTAGAcattagtacaAGATCGGAAGAGCGTCG	cattagtaca	ScrambleMotif	chr7	40757052	40757146
992	ACTGGCCGCTTCACTGatttcccccagggcacatgtcgggctccagtccactgtggGACAGACCAATCGCGCcctgggcaggttccctcatttgcacaaaagcttctgatgGGTACCTCTAGAatcctaatggAGATCGGAAGAGCGTCG	atcctaatgg	ScrambleMotif	chr7	40757052	40757146
993	ACTGGCCGCTTCACTGatttcccccagggcacatgtcgggctccagtccactgtggGACAGACCAATCGCGCcctgggcaggttccctcatttgcacaaaagcttctgatgGGTACCTCTAGAcatggtcaatAGATCGGAAGAGCGTCG	catggtcaat	ScrambleMotif	chr7	40757052	40757146
994	ACTGGCCGCTTCACTGatttcccccagggcacatgtcgggctccagtccactgtggGACAGACCAATCGCGCcctgggcaggttccctcatttgcacaaaagcttctgatgGGTACCTCTAGAcgatctgacgAGATCGGAAGAGCGTCG	cgatctgacg	ScrambleMotif	chr7	40757052	40757146
995	ACTGGCCGCTTCACTGatttcccccagggcacatgtcgggctccagtccactgtggGACAGACCAATCGCGCcctgggcaggttccctcatttgcacaaaagcttctgatgGGTACCTCTAGAgcatagttcaAGATCGGAAGAGCGTCG	gcatagttca	ScrambleMotif	chr7	40757052	40757146
996	ACTGGCCGCTTCACTGatttcccccagggcacatgtcgggctccagtccactgtggGACAGACCAATCGCGCcctgggcaggttccctcatttgcacaaaagcttctgatgGGTACCTCTAGAtcgattaggtAGATCGGAAGAGCGTCG	tcgattaggt	ScrambleMotif	chr7	40757052	40757146
997	ACTGGCCGCTTCACTGatttcccccagggcacatgtcgggctccagtccactgtggGACAGACCAATCGCGCcctgggcaggttccctcatttgcacaaaagcttctgatgGGTACCTCTAGAacaaatgacaAGATCGGAAGAGCGTCG	acaaatgaca	ScrambleMotif	chr7	40757052	40757146
998	ACTGGCCGCTTCACTGatttcccccagggcacatgtcgggctccagtccactgtggGACAGACCAATCGCGCcctgggcaggttccctcatttgcacaaaagcttctgatgGGTACCTCTAGAacgactcgtaAGATCGGAAGAGCGTCG	acgactcgta	ScrambleMotif	chr7	40757052	40757146
999	ACTGGCCGCTTCACTGatttcccccagggcacatgtcgggctccagtccactgtggGACAGACCAATCGCGCcctgggcaggttccctcatttgcacaaaagcttctgatgGGTACCTCTAGAacgaaggttgAGATCGGAAGAGCGTCG	acgaaggttg	ScrambleMotif	chr7	40757052	40757146
1000	ACTGGCCGCTTCACTGatttcccccagggcacatgtcgggctccagtccactgtggGACAGACCAATCGCGCcctgggcaggttccctcatttgcacaaaagcttctgatgGGTACCTCTAGAccatcggagaAGATCGGAAGAGCGTCG	ccatcggaga	ScrambleMotif	chr7	40757052	40757146
1001	ACTGGCCGCTTCACTGcaagactccgtctcaaagaaaaaagaaaaaagagatccgaACATGTCCCAACATGTtttatgtccctgaaaaatgctaaatggtattctcaggctGGTACCTCTAGActaaattccgAGATCGGAAGAGCGTCG	ctaaattccg	NativeMotif	chr9	84207259	84207353
1002	ACTGGCCGCTTCACTGcaagactccgtctcaaagaaaaaagaaaaaagagatccgaACATGTCCCAACATGTtttatgtccctgaaaaatgctaaatggtattctcaggctGGTACCTCTAGAtagtcgatcgAGATCGGAAGAGCGTCG	tagtcgatcg	NativeMotif	chr9	84207259	84207353
1003	ACTGGCCGCTTCACTGcaagactccgtctcaaagaaaaaagaaaaaagagatccgaACATGTCCCAACATGTtttatgtccctgaaaaatgctaaatggtattctcaggctGGTACCTCTAGAcactcatgacAGATCGGAAGAGCGTCG	cactcatgac	NativeMotif	chr9	84207259	84207353
1004	ACTGGCCGCTTCACTGcaagactccgtctcaaagaaaaaagaaaaaagagatccgaACATGTCCCAACATGTtttatgtccctgaaaaatgctaaatggtattctcaggctGGTACCTCTAGAcgataaagccAGATCGGAAGAGCGTCG	cgataaagcc	NativeMotif	chr9	84207259	84207353
1005	ACTGGCCGCTTCACTGcaagactccgtctcaaagaaaaaagaaaaaagagatccgaACATGTCCCAACATGTtttatgtccctgaaaaatgctaaatggtattctcaggctGGTACCTCTAGAcctactggcaAGATCGGAAGAGCGTCG	cctactggca	NativeMotif	chr9	84207259	84207353
1006	ACTGGCCGCTTCACTGcaagactccgtctcaaagaaaaaagaaaaaagagatccgaACATGTCCCAACATGTtttatgtccctgaaaaatgctaaatggtattctcaggctGGTACCTCTAGAacattccgtaAGATCGGAAGAGCGTCG	acattccgta	NativeMotif	chr9	84207259	84207353
1007	ACTGGCCGCTTCACTGcaagactccgtctcaaagaaaaaagaaaaaagagatccgaACATGTCCCAACATGTtttatgtccctgaaaaatgctaaatggtattctcaggctGGTACCTCTAGActgatagcgaAGATCGGAAGAGCGTCG	ctgatagcga	NativeMotif	chr9	84207259	84207353
1008	ACTGGCCGCTTCACTGcaagactccgtctcaaagaaaaaagaaaaaagagatccgaACATGTCCCAACATGTtttatgtccctgaaaaatgctaaatggtattctcaggctGGTACCTCTAGAcccgactgtaAGATCGGAAGAGCGTCG	cccgactgta	NativeMotif	chr9	84207259	84207353
1009	ACTGGCCGCTTCACTGcaagactccgtctcaaagaaaaaagaaaaaagagatccgaACATGTCCCAACATGTtttatgtccctgaaaaatgctaaatggtattctcaggctGGTACCTCTAGAaccgcgaatgAGATCGGAAGAGCGTCG	accgcgaatg	NativeMotif	chr9	84207259	84207353
1010	ACTGGCCGCTTCACTGcaagactccgtctcaaagaaaaaagaaaaaagagatccgaACATGTCCCAACATGTtttatgtccctgaaaaatgctaaatggtattctcaggctGGTACCTCTAGAcatacatcggAGATCGGAAGAGCGTCG	catacatcgg	NativeMotif	chr9	84207259	84207353
1011	ACTGGCCGCTTCACTGcaagactccgtctcaaagaaaaaagaaaaaagagatccgaTCCCTAGTTACACAAGtttatgtccctgaaaaatgctaaatggtattctcaggctGGTACCTCTAGAgctgctatggAGATCGGAAGAGCGTCG	gctgctatgg	ScrambleMotif	chr9	84207259	84207353
1012	ACTGGCCGCTTCACTGcaagactccgtctcaaagaaaaaagaaaaaagagatccgaTCCCTAGTTACACAAGtttatgtccctgaaaaatgctaaatggtattctcaggctGGTACCTCTAGAaacagttaagAGATCGGAAGAGCGTCG	aacagttaag	ScrambleMotif	chr9	84207259	84207353
1013	ACTGGCCGCTTCACTGcaagactccgtctcaaagaaaaaagaaaaaagagatccgaTCCCTAGTTACACAAGtttatgtccctgaaaaatgctaaatggtattctcaggctGGTACCTCTAGAatcaagttgaAGATCGGAAGAGCGTCG	atcaagttga	ScrambleMotif	chr9	84207259	84207353
1014	ACTGGCCGCTTCACTGcaagactccgtctcaaagaaaaaagaaaaaagagatccgaTCCCTAGTTACACAAGtttatgtccctgaaaaatgctaaatggtattctcaggctGGTACCTCTAGAatctacgttgAGATCGGAAGAGCGTCG	atctacgttg	ScrambleMotif	chr9	84207259	84207353
1015	ACTGGCCGCTTCACTGcaagactccgtctcaaagaaaaaagaaaaaagagatccgaTCCCTAGTTACACAAGtttatgtccctgaaaaatgctaaatggtattctcaggctGGTACCTCTAGAcgacttgcggAGATCGGAAGAGCGTCG	cgacttgcgg	ScrambleMotif	chr9	84207259	84207353
1016	ACTGGCCGCTTCACTGcaagactccgtctcaaagaaaaaagaaaaaagagatccgaTCCCTAGTTACACAAGtttatgtccctgaaaaatgctaaatggtattctcaggctGGTACCTCTAGAactttataggAGATCGGAAGAGCGTCG	actttatagg	ScrambleMotif	chr9	84207259	84207353
1017	ACTGGCCGCTTCACTGcaagactccgtctcaaagaaaaaagaaaaaagagatccgaTCCCTAGTTACACAAGtttatgtccctgaaaaatgctaaatggtattctcaggctGGTACCTCTAGAtcgttatcgtAGATCGGAAGAGCGTCG	tcgttatcgt	ScrambleMotif	chr9	84207259	84207353
1018	ACTGGCCGCTTCACTGcaagactccgtctcaaagaaaaaagaaaaaagagatccgaTCCCTAGTTACACAAGtttatgtccctgaaaaatgctaaatggtattctcaggctGGTACCTCTAGAcatttgtcggAGATCGGAAGAGCGTCG	catttgtcgg	ScrambleMotif	chr9	84207259	84207353
1019	ACTGGCCGCTTCACTGcaagactccgtctcaaagaaaaaagaaaaaagagatccgaTCCCTAGTTACACAAGtttatgtccctgaaaaatgctaaatggtattctcaggctGGTACCTCTAGAgtagcactcgAGATCGGAAGAGCGTCG	gtagcactcg	ScrambleMotif	chr9	84207259	84207353
1020	ACTGGCCGCTTCACTGcaagactccgtctcaaagaaaaaagaaaaaagagatccgaTCCCTAGTTACACAAGtttatgtccctgaaaaatgctaaatggtattctcaggctGGTACCTCTAGAaacattgcttAGATCGGAAGAGCGTCG	aacattgctt	ScrambleMotif	chr9	84207259	84207353
1021	ACTGGCCGCTTCACTGggagtaagatgaaggctcttaacattgcccgcaaaaccctGCATGTTCTGACATGTctgagtatcttacacctctcgttttctgccctctcggtaGGTACCTCTAGAgcaatagtacAGATCGGAAGAGCGTCG	gcaatagtac	NativeMotif	chr3	58860193	58860287
1022	ACTGGCCGCTTCACTGggagtaagatgaaggctcttaacattgcccgcaaaaccctGCATGTTCTGACATGTctgagtatcttacacctctcgttttctgccctctcggtaGGTACCTCTAGAtcaatttgtgAGATCGGAAGAGCGTCG	tcaatttgtg	NativeMotif	chr3	58860193	58860287
1023	ACTGGCCGCTTCACTGggagtaagatgaaggctcttaacattgcccgcaaaaccctGCATGTTCTGACATGTctgagtatcttacacctctcgttttctgccctctcggtaGGTACCTCTAGAcggttatctgAGATCGGAAGAGCGTCG	cggttatctg	NativeMotif	chr3	58860193	58860287
1024	ACTGGCCGCTTCACTGggagtaagatgaaggctcttaacattgcccgcaaaaccctGCATGTTCTGACATGTctgagtatcttacacctctcgttttctgccctctcggtaGGTACCTCTAGAcatgctcgccAGATCGGAAGAGCGTCG	catgctcgcc	NativeMotif	chr3	58860193	58860287
1025	ACTGGCCGCTTCACTGggagtaagatgaaggctcttaacattgcccgcaaaaccctGCATGTTCTGACATGTctgagtatcttacacctctcgttttctgccctctcggtaGGTACCTCTAGAtccgataagcAGATCGGAAGAGCGTCG	tccgataagc	NativeMotif	chr3	58860193	58860287
1026	ACTGGCCGCTTCACTGggagtaagatgaaggctcttaacattgcccgcaaaaccctGCATGTTCTGACATGTctgagtatcttacacctctcgttttctgccctctcggtaGGTACCTCTAGAcagcggcttgAGATCGGAAGAGCGTCG	cagcggcttg	NativeMotif	chr3	58860193	58860287
1027	ACTGGCCGCTTCACTGggagtaagatgaaggctcttaacattgcccgcaaaaccctGCATGTTCTGACATGTctgagtatcttacacctctcgttttctgccctctcggtaGGTACCTCTAGAcccgacatcgAGATCGGAAGAGCGTCG	cccgacatcg	NativeMotif	chr3	58860193	58860287
1028	ACTGGCCGCTTCACTGggagtaagatgaaggctcttaacattgcccgcaaaaccctGCATGTTCTGACATGTctgagtatcttacacctctcgttttctgccctctcggtaGGTACCTCTAGAcagtacacgtAGATCGGAAGAGCGTCG	cagtacacgt	NativeMotif	chr3	58860193	58860287
1029	ACTGGCCGCTTCACTGggagtaagatgaaggctcttaacattgcccgcaaaaccctGCATGTTCTGACATGTctgagtatcttacacctctcgttttctgccctctcggtaGGTACCTCTAGAtttcataaagAGATCGGAAGAGCGTCG	tttcataaag	NativeMotif	chr3	58860193	58860287
1030	ACTGGCCGCTTCACTGggagtaagatgaaggctcttaacattgcccgcaaaaccctGCATGTTCTGACATGTctgagtatcttacacctctcgttttctgccctctcggtaGGTACCTCTAGAgcgatagtcaAGATCGGAAGAGCGTCG	gcgatagtca	NativeMotif	chr3	58860193	58860287
1031	ACTGGCCGCTTCACTGggagtaagatgaaggctcttaacattgcccgcaaaaccctGTGTCATGATTCTCGActgagtatcttacacctctcgttttctgccctctcggtaGGTACCTCTAGAcagaatctggAGATCGGAAGAGCGTCG	cagaatctgg	ScrambleMotif	chr3	58860193	58860287
1032	ACTGGCCGCTTCACTGggagtaagatgaaggctcttaacattgcccgcaaaaccctGTGTCATGATTCTCGActgagtatcttacacctctcgttttctgccctctcggtaGGTACCTCTAGAatccgatgtaAGATCGGAAGAGCGTCG	atccgatgta	ScrambleMotif	chr3	58860193	58860287
1033	ACTGGCCGCTTCACTGggagtaagatgaaggctcttaacattgcccgcaaaaccctGTGTCATGATTCTCGActgagtatcttacacctctcgttttctgccctctcggtaGGTACCTCTAGAgtcatggtttAGATCGGAAGAGCGTCG	gtcatggttt	ScrambleMotif	chr3	58860193	58860287
1034	ACTGGCCGCTTCACTGggagtaagatgaaggctcttaacattgcccgcaaaaccctGTGTCATGATTCTCGActgagtatcttacacctctcgttttctgccctctcggtaGGTACCTCTAGAgctaaccttgAGATCGGAAGAGCGTCG	gctaaccttg	ScrambleMotif	chr3	58860193	58860287
1035	ACTGGCCGCTTCACTGggagtaagatgaaggctcttaacattgcccgcaaaaccctGTGTCATGATTCTCGActgagtatcttacacctctcgttttctgccctctcggtaGGTACCTCTAGAcaacaatagcAGATCGGAAGAGCGTCG	caacaatagc	ScrambleMotif	chr3	58860193	58860287
1036	ACTGGCCGCTTCACTGggagtaagatgaaggctcttaacattgcccgcaaaaccctGTGTCATGATTCTCGActgagtatcttacacctctcgttttctgccctctcggtaGGTACCTCTAGAgcaccactgtAGATCGGAAGAGCGTCG	gcaccactgt	ScrambleMotif	chr3	58860193	58860287
1037	ACTGGCCGCTTCACTGggagtaagatgaaggctcttaacattgcccgcaaaaccctGTGTCATGATTCTCGActgagtatcttacacctctcgttttctgccctctcggtaGGTACCTCTAGAacaccattggAGATCGGAAGAGCGTCG	acaccattgg	ScrambleMotif	chr3	58860193	58860287
1038	ACTGGCCGCTTCACTGggagtaagatgaaggctcttaacattgcccgcaaaaccctGTGTCATGATTCTCGActgagtatcttacacctctcgttttctgccctctcggtaGGTACCTCTAGAactagggtcgAGATCGGAAGAGCGTCG	actagggtcg	ScrambleMotif	chr3	58860193	58860287
1039	ACTGGCCGCTTCACTGggagtaagatgaaggctcttaacattgcccgcaaaaccctGTGTCATGATTCTCGActgagtatcttacacctctcgttttctgccctctcggtaGGTACCTCTAGAcaactcaatgAGATCGGAAGAGCGTCG	caactcaatg	ScrambleMotif	chr3	58860193	58860287
1040	ACTGGCCGCTTCACTGggagtaagatgaaggctcttaacattgcccgcaaaaccctGTGTCATGATTCTCGActgagtatcttacacctctcgttttctgccctctcggtaGGTACCTCTAGAacagtgaaagAGATCGGAAGAGCGTCG	acagtgaaag	ScrambleMotif	chr3	58860193	58860287
1041	ACTGGCCGCTTCACTGaggcagggaccgctggggccatcacagacgggcctgtgaaGCATGTCCAGACTTGTcttcatggatctgaaaggcattcttgtggctgtggtgacGGTACCTCTAGAgcatgaggttAGATCGGAAGAGCGTCG	gcatgaggtt	NativeMotif	chr6	5906412	5906506
1042	ACTGGCCGCTTCACTGaggcagggaccgctggggccatcacagacgggcctgtgaaGCATGTCCAGACTTGTcttcatggatctgaaaggcattcttgtggctgtggtgacGGTACCTCTAGActgcatctggAGATCGGAAGAGCGTCG	ctgcatctgg	NativeMotif	chr6	5906412	5906506
1043	ACTGGCCGCTTCACTGaggcagggaccgctggggccatcacagacgggcctgtgaaGCATGTCCAGACTTGTcttcatggatctgaaaggcattcttgtggctgtggtgacGGTACCTCTAGAtcataacctgAGATCGGAAGAGCGTCG	tcataacctg	NativeMotif	chr6	5906412	5906506
1044	ACTGGCCGCTTCACTGaggcagggaccgctggggccatcacagacgggcctgtgaaGCATGTCCAGACTTGTcttcatggatctgaaaggcattcttgtggctgtggtgacGGTACCTCTAGAacattagttcAGATCGGAAGAGCGTCG	acattagttc	NativeMotif	chr6	5906412	5906506
1045	ACTGGCCGCTTCACTGaggcagggaccgctggggccatcacagacgggcctgtgaaGCATGTCCAGACTTGTcttcatggatctgaaaggcattcttgtggctgtggtgacGGTACCTCTAGAcccagctaagAGATCGGAAGAGCGTCG	cccagctaag	NativeMotif	chr6	5906412	5906506
1046	ACTGGCCGCTTCACTGaggcagggaccgctggggccatcacagacgggcctgtgaaGCATGTCCAGACTTGTcttcatggatctgaaaggcattcttgtggctgtggtgacGGTACCTCTAGAgtcgcaatggAGATCGGAAGAGCGTCG	gtcgcaatgg	NativeMotif	chr6	5906412	5906506
1047	ACTGGCCGCTTCACTGaggcagggaccgctggggccatcacagacgggcctgtgaaGCATGTCCAGACTTGTcttcatggatctgaaaggcattcttgtggctgtggtgacGGTACCTCTAGActaggtgtgcAGATCGGAAGAGCGTCG	ctaggtgtgc	NativeMotif	chr6	5906412	5906506
1048	ACTGGCCGCTTCACTGaggcagggaccgctggggccatcacagacgggcctgtgaaGCATGTCCAGACTTGTcttcatggatctgaaaggcattcttgtggctgtggtgacGGTACCTCTAGAcacggccttgAGATCGGAAGAGCGTCG	cacggccttg	NativeMotif	chr6	5906412	5906506
1049	ACTGGCCGCTTCACTGaggcagggaccgctggggccatcacagacgggcctgtgaaGCATGTCCAGACTTGTcttcatggatctgaaaggcattcttgtggctgtggtgacGGTACCTCTAGAtacagtggtgAGATCGGAAGAGCGTCG	tacagtggtg	NativeMotif	chr6	5906412	5906506
1050	ACTGGCCGCTTCACTGaggcagggaccgctggggccatcacagacgggcctgtgaaGCATGTCCAGACTTGTcttcatggatctgaaaggcattcttgtggctgtggtgacGGTACCTCTAGAaccagttggaAGATCGGAAGAGCGTCG	accagttgga	NativeMotif	chr6	5906412	5906506
1051	ACTGGCCGCTTCACTGaggcagggaccgctggggccatcacagacgggcctgtgaaCTTATGACGCCTTGGActtcatggatctgaaaggcattcttgtggctgtggtgacGGTACCTCTAGAccacctcgtcAGATCGGAAGAGCGTCG	ccacctcgtc	ScrambleMotif	chr6	5906412	5906506
1052	ACTGGCCGCTTCACTGaggcagggaccgctggggccatcacagacgggcctgtgaaCTTATGACGCCTTGGActtcatggatctgaaaggcattcttgtggctgtggtgacGGTACCTCTAGAatcattgaatAGATCGGAAGAGCGTCG	atcattgaat	ScrambleMotif	chr6	5906412	5906506
1053	ACTGGCCGCTTCACTGaggcagggaccgctggggccatcacagacgggcctgtgaaCTTATGACGCCTTGGActtcatggatctgaaaggcattcttgtggctgtggtgacGGTACCTCTAGActttaatcggAGATCGGAAGAGCGTCG	ctttaatcgg	ScrambleMotif	chr6	5906412	5906506
1054	ACTGGCCGCTTCACTGaggcagggaccgctggggccatcacagacgggcctgtgaaCTTATGACGCCTTGGActtcatggatctgaaaggcattcttgtggctgtggtgacGGTACCTCTAGAgacagtccggAGATCGGAAGAGCGTCG	gacagtccgg	ScrambleMotif	chr6	5906412	5906506
1055	ACTGGCCGCTTCACTGaggcagggaccgctggggccatcacagacgggcctgtgaaCTTATGACGCCTTGGActtcatggatctgaaaggcattcttgtggctgtggtgacGGTACCTCTAGAcagtcaaagaAGATCGGAAGAGCGTCG	cagtcaaaga	ScrambleMotif	chr6	5906412	5906506
1056	ACTGGCCGCTTCACTGaggcagggaccgctggggccatcacagacgggcctgtgaaCTTATGACGCCTTGGActtcatggatctgaaaggcattcttgtggctgtggtgacGGTACCTCTAGAgtctcgattgAGATCGGAAGAGCGTCG	gtctcgattg	ScrambleMotif	chr6	5906412	5906506
1057	ACTGGCCGCTTCACTGaggcagggaccgctggggccatcacagacgggcctgtgaaCTTATGACGCCTTGGActtcatggatctgaaaggcattcttgtggctgtggtgacGGTACCTCTAGAattacgatggAGATCGGAAGAGCGTCG	attacgatgg	ScrambleMotif	chr6	5906412	5906506
1058	ACTGGCCGCTTCACTGaggcagggaccgctggggccatcacagacgggcctgtgaaCTTATGACGCCTTGGActtcatggatctgaaaggcattcttgtggctgtggtgacGGTACCTCTAGAggctatagacAGATCGGAAGAGCGTCG	ggctatagac	ScrambleMotif	chr6	5906412	5906506
1059	ACTGGCCGCTTCACTGaggcagggaccgctggggccatcacagacgggcctgtgaaCTTATGACGCCTTGGActtcatggatctgaaaggcattcttgtggctgtggtgacGGTACCTCTAGAtctttaattgAGATCGGAAGAGCGTCG	tctttaattg	ScrambleMotif	chr6	5906412	5906506
1060	ACTGGCCGCTTCACTGaggcagggaccgctggggccatcacagacgggcctgtgaaCTTATGACGCCTTGGActtcatggatctgaaaggcattcttgtggctgtggtgacGGTACCTCTAGAaccgatacgcAGATCGGAAGAGCGTCG	accgatacgc	ScrambleMotif	chr6	5906412	5906506
1061	ACTGGCCGCTTCACTGgatgtgctagtttcatcaccaggattttctgtggtacagaACATGTCTAAGCATGCtggggactgccagcagcggaagagatccctgtgagtcagGGTACCTCTAGAcgatttaacgAGATCGGAAGAGCGTCG	cgatttaacg	NativeMotif	chr1	68152420	68152514
1062	ACTGGCCGCTTCACTGgatgtgctagtttcatcaccaggattttctgtggtacagaACATGTCTAAGCATGCtggggactgccagcagcggaagagatccctgtgagtcagGGTACCTCTAGAccaaggtagcAGATCGGAAGAGCGTCG	ccaaggtagc	NativeMotif	chr1	68152420	68152514
1063	ACTGGCCGCTTCACTGgatgtgctagtttcatcaccaggattttctgtggtacagaACATGTCTAAGCATGCtggggactgccagcagcggaagagatccctgtgagtcagGGTACCTCTAGAggtcataatgAGATCGGAAGAGCGTCG	ggtcataatg	NativeMotif	chr1	68152420	68152514
1064	ACTGGCCGCTTCACTGgatgtgctagtttcatcaccaggattttctgtggtacagaACATGTCTAAGCATGCtggggactgccagcagcggaagagatccctgtgagtcagGGTACCTCTAGAcaccaactgcAGATCGGAAGAGCGTCG	caccaactgc	NativeMotif	chr1	68152420	68152514
1065	ACTGGCCGCTTCACTGgatgtgctagtttcatcaccaggattttctgtggtacagaACATGTCTAAGCATGCtggggactgccagcagcggaagagatccctgtgagtcagGGTACCTCTAGActatagcgtaAGATCGGAAGAGCGTCG	ctatagcgta	NativeMotif	chr1	68152420	68152514
1066	ACTGGCCGCTTCACTGgatgtgctagtttcatcaccaggattttctgtggtacagaACATGTCTAAGCATGCtggggactgccagcagcggaagagatccctgtgagtcagGGTACCTCTAGAaacctaactgAGATCGGAAGAGCGTCG	aacctaactg	NativeMotif	chr1	68152420	68152514
1067	ACTGGCCGCTTCACTGgatgtgctagtttcatcaccaggattttctgtggtacagaACATGTCTAAGCATGCtggggactgccagcagcggaagagatccctgtgagtcagGGTACCTCTAGAtcgaatgctgAGATCGGAAGAGCGTCG	tcgaatgctg	NativeMotif	chr1	68152420	68152514
1068	ACTGGCCGCTTCACTGgatgtgctagtttcatcaccaggattttctgtggtacagaACATGTCTAAGCATGCtggggactgccagcagcggaagagatccctgtgagtcagGGTACCTCTAGAacgacgtgagAGATCGGAAGAGCGTCG	acgacgtgag	NativeMotif	chr1	68152420	68152514
1069	ACTGGCCGCTTCACTGgatgtgctagtttcatcaccaggattttctgtggtacagaACATGTCTAAGCATGCtggggactgccagcagcggaagagatccctgtgagtcagGGTACCTCTAGActtatctgcaAGATCGGAAGAGCGTCG	cttatctgca	NativeMotif	chr1	68152420	68152514
1070	ACTGGCCGCTTCACTGgatgtgctagtttcatcaccaggattttctgtggtacagaACATGTCTAAGCATGCtggggactgccagcagcggaagagatccctgtgagtcagGGTACCTCTAGActtcacatgaAGATCGGAAGAGCGTCG	cttcacatga	NativeMotif	chr1	68152420	68152514
1071	ACTGGCCGCTTCACTGgatgtgctagtttcatcaccaggattttctgtggtacagaCCCCTAGATATATGGAtggggactgccagcagcggaagagatccctgtgagtcagGGTACCTCTAGActagaatccgAGATCGGAAGAGCGTCG	ctagaatccg	ScrambleMotif	chr1	68152420	68152514
1072	ACTGGCCGCTTCACTGgatgtgctagtttcatcaccaggattttctgtggtacagaCCCCTAGATATATGGAtggggactgccagcagcggaagagatccctgtgagtcagGGTACCTCTAGActtgagtgcaAGATCGGAAGAGCGTCG	cttgagtgca	ScrambleMotif	chr1	68152420	68152514
1073	ACTGGCCGCTTCACTGgatgtgctagtttcatcaccaggattttctgtggtacagaCCCCTAGATATATGGAtggggactgccagcagcggaagagatccctgtgagtcagGGTACCTCTAGAcgcaatgaccAGATCGGAAGAGCGTCG	cgcaatgacc	ScrambleMotif	chr1	68152420	68152514
1074	ACTGGCCGCTTCACTGgatgtgctagtttcatcaccaggattttctgtggtacagaCCCCTAGATATATGGAtggggactgccagcagcggaagagatccctgtgagtcagGGTACCTCTAGAccaatgccacAGATCGGAAGAGCGTCG	ccaatgccac	ScrambleMotif	chr1	68152420	68152514
1075	ACTGGCCGCTTCACTGgatgtgctagtttcatcaccaggattttctgtggtacagaCCCCTAGATATATGGAtggggactgccagcagcggaagagatccctgtgagtcagGGTACCTCTAGAcattgacatgAGATCGGAAGAGCGTCG	cattgacatg	ScrambleMotif	chr1	68152420	68152514
1076	ACTGGCCGCTTCACTGgatgtgctagtttcatcaccaggattttctgtggtacagaCCCCTAGATATATGGAtggggactgccagcagcggaagagatccctgtgagtcagGGTACCTCTAGAgcatcgggtaAGATCGGAAGAGCGTCG	gcatcgggta	ScrambleMotif	chr1	68152420	68152514
1077	ACTGGCCGCTTCACTGgatgtgctagtttcatcaccaggattttctgtggtacagaCCCCTAGATATATGGAtggggactgccagcagcggaagagatccctgtgagtcagGGTACCTCTAGAcgcgcgatcgAGATCGGAAGAGCGTCG	cgcgcgatcg	ScrambleMotif	chr1	68152420	68152514
1078	ACTGGCCGCTTCACTGgatgtgctagtttcatcaccaggattttctgtggtacagaCCCCTAGATATATGGAtggggactgccagcagcggaagagatccctgtgagtcagGGTACCTCTAGAcataagattaAGATCGGAAGAGCGTCG	cataagatta	ScrambleMotif	chr1	68152420	68152514
1079	ACTGGCCGCTTCACTGgatgtgctagtttcatcaccaggattttctgtggtacagaCCCCTAGATATATGGAtggggactgccagcagcggaagagatccctgtgagtcagGGTACCTCTAGAgagtcatcggAGATCGGAAGAGCGTCG	gagtcatcgg	ScrambleMotif	chr1	68152420	68152514
1080	ACTGGCCGCTTCACTGgatgtgctagtttcatcaccaggattttctgtggtacagaCCCCTAGATATATGGAtggggactgccagcagcggaagagatccctgtgagtcagGGTACCTCTAGAcataactaggAGATCGGAAGAGCGTCG	cataactagg	ScrambleMotif	chr1	68152420	68152514
1081	ACTGGCCGCTTCACTGacttcatcaccagaagctgagctcccagcttgagtatgcaACATGTCTGGACATGTttggctaattactgtggcagccagcctgctggccattgcGGTACCTCTAGAcagtacccgaAGATCGGAAGAGCGTCG	cagtacccga	NativeMotif	chr4	75811855	75811949
1082	ACTGGCCGCTTCACTGacttcatcaccagaagctgagctcccagcttgagtatgcaACATGTCTGGACATGTttggctaattactgtggcagccagcctgctggccattgcGGTACCTCTAGAccacatcgtaAGATCGGAAGAGCGTCG	ccacatcgta	NativeMotif	chr4	75811855	75811949
1083	ACTGGCCGCTTCACTGacttcatcaccagaagctgagctcccagcttgagtatgcaACATGTCTGGACATGTttggctaattactgtggcagccagcctgctggccattgcGGTACCTCTAGAactataagcgAGATCGGAAGAGCGTCG	actataagcg	NativeMotif	chr4	75811855	75811949
1084	ACTGGCCGCTTCACTGacttcatcaccagaagctgagctcccagcttgagtatgcaACATGTCTGGACATGTttggctaattactgtggcagccagcctgctggccattgcGGTACCTCTAGAcccaaactcgAGATCGGAAGAGCGTCG	cccaaactcg	NativeMotif	chr4	75811855	75811949
1085	ACTGGCCGCTTCACTGacttcatcaccagaagctgagctcccagcttgagtatgcaACATGTCTGGACATGTttggctaattactgtggcagccagcctgctggccattgcGGTACCTCTAGAtctcgatgatAGATCGGAAGAGCGTCG	tctcgatgat	NativeMotif	chr4	75811855	75811949
1086	ACTGGCCGCTTCACTGacttcatcaccagaagctgagctcccagcttgagtatgcaACATGTCTGGACATGTttggctaattactgtggcagccagcctgctggccattgcGGTACCTCTAGAccatcagacgAGATCGGAAGAGCGTCG	ccatcagacg	NativeMotif	chr4	75811855	75811949
1087	ACTGGCCGCTTCACTGacttcatcaccagaagctgagctcccagcttgagtatgcaACATGTCTGGACATGTttggctaattactgtggcagccagcctgctggccattgcGGTACCTCTAGAtctcgattagAGATCGGAAGAGCGTCG	tctcgattag	NativeMotif	chr4	75811855	75811949
1088	ACTGGCCGCTTCACTGacttcatcaccagaagctgagctcccagcttgagtatgcaACATGTCTGGACATGTttggctaattactgtggcagccagcctgctggccattgcGGTACCTCTAGAtttcgactgaAGATCGGAAGAGCGTCG	tttcgactga	NativeMotif	chr4	75811855	75811949
1089	ACTGGCCGCTTCACTGacttcatcaccagaagctgagctcccagcttgagtatgcaACATGTCTGGACATGTttggctaattactgtggcagccagcctgctggccattgcGGTACCTCTAGAatacgactcgAGATCGGAAGAGCGTCG	atacgactcg	NativeMotif	chr4	75811855	75811949
1090	ACTGGCCGCTTCACTGacttcatcaccagaagctgagctcccagcttgagtatgcaACATGTCTGGACATGTttggctaattactgtggcagccagcctgctggccattgcGGTACCTCTAGAggtctattgtAGATCGGAAGAGCGTCG	ggtctattgt	NativeMotif	chr4	75811855	75811949
1091	ACTGGCCGCTTCACTGacttcatcaccagaagctgagctcccagcttgagtatgcaATTACTTCGAGCGAGTttggctaattactgtggcagccagcctgctggccattgcGGTACCTCTAGAtcgatgacccAGATCGGAAGAGCGTCG	tcgatgaccc	ScrambleMotif	chr4	75811855	75811949
1092	ACTGGCCGCTTCACTGacttcatcaccagaagctgagctcccagcttgagtatgcaATTACTTCGAGCGAGTttggctaattactgtggcagccagcctgctggccattgcGGTACCTCTAGAccatccctggAGATCGGAAGAGCGTCG	ccatccctgg	ScrambleMotif	chr4	75811855	75811949
1093	ACTGGCCGCTTCACTGacttcatcaccagaagctgagctcccagcttgagtatgcaATTACTTCGAGCGAGTttggctaattactgtggcagccagcctgctggccattgcGGTACCTCTAGAtgaacgagtgAGATCGGAAGAGCGTCG	tgaacgagtg	ScrambleMotif	chr4	75811855	75811949
1094	ACTGGCCGCTTCACTGacttcatcaccagaagctgagctcccagcttgagtatgcaATTACTTCGAGCGAGTttggctaattactgtggcagccagcctgctggccattgcGGTACCTCTAGAgcatgtcatcAGATCGGAAGAGCGTCG	gcatgtcatc	ScrambleMotif	chr4	75811855	75811949
1095	ACTGGCCGCTTCACTGacttcatcaccagaagctgagctcccagcttgagtatgcaATTACTTCGAGCGAGTttggctaattactgtggcagccagcctgctggccattgcGGTACCTCTAGActatctcccgAGATCGGAAGAGCGTCG	ctatctcccg	ScrambleMotif	chr4	75811855	75811949
1096	ACTGGCCGCTTCACTGacttcatcaccagaagctgagctcccagcttgagtatgcaATTACTTCGAGCGAGTttggctaattactgtggcagccagcctgctggccattgcGGTACCTCTAGAtagtcgatagAGATCGGAAGAGCGTCG	tagtcgatag	ScrambleMotif	chr4	75811855	75811949
1097	ACTGGCCGCTTCACTGacttcatcaccagaagctgagctcccagcttgagtatgcaATTACTTCGAGCGAGTttggctaattactgtggcagccagcctgctggccattgcGGTACCTCTAGAcgaagactgcAGATCGGAAGAGCGTCG	cgaagactgc	ScrambleMotif	chr4	75811855	75811949
1098	ACTGGCCGCTTCACTGacttcatcaccagaagctgagctcccagcttgagtatgcaATTACTTCGAGCGAGTttggctaattactgtggcagccagcctgctggccattgcGGTACCTCTAGActccatagtgAGATCGGAAGAGCGTCG	ctccatagtg	ScrambleMotif	chr4	75811855	75811949
1099	ACTGGCCGCTTCACTGacttcatcaccagaagctgagctcccagcttgagtatgcaATTACTTCGAGCGAGTttggctaattactgtggcagccagcctgctggccattgcGGTACCTCTAGAccatagaatgAGATCGGAAGAGCGTCG	ccatagaatg	ScrambleMotif	chr4	75811855	75811949
1100	ACTGGCCGCTTCACTGacttcatcaccagaagctgagctcccagcttgagtatgcaATTACTTCGAGCGAGTttggctaattactgtggcagccagcctgctggccattgcGGTACCTCTAGAacgagcgatgAGATCGGAAGAGCGTCG	acgagcgatg	ScrambleMotif	chr4	75811855	75811949
1101	ACTGGCCGCTTCACTGactccacccctgacctgcgggggatgagtcaaacggtcagACTTGCCTGGGCTTGTtccacgctcccctggctagacaggcgtctacacattctcGGTACCTCTAGAcctattgcgaAGATCGGAAGAGCGTCG	cctattgcga	NativeMotif	chr9	94909690	94909784
1102	ACTGGCCGCTTCACTGactccacccctgacctgcgggggatgagtcaaacggtcagACTTGCCTGGGCTTGTtccacgctcccctggctagacaggcgtctacacattctcGGTACCTCTAGAcgctaatgtaAGATCGGAAGAGCGTCG	cgctaatgta	NativeMotif	chr9	94909690	94909784
1103	ACTGGCCGCTTCACTGactccacccctgacctgcgggggatgagtcaaacggtcagACTTGCCTGGGCTTGTtccacgctcccctggctagacaggcgtctacacattctcGGTACCTCTAGAtgaccactggAGATCGGAAGAGCGTCG	tgaccactgg	NativeMotif	chr9	94909690	94909784
1104	ACTGGCCGCTTCACTGactccacccctgacctgcgggggatgagtcaaacggtcagACTTGCCTGGGCTTGTtccacgctcccctggctagacaggcgtctacacattctcGGTACCTCTAGAgtcgacactgAGATCGGAAGAGCGTCG	gtcgacactg	NativeMotif	chr9	94909690	94909784
1105	ACTGGCCGCTTCACTGactccacccctgacctgcgggggatgagtcaaacggtcagACTTGCCTGGGCTTGTtccacgctcccctggctagacaggcgtctacacattctcGGTACCTCTAGAcggcaaatgtAGATCGGAAGAGCGTCG	cggcaaatgt	NativeMotif	chr9	94909690	94909784
1106	ACTGGCCGCTTCACTGactccacccctgacctgcgggggatgagtcaaacggtcagACTTGCCTGGGCTTGTtccacgctcccctggctagacaggcgtctacacattctcGGTACCTCTAGAcggatgcgatAGATCGGAAGAGCGTCG	cggatgcgat	NativeMotif	chr9	94909690	94909784
1107	ACTGGCCGCTTCACTGactccacccctgacctgcgggggatgagtcaaacggtcagACTTGCCTGGGCTTGTtccacgctcccctggctagacaggcgtctacacattctcGGTACCTCTAGAgcgataatcgAGATCGGAAGAGCGTCG	gcgataatcg	NativeMotif	chr9	94909690	94909784
1108	ACTGGCCGCTTCACTGactccacccctgacctgcgggggatgagtcaaacggtcagACTTGCCTGGGCTTGTtccacgctcccctggctagacaggcgtctacacattctcGGTACCTCTAGAggttcaatgcAGATCGGAAGAGCGTCG	ggttcaatgc	NativeMotif	chr9	94909690	94909784
1109	ACTGGCCGCTTCACTGactccacccctgacctgcgggggatgagtcaaacggtcagACTTGCCTGGGCTTGTtccacgctcccctggctagacaggcgtctacacattctcGGTACCTCTAGAcgatttcccgAGATCGGAAGAGCGTCG	cgatttcccg	NativeMotif	chr9	94909690	94909784
1110	ACTGGCCGCTTCACTGactccacccctgacctgcgggggatgagtcaaacggtcagACTTGCCTGGGCTTGTtccacgctcccctggctagacaggcgtctacacattctcGGTACCTCTAGAgacaagtgggAGATCGGAAGAGCGTCG	gacaagtggg	NativeMotif	chr9	94909690	94909784
1111	ACTGGCCGCTTCACTGactccacccctgacctgcgggggatgagtcaaacggtcagCCGTCGTGTTTATGGCtccacgctcccctggctagacaggcgtctacacattctcGGTACCTCTAGAtttcccattgAGATCGGAAGAGCGTCG	tttcccattg	ScrambleMotif	chr9	94909690	94909784
1112	ACTGGCCGCTTCACTGactccacccctgacctgcgggggatgagtcaaacggtcagCCGTCGTGTTTATGGCtccacgctcccctggctagacaggcgtctacacattctcGGTACCTCTAGAccttaccctgAGATCGGAAGAGCGTCG	ccttaccctg	ScrambleMotif	chr9	94909690	94909784
1113	ACTGGCCGCTTCACTGactccacccctgacctgcgggggatgagtcaaacggtcagCCGTCGTGTTTATGGCtccacgctcccctggctagacaggcgtctacacattctcGGTACCTCTAGAatacgactgaAGATCGGAAGAGCGTCG	atacgactga	ScrambleMotif	chr9	94909690	94909784
1114	ACTGGCCGCTTCACTGactccacccctgacctgcgggggatgagtcaaacggtcagCCGTCGTGTTTATGGCtccacgctcccctggctagacaggcgtctacacattctcGGTACCTCTAGAgtacacgtggAGATCGGAAGAGCGTCG	gtacacgtgg	ScrambleMotif	chr9	94909690	94909784
1115	ACTGGCCGCTTCACTGactccacccctgacctgcgggggatgagtcaaacggtcagCCGTCGTGTTTATGGCtccacgctcccctggctagacaggcgtctacacattctcGGTACCTCTAGAtgctagctgaAGATCGGAAGAGCGTCG	tgctagctga	ScrambleMotif	chr9	94909690	94909784
1116	ACTGGCCGCTTCACTGactccacccctgacctgcgggggatgagtcaaacggtcagCCGTCGTGTTTATGGCtccacgctcccctggctagacaggcgtctacacattctcGGTACCTCTAGAagacacttgcAGATCGGAAGAGCGTCG	agacacttgc	ScrambleMotif	chr9	94909690	94909784
1117	ACTGGCCGCTTCACTGactccacccctgacctgcgggggatgagtcaaacggtcagCCGTCGTGTTTATGGCtccacgctcccctggctagacaggcgtctacacattctcGGTACCTCTAGAtccgaaatgtAGATCGGAAGAGCGTCG	tccgaaatgt	ScrambleMotif	chr9	94909690	94909784
1118	ACTGGCCGCTTCACTGactccacccctgacctgcgggggatgagtcaaacggtcagCCGTCGTGTTTATGGCtccacgctcccctggctagacaggcgtctacacattctcGGTACCTCTAGActaagctgtcAGATCGGAAGAGCGTCG	ctaagctgtc	ScrambleMotif	chr9	94909690	94909784
1119	ACTGGCCGCTTCACTGactccacccctgacctgcgggggatgagtcaaacggtcagCCGTCGTGTTTATGGCtccacgctcccctggctagacaggcgtctacacattctcGGTACCTCTAGAatcgagatagAGATCGGAAGAGCGTCG	atcgagatag	ScrambleMotif	chr9	94909690	94909784
1120	ACTGGCCGCTTCACTGactccacccctgacctgcgggggatgagtcaaacggtcagCCGTCGTGTTTATGGCtccacgctcccctggctagacaggcgtctacacattctcGGTACCTCTAGActtgacgtgcAGATCGGAAGAGCGTCG	cttgacgtgc	ScrambleMotif	chr9	94909690	94909784
1121	ACTGGCCGCTTCACTGagatagtctctgaatgtaaagaaagcttggtcttgtctggGCTTGTCTGGGCTTGCcccctgagcggatgagacacaccccgtctcagcctatttGGTACCTCTAGAggccaacgtgAGATCGGAAGAGCGTCG	ggccaacgtg	NativeMotif	chr19	6577567	6577661
1122	ACTGGCCGCTTCACTGagatagtctctgaatgtaaagaaagcttggtcttgtctggGCTTGTCTGGGCTTGCcccctgagcggatgagacacaccccgtctcagcctatttGGTACCTCTAGActgattcaagAGATCGGAAGAGCGTCG	ctgattcaag	NativeMotif	chr19	6577567	6577661
1123	ACTGGCCGCTTCACTGagatagtctctgaatgtaaagaaagcttggtcttgtctggGCTTGTCTGGGCTTGCcccctgagcggatgagacacaccccgtctcagcctatttGGTACCTCTAGAcgtcaatccgAGATCGGAAGAGCGTCG	cgtcaatccg	NativeMotif	chr19	6577567	6577661
1124	ACTGGCCGCTTCACTGagatagtctctgaatgtaaagaaagcttggtcttgtctggGCTTGTCTGGGCTTGCcccctgagcggatgagacacaccccgtctcagcctatttGGTACCTCTAGAgcatcgctaaAGATCGGAAGAGCGTCG	gcatcgctaa	NativeMotif	chr19	6577567	6577661
1125	ACTGGCCGCTTCACTGagatagtctctgaatgtaaagaaagcttggtcttgtctggGCTTGTCTGGGCTTGCcccctgagcggatgagacacaccccgtctcagcctatttGGTACCTCTAGAcaactacgtgAGATCGGAAGAGCGTCG	caactacgtg	NativeMotif	chr19	6577567	6577661
1126	ACTGGCCGCTTCACTGagatagtctctgaatgtaaagaaagcttggtcttgtctggGCTTGTCTGGGCTTGCcccctgagcggatgagacacaccccgtctcagcctatttGGTACCTCTAGAtcctttactgAGATCGGAAGAGCGTCG	tcctttactg	NativeMotif	chr19	6577567	6577661
1127	ACTGGCCGCTTCACTGagatagtctctgaatgtaaagaaagcttggtcttgtctggGCTTGTCTGGGCTTGCcccctgagcggatgagacacaccccgtctcagcctatttGGTACCTCTAGAtcggatcggaAGATCGGAAGAGCGTCG	tcggatcgga	NativeMotif	chr19	6577567	6577661
1128	ACTGGCCGCTTCACTGagatagtctctgaatgtaaagaaagcttggtcttgtctggGCTTGTCTGGGCTTGCcccctgagcggatgagacacaccccgtctcagcctatttGGTACCTCTAGAtcgttattgaAGATCGGAAGAGCGTCG	tcgttattga	NativeMotif	chr19	6577567	6577661
1129	ACTGGCCGCTTCACTGagatagtctctgaatgtaaagaaagcttggtcttgtctggGCTTGTCTGGGCTTGCcccctgagcggatgagacacaccccgtctcagcctatttGGTACCTCTAGAgatactatgcAGATCGGAAGAGCGTCG	gatactatgc	NativeMotif	chr19	6577567	6577661
1130	ACTGGCCGCTTCACTGagatagtctctgaatgtaaagaaagcttggtcttgtctggGCTTGTCTGGGCTTGCcccctgagcggatgagacacaccccgtctcagcctatttGGTACCTCTAGAcaagtattcgAGATCGGAAGAGCGTCG	caagtattcg	NativeMotif	chr19	6577567	6577661
1131	ACTGGCCGCTTCACTGagatagtctctgaatgtaaagaaagcttggtcttgtctggCTGTTGCCGTTTGGCGcccctgagcggatgagacacaccccgtctcagcctatttGGTACCTCTAGActactcgagcAGATCGGAAGAGCGTCG	ctactcgagc	ScrambleMotif	chr19	6577567	6577661
1132	ACTGGCCGCTTCACTGagatagtctctgaatgtaaagaaagcttggtcttgtctggCTGTTGCCGTTTGGCGcccctgagcggatgagacacaccccgtctcagcctatttGGTACCTCTAGActgatatcgcAGATCGGAAGAGCGTCG	ctgatatcgc	ScrambleMotif	chr19	6577567	6577661
1133	ACTGGCCGCTTCACTGagatagtctctgaatgtaaagaaagcttggtcttgtctggCTGTTGCCGTTTGGCGcccctgagcggatgagacacaccccgtctcagcctatttGGTACCTCTAGAcaacggtaagAGATCGGAAGAGCGTCG	caacggtaag	ScrambleMotif	chr19	6577567	6577661
1134	ACTGGCCGCTTCACTGagatagtctctgaatgtaaagaaagcttggtcttgtctggCTGTTGCCGTTTGGCGcccctgagcggatgagacacaccccgtctcagcctatttGGTACCTCTAGAagacaaattgAGATCGGAAGAGCGTCG	agacaaattg	ScrambleMotif	chr19	6577567	6577661
1135	ACTGGCCGCTTCACTGagatagtctctgaatgtaaagaaagcttggtcttgtctggCTGTTGCCGTTTGGCGcccctgagcggatgagacacaccccgtctcagcctatttGGTACCTCTAGAttctcagttgAGATCGGAAGAGCGTCG	ttctcagttg	ScrambleMotif	chr19	6577567	6577661
1136	ACTGGCCGCTTCACTGagatagtctctgaatgtaaagaaagcttggtcttgtctggCTGTTGCCGTTTGGCGcccctgagcggatgagacacaccccgtctcagcctatttGGTACCTCTAGAcatgtattaaAGATCGGAAGAGCGTCG	catgtattaa	ScrambleMotif	chr19	6577567	6577661
1137	ACTGGCCGCTTCACTGagatagtctctgaatgtaaagaaagcttggtcttgtctggCTGTTGCCGTTTGGCGcccctgagcggatgagacacaccccgtctcagcctatttGGTACCTCTAGAcatttgctgaAGATCGGAAGAGCGTCG	catttgctga	ScrambleMotif	chr19	6577567	6577661
1138	ACTGGCCGCTTCACTGagatagtctctgaatgtaaagaaagcttggtcttgtctggCTGTTGCCGTTTGGCGcccctgagcggatgagacacaccccgtctcagcctatttGGTACCTCTAGActtgtcatggAGATCGGAAGAGCGTCG	cttgtcatgg	ScrambleMotif	chr19	6577567	6577661
1139	ACTGGCCGCTTCACTGagatagtctctgaatgtaaagaaagcttggtcttgtctggCTGTTGCCGTTTGGCGcccctgagcggatgagacacaccccgtctcagcctatttGGTACCTCTAGAcaacttcgtgAGATCGGAAGAGCGTCG	caacttcgtg	ScrambleMotif	chr19	6577567	6577661
1140	ACTGGCCGCTTCACTGagatagtctctgaatgtaaagaaagcttggtcttgtctggCTGTTGCCGTTTGGCGcccctgagcggatgagacacaccccgtctcagcctatttGGTACCTCTAGAcattcttgaaAGATCGGAAGAGCGTCG	cattcttgaa	ScrambleMotif	chr19	6577567	6577661
1141	ACTGGCCGCTTCACTGtgtccccttctccacccgcaaagagagcaatgacaaaaatACATGTCCAAACATGCcctcaaagacttgtagttttacttaggcttcaaaaatacGGTACCTCTAGAccctcaatggAGATCGGAAGAGCGTCG	ccctcaatgg	NativeMotif	chr16	20877232	20877326
1142	ACTGGCCGCTTCACTGtgtccccttctccacccgcaaagagagcaatgacaaaaatACATGTCCAAACATGCcctcaaagacttgtagttttacttaggcttcaaaaatacGGTACCTCTAGAttacgcatagAGATCGGAAGAGCGTCG	ttacgcatag	NativeMotif	chr16	20877232	20877326
1143	ACTGGCCGCTTCACTGtgtccccttctccacccgcaaagagagcaatgacaaaaatACATGTCCAAACATGCcctcaaagacttgtagttttacttaggcttcaaaaatacGGTACCTCTAGAtccgactcggAGATCGGAAGAGCGTCG	tccgactcgg	NativeMotif	chr16	20877232	20877326
1144	ACTGGCCGCTTCACTGtgtccccttctccacccgcaaagagagcaatgacaaaaatACATGTCCAAACATGCcctcaaagacttgtagttttacttaggcttcaaaaatacGGTACCTCTAGAcactaaccgcAGATCGGAAGAGCGTCG	cactaaccgc	NativeMotif	chr16	20877232	20877326
1145	ACTGGCCGCTTCACTGtgtccccttctccacccgcaaagagagcaatgacaaaaatACATGTCCAAACATGCcctcaaagacttgtagttttacttaggcttcaaaaatacGGTACCTCTAGAtaaacgatgaAGATCGGAAGAGCGTCG	taaacgatga	NativeMotif	chr16	20877232	20877326
1146	ACTGGCCGCTTCACTGtgtccccttctccacccgcaaagagagcaatgacaaaaatACATGTCCAAACATGCcctcaaagacttgtagttttacttaggcttcaaaaatacGGTACCTCTAGAtattcgaatgAGATCGGAAGAGCGTCG	tattcgaatg	NativeMotif	chr16	20877232	20877326
1147	ACTGGCCGCTTCACTGtgtccccttctccacccgcaaagagagcaatgacaaaaatACATGTCCAAACATGCcctcaaagacttgtagttttacttaggcttcaaaaatacGGTACCTCTAGAggctaaattgAGATCGGAAGAGCGTCG	ggctaaattg	NativeMotif	chr16	20877232	20877326
1148	ACTGGCCGCTTCACTGtgtccccttctccacccgcaaagagagcaatgacaaaaatACATGTCCAAACATGCcctcaaagacttgtagttttacttaggcttcaaaaatacGGTACCTCTAGAactaatggttAGATCGGAAGAGCGTCG	actaatggtt	NativeMotif	chr16	20877232	20877326
1149	ACTGGCCGCTTCACTGtgtccccttctccacccgcaaagagagcaatgacaaaaatACATGTCCAAACATGCcctcaaagacttgtagttttacttaggcttcaaaaatacGGTACCTCTAGAcgatgtcttgAGATCGGAAGAGCGTCG	cgatgtcttg	NativeMotif	chr16	20877232	20877326
1150	ACTGGCCGCTTCACTGtgtccccttctccacccgcaaagagagcaatgacaaaaatACATGTCCAAACATGCcctcaaagacttgtagttttacttaggcttcaaaaatacGGTACCTCTAGAttccgatagcAGATCGGAAGAGCGTCG	ttccgatagc	NativeMotif	chr16	20877232	20877326
1151	ACTGGCCGCTTCACTGtgtccccttctccacccgcaaagagagcaatgacaaaaatTGTACAGCAAATCCACcctcaaagacttgtagttttacttaggcttcaaaaatacGGTACCTCTAGAcgacccgtgcAGATCGGAAGAGCGTCG	cgacccgtgc	ScrambleMotif	chr16	20877232	20877326
1152	ACTGGCCGCTTCACTGtgtccccttctccacccgcaaagagagcaatgacaaaaatTGTACAGCAAATCCACcctcaaagacttgtagttttacttaggcttcaaaaatacGGTACCTCTAGAaacgatcgagAGATCGGAAGAGCGTCG	aacgatcgag	ScrambleMotif	chr16	20877232	20877326
1153	ACTGGCCGCTTCACTGtgtccccttctccacccgcaaagagagcaatgacaaaaatTGTACAGCAAATCCACcctcaaagacttgtagttttacttaggcttcaaaaatacGGTACCTCTAGAggacatatcgAGATCGGAAGAGCGTCG	ggacatatcg	ScrambleMotif	chr16	20877232	20877326
1154	ACTGGCCGCTTCACTGtgtccccttctccacccgcaaagagagcaatgacaaaaatTGTACAGCAAATCCACcctcaaagacttgtagttttacttaggcttcaaaaatacGGTACCTCTAGAtgctaatccgAGATCGGAAGAGCGTCG	tgctaatccg	ScrambleMotif	chr16	20877232	20877326
1155	ACTGGCCGCTTCACTGtgtccccttctccacccgcaaagagagcaatgacaaaaatTGTACAGCAAATCCACcctcaaagacttgtagttttacttaggcttcaaaaatacGGTACCTCTAGAcattgaatacAGATCGGAAGAGCGTCG	cattgaatac	ScrambleMotif	chr16	20877232	20877326
1156	ACTGGCCGCTTCACTGtgtccccttctccacccgcaaagagagcaatgacaaaaatTGTACAGCAAATCCACcctcaaagacttgtagttttacttaggcttcaaaaatacGGTACCTCTAGAgcgatccggaAGATCGGAAGAGCGTCG	gcgatccgga	ScrambleMotif	chr16	20877232	20877326
1157	ACTGGCCGCTTCACTGtgtccccttctccacccgcaaagagagcaatgacaaaaatTGTACAGCAAATCCACcctcaaagacttgtagttttacttaggcttcaaaaatacGGTACCTCTAGActatctcggcAGATCGGAAGAGCGTCG	ctatctcggc	ScrambleMotif	chr16	20877232	20877326
1158	ACTGGCCGCTTCACTGtgtccccttctccacccgcaaagagagcaatgacaaaaatTGTACAGCAAATCCACcctcaaagacttgtagttttacttaggcttcaaaaatacGGTACCTCTAGAttcgcatttgAGATCGGAAGAGCGTCG	ttcgcatttg	ScrambleMotif	chr16	20877232	20877326
1159	ACTGGCCGCTTCACTGtgtccccttctccacccgcaaagagagcaatgacaaaaatTGTACAGCAAATCCACcctcaaagacttgtagttttacttaggcttcaaaaatacGGTACCTCTAGAccgatgcaacAGATCGGAAGAGCGTCG	ccgatgcaac	ScrambleMotif	chr16	20877232	20877326
1160	ACTGGCCGCTTCACTGtgtccccttctccacccgcaaagagagcaatgacaaaaatTGTACAGCAAATCCACcctcaaagacttgtagttttacttaggcttcaaaaatacGGTACCTCTAGAgttcaggtggAGATCGGAAGAGCGTCG	gttcaggtgg	ScrambleMotif	chr16	20877232	20877326
1161	ACTGGCCGCTTCACTGtgactgcccacgtatcgggggacagaattttccattgcggGCATGTCTGGGCAAGTctcctgtgcagcctttcttatttgtgcagctgtgggcatGGTACCTCTAGAtataacaatgAGATCGGAAGAGCGTCG	tataacaatg	NativeMotif	chr6	31455330	31455424
1162	ACTGGCCGCTTCACTGtgactgcccacgtatcgggggacagaattttccattgcggGCATGTCTGGGCAAGTctcctgtgcagcctttcttatttgtgcagctgtgggcatGGTACCTCTAGAcaatctatgaAGATCGGAAGAGCGTCG	caatctatga	NativeMotif	chr6	31455330	31455424
1163	ACTGGCCGCTTCACTGtgactgcccacgtatcgggggacagaattttccattgcggGCATGTCTGGGCAAGTctcctgtgcagcctttcttatttgtgcagctgtgggcatGGTACCTCTAGAcagataacgtAGATCGGAAGAGCGTCG	cagataacgt	NativeMotif	chr6	31455330	31455424
1164	ACTGGCCGCTTCACTGtgactgcccacgtatcgggggacagaattttccattgcggGCATGTCTGGGCAAGTctcctgtgcagcctttcttatttgtgcagctgtgggcatGGTACCTCTAGActatgatatgAGATCGGAAGAGCGTCG	ctatgatatg	NativeMotif	chr6	31455330	31455424
1165	ACTGGCCGCTTCACTGtgactgcccacgtatcgggggacagaattttccattgcggGCATGTCTGGGCAAGTctcctgtgcagcctttcttatttgtgcagctgtgggcatGGTACCTCTAGAcgtcacttagAGATCGGAAGAGCGTCG	cgtcacttag	NativeMotif	chr6	31455330	31455424
1166	ACTGGCCGCTTCACTGtgactgcccacgtatcgggggacagaattttccattgcggGCATGTCTGGGCAAGTctcctgtgcagcctttcttatttgtgcagctgtgggcatGGTACCTCTAGAaaacatgtgtAGATCGGAAGAGCGTCG	aaacatgtgt	NativeMotif	chr6	31455330	31455424
1167	ACTGGCCGCTTCACTGtgactgcccacgtatcgggggacagaattttccattgcggGCATGTCTGGGCAAGTctcctgtgcagcctttcttatttgtgcagctgtgggcatGGTACCTCTAGAttcaatgtatAGATCGGAAGAGCGTCG	ttcaatgtat	NativeMotif	chr6	31455330	31455424
1168	ACTGGCCGCTTCACTGtgactgcccacgtatcgggggacagaattttccattgcggGCATGTCTGGGCAAGTctcctgtgcagcctttcttatttgtgcagctgtgggcatGGTACCTCTAGAacattctcggAGATCGGAAGAGCGTCG	acattctcgg	NativeMotif	chr6	31455330	31455424
1169	ACTGGCCGCTTCACTGtgactgcccacgtatcgggggacagaattttccattgcggGCATGTCTGGGCAAGTctcctgtgcagcctttcttatttgtgcagctgtgggcatGGTACCTCTAGAgtctctattgAGATCGGAAGAGCGTCG	gtctctattg	NativeMotif	chr6	31455330	31455424
1170	ACTGGCCGCTTCACTGtgactgcccacgtatcgggggacagaattttccattgcggGCATGTCTGGGCAAGTctcctgtgcagcctttcttatttgtgcagctgtgggcatGGTACCTCTAGAtctaactggaAGATCGGAAGAGCGTCG	tctaactgga	NativeMotif	chr6	31455330	31455424
1171	ACTGGCCGCTTCACTGtgactgcccacgtatcgggggacagaattttccattgcggCAAGTCGGACGTTTGGctcctgtgcagcctttcttatttgtgcagctgtgggcatGGTACCTCTAGAcgccaattgaAGATCGGAAGAGCGTCG	cgccaattga	ScrambleMotif	chr6	31455330	31455424
1172	ACTGGCCGCTTCACTGtgactgcccacgtatcgggggacagaattttccattgcggCAAGTCGGACGTTTGGctcctgtgcagcctttcttatttgtgcagctgtgggcatGGTACCTCTAGAtacatcggcaAGATCGGAAGAGCGTCG	tacatcggca	ScrambleMotif	chr6	31455330	31455424
1173	ACTGGCCGCTTCACTGtgactgcccacgtatcgggggacagaattttccattgcggCAAGTCGGACGTTTGGctcctgtgcagcctttcttatttgtgcagctgtgggcatGGTACCTCTAGAttggctatgaAGATCGGAAGAGCGTCG	ttggctatga	ScrambleMotif	chr6	31455330	31455424
1174	ACTGGCCGCTTCACTGtgactgcccacgtatcgggggacagaattttccattgcggCAAGTCGGACGTTTGGctcctgtgcagcctttcttatttgtgcagctgtgggcatGGTACCTCTAGAcgtatagataAGATCGGAAGAGCGTCG	cgtatagata	ScrambleMotif	chr6	31455330	31455424
1175	ACTGGCCGCTTCACTGtgactgcccacgtatcgggggacagaattttccattgcggCAAGTCGGACGTTTGGctcctgtgcagcctttcttatttgtgcagctgtgggcatGGTACCTCTAGAccgagtagtcAGATCGGAAGAGCGTCG	ccgagtagtc	ScrambleMotif	chr6	31455330	31455424
1176	ACTGGCCGCTTCACTGtgactgcccacgtatcgggggacagaattttccattgcggCAAGTCGGACGTTTGGctcctgtgcagcctttcttatttgtgcagctgtgggcatGGTACCTCTAGAcccattggccAGATCGGAAGAGCGTCG	cccattggcc	ScrambleMotif	chr6	31455330	31455424
1177	ACTGGCCGCTTCACTGtgactgcccacgtatcgggggacagaattttccattgcggCAAGTCGGACGTTTGGctcctgtgcagcctttcttatttgtgcagctgtgggcatGGTACCTCTAGAttcatgcggtAGATCGGAAGAGCGTCG	ttcatgcggt	ScrambleMotif	chr6	31455330	31455424
1178	ACTGGCCGCTTCACTGtgactgcccacgtatcgggggacagaattttccattgcggCAAGTCGGACGTTTGGctcctgtgcagcctttcttatttgtgcagctgtgggcatGGTACCTCTAGAacatcagcggAGATCGGAAGAGCGTCG	acatcagcgg	ScrambleMotif	chr6	31455330	31455424
1179	ACTGGCCGCTTCACTGtgactgcccacgtatcgggggacagaattttccattgcggCAAGTCGGACGTTTGGctcctgtgcagcctttcttatttgtgcagctgtgggcatGGTACCTCTAGAgcgatgaggtAGATCGGAAGAGCGTCG	gcgatgaggt	ScrambleMotif	chr6	31455330	31455424
1180	ACTGGCCGCTTCACTGtgactgcccacgtatcgggggacagaattttccattgcggCAAGTCGGACGTTTGGctcctgtgcagcctttcttatttgtgcagctgtgggcatGGTACCTCTAGAtgatctgatgAGATCGGAAGAGCGTCG	tgatctgatg	ScrambleMotif	chr6	31455330	31455424
1181	ACTGGCCGCTTCACTGaagtctcctgtgcagcctttcttatttgtgcagctgtggGCATGTCTTAGGCAAGCccccctgtgcaagttcccttctctgtgcctgcaggccgtGGTACCTCTAGAagtacactgtAGATCGGAAGAGCGTCG	agtacactgt	NativeMotif	chr6	31455382	31455476
1182	ACTGGCCGCTTCACTGaagtctcctgtgcagcctttcttatttgtgcagctgtggGCATGTCTTAGGCAAGCccccctgtgcaagttcccttctctgtgcctgcaggccgtGGTACCTCTAGAccttatattgAGATCGGAAGAGCGTCG	ccttatattg	NativeMotif	chr6	31455382	31455476
1183	ACTGGCCGCTTCACTGaagtctcctgtgcagcctttcttatttgtgcagctgtggGCATGTCTTAGGCAAGCccccctgtgcaagttcccttctctgtgcctgcaggccgtGGTACCTCTAGAtcatgtggtaAGATCGGAAGAGCGTCG	tcatgtggta	NativeMotif	chr6	31455382	31455476
1184	ACTGGCCGCTTCACTGaagtctcctgtgcagcctttcttatttgtgcagctgtggGCATGTCTTAGGCAAGCccccctgtgcaagttcccttctctgtgcctgcaggccgtGGTACCTCTAGAtctcataggtAGATCGGAAGAGCGTCG	tctcataggt	NativeMotif	chr6	31455382	31455476
1185	ACTGGCCGCTTCACTGaagtctcctgtgcagcctttcttatttgtgcagctgtggGCATGTCTTAGGCAAGCccccctgtgcaagttcccttctctgtgcctgcaggccgtGGTACCTCTAGAtcagtcaggaAGATCGGAAGAGCGTCG	tcagtcagga	NativeMotif	chr6	31455382	31455476
1186	ACTGGCCGCTTCACTGaagtctcctgtgcagcctttcttatttgtgcagctgtggGCATGTCTTAGGCAAGCccccctgtgcaagttcccttctctgtgcctgcaggccgtGGTACCTCTAGAcctactgtcgAGATCGGAAGAGCGTCG	cctactgtcg	NativeMotif	chr6	31455382	31455476
1187	ACTGGCCGCTTCACTGaagtctcctgtgcagcctttcttatttgtgcagctgtggGCATGTCTTAGGCAAGCccccctgtgcaagttcccttctctgtgcctgcaggccgtGGTACCTCTAGAagtcgatgagAGATCGGAAGAGCGTCG	agtcgatgag	NativeMotif	chr6	31455382	31455476
1188	ACTGGCCGCTTCACTGaagtctcctgtgcagcctttcttatttgtgcagctgtggGCATGTCTTAGGCAAGCccccctgtgcaagttcccttctctgtgcctgcaggccgtGGTACCTCTAGActtacgtgcaAGATCGGAAGAGCGTCG	cttacgtgca	NativeMotif	chr6	31455382	31455476
1189	ACTGGCCGCTTCACTGaagtctcctgtgcagcctttcttatttgtgcagctgtggGCATGTCTTAGGCAAGCccccctgtgcaagttcccttctctgtgcctgcaggccgtGGTACCTCTAGAgcaatgcttgAGATCGGAAGAGCGTCG	gcaatgcttg	NativeMotif	chr6	31455382	31455476
1190	ACTGGCCGCTTCACTGaagtctcctgtgcagcctttcttatttgtgcagctgtggGCATGTCTTAGGCAAGCccccctgtgcaagttcccttctctgtgcctgcaggccgtGGTACCTCTAGAatcaagtggcAGATCGGAAGAGCGTCG	atcaagtggc	NativeMotif	chr6	31455382	31455476
1191	ACTGGCCGCTTCACTGaagtctcctgtgcagcctttcttatttgtgcagctgtggGTCTCGGGGCCTATAAAccccctgtgcaagttcccttctctgtgcctgcaggccgtGGTACCTCTAGAccattggcatAGATCGGAAGAGCGTCG	ccattggcat	ScrambleMotif	chr6	31455382	31455476
1192	ACTGGCCGCTTCACTGaagtctcctgtgcagcctttcttatttgtgcagctgtggGTCTCGGGGCCTATAAAccccctgtgcaagttcccttctctgtgcctgcaggccgtGGTACCTCTAGAcaacgtcgtgAGATCGGAAGAGCGTCG	caacgtcgtg	ScrambleMotif	chr6	31455382	31455476
1193	ACTGGCCGCTTCACTGaagtctcctgtgcagcctttcttatttgtgcagctgtggGTCTCGGGGCCTATAAAccccctgtgcaagttcccttctctgtgcctgcaggccgtGGTACCTCTAGAccaaattcagAGATCGGAAGAGCGTCG	ccaaattcag	ScrambleMotif	chr6	31455382	31455476
1194	ACTGGCCGCTTCACTGaagtctcctgtgcagcctttcttatttgtgcagctgtggGTCTCGGGGCCTATAAAccccctgtgcaagttcccttctctgtgcctgcaggccgtGGTACCTCTAGAggcctaattgAGATCGGAAGAGCGTCG	ggcctaattg	ScrambleMotif	chr6	31455382	31455476
1195	ACTGGCCGCTTCACTGaagtctcctgtgcagcctttcttatttgtgcagctgtggGTCTCGGGGCCTATAAAccccctgtgcaagttcccttctctgtgcctgcaggccgtGGTACCTCTAGAtcattccgggAGATCGGAAGAGCGTCG	tcattccggg	ScrambleMotif	chr6	31455382	31455476
1196	ACTGGCCGCTTCACTGaagtctcctgtgcagcctttcttatttgtgcagctgtggGTCTCGGGGCCTATAAAccccctgtgcaagttcccttctctgtgcctgcaggccgtGGTACCTCTAGAcacgctcctgAGATCGGAAGAGCGTCG	cacgctcctg	ScrambleMotif	chr6	31455382	31455476
1197	ACTGGCCGCTTCACTGaagtctcctgtgcagcctttcttatttgtgcagctgtggGTCTCGGGGCCTATAAAccccctgtgcaagttcccttctctgtgcctgcaggccgtGGTACCTCTAGAtccgattcgtAGATCGGAAGAGCGTCG	tccgattcgt	ScrambleMotif	chr6	31455382	31455476
1198	ACTGGCCGCTTCACTGaagtctcctgtgcagcctttcttatttgtgcagctgtggGTCTCGGGGCCTATAAAccccctgtgcaagttcccttctctgtgcctgcaggccgtGGTACCTCTAGAtcgacagtgcAGATCGGAAGAGCGTCG	tcgacagtgc	ScrambleMotif	chr6	31455382	31455476
1199	ACTGGCCGCTTCACTGaagtctcctgtgcagcctttcttatttgtgcagctgtggGTCTCGGGGCCTATAAAccccctgtgcaagttcccttctctgtgcctgcaggccgtGGTACCTCTAGAtcttgatggcAGATCGGAAGAGCGTCG	tcttgatggc	ScrambleMotif	chr6	31455382	31455476
1200	ACTGGCCGCTTCACTGaagtctcctgtgcagcctttcttatttgtgcagctgtggGTCTCGGGGCCTATAAAccccctgtgcaagttcccttctctgtgcctgcaggccgtGGTACCTCTAGAgcatttgatgAGATCGGAAGAGCGTCG	gcatttgatg	ScrambleMotif	chr6	31455382	31455476
1201	ACTGGCCGCTTCACTGcaagctcaaaatttggactgctccatgaaatcctttctgaACATGCCAAGACATGTtttcccctgcctctgaactttcatctacatcattcaatgGGTACCTCTAGAcaagttagcaAGATCGGAAGAGCGTCG	caagttagca	NativeMotif	chr12	93178385	93178479
1202	ACTGGCCGCTTCACTGcaagctcaaaatttggactgctccatgaaatcctttctgaACATGCCAAGACATGTtttcccctgcctctgaactttcatctacatcattcaatgGGTACCTCTAGAcgatgaaattAGATCGGAAGAGCGTCG	cgatgaaatt	NativeMotif	chr12	93178385	93178479
1203	ACTGGCCGCTTCACTGcaagctcaaaatttggactgctccatgaaatcctttctgaACATGCCAAGACATGTtttcccctgcctctgaactttcatctacatcattcaatgGGTACCTCTAGActatgcacgtAGATCGGAAGAGCGTCG	ctatgcacgt	NativeMotif	chr12	93178385	93178479
1204	ACTGGCCGCTTCACTGcaagctcaaaatttggactgctccatgaaatcctttctgaACATGCCAAGACATGTtttcccctgcctctgaactttcatctacatcattcaatgGGTACCTCTAGAgcactaagagAGATCGGAAGAGCGTCG	gcactaagag	NativeMotif	chr12	93178385	93178479
1205	ACTGGCCGCTTCACTGcaagctcaaaatttggactgctccatgaaatcctttctgaACATGCCAAGACATGTtttcccctgcctctgaactttcatctacatcattcaatgGGTACCTCTAGAttcggcactgAGATCGGAAGAGCGTCG	ttcggcactg	NativeMotif	chr12	93178385	93178479
1206	ACTGGCCGCTTCACTGcaagctcaaaatttggactgctccatgaaatcctttctgaACATGCCAAGACATGTtttcccctgcctctgaactttcatctacatcattcaatgGGTACCTCTAGAcgcggatcgcAGATCGGAAGAGCGTCG	cgcggatcgc	NativeMotif	chr12	93178385	93178479
1207	ACTGGCCGCTTCACTGcaagctcaaaatttggactgctccatgaaatcctttctgaACATGCCAAGACATGTtttcccctgcctctgaactttcatctacatcattcaatgGGTACCTCTAGAggcatagggcAGATCGGAAGAGCGTCG	ggcatagggc	NativeMotif	chr12	93178385	93178479
1208	ACTGGCCGCTTCACTGcaagctcaaaatttggactgctccatgaaatcctttctgaACATGCCAAGACATGTtttcccctgcctctgaactttcatctacatcattcaatgGGTACCTCTAGAcattggtgaaAGATCGGAAGAGCGTCG	cattggtgaa	NativeMotif	chr12	93178385	93178479
1209	ACTGGCCGCTTCACTGcaagctcaaaatttggactgctccatgaaatcctttctgaACATGCCAAGACATGTtttcccctgcctctgaactttcatctacatcattcaatgGGTACCTCTAGAagccatgaatAGATCGGAAGAGCGTCG	agccatgaat	NativeMotif	chr12	93178385	93178479
1210	ACTGGCCGCTTCACTGcaagctcaaaatttggactgctccatgaaatcctttctgaACATGCCAAGACATGTtttcccctgcctctgaactttcatctacatcattcaatgGGTACCTCTAGAcccgatgccgAGATCGGAAGAGCGTCG	cccgatgccg	NativeMotif	chr12	93178385	93178479
1211	ACTGGCCGCTTCACTGcaagctcaaaatttggactgctccatgaaatcctttctgaATCCAGCTCAAGAAGTtttcccctgcctctgaactttcatctacatcattcaatgGGTACCTCTAGAgtacaattcgAGATCGGAAGAGCGTCG	gtacaattcg	ScrambleMotif	chr12	93178385	93178479
1212	ACTGGCCGCTTCACTGcaagctcaaaatttggactgctccatgaaatcctttctgaATCCAGCTCAAGAAGTtttcccctgcctctgaactttcatctacatcattcaatgGGTACCTCTAGAgtcatagctaAGATCGGAAGAGCGTCG	gtcatagcta	ScrambleMotif	chr12	93178385	93178479
1213	ACTGGCCGCTTCACTGcaagctcaaaatttggactgctccatgaaatcctttctgaATCCAGCTCAAGAAGTtttcccctgcctctgaactttcatctacatcattcaatgGGTACCTCTAGAcgtcatggcaAGATCGGAAGAGCGTCG	cgtcatggca	ScrambleMotif	chr12	93178385	93178479
1214	ACTGGCCGCTTCACTGcaagctcaaaatttggactgctccatgaaatcctttctgaATCCAGCTCAAGAAGTtttcccctgcctctgaactttcatctacatcattcaatgGGTACCTCTAGAccctgattgtAGATCGGAAGAGCGTCG	ccctgattgt	ScrambleMotif	chr12	93178385	93178479
1215	ACTGGCCGCTTCACTGcaagctcaaaatttggactgctccatgaaatcctttctgaATCCAGCTCAAGAAGTtttcccctgcctctgaactttcatctacatcattcaatgGGTACCTCTAGAgccagatgctAGATCGGAAGAGCGTCG	gccagatgct	ScrambleMotif	chr12	93178385	93178479
1216	ACTGGCCGCTTCACTGcaagctcaaaatttggactgctccatgaaatcctttctgaATCCAGCTCAAGAAGTtttcccctgcctctgaactttcatctacatcattcaatgGGTACCTCTAGAaacagttcgaAGATCGGAAGAGCGTCG	aacagttcga	ScrambleMotif	chr12	93178385	93178479
1217	ACTGGCCGCTTCACTGcaagctcaaaatttggactgctccatgaaatcctttctgaATCCAGCTCAAGAAGTtttcccctgcctctgaactttcatctacatcattcaatgGGTACCTCTAGAggatccatgaAGATCGGAAGAGCGTCG	ggatccatga	ScrambleMotif	chr12	93178385	93178479
1218	ACTGGCCGCTTCACTGcaagctcaaaatttggactgctccatgaaatcctttctgaATCCAGCTCAAGAAGTtttcccctgcctctgaactttcatctacatcattcaatgGGTACCTCTAGAttcgagtcgtAGATCGGAAGAGCGTCG	ttcgagtcgt	ScrambleMotif	chr12	93178385	93178479
1219	ACTGGCCGCTTCACTGcaagctcaaaatttggactgctccatgaaatcctttctgaATCCAGCTCAAGAAGTtttcccctgcctctgaactttcatctacatcattcaatgGGTACCTCTAGAcagctgacggAGATCGGAAGAGCGTCG	cagctgacgg	ScrambleMotif	chr12	93178385	93178479
1220	ACTGGCCGCTTCACTGcaagctcaaaatttggactgctccatgaaatcctttctgaATCCAGCTCAAGAAGTtttcccctgcctctgaactttcatctacatcattcaatgGGTACCTCTAGAgctatccgccAGATCGGAAGAGCGTCG	gctatccgcc	ScrambleMotif	chr12	93178385	93178479
1221	ACTGGCCGCTTCACTGataggagtggtccctctgctacagcacaaggcgtgttcggACATGTCTGGGCAAGTccgggcacaacaagagcgggagggctgctcacaggctagGGTACCTCTAGAcgtatcgcctAGATCGGAAGAGCGTCG	cgtatcgcct	NativeMotif	chr15	80295647	80295741
1222	ACTGGCCGCTTCACTGataggagtggtccctctgctacagcacaaggcgtgttcggACATGTCTGGGCAAGTccgggcacaacaagagcgggagggctgctcacaggctagGGTACCTCTAGAgatcataggtAGATCGGAAGAGCGTCG	gatcataggt	NativeMotif	chr15	80295647	80295741
1223	ACTGGCCGCTTCACTGataggagtggtccctctgctacagcacaaggcgtgttcggACATGTCTGGGCAAGTccgggcacaacaagagcgggagggctgctcacaggctagGGTACCTCTAGAcagaaattgcAGATCGGAAGAGCGTCG	cagaaattgc	NativeMotif	chr15	80295647	80295741
1224	ACTGGCCGCTTCACTGataggagtggtccctctgctacagcacaaggcgtgttcggACATGTCTGGGCAAGTccgggcacaacaagagcgggagggctgctcacaggctagGGTACCTCTAGAgcattgaaatAGATCGGAAGAGCGTCG	gcattgaaat	NativeMotif	chr15	80295647	80295741
1225	ACTGGCCGCTTCACTGataggagtggtccctctgctacagcacaaggcgtgttcggACATGTCTGGGCAAGTccgggcacaacaagagcgggagggctgctcacaggctagGGTACCTCTAGAccattcactgAGATCGGAAGAGCGTCG	ccattcactg	NativeMotif	chr15	80295647	80295741
1226	ACTGGCCGCTTCACTGataggagtggtccctctgctacagcacaaggcgtgttcggACATGTCTGGGCAAGTccgggcacaacaagagcgggagggctgctcacaggctagGGTACCTCTAGActaatgacttAGATCGGAAGAGCGTCG	ctaatgactt	NativeMotif	chr15	80295647	80295741
1227	ACTGGCCGCTTCACTGataggagtggtccctctgctacagcacaaggcgtgttcggACATGTCTGGGCAAGTccgggcacaacaagagcgggagggctgctcacaggctagGGTACCTCTAGAcatcagcgccAGATCGGAAGAGCGTCG	catcagcgcc	NativeMotif	chr15	80295647	80295741
1228	ACTGGCCGCTTCACTGataggagtggtccctctgctacagcacaaggcgtgttcggACATGTCTGGGCAAGTccgggcacaacaagagcgggagggctgctcacaggctagGGTACCTCTAGAacagtcgatcAGATCGGAAGAGCGTCG	acagtcgatc	NativeMotif	chr15	80295647	80295741
1229	ACTGGCCGCTTCACTGataggagtggtccctctgctacagcacaaggcgtgttcggACATGTCTGGGCAAGTccgggcacaacaagagcgggagggctgctcacaggctagGGTACCTCTAGAagccattgtaAGATCGGAAGAGCGTCG	agccattgta	NativeMotif	chr15	80295647	80295741
1230	ACTGGCCGCTTCACTGataggagtggtccctctgctacagcacaaggcgtgttcggACATGTCTGGGCAAGTccgggcacaacaagagcgggagggctgctcacaggctagGGTACCTCTAGAcaaacttatgAGATCGGAAGAGCGTCG	caaacttatg	NativeMotif	chr15	80295647	80295741
1231	ACTGGCCGCTTCACTGataggagtggtccctctgctacagcacaaggcgtgttcggGGTTAAAGCTCGTGACccgggcacaacaagagcgggagggctgctcacaggctagGGTACCTCTAGAgcgatgctccAGATCGGAAGAGCGTCG	gcgatgctcc	ScrambleMotif	chr15	80295647	80295741
1232	ACTGGCCGCTTCACTGataggagtggtccctctgctacagcacaaggcgtgttcggGGTTAAAGCTCGTGACccgggcacaacaagagcgggagggctgctcacaggctagGGTACCTCTAGAacatgatggtAGATCGGAAGAGCGTCG	acatgatggt	ScrambleMotif	chr15	80295647	80295741
1233	ACTGGCCGCTTCACTGataggagtggtccctctgctacagcacaaggcgtgttcggGGTTAAAGCTCGTGACccgggcacaacaagagcgggagggctgctcacaggctagGGTACCTCTAGAcgaatgccgaAGATCGGAAGAGCGTCG	cgaatgccga	ScrambleMotif	chr15	80295647	80295741
1234	ACTGGCCGCTTCACTGataggagtggtccctctgctacagcacaaggcgtgttcggGGTTAAAGCTCGTGACccgggcacaacaagagcgggagggctgctcacaggctagGGTACCTCTAGAcatcccagatAGATCGGAAGAGCGTCG	catcccagat	ScrambleMotif	chr15	80295647	80295741
1235	ACTGGCCGCTTCACTGataggagtggtccctctgctacagcacaaggcgtgttcggGGTTAAAGCTCGTGACccgggcacaacaagagcgggagggctgctcacaggctagGGTACCTCTAGAtgtcaaatggAGATCGGAAGAGCGTCG	tgtcaaatgg	ScrambleMotif	chr15	80295647	80295741
1236	ACTGGCCGCTTCACTGataggagtggtccctctgctacagcacaaggcgtgttcggGGTTAAAGCTCGTGACccgggcacaacaagagcgggagggctgctcacaggctagGGTACCTCTAGAactgatgttcAGATCGGAAGAGCGTCG	actgatgttc	ScrambleMotif	chr15	80295647	80295741
1237	ACTGGCCGCTTCACTGataggagtggtccctctgctacagcacaaggcgtgttcggGGTTAAAGCTCGTGACccgggcacaacaagagcgggagggctgctcacaggctagGGTACCTCTAGAacctataatgAGATCGGAAGAGCGTCG	acctataatg	ScrambleMotif	chr15	80295647	80295741
1238	ACTGGCCGCTTCACTGataggagtggtccctctgctacagcacaaggcgtgttcggGGTTAAAGCTCGTGACccgggcacaacaagagcgggagggctgctcacaggctagGGTACCTCTAGAttcaagattgAGATCGGAAGAGCGTCG	ttcaagattg	ScrambleMotif	chr15	80295647	80295741
1239	ACTGGCCGCTTCACTGataggagtggtccctctgctacagcacaaggcgtgttcggGGTTAAAGCTCGTGACccgggcacaacaagagcgggagggctgctcacaggctagGGTACCTCTAGAcgacttaggtAGATCGGAAGAGCGTCG	cgacttaggt	ScrambleMotif	chr15	80295647	80295741
1240	ACTGGCCGCTTCACTGataggagtggtccctctgctacagcacaaggcgtgttcggGGTTAAAGCTCGTGACccgggcacaacaagagcgggagggctgctcacaggctagGGTACCTCTAGAatcgatcgcgAGATCGGAAGAGCGTCG	atcgatcgcg	ScrambleMotif	chr15	80295647	80295741
1241	ACTGGCCGCTTCACTGgcctcctgcgtctgtgtctggagacgcagctgactccctgACAAGCCCAGACATGCagctgttcctgcagaggaagcagcaggaactggggaaggGGTACCTCTAGAcctttatggcAGATCGGAAGAGCGTCG	cctttatggc	NativeMotif	chr17	49031743	49031837
1242	ACTGGCCGCTTCACTGgcctcctgcgtctgtgtctggagacgcagctgactccctgACAAGCCCAGACATGCagctgttcctgcagaggaagcagcaggaactggggaaggGGTACCTCTAGAcagtgctattAGATCGGAAGAGCGTCG	cagtgctatt	NativeMotif	chr17	49031743	49031837
1243	ACTGGCCGCTTCACTGgcctcctgcgtctgtgtctggagacgcagctgactccctgACAAGCCCAGACATGCagctgttcctgcagaggaagcagcaggaactggggaaggGGTACCTCTAGAatcgttatgaAGATCGGAAGAGCGTCG	atcgttatga	NativeMotif	chr17	49031743	49031837
1244	ACTGGCCGCTTCACTGgcctcctgcgtctgtgtctggagacgcagctgactccctgACAAGCCCAGACATGCagctgttcctgcagaggaagcagcaggaactggggaaggGGTACCTCTAGAagctacgtgtAGATCGGAAGAGCGTCG	agctacgtgt	NativeMotif	chr17	49031743	49031837
1245	ACTGGCCGCTTCACTGgcctcctgcgtctgtgtctggagacgcagctgactccctgACAAGCCCAGACATGCagctgttcctgcagaggaagcagcaggaactggggaaggGGTACCTCTAGAccctatactgAGATCGGAAGAGCGTCG	ccctatactg	NativeMotif	chr17	49031743	49031837
1246	ACTGGCCGCTTCACTGgcctcctgcgtctgtgtctggagacgcagctgactccctgACAAGCCCAGACATGCagctgttcctgcagaggaagcagcaggaactggggaaggGGTACCTCTAGAcgaagacctgAGATCGGAAGAGCGTCG	cgaagacctg	NativeMotif	chr17	49031743	49031837
1247	ACTGGCCGCTTCACTGgcctcctgcgtctgtgtctggagacgcagctgactccctgACAAGCCCAGACATGCagctgttcctgcagaggaagcagcaggaactggggaaggGGTACCTCTAGAcactttgacgAGATCGGAAGAGCGTCG	cactttgacg	NativeMotif	chr17	49031743	49031837
1248	ACTGGCCGCTTCACTGgcctcctgcgtctgtgtctggagacgcagctgactccctgACAAGCCCAGACATGCagctgttcctgcagaggaagcagcaggaactggggaaggGGTACCTCTAGAaagctatttgAGATCGGAAGAGCGTCG	aagctatttg	NativeMotif	chr17	49031743	49031837
1249	ACTGGCCGCTTCACTGgcctcctgcgtctgtgtctggagacgcagctgactccctgACAAGCCCAGACATGCagctgttcctgcagaggaagcagcaggaactggggaaggGGTACCTCTAGAtcgtcaagtgAGATCGGAAGAGCGTCG	tcgtcaagtg	NativeMotif	chr17	49031743	49031837
1250	ACTGGCCGCTTCACTGgcctcctgcgtctgtgtctggagacgcagctgactccctgACAAGCCCAGACATGCagctgttcctgcagaggaagcagcaggaactggggaaggGGTACCTCTAGAcagcgctgatAGATCGGAAGAGCGTCG	cagcgctgat	NativeMotif	chr17	49031743	49031837
1251	ACTGGCCGCTTCACTGgcctcctgcgtctgtgtctggagacgcagctgactccctgCCAGGAATAACCACGCagctgttcctgcagaggaagcagcaggaactggggaaggGGTACCTCTAGAtatccagtagAGATCGGAAGAGCGTCG	tatccagtag	ScrambleMotif	chr17	49031743	49031837
1252	ACTGGCCGCTTCACTGgcctcctgcgtctgtgtctggagacgcagctgactccctgCCAGGAATAACCACGCagctgttcctgcagaggaagcagcaggaactggggaaggGGTACCTCTAGAaacttatgttAGATCGGAAGAGCGTCG	aacttatgtt	ScrambleMotif	chr17	49031743	49031837
1253	ACTGGCCGCTTCACTGgcctcctgcgtctgtgtctggagacgcagctgactccctgCCAGGAATAACCACGCagctgttcctgcagaggaagcagcaggaactggggaaggGGTACCTCTAGAacgtcaagtgAGATCGGAAGAGCGTCG	acgtcaagtg	ScrambleMotif	chr17	49031743	49031837
1254	ACTGGCCGCTTCACTGgcctcctgcgtctgtgtctggagacgcagctgactccctgCCAGGAATAACCACGCagctgttcctgcagaggaagcagcaggaactggggaaggGGTACCTCTAGAttaacagctgAGATCGGAAGAGCGTCG	ttaacagctg	ScrambleMotif	chr17	49031743	49031837
1255	ACTGGCCGCTTCACTGgcctcctgcgtctgtgtctggagacgcagctgactccctgCCAGGAATAACCACGCagctgttcctgcagaggaagcagcaggaactggggaaggGGTACCTCTAGAccattcagtcAGATCGGAAGAGCGTCG	ccattcagtc	ScrambleMotif	chr17	49031743	49031837
1256	ACTGGCCGCTTCACTGgcctcctgcgtctgtgtctggagacgcagctgactccctgCCAGGAATAACCACGCagctgttcctgcagaggaagcagcaggaactggggaaggGGTACCTCTAGAcaattcgaggAGATCGGAAGAGCGTCG	caattcgagg	ScrambleMotif	chr17	49031743	49031837
1257	ACTGGCCGCTTCACTGgcctcctgcgtctgtgtctggagacgcagctgactccctgCCAGGAATAACCACGCagctgttcctgcagaggaagcagcaggaactggggaaggGGTACCTCTAGAacaacgggtgAGATCGGAAGAGCGTCG	acaacgggtg	ScrambleMotif	chr17	49031743	49031837
1258	ACTGGCCGCTTCACTGgcctcctgcgtctgtgtctggagacgcagctgactccctgCCAGGAATAACCACGCagctgttcctgcagaggaagcagcaggaactggggaaggGGTACCTCTAGAtgcatttgtaAGATCGGAAGAGCGTCG	tgcatttgta	ScrambleMotif	chr17	49031743	49031837
1259	ACTGGCCGCTTCACTGgcctcctgcgtctgtgtctggagacgcagctgactccctgCCAGGAATAACCACGCagctgttcctgcagaggaagcagcaggaactggggaaggGGTACCTCTAGAagacaatggaAGATCGGAAGAGCGTCG	agacaatgga	ScrambleMotif	chr17	49031743	49031837
1260	ACTGGCCGCTTCACTGgcctcctgcgtctgtgtctggagacgcagctgactccctgCCAGGAATAACCACGCagctgttcctgcagaggaagcagcaggaactggggaaggGGTACCTCTAGAcagtcgcgatAGATCGGAAGAGCGTCG	cagtcgcgat	ScrambleMotif	chr17	49031743	49031837
1261	ACTGGCCGCTTCACTGtcaaactgcaggcacagattagggaacttgcacagggtgGCTTGCCTAAGACATGCcaacagccacatagataagaaaggctacacaggggacttGGTACCTCTAGAcgcatttctgAGATCGGAAGAGCGTCG	cgcatttctg	NativeMotif	chr17	10109025	10109119
1262	ACTGGCCGCTTCACTGtcaaactgcaggcacagattagggaacttgcacagggtgGCTTGCCTAAGACATGCcaacagccacatagataagaaaggctacacaggggacttGGTACCTCTAGAggacctagtgAGATCGGAAGAGCGTCG	ggacctagtg	NativeMotif	chr17	10109025	10109119
1263	ACTGGCCGCTTCACTGtcaaactgcaggcacagattagggaacttgcacagggtgGCTTGCCTAAGACATGCcaacagccacatagataagaaaggctacacaggggacttGGTACCTCTAGAacaatctcgtAGATCGGAAGAGCGTCG	acaatctcgt	NativeMotif	chr17	10109025	10109119
1264	ACTGGCCGCTTCACTGtcaaactgcaggcacagattagggaacttgcacagggtgGCTTGCCTAAGACATGCcaacagccacatagataagaaaggctacacaggggacttGGTACCTCTAGAagaacattggAGATCGGAAGAGCGTCG	agaacattgg	NativeMotif	chr17	10109025	10109119
1265	ACTGGCCGCTTCACTGtcaaactgcaggcacagattagggaacttgcacagggtgGCTTGCCTAAGACATGCcaacagccacatagataagaaaggctacacaggggacttGGTACCTCTAGAatcagttgttAGATCGGAAGAGCGTCG	atcagttgtt	NativeMotif	chr17	10109025	10109119
1266	ACTGGCCGCTTCACTGtcaaactgcaggcacagattagggaacttgcacagggtgGCTTGCCTAAGACATGCcaacagccacatagataagaaaggctacacaggggacttGGTACCTCTAGAtctattgaagAGATCGGAAGAGCGTCG	tctattgaag	NativeMotif	chr17	10109025	10109119
1267	ACTGGCCGCTTCACTGtcaaactgcaggcacagattagggaacttgcacagggtgGCTTGCCTAAGACATGCcaacagccacatagataagaaaggctacacaggggacttGGTACCTCTAGAaacgatcgggAGATCGGAAGAGCGTCG	aacgatcggg	NativeMotif	chr17	10109025	10109119
1268	ACTGGCCGCTTCACTGtcaaactgcaggcacagattagggaacttgcacagggtgGCTTGCCTAAGACATGCcaacagccacatagataagaaaggctacacaggggacttGGTACCTCTAGAggagcattgtAGATCGGAAGAGCGTCG	ggagcattgt	NativeMotif	chr17	10109025	10109119
1269	ACTGGCCGCTTCACTGtcaaactgcaggcacagattagggaacttgcacagggtgGCTTGCCTAAGACATGCcaacagccacatagataagaaaggctacacaggggacttGGTACCTCTAGAcagaataagtAGATCGGAAGAGCGTCG	cagaataagt	NativeMotif	chr17	10109025	10109119
1270	ACTGGCCGCTTCACTGtcaaactgcaggcacagattagggaacttgcacagggtgGCTTGCCTAAGACATGCcaacagccacatagataagaaaggctacacaggggacttGGTACCTCTAGAcgatatccgtAGATCGGAAGAGCGTCG	cgatatccgt	NativeMotif	chr17	10109025	10109119
1271	ACTGGCCGCTTCACTGtcaaactgcaggcacagattagggaacttgcacagggtgATTGGCCGGCATCCATAcaacagccacatagataagaaaggctacacaggggacttGGTACCTCTAGAccatgataatAGATCGGAAGAGCGTCG	ccatgataat	ScrambleMotif	chr17	10109025	10109119
1272	ACTGGCCGCTTCACTGtcaaactgcaggcacagattagggaacttgcacagggtgATTGGCCGGCATCCATAcaacagccacatagataagaaaggctacacaggggacttGGTACCTCTAGAccttaccatgAGATCGGAAGAGCGTCG	ccttaccatg	ScrambleMotif	chr17	10109025	10109119
1273	ACTGGCCGCTTCACTGtcaaactgcaggcacagattagggaacttgcacagggtgATTGGCCGGCATCCATAcaacagccacatagataagaaaggctacacaggggacttGGTACCTCTAGAacagacatgtAGATCGGAAGAGCGTCG	acagacatgt	ScrambleMotif	chr17	10109025	10109119
1274	ACTGGCCGCTTCACTGtcaaactgcaggcacagattagggaacttgcacagggtgATTGGCCGGCATCCATAcaacagccacatagataagaaaggctacacaggggacttGGTACCTCTAGAgacaatcgacAGATCGGAAGAGCGTCG	gacaatcgac	ScrambleMotif	chr17	10109025	10109119
1275	ACTGGCCGCTTCACTGtcaaactgcaggcacagattagggaacttgcacagggtgATTGGCCGGCATCCATAcaacagccacatagataagaaaggctacacaggggacttGGTACCTCTAGAgaataacatgAGATCGGAAGAGCGTCG	gaataacatg	ScrambleMotif	chr17	10109025	10109119
1276	ACTGGCCGCTTCACTGtcaaactgcaggcacagattagggaacttgcacagggtgATTGGCCGGCATCCATAcaacagccacatagataagaaaggctacacaggggacttGGTACCTCTAGAcaataccgctAGATCGGAAGAGCGTCG	caataccgct	ScrambleMotif	chr17	10109025	10109119
1277	ACTGGCCGCTTCACTGtcaaactgcaggcacagattagggaacttgcacagggtgATTGGCCGGCATCCATAcaacagccacatagataagaaaggctacacaggggacttGGTACCTCTAGAccatgggcgtAGATCGGAAGAGCGTCG	ccatgggcgt	ScrambleMotif	chr17	10109025	10109119
1278	ACTGGCCGCTTCACTGtcaaactgcaggcacagattagggaacttgcacagggtgATTGGCCGGCATCCATAcaacagccacatagataagaaaggctacacaggggacttGGTACCTCTAGActatgtcgccAGATCGGAAGAGCGTCG	ctatgtcgcc	ScrambleMotif	chr17	10109025	10109119
1279	ACTGGCCGCTTCACTGtcaaactgcaggcacagattagggaacttgcacagggtgATTGGCCGGCATCCATAcaacagccacatagataagaaaggctacacaggggacttGGTACCTCTAGAcacatacgcaAGATCGGAAGAGCGTCG	cacatacgca	ScrambleMotif	chr17	10109025	10109119
1280	ACTGGCCGCTTCACTGtcaaactgcaggcacagattagggaacttgcacagggtgATTGGCCGGCATCCATAcaacagccacatagataagaaaggctacacaggggacttGGTACCTCTAGAtccactcgacAGATCGGAAGAGCGTCG	tccactcgac	ScrambleMotif	chr17	10109025	10109119
1281	ACTGGCCGCTTCACTGcatgccaacagccacatagataagaaaggctacacaggggACTTGCCCAGACATGCccacaatggaaaattccaccccctgacacatgcgcagtaGGTACCTCTAGAcaattgaataAGATCGGAAGAGCGTCG	caattgaata	NativeMotif	chr17	10109076	10109170
1282	ACTGGCCGCTTCACTGcatgccaacagccacatagataagaaaggctacacaggggACTTGCCCAGACATGCccacaatggaaaattccaccccctgacacatgcgcagtaGGTACCTCTAGAgtcaatccgcAGATCGGAAGAGCGTCG	gtcaatccgc	NativeMotif	chr17	10109076	10109170
1283	ACTGGCCGCTTCACTGcatgccaacagccacatagataagaaaggctacacaggggACTTGCCCAGACATGCccacaatggaaaattccaccccctgacacatgcgcagtaGGTACCTCTAGAtgaggcatgaAGATCGGAAGAGCGTCG	tgaggcatga	NativeMotif	chr17	10109076	10109170
1284	ACTGGCCGCTTCACTGcatgccaacagccacatagataagaaaggctacacaggggACTTGCCCAGACATGCccacaatggaaaattccaccccctgacacatgcgcagtaGGTACCTCTAGAcgcatcgcggAGATCGGAAGAGCGTCG	cgcatcgcgg	NativeMotif	chr17	10109076	10109170
1285	ACTGGCCGCTTCACTGcatgccaacagccacatagataagaaaggctacacaggggACTTGCCCAGACATGCccacaatggaaaattccaccccctgacacatgcgcagtaGGTACCTCTAGAcgtgaatcggAGATCGGAAGAGCGTCG	cgtgaatcgg	NativeMotif	chr17	10109076	10109170
1286	ACTGGCCGCTTCACTGcatgccaacagccacatagataagaaaggctacacaggggACTTGCCCAGACATGCccacaatggaaaattccaccccctgacacatgcgcagtaGGTACCTCTAGActtatcacggAGATCGGAAGAGCGTCG	cttatcacgg	NativeMotif	chr17	10109076	10109170
1287	ACTGGCCGCTTCACTGcatgccaacagccacatagataagaaaggctacacaggggACTTGCCCAGACATGCccacaatggaaaattccaccccctgacacatgcgcagtaGGTACCTCTAGAactatcatgaAGATCGGAAGAGCGTCG	actatcatga	NativeMotif	chr17	10109076	10109170
1288	ACTGGCCGCTTCACTGcatgccaacagccacatagataagaaaggctacacaggggACTTGCCCAGACATGCccacaatggaaaattccaccccctgacacatgcgcagtaGGTACCTCTAGActaatgtccgAGATCGGAAGAGCGTCG	ctaatgtccg	NativeMotif	chr17	10109076	10109170
1289	ACTGGCCGCTTCACTGcatgccaacagccacatagataagaaaggctacacaggggACTTGCCCAGACATGCccacaatggaaaattccaccccctgacacatgcgcagtaGGTACCTCTAGAcaacttgataAGATCGGAAGAGCGTCG	caacttgata	NativeMotif	chr17	10109076	10109170
1290	ACTGGCCGCTTCACTGcatgccaacagccacatagataagaaaggctacacaggggACTTGCCCAGACATGCccacaatggaaaattccaccccctgacacatgcgcagtaGGTACCTCTAGAgtgtcatgttAGATCGGAAGAGCGTCG	gtgtcatgtt	NativeMotif	chr17	10109076	10109170
1291	ACTGGCCGCTTCACTGcatgccaacagccacatagataagaaaggctacacaggggATCTTGAACGGCCACCccacaatggaaaattccaccccctgacacatgcgcagtaGGTACCTCTAGAcgtatggagcAGATCGGAAGAGCGTCG	cgtatggagc	ScrambleMotif	chr17	10109076	10109170
1292	ACTGGCCGCTTCACTGcatgccaacagccacatagataagaaaggctacacaggggATCTTGAACGGCCACCccacaatggaaaattccaccccctgacacatgcgcagtaGGTACCTCTAGAtcgtatcgttAGATCGGAAGAGCGTCG	tcgtatcgtt	ScrambleMotif	chr17	10109076	10109170
1293	ACTGGCCGCTTCACTGcatgccaacagccacatagataagaaaggctacacaggggATCTTGAACGGCCACCccacaatggaaaattccaccccctgacacatgcgcagtaGGTACCTCTAGAttcaagtggtAGATCGGAAGAGCGTCG	ttcaagtggt	ScrambleMotif	chr17	10109076	10109170
1294	ACTGGCCGCTTCACTGcatgccaacagccacatagataagaaaggctacacaggggATCTTGAACGGCCACCccacaatggaaaattccaccccctgacacatgcgcagtaGGTACCTCTAGAcacacagtcgAGATCGGAAGAGCGTCG	cacacagtcg	ScrambleMotif	chr17	10109076	10109170
1295	ACTGGCCGCTTCACTGcatgccaacagccacatagataagaaaggctacacaggggATCTTGAACGGCCACCccacaatggaaaattccaccccctgacacatgcgcagtaGGTACCTCTAGAcgaagtcggcAGATCGGAAGAGCGTCG	cgaagtcggc	ScrambleMotif	chr17	10109076	10109170
1296	ACTGGCCGCTTCACTGcatgccaacagccacatagataagaaaggctacacaggggATCTTGAACGGCCACCccacaatggaaaattccaccccctgacacatgcgcagtaGGTACCTCTAGAtacatatagcAGATCGGAAGAGCGTCG	tacatatagc	ScrambleMotif	chr17	10109076	10109170
1297	ACTGGCCGCTTCACTGcatgccaacagccacatagataagaaaggctacacaggggATCTTGAACGGCCACCccacaatggaaaattccaccccctgacacatgcgcagtaGGTACCTCTAGAgcaacgctagAGATCGGAAGAGCGTCG	gcaacgctag	ScrambleMotif	chr17	10109076	10109170
1298	ACTGGCCGCTTCACTGcatgccaacagccacatagataagaaaggctacacaggggATCTTGAACGGCCACCccacaatggaaaattccaccccctgacacatgcgcagtaGGTACCTCTAGActtgaattgaAGATCGGAAGAGCGTCG	cttgaattga	ScrambleMotif	chr17	10109076	10109170
1299	ACTGGCCGCTTCACTGcatgccaacagccacatagataagaaaggctacacaggggATCTTGAACGGCCACCccacaatggaaaattccaccccctgacacatgcgcagtaGGTACCTCTAGActtcgccatgAGATCGGAAGAGCGTCG	cttcgccatg	ScrambleMotif	chr17	10109076	10109170
1300	ACTGGCCGCTTCACTGcatgccaacagccacatagataagaaaggctacacaggggATCTTGAACGGCCACCccacaatggaaaattccaccccctgacacatgcgcagtaGGTACCTCTAGAcacgtgagcaAGATCGGAAGAGCGTCG	cacgtgagca	ScrambleMotif	chr17	10109076	10109170
1301	ACTGGCCGCTTCACTGtttacatcagatacttttgcacagagggaacctgcccaggGCTTGTCTGGGCATGCccataactgactggatcctgatatgcacatggggggaagGGTACCTCTAGAtctctatgtgAGATCGGAAGAGCGTCG	tctctatgtg	NativeMotif	chr13	48640842	48640936
1302	ACTGGCCGCTTCACTGtttacatcagatacttttgcacagagggaacctgcccaggGCTTGTCTGGGCATGCccataactgactggatcctgatatgcacatggggggaagGGTACCTCTAGAccgaattagtAGATCGGAAGAGCGTCG	ccgaattagt	NativeMotif	chr13	48640842	48640936
1303	ACTGGCCGCTTCACTGtttacatcagatacttttgcacagagggaacctgcccaggGCTTGTCTGGGCATGCccataactgactggatcctgatatgcacatggggggaagGGTACCTCTAGAactaccactgAGATCGGAAGAGCGTCG	actaccactg	NativeMotif	chr13	48640842	48640936
1304	ACTGGCCGCTTCACTGtttacatcagatacttttgcacagagggaacctgcccaggGCTTGTCTGGGCATGCccataactgactggatcctgatatgcacatggggggaagGGTACCTCTAGAttactattagAGATCGGAAGAGCGTCG	ttactattag	NativeMotif	chr13	48640842	48640936
1305	ACTGGCCGCTTCACTGtttacatcagatacttttgcacagagggaacctgcccaggGCTTGTCTGGGCATGCccataactgactggatcctgatatgcacatggggggaagGGTACCTCTAGAgccttattagAGATCGGAAGAGCGTCG	gccttattag	NativeMotif	chr13	48640842	48640936
1306	ACTGGCCGCTTCACTGtttacatcagatacttttgcacagagggaacctgcccaggGCTTGTCTGGGCATGCccataactgactggatcctgatatgcacatggggggaagGGTACCTCTAGAtcatgagtacAGATCGGAAGAGCGTCG	tcatgagtac	NativeMotif	chr13	48640842	48640936
1307	ACTGGCCGCTTCACTGtttacatcagatacttttgcacagagggaacctgcccaggGCTTGTCTGGGCATGCccataactgactggatcctgatatgcacatggggggaagGGTACCTCTAGAacaactgattAGATCGGAAGAGCGTCG	acaactgatt	NativeMotif	chr13	48640842	48640936
1308	ACTGGCCGCTTCACTGtttacatcagatacttttgcacagagggaacctgcccaggGCTTGTCTGGGCATGCccataactgactggatcctgatatgcacatggggggaagGGTACCTCTAGActgatactgcAGATCGGAAGAGCGTCG	ctgatactgc	NativeMotif	chr13	48640842	48640936
1309	ACTGGCCGCTTCACTGtttacatcagatacttttgcacagagggaacctgcccaggGCTTGTCTGGGCATGCccataactgactggatcctgatatgcacatggggggaagGGTACCTCTAGAgccctatgtgAGATCGGAAGAGCGTCG	gccctatgtg	NativeMotif	chr13	48640842	48640936
1310	ACTGGCCGCTTCACTGtttacatcagatacttttgcacagagggaacctgcccaggGCTTGTCTGGGCATGCccataactgactggatcctgatatgcacatggggggaagGGTACCTCTAGAacagcgtagaAGATCGGAAGAGCGTCG	acagcgtaga	NativeMotif	chr13	48640842	48640936
1311	ACTGGCCGCTTCACTGtttacatcagatacttttgcacagagggaacctgcccaggTGCCTGGATGTCTGGCccataactgactggatcctgatatgcacatggggggaagGGTACCTCTAGAcactccgacaAGATCGGAAGAGCGTCG	cactccgaca	ScrambleMotif	chr13	48640842	48640936
1312	ACTGGCCGCTTCACTGtttacatcagatacttttgcacagagggaacctgcccaggTGCCTGGATGTCTGGCccataactgactggatcctgatatgcacatggggggaagGGTACCTCTAGAtctcaacttgAGATCGGAAGAGCGTCG	tctcaacttg	ScrambleMotif	chr13	48640842	48640936
1313	ACTGGCCGCTTCACTGtttacatcagatacttttgcacagagggaacctgcccaggTGCCTGGATGTCTGGCccataactgactggatcctgatatgcacatggggggaagGGTACCTCTAGAtcacctcgtaAGATCGGAAGAGCGTCG	tcacctcgta	ScrambleMotif	chr13	48640842	48640936
1314	ACTGGCCGCTTCACTGtttacatcagatacttttgcacagagggaacctgcccaggTGCCTGGATGTCTGGCccataactgactggatcctgatatgcacatggggggaagGGTACCTCTAGAgcctcaggtgAGATCGGAAGAGCGTCG	gcctcaggtg	ScrambleMotif	chr13	48640842	48640936
1315	ACTGGCCGCTTCACTGtttacatcagatacttttgcacagagggaacctgcccaggTGCCTGGATGTCTGGCccataactgactggatcctgatatgcacatggggggaagGGTACCTCTAGAccataatcggAGATCGGAAGAGCGTCG	ccataatcgg	ScrambleMotif	chr13	48640842	48640936
1316	ACTGGCCGCTTCACTGtttacatcagatacttttgcacagagggaacctgcccaggTGCCTGGATGTCTGGCccataactgactggatcctgatatgcacatggggggaagGGTACCTCTAGAagcgaatgttAGATCGGAAGAGCGTCG	agcgaatgtt	ScrambleMotif	chr13	48640842	48640936
1317	ACTGGCCGCTTCACTGtttacatcagatacttttgcacagagggaacctgcccaggTGCCTGGATGTCTGGCccataactgactggatcctgatatgcacatggggggaagGGTACCTCTAGAcaacaagatgAGATCGGAAGAGCGTCG	caacaagatg	ScrambleMotif	chr13	48640842	48640936
1318	ACTGGCCGCTTCACTGtttacatcagatacttttgcacagagggaacctgcccaggTGCCTGGATGTCTGGCccataactgactggatcctgatatgcacatggggggaagGGTACCTCTAGAgaagacactgAGATCGGAAGAGCGTCG	gaagacactg	ScrambleMotif	chr13	48640842	48640936
1319	ACTGGCCGCTTCACTGtttacatcagatacttttgcacagagggaacctgcccaggTGCCTGGATGTCTGGCccataactgactggatcctgatatgcacatggggggaagGGTACCTCTAGAacgcatcatgAGATCGGAAGAGCGTCG	acgcatcatg	ScrambleMotif	chr13	48640842	48640936
1320	ACTGGCCGCTTCACTGtttacatcagatacttttgcacagagggaacctgcccaggTGCCTGGATGTCTGGCccataactgactggatcctgatatgcacatggggggaagGGTACCTCTAGAcgattgatcgAGATCGGAAGAGCGTCG	cgattgatcg	ScrambleMotif	chr13	48640842	48640936
1321	ACTGGCCGCTTCACTGtgacgagctgaccttgagagttaggaggctgtaaaccgaaACATGTTGCAACATGTcccgctatgattacgcctcctctgcttttacaaagtacaGGTACCTCTAGAcagttaagttAGATCGGAAGAGCGTCG	cagttaagtt	NativeMotif	chr1	214612932	214613026
1322	ACTGGCCGCTTCACTGtgacgagctgaccttgagagttaggaggctgtaaaccgaaACATGTTGCAACATGTcccgctatgattacgcctcctctgcttttacaaagtacaGGTACCTCTAGAtggctacgtgAGATCGGAAGAGCGTCG	tggctacgtg	NativeMotif	chr1	214612932	214613026
1323	ACTGGCCGCTTCACTGtgacgagctgaccttgagagttaggaggctgtaaaccgaaACATGTTGCAACATGTcccgctatgattacgcctcctctgcttttacaaagtacaGGTACCTCTAGAgcatcgaagtAGATCGGAAGAGCGTCG	gcatcgaagt	NativeMotif	chr1	214612932	214613026
1324	ACTGGCCGCTTCACTGtgacgagctgaccttgagagttaggaggctgtaaaccgaaACATGTTGCAACATGTcccgctatgattacgcctcctctgcttttacaaagtacaGGTACCTCTAGAactattcatgAGATCGGAAGAGCGTCG	actattcatg	NativeMotif	chr1	214612932	214613026
1325	ACTGGCCGCTTCACTGtgacgagctgaccttgagagttaggaggctgtaaaccgaaACATGTTGCAACATGTcccgctatgattacgcctcctctgcttttacaaagtacaGGTACCTCTAGAcgcaattgatAGATCGGAAGAGCGTCG	cgcaattgat	NativeMotif	chr1	214612932	214613026
1326	ACTGGCCGCTTCACTGtgacgagctgaccttgagagttaggaggctgtaaaccgaaACATGTTGCAACATGTcccgctatgattacgcctcctctgcttttacaaagtacaGGTACCTCTAGActacgtatgcAGATCGGAAGAGCGTCG	ctacgtatgc	NativeMotif	chr1	214612932	214613026
1327	ACTGGCCGCTTCACTGtgacgagctgaccttgagagttaggaggctgtaaaccgaaACATGTTGCAACATGTcccgctatgattacgcctcctctgcttttacaaagtacaGGTACCTCTAGAtcgagctgtaAGATCGGAAGAGCGTCG	tcgagctgta	NativeMotif	chr1	214612932	214613026
1328	ACTGGCCGCTTCACTGtgacgagctgaccttgagagttaggaggctgtaaaccgaaACATGTTGCAACATGTcccgctatgattacgcctcctctgcttttacaaagtacaGGTACCTCTAGAagcatcaagaAGATCGGAAGAGCGTCG	agcatcaaga	NativeMotif	chr1	214612932	214613026
1329	ACTGGCCGCTTCACTGtgacgagctgaccttgagagttaggaggctgtaaaccgaaACATGTTGCAACATGTcccgctatgattacgcctcctctgcttttacaaagtacaGGTACCTCTAGActccgaaatgAGATCGGAAGAGCGTCG	ctccgaaatg	NativeMotif	chr1	214612932	214613026
1330	ACTGGCCGCTTCACTGtgacgagctgaccttgagagttaggaggctgtaaaccgaaACATGTTGCAACATGTcccgctatgattacgcctcctctgcttttacaaagtacaGGTACCTCTAGAccataagctaAGATCGGAAGAGCGTCG	ccataagcta	NativeMotif	chr1	214612932	214613026
1331	ACTGGCCGCTTCACTGtgacgagctgaccttgagagttaggaggctgtaaaccgaaATGTATTTACAGACCGcccgctatgattacgcctcctctgcttttacaaagtacaGGTACCTCTAGAcatatgacttAGATCGGAAGAGCGTCG	catatgactt	ScrambleMotif	chr1	214612932	214613026
1332	ACTGGCCGCTTCACTGtgacgagctgaccttgagagttaggaggctgtaaaccgaaATGTATTTACAGACCGcccgctatgattacgcctcctctgcttttacaaagtacaGGTACCTCTAGAacattggttaAGATCGGAAGAGCGTCG	acattggtta	ScrambleMotif	chr1	214612932	214613026
1333	ACTGGCCGCTTCACTGtgacgagctgaccttgagagttaggaggctgtaaaccgaaATGTATTTACAGACCGcccgctatgattacgcctcctctgcttttacaaagtacaGGTACCTCTAGAcgattagcacAGATCGGAAGAGCGTCG	cgattagcac	ScrambleMotif	chr1	214612932	214613026
1334	ACTGGCCGCTTCACTGtgacgagctgaccttgagagttaggaggctgtaaaccgaaATGTATTTACAGACCGcccgctatgattacgcctcctctgcttttacaaagtacaGGTACCTCTAGAgaacgatgcaAGATCGGAAGAGCGTCG	gaacgatgca	ScrambleMotif	chr1	214612932	214613026
1335	ACTGGCCGCTTCACTGtgacgagctgaccttgagagttaggaggctgtaaaccgaaATGTATTTACAGACCGcccgctatgattacgcctcctctgcttttacaaagtacaGGTACCTCTAGAacctattagaAGATCGGAAGAGCGTCG	acctattaga	ScrambleMotif	chr1	214612932	214613026
1336	ACTGGCCGCTTCACTGtgacgagctgaccttgagagttaggaggctgtaaaccgaaATGTATTTACAGACCGcccgctatgattacgcctcctctgcttttacaaagtacaGGTACCTCTAGAccgagtagggAGATCGGAAGAGCGTCG	ccgagtaggg	ScrambleMotif	chr1	214612932	214613026
1337	ACTGGCCGCTTCACTGtgacgagctgaccttgagagttaggaggctgtaaaccgaaATGTATTTACAGACCGcccgctatgattacgcctcctctgcttttacaaagtacaGGTACCTCTAGActacatcgggAGATCGGAAGAGCGTCG	ctacatcggg	ScrambleMotif	chr1	214612932	214613026
1338	ACTGGCCGCTTCACTGtgacgagctgaccttgagagttaggaggctgtaaaccgaaATGTATTTACAGACCGcccgctatgattacgcctcctctgcttttacaaagtacaGGTACCTCTAGAcaagtgggcgAGATCGGAAGAGCGTCG	caagtgggcg	ScrambleMotif	chr1	214612932	214613026
1339	ACTGGCCGCTTCACTGtgacgagctgaccttgagagttaggaggctgtaaaccgaaATGTATTTACAGACCGcccgctatgattacgcctcctctgcttttacaaagtacaGGTACCTCTAGAcaactaggaaAGATCGGAAGAGCGTCG	caactaggaa	ScrambleMotif	chr1	214612932	214613026
1340	ACTGGCCGCTTCACTGtgacgagctgaccttgagagttaggaggctgtaaaccgaaATGTATTTACAGACCGcccgctatgattacgcctcctctgcttttacaaagtacaGGTACCTCTAGAggccatagcaAGATCGGAAGAGCGTCG	ggccatagca	ScrambleMotif	chr1	214612932	214613026
1341	ACTGGCCGCTTCACTGtccaggctcactgagtgtggcacacagctgcaccatgaatGCTTGCCCAGGCATGTccaggctggtccctccctgagctgtgctggctcctttggGGTACCTCTAGAcatgttcaggAGATCGGAAGAGCGTCG	catgttcagg	NativeMotif	chr8	143897209	143897303
1342	ACTGGCCGCTTCACTGtccaggctcactgagtgtggcacacagctgcaccatgaatGCTTGCCCAGGCATGTccaggctggtccctccctgagctgtgctggctcctttggGGTACCTCTAGAcggataccagAGATCGGAAGAGCGTCG	cggataccag	NativeMotif	chr8	143897209	143897303
1343	ACTGGCCGCTTCACTGtccaggctcactgagtgtggcacacagctgcaccatgaatGCTTGCCCAGGCATGTccaggctggtccctccctgagctgtgctggctcctttggGGTACCTCTAGAcgatggaaccAGATCGGAAGAGCGTCG	cgatggaacc	NativeMotif	chr8	143897209	143897303
1344	ACTGGCCGCTTCACTGtccaggctcactgagtgtggcacacagctgcaccatgaatGCTTGCCCAGGCATGTccaggctggtccctccctgagctgtgctggctcctttggGGTACCTCTAGActtagccttgAGATCGGAAGAGCGTCG	cttagccttg	NativeMotif	chr8	143897209	143897303
1345	ACTGGCCGCTTCACTGtccaggctcactgagtgtggcacacagctgcaccatgaatGCTTGCCCAGGCATGTccaggctggtccctccctgagctgtgctggctcctttggGGTACCTCTAGAacatgctcgaAGATCGGAAGAGCGTCG	acatgctcga	NativeMotif	chr8	143897209	143897303
1346	ACTGGCCGCTTCACTGtccaggctcactgagtgtggcacacagctgcaccatgaatGCTTGCCCAGGCATGTccaggctggtccctccctgagctgtgctggctcctttggGGTACCTCTAGAcgcacgttcgAGATCGGAAGAGCGTCG	cgcacgttcg	NativeMotif	chr8	143897209	143897303
1347	ACTGGCCGCTTCACTGtccaggctcactgagtgtggcacacagctgcaccatgaatGCTTGCCCAGGCATGTccaggctggtccctccctgagctgtgctggctcctttggGGTACCTCTAGAcaactccggaAGATCGGAAGAGCGTCG	caactccgga	NativeMotif	chr8	143897209	143897303
1348	ACTGGCCGCTTCACTGtccaggctcactgagtgtggcacacagctgcaccatgaatGCTTGCCCAGGCATGTccaggctggtccctccctgagctgtgctggctcctttggGGTACCTCTAGAgctataggagAGATCGGAAGAGCGTCG	gctataggag	NativeMotif	chr8	143897209	143897303
1349	ACTGGCCGCTTCACTGtccaggctcactgagtgtggcacacagctgcaccatgaatGCTTGCCCAGGCATGTccaggctggtccctccctgagctgtgctggctcctttggGGTACCTCTAGAgccatgctacAGATCGGAAGAGCGTCG	gccatgctac	NativeMotif	chr8	143897209	143897303
1350	ACTGGCCGCTTCACTGtccaggctcactgagtgtggcacacagctgcaccatgaatGCTTGCCCAGGCATGTccaggctggtccctccctgagctgtgctggctcctttggGGTACCTCTAGAacctatgcgcAGATCGGAAGAGCGTCG	acctatgcgc	NativeMotif	chr8	143897209	143897303
1351	ACTGGCCGCTTCACTGtccaggctcactgagtgtggcacacagctgcaccatgaatGTGGCCTGCTCGATACccaggctggtccctccctgagctgtgctggctcctttggGGTACCTCTAGAtcaataacggAGATCGGAAGAGCGTCG	tcaataacgg	ScrambleMotif	chr8	143897209	143897303
1352	ACTGGCCGCTTCACTGtccaggctcactgagtgtggcacacagctgcaccatgaatGTGGCCTGCTCGATACccaggctggtccctccctgagctgtgctggctcctttggGGTACCTCTAGAgcaggatcgtAGATCGGAAGAGCGTCG	gcaggatcgt	ScrambleMotif	chr8	143897209	143897303
1353	ACTGGCCGCTTCACTGtccaggctcactgagtgtggcacacagctgcaccatgaatGTGGCCTGCTCGATACccaggctggtccctccctgagctgtgctggctcctttggGGTACCTCTAGAcgatattcggAGATCGGAAGAGCGTCG	cgatattcgg	ScrambleMotif	chr8	143897209	143897303
1354	ACTGGCCGCTTCACTGtccaggctcactgagtgtggcacacagctgcaccatgaatGTGGCCTGCTCGATACccaggctggtccctccctgagctgtgctggctcctttggGGTACCTCTAGAgcattccgcaAGATCGGAAGAGCGTCG	gcattccgca	ScrambleMotif	chr8	143897209	143897303
1355	ACTGGCCGCTTCACTGtccaggctcactgagtgtggcacacagctgcaccatgaatGTGGCCTGCTCGATACccaggctggtccctccctgagctgtgctggctcctttggGGTACCTCTAGAtcttgatagtAGATCGGAAGAGCGTCG	tcttgatagt	ScrambleMotif	chr8	143897209	143897303
1356	ACTGGCCGCTTCACTGtccaggctcactgagtgtggcacacagctgcaccatgaatGTGGCCTGCTCGATACccaggctggtccctccctgagctgtgctggctcctttggGGTACCTCTAGAgtacatttagAGATCGGAAGAGCGTCG	gtacatttag	ScrambleMotif	chr8	143897209	143897303
1357	ACTGGCCGCTTCACTGtccaggctcactgagtgtggcacacagctgcaccatgaatGTGGCCTGCTCGATACccaggctggtccctccctgagctgtgctggctcctttggGGTACCTCTAGAcaaacgtgtgAGATCGGAAGAGCGTCG	caaacgtgtg	ScrambleMotif	chr8	143897209	143897303
1358	ACTGGCCGCTTCACTGtccaggctcactgagtgtggcacacagctgcaccatgaatGTGGCCTGCTCGATACccaggctggtccctccctgagctgtgctggctcctttggGGTACCTCTAGAcgaatcagacAGATCGGAAGAGCGTCG	cgaatcagac	ScrambleMotif	chr8	143897209	143897303
1359	ACTGGCCGCTTCACTGtccaggctcactgagtgtggcacacagctgcaccatgaatGTGGCCTGCTCGATACccaggctggtccctccctgagctgtgctggctcctttggGGTACCTCTAGAcaatggtagtAGATCGGAAGAGCGTCG	caatggtagt	ScrambleMotif	chr8	143897209	143897303
1360	ACTGGCCGCTTCACTGtccaggctcactgagtgtggcacacagctgcaccatgaatGTGGCCTGCTCGATACccaggctggtccctccctgagctgtgctggctcctttggGGTACCTCTAGAgcactactgcAGATCGGAAGAGCGTCG	gcactactgc	ScrambleMotif	chr8	143897209	143897303
1361	ACTGGCCGCTTCACTGgaaaaaagttttcgctgactgagtcaacaatgactcctaaACATGTTTGGACTTGTaactcttaactacctgaaattgaaatgcgaagctcattaGGTACCTCTAGAaacagtgcgtAGATCGGAAGAGCGTCG	aacagtgcgt	NativeMotif	chr14	51067072	51067166
1362	ACTGGCCGCTTCACTGgaaaaaagttttcgctgactgagtcaacaatgactcctaaACATGTTTGGACTTGTaactcttaactacctgaaattgaaatgcgaagctcattaGGTACCTCTAGAaacgatgcatAGATCGGAAGAGCGTCG	aacgatgcat	NativeMotif	chr14	51067072	51067166
1363	ACTGGCCGCTTCACTGgaaaaaagttttcgctgactgagtcaacaatgactcctaaACATGTTTGGACTTGTaactcttaactacctgaaattgaaatgcgaagctcattaGGTACCTCTAGAcgataccgcgAGATCGGAAGAGCGTCG	cgataccgcg	NativeMotif	chr14	51067072	51067166
1364	ACTGGCCGCTTCACTGgaaaaaagttttcgctgactgagtcaacaatgactcctaaACATGTTTGGACTTGTaactcttaactacctgaaattgaaatgcgaagctcattaGGTACCTCTAGAtctagtcgatAGATCGGAAGAGCGTCG	tctagtcgat	NativeMotif	chr14	51067072	51067166
1365	ACTGGCCGCTTCACTGgaaaaaagttttcgctgactgagtcaacaatgactcctaaACATGTTTGGACTTGTaactcttaactacctgaaattgaaatgcgaagctcattaGGTACCTCTAGAagtcaagttgAGATCGGAAGAGCGTCG	agtcaagttg	NativeMotif	chr14	51067072	51067166
1366	ACTGGCCGCTTCACTGgaaaaaagttttcgctgactgagtcaacaatgactcctaaACATGTTTGGACTTGTaactcttaactacctgaaattgaaatgcgaagctcattaGGTACCTCTAGAcccatccagtAGATCGGAAGAGCGTCG	cccatccagt	NativeMotif	chr14	51067072	51067166
1367	ACTGGCCGCTTCACTGgaaaaaagttttcgctgactgagtcaacaatgactcctaaACATGTTTGGACTTGTaactcttaactacctgaaattgaaatgcgaagctcattaGGTACCTCTAGAcgcagtcgtgAGATCGGAAGAGCGTCG	cgcagtcgtg	NativeMotif	chr14	51067072	51067166
1368	ACTGGCCGCTTCACTGgaaaaaagttttcgctgactgagtcaacaatgactcctaaACATGTTTGGACTTGTaactcttaactacctgaaattgaaatgcgaagctcattaGGTACCTCTAGAacgcatgccaAGATCGGAAGAGCGTCG	acgcatgcca	NativeMotif	chr14	51067072	51067166
1369	ACTGGCCGCTTCACTGgaaaaaagttttcgctgactgagtcaacaatgactcctaaACATGTTTGGACTTGTaactcttaactacctgaaattgaaatgcgaagctcattaGGTACCTCTAGAcagttaacggAGATCGGAAGAGCGTCG	cagttaacgg	NativeMotif	chr14	51067072	51067166
1370	ACTGGCCGCTTCACTGgaaaaaagttttcgctgactgagtcaacaatgactcctaaACATGTTTGGACTTGTaactcttaactacctgaaattgaaatgcgaagctcattaGGTACCTCTAGAcctagctttgAGATCGGAAGAGCGTCG	cctagctttg	NativeMotif	chr14	51067072	51067166
1371	ACTGGCCGCTTCACTGgaaaaaagttttcgctgactgagtcaacaatgactcctaaATTCAGCTTATGTTGGaactcttaactacctgaaattgaaatgcgaagctcattaGGTACCTCTAGActtcgatatgAGATCGGAAGAGCGTCG	cttcgatatg	ScrambleMotif	chr14	51067072	51067166
1372	ACTGGCCGCTTCACTGgaaaaaagttttcgctgactgagtcaacaatgactcctaaATTCAGCTTATGTTGGaactcttaactacctgaaattgaaatgcgaagctcattaGGTACCTCTAGAgcggtactggAGATCGGAAGAGCGTCG	gcggtactgg	ScrambleMotif	chr14	51067072	51067166
1373	ACTGGCCGCTTCACTGgaaaaaagttttcgctgactgagtcaacaatgactcctaaATTCAGCTTATGTTGGaactcttaactacctgaaattgaaatgcgaagctcattaGGTACCTCTAGAatgcagtggtAGATCGGAAGAGCGTCG	atgcagtggt	ScrambleMotif	chr14	51067072	51067166
1374	ACTGGCCGCTTCACTGgaaaaaagttttcgctgactgagtcaacaatgactcctaaATTCAGCTTATGTTGGaactcttaactacctgaaattgaaatgcgaagctcattaGGTACCTCTAGAagccgatcgtAGATCGGAAGAGCGTCG	agccgatcgt	ScrambleMotif	chr14	51067072	51067166
1375	ACTGGCCGCTTCACTGgaaaaaagttttcgctgactgagtcaacaatgactcctaaATTCAGCTTATGTTGGaactcttaactacctgaaattgaaatgcgaagctcattaGGTACCTCTAGAtatatcatgaAGATCGGAAGAGCGTCG	tatatcatga	ScrambleMotif	chr14	51067072	51067166
1376	ACTGGCCGCTTCACTGgaaaaaagttttcgctgactgagtcaacaatgactcctaaATTCAGCTTATGTTGGaactcttaactacctgaaattgaaatgcgaagctcattaGGTACCTCTAGAgtcggatagtAGATCGGAAGAGCGTCG	gtcggatagt	ScrambleMotif	chr14	51067072	51067166
1377	ACTGGCCGCTTCACTGgaaaaaagttttcgctgactgagtcaacaatgactcctaaATTCAGCTTATGTTGGaactcttaactacctgaaattgaaatgcgaagctcattaGGTACCTCTAGAtgccgagtcgAGATCGGAAGAGCGTCG	tgccgagtcg	ScrambleMotif	chr14	51067072	51067166
1378	ACTGGCCGCTTCACTGgaaaaaagttttcgctgactgagtcaacaatgactcctaaATTCAGCTTATGTTGGaactcttaactacctgaaattgaaatgcgaagctcattaGGTACCTCTAGAcagcctagtaAGATCGGAAGAGCGTCG	cagcctagta	ScrambleMotif	chr14	51067072	51067166
1379	ACTGGCCGCTTCACTGgaaaaaagttttcgctgactgagtcaacaatgactcctaaATTCAGCTTATGTTGGaactcttaactacctgaaattgaaatgcgaagctcattaGGTACCTCTAGAcgatgggataAGATCGGAAGAGCGTCG	cgatgggata	ScrambleMotif	chr14	51067072	51067166
1380	ACTGGCCGCTTCACTGgaaaaaagttttcgctgactgagtcaacaatgactcctaaATTCAGCTTATGTTGGaactcttaactacctgaaattgaaatgcgaagctcattaGGTACCTCTAGAtcactatgcaAGATCGGAAGAGCGTCG	tcactatgca	ScrambleMotif	chr14	51067072	51067166
1381	ACTGGCCGCTTCACTGttccttctgcttcagcctcccgagtagctgggactacaggGCATGCCCCAACATGCctggcttaagatcagaacaattttttataaactaaacacGGTACCTCTAGAaccaaatcgcAGATCGGAAGAGCGTCG	accaaatcgc	NativeMotif	chr2	171078316	171078410
1382	ACTGGCCGCTTCACTGttccttctgcttcagcctcccgagtagctgggactacaggGCATGCCCCAACATGCctggcttaagatcagaacaattttttataaactaaacacGGTACCTCTAGActagctagctAGATCGGAAGAGCGTCG	ctagctagct	NativeMotif	chr2	171078316	171078410
1383	ACTGGCCGCTTCACTGttccttctgcttcagcctcccgagtagctgggactacaggGCATGCCCCAACATGCctggcttaagatcagaacaattttttataaactaaacacGGTACCTCTAGAactctactcgAGATCGGAAGAGCGTCG	actctactcg	NativeMotif	chr2	171078316	171078410
1384	ACTGGCCGCTTCACTGttccttctgcttcagcctcccgagtagctgggactacaggGCATGCCCCAACATGCctggcttaagatcagaacaattttttataaactaaacacGGTACCTCTAGAcacctcggatAGATCGGAAGAGCGTCG	cacctcggat	NativeMotif	chr2	171078316	171078410
1385	ACTGGCCGCTTCACTGttccttctgcttcagcctcccgagtagctgggactacaggGCATGCCCCAACATGCctggcttaagatcagaacaattttttataaactaaacacGGTACCTCTAGAcgaatccgtaAGATCGGAAGAGCGTCG	cgaatccgta	NativeMotif	chr2	171078316	171078410
1386	ACTGGCCGCTTCACTGttccttctgcttcagcctcccgagtagctgggactacaggGCATGCCCCAACATGCctggcttaagatcagaacaattttttataaactaaacacGGTACCTCTAGAtcaaagtcagAGATCGGAAGAGCGTCG	tcaaagtcag	NativeMotif	chr2	171078316	171078410
1387	ACTGGCCGCTTCACTGttccttctgcttcagcctcccgagtagctgggactacaggGCATGCCCCAACATGCctggcttaagatcagaacaattttttataaactaaacacGGTACCTCTAGAgacattgtaaAGATCGGAAGAGCGTCG	gacattgtaa	NativeMotif	chr2	171078316	171078410
1388	ACTGGCCGCTTCACTGttccttctgcttcagcctcccgagtagctgggactacaggGCATGCCCCAACATGCctggcttaagatcagaacaattttttataaactaaacacGGTACCTCTAGAagcacgtgtcAGATCGGAAGAGCGTCG	agcacgtgtc	NativeMotif	chr2	171078316	171078410
1389	ACTGGCCGCTTCACTGttccttctgcttcagcctcccgagtagctgggactacaggGCATGCCCCAACATGCctggcttaagatcagaacaattttttataaactaaacacGGTACCTCTAGAggcattcggtAGATCGGAAGAGCGTCG	ggcattcggt	NativeMotif	chr2	171078316	171078410
1390	ACTGGCCGCTTCACTGttccttctgcttcagcctcccgagtagctgggactacaggGCATGCCCCAACATGCctggcttaagatcagaacaattttttataaactaaacacGGTACCTCTAGAgatcatttcgAGATCGGAAGAGCGTCG	gatcatttcg	NativeMotif	chr2	171078316	171078410
1391	ACTGGCCGCTTCACTGttccttctgcttcagcctcccgagtagctgggactacaggGCAACCCGGTCACCATctggcttaagatcagaacaattttttataaactaaacacGGTACCTCTAGAgcttgtactgAGATCGGAAGAGCGTCG	gcttgtactg	ScrambleMotif	chr2	171078316	171078410
1392	ACTGGCCGCTTCACTGttccttctgcttcagcctcccgagtagctgggactacaggGCAACCCGGTCACCATctggcttaagatcagaacaattttttataaactaaacacGGTACCTCTAGAccagtccgtcAGATCGGAAGAGCGTCG	ccagtccgtc	ScrambleMotif	chr2	171078316	171078410
1393	ACTGGCCGCTTCACTGttccttctgcttcagcctcccgagtagctgggactacaggGCAACCCGGTCACCATctggcttaagatcagaacaattttttataaactaaacacGGTACCTCTAGActttcacgtgAGATCGGAAGAGCGTCG	ctttcacgtg	ScrambleMotif	chr2	171078316	171078410
1394	ACTGGCCGCTTCACTGttccttctgcttcagcctcccgagtagctgggactacaggGCAACCCGGTCACCATctggcttaagatcagaacaattttttataaactaaacacGGTACCTCTAGActcctaatagAGATCGGAAGAGCGTCG	ctcctaatag	ScrambleMotif	chr2	171078316	171078410
1395	ACTGGCCGCTTCACTGttccttctgcttcagcctcccgagtagctgggactacaggGCAACCCGGTCACCATctggcttaagatcagaacaattttttataaactaaacacGGTACCTCTAGAgagccaatgtAGATCGGAAGAGCGTCG	gagccaatgt	ScrambleMotif	chr2	171078316	171078410
1396	ACTGGCCGCTTCACTGttccttctgcttcagcctcccgagtagctgggactacaggGCAACCCGGTCACCATctggcttaagatcagaacaattttttataaactaaacacGGTACCTCTAGAcacgaatcgcAGATCGGAAGAGCGTCG	cacgaatcgc	ScrambleMotif	chr2	171078316	171078410
1397	ACTGGCCGCTTCACTGttccttctgcttcagcctcccgagtagctgggactacaggGCAACCCGGTCACCATctggcttaagatcagaacaattttttataaactaaacacGGTACCTCTAGAtaatctatgaAGATCGGAAGAGCGTCG	taatctatga	ScrambleMotif	chr2	171078316	171078410
1398	ACTGGCCGCTTCACTGttccttctgcttcagcctcccgagtagctgggactacaggGCAACCCGGTCACCATctggcttaagatcagaacaattttttataaactaaacacGGTACCTCTAGAtacaggtcggAGATCGGAAGAGCGTCG	tacaggtcgg	ScrambleMotif	chr2	171078316	171078410
1399	ACTGGCCGCTTCACTGttccttctgcttcagcctcccgagtagctgggactacaggGCAACCCGGTCACCATctggcttaagatcagaacaattttttataaactaaacacGGTACCTCTAGAcgtaagtaagAGATCGGAAGAGCGTCG	cgtaagtaag	ScrambleMotif	chr2	171078316	171078410
1400	ACTGGCCGCTTCACTGttccttctgcttcagcctcccgagtagctgggactacaggGCAACCCGGTCACCATctggcttaagatcagaacaattttttataaactaaacacGGTACCTCTAGActagctgcgcAGATCGGAAGAGCGTCG	ctagctgcgc	ScrambleMotif	chr2	171078316	171078410
1401	ACTGGCCGCTTCACTGaccccacctcatttttctttttctcctttctgcctttgttACATGCCTGGACATGCcacagtaccaggcttatccatactgctcacattcctttcGGTACCTCTAGAcacctacatgAGATCGGAAGAGCGTCG	cacctacatg	NativeMotif	chr4	108300762	108300856
1402	ACTGGCCGCTTCACTGaccccacctcatttttctttttctcctttctgcctttgttACATGCCTGGACATGCcacagtaccaggcttatccatactgctcacattcctttcGGTACCTCTAGAgcaaatcacgAGATCGGAAGAGCGTCG	gcaaatcacg	NativeMotif	chr4	108300762	108300856
1403	ACTGGCCGCTTCACTGaccccacctcatttttctttttctcctttctgcctttgttACATGCCTGGACATGCcacagtaccaggcttatccatactgctcacattcctttcGGTACCTCTAGAtagccgatgtAGATCGGAAGAGCGTCG	tagccgatgt	NativeMotif	chr4	108300762	108300856
1404	ACTGGCCGCTTCACTGaccccacctcatttttctttttctcctttctgcctttgttACATGCCTGGACATGCcacagtaccaggcttatccatactgctcacattcctttcGGTACCTCTAGAcgccatggttAGATCGGAAGAGCGTCG	cgccatggtt	NativeMotif	chr4	108300762	108300856
1405	ACTGGCCGCTTCACTGaccccacctcatttttctttttctcctttctgcctttgttACATGCCTGGACATGCcacagtaccaggcttatccatactgctcacattcctttcGGTACCTCTAGAccagggtatgAGATCGGAAGAGCGTCG	ccagggtatg	NativeMotif	chr4	108300762	108300856
1406	ACTGGCCGCTTCACTGaccccacctcatttttctttttctcctttctgcctttgttACATGCCTGGACATGCcacagtaccaggcttatccatactgctcacattcctttcGGTACCTCTAGActtcagggtgAGATCGGAAGAGCGTCG	cttcagggtg	NativeMotif	chr4	108300762	108300856
1407	ACTGGCCGCTTCACTGaccccacctcatttttctttttctcctttctgcctttgttACATGCCTGGACATGCcacagtaccaggcttatccatactgctcacattcctttcGGTACCTCTAGAacgagtgcgcAGATCGGAAGAGCGTCG	acgagtgcgc	NativeMotif	chr4	108300762	108300856
1408	ACTGGCCGCTTCACTGaccccacctcatttttctttttctcctttctgcctttgttACATGCCTGGACATGCcacagtaccaggcttatccatactgctcacattcctttcGGTACCTCTAGAcattaagctgAGATCGGAAGAGCGTCG	cattaagctg	NativeMotif	chr4	108300762	108300856
1409	ACTGGCCGCTTCACTGaccccacctcatttttctttttctcctttctgcctttgttACATGCCTGGACATGCcacagtaccaggcttatccatactgctcacattcctttcGGTACCTCTAGActatcagtatAGATCGGAAGAGCGTCG	ctatcagtat	NativeMotif	chr4	108300762	108300856
1410	ACTGGCCGCTTCACTGaccccacctcatttttctttttctcctttctgcctttgttACATGCCTGGACATGCcacagtaccaggcttatccatactgctcacattcctttcGGTACCTCTAGAgctaatagccAGATCGGAAGAGCGTCG	gctaatagcc	NativeMotif	chr4	108300762	108300856
1411	ACTGGCCGCTTCACTGaccccacctcatttttctttttctcctttctgcctttgttTACCGACAGCGGTTCAcacagtaccaggcttatccatactgctcacattcctttcGGTACCTCTAGAcaaggtcgggAGATCGGAAGAGCGTCG	caaggtcggg	ScrambleMotif	chr4	108300762	108300856
1412	ACTGGCCGCTTCACTGaccccacctcatttttctttttctcctttctgcctttgttTACCGACAGCGGTTCAcacagtaccaggcttatccatactgctcacattcctttcGGTACCTCTAGAatcgctagtgAGATCGGAAGAGCGTCG	atcgctagtg	ScrambleMotif	chr4	108300762	108300856
1413	ACTGGCCGCTTCACTGaccccacctcatttttctttttctcctttctgcctttgttTACCGACAGCGGTTCAcacagtaccaggcttatccatactgctcacattcctttcGGTACCTCTAGAcatccgatgcAGATCGGAAGAGCGTCG	catccgatgc	ScrambleMotif	chr4	108300762	108300856
1414	ACTGGCCGCTTCACTGaccccacctcatttttctttttctcctttctgcctttgttTACCGACAGCGGTTCAcacagtaccaggcttatccatactgctcacattcctttcGGTACCTCTAGAcctagtctggAGATCGGAAGAGCGTCG	cctagtctgg	ScrambleMotif	chr4	108300762	108300856
1415	ACTGGCCGCTTCACTGaccccacctcatttttctttttctcctttctgcctttgttTACCGACAGCGGTTCAcacagtaccaggcttatccatactgctcacattcctttcGGTACCTCTAGAggcactaagtAGATCGGAAGAGCGTCG	ggcactaagt	ScrambleMotif	chr4	108300762	108300856
1416	ACTGGCCGCTTCACTGaccccacctcatttttctttttctcctttctgcctttgttTACCGACAGCGGTTCAcacagtaccaggcttatccatactgctcacattcctttcGGTACCTCTAGAcaatttcatgAGATCGGAAGAGCGTCG	caatttcatg	ScrambleMotif	chr4	108300762	108300856
1417	ACTGGCCGCTTCACTGaccccacctcatttttctttttctcctttctgcctttgttTACCGACAGCGGTTCAcacagtaccaggcttatccatactgctcacattcctttcGGTACCTCTAGAtctggtactgAGATCGGAAGAGCGTCG	tctggtactg	ScrambleMotif	chr4	108300762	108300856
1418	ACTGGCCGCTTCACTGaccccacctcatttttctttttctcctttctgcctttgttTACCGACAGCGGTTCAcacagtaccaggcttatccatactgctcacattcctttcGGTACCTCTAGAcatatactgcAGATCGGAAGAGCGTCG	catatactgc	ScrambleMotif	chr4	108300762	108300856
1419	ACTGGCCGCTTCACTGaccccacctcatttttctttttctcctttctgcctttgttTACCGACAGCGGTTCAcacagtaccaggcttatccatactgctcacattcctttcGGTACCTCTAGAcatgctgtggAGATCGGAAGAGCGTCG	catgctgtgg	ScrambleMotif	chr4	108300762	108300856
1420	ACTGGCCGCTTCACTGaccccacctcatttttctttttctcctttctgcctttgttTACCGACAGCGGTTCAcacagtaccaggcttatccatactgctcacattcctttcGGTACCTCTAGAtcatcgatccAGATCGGAAGAGCGTCG	tcatcgatcc	ScrambleMotif	chr4	108300762	108300856
1421	ACTGGCCGCTTCACTGtataaatacccactgctgacattcacacattcccagcttGCTTGTCCAAGGGCAAGCaggagtcattcagagcctgaacttaataggcatctaatGGTACCTCTAGAtaactatcgaAGATCGGAAGAGCGTCG	taactatcga	NativeMotif	chr2	165848315	165848409
1422	ACTGGCCGCTTCACTGtataaatacccactgctgacattcacacattcccagcttGCTTGTCCAAGGGCAAGCaggagtcattcagagcctgaacttaataggcatctaatGGTACCTCTAGAcgaatcacgaAGATCGGAAGAGCGTCG	cgaatcacga	NativeMotif	chr2	165848315	165848409
1423	ACTGGCCGCTTCACTGtataaatacccactgctgacattcacacattcccagcttGCTTGTCCAAGGGCAAGCaggagtcattcagagcctgaacttaataggcatctaatGGTACCTCTAGAgccggcatagAGATCGGAAGAGCGTCG	gccggcatag	NativeMotif	chr2	165848315	165848409
1424	ACTGGCCGCTTCACTGtataaatacccactgctgacattcacacattcccagcttGCTTGTCCAAGGGCAAGCaggagtcattcagagcctgaacttaataggcatctaatGGTACCTCTAGActtatgcgcgAGATCGGAAGAGCGTCG	cttatgcgcg	NativeMotif	chr2	165848315	165848409
1425	ACTGGCCGCTTCACTGtataaatacccactgctgacattcacacattcccagcttGCTTGTCCAAGGGCAAGCaggagtcattcagagcctgaacttaataggcatctaatGGTACCTCTAGAtcaggttcgaAGATCGGAAGAGCGTCG	tcaggttcga	NativeMotif	chr2	165848315	165848409
1426	ACTGGCCGCTTCACTGtataaatacccactgctgacattcacacattcccagcttGCTTGTCCAAGGGCAAGCaggagtcattcagagcctgaacttaataggcatctaatGGTACCTCTAGAcacccatggcAGATCGGAAGAGCGTCG	cacccatggc	NativeMotif	chr2	165848315	165848409
1427	ACTGGCCGCTTCACTGtataaatacccactgctgacattcacacattcccagcttGCTTGTCCAAGGGCAAGCaggagtcattcagagcctgaacttaataggcatctaatGGTACCTCTAGAtatcaggctgAGATCGGAAGAGCGTCG	tatcaggctg	NativeMotif	chr2	165848315	165848409
1428	ACTGGCCGCTTCACTGtataaatacccactgctgacattcacacattcccagcttGCTTGTCCAAGGGCAAGCaggagtcattcagagcctgaacttaataggcatctaatGGTACCTCTAGAagccatggccAGATCGGAAGAGCGTCG	agccatggcc	NativeMotif	chr2	165848315	165848409
1429	ACTGGCCGCTTCACTGtataaatacccactgctgacattcacacattcccagcttGCTTGTCCAAGGGCAAGCaggagtcattcagagcctgaacttaataggcatctaatGGTACCTCTAGAtaaactattgAGATCGGAAGAGCGTCG	taaactattg	NativeMotif	chr2	165848315	165848409
1430	ACTGGCCGCTTCACTGtataaatacccactgctgacattcacacattcccagcttGCTTGTCCAAGGGCAAGCaggagtcattcagagcctgaacttaataggcatctaatGGTACCTCTAGActatgccgccAGATCGGAAGAGCGTCG	ctatgccgcc	NativeMotif	chr2	165848315	165848409
1431	ACTGGCCGCTTCACTGtataaatacccactgctgacattcacacattcccagcttGGTAATCCAAGGCTGCCGaggagtcattcagagcctgaacttaataggcatctaatGGTACCTCTAGAgcacgggatgAGATCGGAAGAGCGTCG	gcacgggatg	ScrambleMotif	chr2	165848315	165848409
1432	ACTGGCCGCTTCACTGtataaatacccactgctgacattcacacattcccagcttGGTAATCCAAGGCTGCCGaggagtcattcagagcctgaacttaataggcatctaatGGTACCTCTAGAccggatgcctAGATCGGAAGAGCGTCG	ccggatgcct	ScrambleMotif	chr2	165848315	165848409
1433	ACTGGCCGCTTCACTGtataaatacccactgctgacattcacacattcccagcttGGTAATCCAAGGCTGCCGaggagtcattcagagcctgaacttaataggcatctaatGGTACCTCTAGAcggcaatacgAGATCGGAAGAGCGTCG	cggcaatacg	ScrambleMotif	chr2	165848315	165848409
1434	ACTGGCCGCTTCACTGtataaatacccactgctgacattcacacattcccagcttGGTAATCCAAGGCTGCCGaggagtcattcagagcctgaacttaataggcatctaatGGTACCTCTAGActagtaccggAGATCGGAAGAGCGTCG	ctagtaccgg	ScrambleMotif	chr2	165848315	165848409
1435	ACTGGCCGCTTCACTGtataaatacccactgctgacattcacacattcccagcttGGTAATCCAAGGCTGCCGaggagtcattcagagcctgaacttaataggcatctaatGGTACCTCTAGAtccaactaagAGATCGGAAGAGCGTCG	tccaactaag	ScrambleMotif	chr2	165848315	165848409
1436	ACTGGCCGCTTCACTGtataaatacccactgctgacattcacacattcccagcttGGTAATCCAAGGCTGCCGaggagtcattcagagcctgaacttaataggcatctaatGGTACCTCTAGAccatacagagAGATCGGAAGAGCGTCG	ccatacagag	ScrambleMotif	chr2	165848315	165848409
1437	ACTGGCCGCTTCACTGtataaatacccactgctgacattcacacattcccagcttGGTAATCCAAGGCTGCCGaggagtcattcagagcctgaacttaataggcatctaatGGTACCTCTAGAtcatacgcggAGATCGGAAGAGCGTCG	tcatacgcgg	ScrambleMotif	chr2	165848315	165848409
1438	ACTGGCCGCTTCACTGtataaatacccactgctgacattcacacattcccagcttGGTAATCCAAGGCTGCCGaggagtcattcagagcctgaacttaataggcatctaatGGTACCTCTAGAcgcagtacagAGATCGGAAGAGCGTCG	cgcagtacag	ScrambleMotif	chr2	165848315	165848409
1439	ACTGGCCGCTTCACTGtataaatacccactgctgacattcacacattcccagcttGGTAATCCAAGGCTGCCGaggagtcattcagagcctgaacttaataggcatctaatGGTACCTCTAGAccggatgcttAGATCGGAAGAGCGTCG	ccggatgctt	ScrambleMotif	chr2	165848315	165848409
1440	ACTGGCCGCTTCACTGtataaatacccactgctgacattcacacattcccagcttGGTAATCCAAGGCTGCCGaggagtcattcagagcctgaacttaataggcatctaatGGTACCTCTAGAagcgcgagtgAGATCGGAAGAGCGTCG	agcgcgagtg	ScrambleMotif	chr2	165848315	165848409
1441	ACTGGCCGCTTCACTGttactgtacatgtgtcaggggatgtaattttccattgcggGCATGTCTGGGCAAGTcccctgtgtagcctttcttatttgtgtggctgggagcatGGTACCTCTAGAccatcccggaAGATCGGAAGAGCGTCG	ccatcccgga	NativeMotif	chr1	182730656	182730750
1442	ACTGGCCGCTTCACTGttactgtacatgtgtcaggggatgtaattttccattgcggGCATGTCTGGGCAAGTcccctgtgtagcctttcttatttgtgtggctgggagcatGGTACCTCTAGAgagctactgcAGATCGGAAGAGCGTCG	gagctactgc	NativeMotif	chr1	182730656	182730750
1443	ACTGGCCGCTTCACTGttactgtacatgtgtcaggggatgtaattttccattgcggGCATGTCTGGGCAAGTcccctgtgtagcctttcttatttgtgtggctgggagcatGGTACCTCTAGActgatggtgcAGATCGGAAGAGCGTCG	ctgatggtgc	NativeMotif	chr1	182730656	182730750
1444	ACTGGCCGCTTCACTGttactgtacatgtgtcaggggatgtaattttccattgcggGCATGTCTGGGCAAGTcccctgtgtagcctttcttatttgtgtggctgggagcatGGTACCTCTAGAgtcgcatcgtAGATCGGAAGAGCGTCG	gtcgcatcgt	NativeMotif	chr1	182730656	182730750
1445	ACTGGCCGCTTCACTGttactgtacatgtgtcaggggatgtaattttccattgcggGCATGTCTGGGCAAGTcccctgtgtagcctttcttatttgtgtggctgggagcatGGTACCTCTAGAcagagcgttgAGATCGGAAGAGCGTCG	cagagcgttg	NativeMotif	chr1	182730656	182730750
1446	ACTGGCCGCTTCACTGttactgtacatgtgtcaggggatgtaattttccattgcggGCATGTCTGGGCAAGTcccctgtgtagcctttcttatttgtgtggctgggagcatGGTACCTCTAGActcttgatgtAGATCGGAAGAGCGTCG	ctcttgatgt	NativeMotif	chr1	182730656	182730750
1447	ACTGGCCGCTTCACTGttactgtacatgtgtcaggggatgtaattttccattgcggGCATGTCTGGGCAAGTcccctgtgtagcctttcttatttgtgtggctgggagcatGGTACCTCTAGAtctgatattgAGATCGGAAGAGCGTCG	tctgatattg	NativeMotif	chr1	182730656	182730750
1448	ACTGGCCGCTTCACTGttactgtacatgtgtcaggggatgtaattttccattgcggGCATGTCTGGGCAAGTcccctgtgtagcctttcttatttgtgtggctgggagcatGGTACCTCTAGAttccaactgcAGATCGGAAGAGCGTCG	ttccaactgc	NativeMotif	chr1	182730656	182730750
1449	ACTGGCCGCTTCACTGttactgtacatgtgtcaggggatgtaattttccattgcggGCATGTCTGGGCAAGTcccctgtgtagcctttcttatttgtgtggctgggagcatGGTACCTCTAGAgaatcgtatgAGATCGGAAGAGCGTCG	gaatcgtatg	NativeMotif	chr1	182730656	182730750
1450	ACTGGCCGCTTCACTGttactgtacatgtgtcaggggatgtaattttccattgcggGCATGTCTGGGCAAGTcccctgtgtagcctttcttatttgtgtggctgggagcatGGTACCTCTAGAcgtttcatgaAGATCGGAAGAGCGTCG	cgtttcatga	NativeMotif	chr1	182730656	182730750
1451	ACTGGCCGCTTCACTGttactgtacatgtgtcaggggatgtaattttccattgcggGATGGGTATCCGGATCcccctgtgtagcctttcttatttgtgtggctgggagcatGGTACCTCTAGAatcaattctgAGATCGGAAGAGCGTCG	atcaattctg	ScrambleMotif	chr1	182730656	182730750
1452	ACTGGCCGCTTCACTGttactgtacatgtgtcaggggatgtaattttccattgcggGATGGGTATCCGGATCcccctgtgtagcctttcttatttgtgtggctgggagcatGGTACCTCTAGAcccattgcgcAGATCGGAAGAGCGTCG	cccattgcgc	ScrambleMotif	chr1	182730656	182730750
1453	ACTGGCCGCTTCACTGttactgtacatgtgtcaggggatgtaattttccattgcggGATGGGTATCCGGATCcccctgtgtagcctttcttatttgtgtggctgggagcatGGTACCTCTAGAactagttgtaAGATCGGAAGAGCGTCG	actagttgta	ScrambleMotif	chr1	182730656	182730750
1454	ACTGGCCGCTTCACTGttactgtacatgtgtcaggggatgtaattttccattgcggGATGGGTATCCGGATCcccctgtgtagcctttcttatttgtgtggctgggagcatGGTACCTCTAGAtccacgtgatAGATCGGAAGAGCGTCG	tccacgtgat	ScrambleMotif	chr1	182730656	182730750
1455	ACTGGCCGCTTCACTGttactgtacatgtgtcaggggatgtaattttccattgcggGATGGGTATCCGGATCcccctgtgtagcctttcttatttgtgtggctgggagcatGGTACCTCTAGAgccatgggtcAGATCGGAAGAGCGTCG	gccatgggtc	ScrambleMotif	chr1	182730656	182730750
1456	ACTGGCCGCTTCACTGttactgtacatgtgtcaggggatgtaattttccattgcggGATGGGTATCCGGATCcccctgtgtagcctttcttatttgtgtggctgggagcatGGTACCTCTAGAccacatgtgtAGATCGGAAGAGCGTCG	ccacatgtgt	ScrambleMotif	chr1	182730656	182730750
1457	ACTGGCCGCTTCACTGttactgtacatgtgtcaggggatgtaattttccattgcggGATGGGTATCCGGATCcccctgtgtagcctttcttatttgtgtggctgggagcatGGTACCTCTAGAcgcgagcatgAGATCGGAAGAGCGTCG	cgcgagcatg	ScrambleMotif	chr1	182730656	182730750
1458	ACTGGCCGCTTCACTGttactgtacatgtgtcaggggatgtaattttccattgcggGATGGGTATCCGGATCcccctgtgtagcctttcttatttgtgtggctgggagcatGGTACCTCTAGActtcccatgaAGATCGGAAGAGCGTCG	cttcccatga	ScrambleMotif	chr1	182730656	182730750
1459	ACTGGCCGCTTCACTGttactgtacatgtgtcaggggatgtaattttccattgcggGATGGGTATCCGGATCcccctgtgtagcctttcttatttgtgtggctgggagcatGGTACCTCTAGAccctaactagAGATCGGAAGAGCGTCG	ccctaactag	ScrambleMotif	chr1	182730656	182730750
1460	ACTGGCCGCTTCACTGttactgtacatgtgtcaggggatgtaattttccattgcggGATGGGTATCCGGATCcccctgtgtagcctttcttatttgtgtggctgggagcatGGTACCTCTAGAacattgagtgAGATCGGAAGAGCGTCG	acattgagtg	ScrambleMotif	chr1	182730656	182730750
1461	ACTGGCCGCTTCACTGaagtcccctgtgtagcctttcttatttgtgtggctgggaGCATGTCTTAGGCAAGTccccctgtgcaagttcccttatctatgcctgcagtctgtGGTACCTCTAGAagcacattggAGATCGGAAGAGCGTCG	agcacattgg	NativeMotif	chr1	182730708	182730802
1462	ACTGGCCGCTTCACTGaagtcccctgtgtagcctttcttatttgtgtggctgggaGCATGTCTTAGGCAAGTccccctgtgcaagttcccttatctatgcctgcagtctgtGGTACCTCTAGAacattccgcgAGATCGGAAGAGCGTCG	acattccgcg	NativeMotif	chr1	182730708	182730802
1463	ACTGGCCGCTTCACTGaagtcccctgtgtagcctttcttatttgtgtggctgggaGCATGTCTTAGGCAAGTccccctgtgcaagttcccttatctatgcctgcagtctgtGGTACCTCTAGAcagatgccaaAGATCGGAAGAGCGTCG	cagatgccaa	NativeMotif	chr1	182730708	182730802
1464	ACTGGCCGCTTCACTGaagtcccctgtgtagcctttcttatttgtgtggctgggaGCATGTCTTAGGCAAGTccccctgtgcaagttcccttatctatgcctgcagtctgtGGTACCTCTAGAggctcatcgcAGATCGGAAGAGCGTCG	ggctcatcgc	NativeMotif	chr1	182730708	182730802
1465	ACTGGCCGCTTCACTGaagtcccctgtgtagcctttcttatttgtgtggctgggaGCATGTCTTAGGCAAGTccccctgtgcaagttcccttatctatgcctgcagtctgtGGTACCTCTAGAatcgagctgtAGATCGGAAGAGCGTCG	atcgagctgt	NativeMotif	chr1	182730708	182730802
1466	ACTGGCCGCTTCACTGaagtcccctgtgtagcctttcttatttgtgtggctgggaGCATGTCTTAGGCAAGTccccctgtgcaagttcccttatctatgcctgcagtctgtGGTACCTCTAGAcagtcaagttAGATCGGAAGAGCGTCG	cagtcaagtt	NativeMotif	chr1	182730708	182730802
1467	ACTGGCCGCTTCACTGaagtcccctgtgtagcctttcttatttgtgtggctgggaGCATGTCTTAGGCAAGTccccctgtgcaagttcccttatctatgcctgcagtctgtGGTACCTCTAGAaaagctatgaAGATCGGAAGAGCGTCG	aaagctatga	NativeMotif	chr1	182730708	182730802
1468	ACTGGCCGCTTCACTGaagtcccctgtgtagcctttcttatttgtgtggctgggaGCATGTCTTAGGCAAGTccccctgtgcaagttcccttatctatgcctgcagtctgtGGTACCTCTAGAcaagtccgagAGATCGGAAGAGCGTCG	caagtccgag	NativeMotif	chr1	182730708	182730802
1469	ACTGGCCGCTTCACTGaagtcccctgtgtagcctttcttatttgtgtggctgggaGCATGTCTTAGGCAAGTccccctgtgcaagttcccttatctatgcctgcagtctgtGGTACCTCTAGAagtagccatgAGATCGGAAGAGCGTCG	agtagccatg	NativeMotif	chr1	182730708	182730802
1470	ACTGGCCGCTTCACTGaagtcccctgtgtagcctttcttatttgtgtggctgggaGCATGTCTTAGGCAAGTccccctgtgcaagttcccttatctatgcctgcagtctgtGGTACCTCTAGAacaggtcttgAGATCGGAAGAGCGTCG	acaggtcttg	NativeMotif	chr1	182730708	182730802
1471	ACTGGCCGCTTCACTGaagtcccctgtgtagcctttcttatttgtgtggctgggaAATGTTCGGATGCATCGccccctgtgcaagttcccttatctatgcctgcagtctgtGGTACCTCTAGAtcaccattggAGATCGGAAGAGCGTCG	tcaccattgg	ScrambleMotif	chr1	182730708	182730802
1472	ACTGGCCGCTTCACTGaagtcccctgtgtagcctttcttatttgtgtggctgggaAATGTTCGGATGCATCGccccctgtgcaagttcccttatctatgcctgcagtctgtGGTACCTCTAGAcagctatggaAGATCGGAAGAGCGTCG	cagctatgga	ScrambleMotif	chr1	182730708	182730802
1473	ACTGGCCGCTTCACTGaagtcccctgtgtagcctttcttatttgtgtggctgggaAATGTTCGGATGCATCGccccctgtgcaagttcccttatctatgcctgcagtctgtGGTACCTCTAGAtcatcgctccAGATCGGAAGAGCGTCG	tcatcgctcc	ScrambleMotif	chr1	182730708	182730802
1474	ACTGGCCGCTTCACTGaagtcccctgtgtagcctttcttatttgtgtggctgggaAATGTTCGGATGCATCGccccctgtgcaagttcccttatctatgcctgcagtctgtGGTACCTCTAGAgctatcgtccAGATCGGAAGAGCGTCG	gctatcgtcc	ScrambleMotif	chr1	182730708	182730802
1475	ACTGGCCGCTTCACTGaagtcccctgtgtagcctttcttatttgtgtggctgggaAATGTTCGGATGCATCGccccctgtgcaagttcccttatctatgcctgcagtctgtGGTACCTCTAGAcacttaggctAGATCGGAAGAGCGTCG	cacttaggct	ScrambleMotif	chr1	182730708	182730802
1476	ACTGGCCGCTTCACTGaagtcccctgtgtagcctttcttatttgtgtggctgggaAATGTTCGGATGCATCGccccctgtgcaagttcccttatctatgcctgcagtctgtGGTACCTCTAGAaggtacatcgAGATCGGAAGAGCGTCG	aggtacatcg	ScrambleMotif	chr1	182730708	182730802
1477	ACTGGCCGCTTCACTGaagtcccctgtgtagcctttcttatttgtgtggctgggaAATGTTCGGATGCATCGccccctgtgcaagttcccttatctatgcctgcagtctgtGGTACCTCTAGAcaaagatgaaAGATCGGAAGAGCGTCG	caaagatgaa	ScrambleMotif	chr1	182730708	182730802
1478	ACTGGCCGCTTCACTGaagtcccctgtgtagcctttcttatttgtgtggctgggaAATGTTCGGATGCATCGccccctgtgcaagttcccttatctatgcctgcagtctgtGGTACCTCTAGAtgcgtaatgtAGATCGGAAGAGCGTCG	tgcgtaatgt	ScrambleMotif	chr1	182730708	182730802
1479	ACTGGCCGCTTCACTGaagtcccctgtgtagcctttcttatttgtgtggctgggaAATGTTCGGATGCATCGccccctgtgcaagttcccttatctatgcctgcagtctgtGGTACCTCTAGAcattagatcaAGATCGGAAGAGCGTCG	cattagatca	ScrambleMotif	chr1	182730708	182730802
1480	ACTGGCCGCTTCACTGaagtcccctgtgtagcctttcttatttgtgtggctgggaAATGTTCGGATGCATCGccccctgtgcaagttcccttatctatgcctgcagtctgtGGTACCTCTAGAgcaccagtgaAGATCGGAAGAGCGTCG	gcaccagtga	ScrambleMotif	chr1	182730708	182730802
1481	ACTGGCCGCTTCACTGaaaggaatgtgagttggtactgataacgcctggtactgtgACATGTCTAGGCATGTagcaaaagcagaaaggaaagagaagagaagaaaagtgaaGGTACCTCTAGAtcaagcctggAGATCGGAAGAGCGTCG	tcaagcctgg	NativeMotif	chr11	5711743	5711837
1482	ACTGGCCGCTTCACTGaaaggaatgtgagttggtactgataacgcctggtactgtgACATGTCTAGGCATGTagcaaaagcagaaaggaaagagaagagaagaaaagtgaaGGTACCTCTAGActccgaggtgAGATCGGAAGAGCGTCG	ctccgaggtg	NativeMotif	chr11	5711743	5711837
1483	ACTGGCCGCTTCACTGaaaggaatgtgagttggtactgataacgcctggtactgtgACATGTCTAGGCATGTagcaaaagcagaaaggaaagagaagagaagaaaagtgaaGGTACCTCTAGAaggtgtcatgAGATCGGAAGAGCGTCG	aggtgtcatg	NativeMotif	chr11	5711743	5711837
1484	ACTGGCCGCTTCACTGaaaggaatgtgagttggtactgataacgcctggtactgtgACATGTCTAGGCATGTagcaaaagcagaaaggaaagagaagagaagaaaagtgaaGGTACCTCTAGAcataatcgccAGATCGGAAGAGCGTCG	cataatcgcc	NativeMotif	chr11	5711743	5711837
1485	ACTGGCCGCTTCACTGaaaggaatgtgagttggtactgataacgcctggtactgtgACATGTCTAGGCATGTagcaaaagcagaaaggaaagagaagagaagaaaagtgaaGGTACCTCTAGAggccaattagAGATCGGAAGAGCGTCG	ggccaattag	NativeMotif	chr11	5711743	5711837
1486	ACTGGCCGCTTCACTGaaaggaatgtgagttggtactgataacgcctggtactgtgACATGTCTAGGCATGTagcaaaagcagaaaggaaagagaagagaagaaaagtgaaGGTACCTCTAGActgacgtgagAGATCGGAAGAGCGTCG	ctgacgtgag	NativeMotif	chr11	5711743	5711837
1487	ACTGGCCGCTTCACTGaaaggaatgtgagttggtactgataacgcctggtactgtgACATGTCTAGGCATGTagcaaaagcagaaaggaaagagaagagaagaaaagtgaaGGTACCTCTAGAccgccaggtgAGATCGGAAGAGCGTCG	ccgccaggtg	NativeMotif	chr11	5711743	5711837
1488	ACTGGCCGCTTCACTGaaaggaatgtgagttggtactgataacgcctggtactgtgACATGTCTAGGCATGTagcaaaagcagaaaggaaagagaagagaagaaaagtgaaGGTACCTCTAGAgacatgccagAGATCGGAAGAGCGTCG	gacatgccag	NativeMotif	chr11	5711743	5711837
1489	ACTGGCCGCTTCACTGaaaggaatgtgagttggtactgataacgcctggtactgtgACATGTCTAGGCATGTagcaaaagcagaaaggaaagagaagagaagaaaagtgaaGGTACCTCTAGAcgtgacgtggAGATCGGAAGAGCGTCG	cgtgacgtgg	NativeMotif	chr11	5711743	5711837
1490	ACTGGCCGCTTCACTGaaaggaatgtgagttggtactgataacgcctggtactgtgACATGTCTAGGCATGTagcaaaagcagaaaggaaagagaagagaagaaaagtgaaGGTACCTCTAGAtcctcacctgAGATCGGAAGAGCGTCG	tcctcacctg	NativeMotif	chr11	5711743	5711837
1491	ACTGGCCGCTTCACTGaaaggaatgtgagttggtactgataacgcctggtactgtgTTTAGGGATCCTCAGAagcaaaagcagaaaggaaagagaagagaagaaaagtgaaGGTACCTCTAGAcgattcttgaAGATCGGAAGAGCGTCG	cgattcttga	ScrambleMotif	chr11	5711743	5711837
1492	ACTGGCCGCTTCACTGaaaggaatgtgagttggtactgataacgcctggtactgtgTTTAGGGATCCTCAGAagcaaaagcagaaaggaaagagaagagaagaaaagtgaaGGTACCTCTAGAgcattctgacAGATCGGAAGAGCGTCG	gcattctgac	ScrambleMotif	chr11	5711743	5711837
1493	ACTGGCCGCTTCACTGaaaggaatgtgagttggtactgataacgcctggtactgtgTTTAGGGATCCTCAGAagcaaaagcagaaaggaaagagaagagaagaaaagtgaaGGTACCTCTAGAaaccatccgcAGATCGGAAGAGCGTCG	aaccatccgc	ScrambleMotif	chr11	5711743	5711837
1494	ACTGGCCGCTTCACTGaaaggaatgtgagttggtactgataacgcctggtactgtgTTTAGGGATCCTCAGAagcaaaagcagaaaggaaagagaagagaagaaaagtgaaGGTACCTCTAGAgccatgcatcAGATCGGAAGAGCGTCG	gccatgcatc	ScrambleMotif	chr11	5711743	5711837
1495	ACTGGCCGCTTCACTGaaaggaatgtgagttggtactgataacgcctggtactgtgTTTAGGGATCCTCAGAagcaaaagcagaaaggaaagagaagagaagaaaagtgaaGGTACCTCTAGAgagcgcatagAGATCGGAAGAGCGTCG	gagcgcatag	ScrambleMotif	chr11	5711743	5711837
1496	ACTGGCCGCTTCACTGaaaggaatgtgagttggtactgataacgcctggtactgtgTTTAGGGATCCTCAGAagcaaaagcagaaaggaaagagaagagaagaaaagtgaaGGTACCTCTAGAcgccttatcgAGATCGGAAGAGCGTCG	cgccttatcg	ScrambleMotif	chr11	5711743	5711837
1497	ACTGGCCGCTTCACTGaaaggaatgtgagttggtactgataacgcctggtactgtgTTTAGGGATCCTCAGAagcaaaagcagaaaggaaagagaagagaagaaaagtgaaGGTACCTCTAGAcactgacggtAGATCGGAAGAGCGTCG	cactgacggt	ScrambleMotif	chr11	5711743	5711837
1498	ACTGGCCGCTTCACTGaaaggaatgtgagttggtactgataacgcctggtactgtgTTTAGGGATCCTCAGAagcaaaagcagaaaggaaagagaagagaagaaaagtgaaGGTACCTCTAGAcagacaatgtAGATCGGAAGAGCGTCG	cagacaatgt	ScrambleMotif	chr11	5711743	5711837
1499	ACTGGCCGCTTCACTGaaaggaatgtgagttggtactgataacgcctggtactgtgTTTAGGGATCCTCAGAagcaaaagcagaaaggaaagagaagagaagaaaagtgaaGGTACCTCTAGAtcatacgccaAGATCGGAAGAGCGTCG	tcatacgcca	ScrambleMotif	chr11	5711743	5711837
1500	ACTGGCCGCTTCACTGaaaggaatgtgagttggtactgataacgcctggtactgtgTTTAGGGATCCTCAGAagcaaaagcagaaaggaaagagaagagaagaaaagtgaaGGTACCTCTAGAcatataggttAGATCGGAAGAGCGTCG	catataggtt	ScrambleMotif	chr11	5711743	5711837
1501	ACTGGCCGCTTCACTGttctcagcttgaatataattcagaatgagctgtccctgaACATGTCTGGGACATGTtctgggaagctgacctacaggaagcctaatttacatcaaGGTACCTCTAGAgccatagcgaAGATCGGAAGAGCGTCG	gccatagcga	NativeMotif	chr7	123886606	123886700
1502	ACTGGCCGCTTCACTGttctcagcttgaatataattcagaatgagctgtccctgaACATGTCTGGGACATGTtctgggaagctgacctacaggaagcctaatttacatcaaGGTACCTCTAGAagcagttcgcAGATCGGAAGAGCGTCG	agcagttcgc	NativeMotif	chr7	123886606	123886700
1503	ACTGGCCGCTTCACTGttctcagcttgaatataattcagaatgagctgtccctgaACATGTCTGGGACATGTtctgggaagctgacctacaggaagcctaatttacatcaaGGTACCTCTAGAaactatgagtAGATCGGAAGAGCGTCG	aactatgagt	NativeMotif	chr7	123886606	123886700
1504	ACTGGCCGCTTCACTGttctcagcttgaatataattcagaatgagctgtccctgaACATGTCTGGGACATGTtctgggaagctgacctacaggaagcctaatttacatcaaGGTACCTCTAGAgtcggatggaAGATCGGAAGAGCGTCG	gtcggatgga	NativeMotif	chr7	123886606	123886700
1505	ACTGGCCGCTTCACTGttctcagcttgaatataattcagaatgagctgtccctgaACATGTCTGGGACATGTtctgggaagctgacctacaggaagcctaatttacatcaaGGTACCTCTAGAcctatcgttgAGATCGGAAGAGCGTCG	cctatcgttg	NativeMotif	chr7	123886606	123886700
1506	ACTGGCCGCTTCACTGttctcagcttgaatataattcagaatgagctgtccctgaACATGTCTGGGACATGTtctgggaagctgacctacaggaagcctaatttacatcaaGGTACCTCTAGAagcgtcatgaAGATCGGAAGAGCGTCG	agcgtcatga	NativeMotif	chr7	123886606	123886700
1507	ACTGGCCGCTTCACTGttctcagcttgaatataattcagaatgagctgtccctgaACATGTCTGGGACATGTtctgggaagctgacctacaggaagcctaatttacatcaaGGTACCTCTAGAatcaaattagAGATCGGAAGAGCGTCG	atcaaattag	NativeMotif	chr7	123886606	123886700
1508	ACTGGCCGCTTCACTGttctcagcttgaatataattcagaatgagctgtccctgaACATGTCTGGGACATGTtctgggaagctgacctacaggaagcctaatttacatcaaGGTACCTCTAGAacccatacgtAGATCGGAAGAGCGTCG	acccatacgt	NativeMotif	chr7	123886606	123886700
1509	ACTGGCCGCTTCACTGttctcagcttgaatataattcagaatgagctgtccctgaACATGTCTGGGACATGTtctgggaagctgacctacaggaagcctaatttacatcaaGGTACCTCTAGAcggatcgctgAGATCGGAAGAGCGTCG	cggatcgctg	NativeMotif	chr7	123886606	123886700
1510	ACTGGCCGCTTCACTGttctcagcttgaatataattcagaatgagctgtccctgaACATGTCTGGGACATGTtctgggaagctgacctacaggaagcctaatttacatcaaGGTACCTCTAGActtacctgtcAGATCGGAAGAGCGTCG	cttacctgtc	NativeMotif	chr7	123886606	123886700
1511	ACTGGCCGCTTCACTGttctcagcttgaatataattcagaatgagctgtccctgaTGGAAGGTTCATCTCAGtctgggaagctgacctacaggaagcctaatttacatcaaGGTACCTCTAGActatcccggcAGATCGGAAGAGCGTCG	ctatcccggc	ScrambleMotif	chr7	123886606	123886700
1512	ACTGGCCGCTTCACTGttctcagcttgaatataattcagaatgagctgtccctgaTGGAAGGTTCATCTCAGtctgggaagctgacctacaggaagcctaatttacatcaaGGTACCTCTAGAaaccaatgtcAGATCGGAAGAGCGTCG	aaccaatgtc	ScrambleMotif	chr7	123886606	123886700
1513	ACTGGCCGCTTCACTGttctcagcttgaatataattcagaatgagctgtccctgaTGGAAGGTTCATCTCAGtctgggaagctgacctacaggaagcctaatttacatcaaGGTACCTCTAGAgtccggatgcAGATCGGAAGAGCGTCG	gtccggatgc	ScrambleMotif	chr7	123886606	123886700
1514	ACTGGCCGCTTCACTGttctcagcttgaatataattcagaatgagctgtccctgaTGGAAGGTTCATCTCAGtctgggaagctgacctacaggaagcctaatttacatcaaGGTACCTCTAGAtacgagtaggAGATCGGAAGAGCGTCG	tacgagtagg	ScrambleMotif	chr7	123886606	123886700
1515	ACTGGCCGCTTCACTGttctcagcttgaatataattcagaatgagctgtccctgaTGGAAGGTTCATCTCAGtctgggaagctgacctacaggaagcctaatttacatcaaGGTACCTCTAGAttcgatggctAGATCGGAAGAGCGTCG	ttcgatggct	ScrambleMotif	chr7	123886606	123886700
1516	ACTGGCCGCTTCACTGttctcagcttgaatataattcagaatgagctgtccctgaTGGAAGGTTCATCTCAGtctgggaagctgacctacaggaagcctaatttacatcaaGGTACCTCTAGAcagcttgaatAGATCGGAAGAGCGTCG	cagcttgaat	ScrambleMotif	chr7	123886606	123886700
1517	ACTGGCCGCTTCACTGttctcagcttgaatataattcagaatgagctgtccctgaTGGAAGGTTCATCTCAGtctgggaagctgacctacaggaagcctaatttacatcaaGGTACCTCTAGAccatgggcttAGATCGGAAGAGCGTCG	ccatgggctt	ScrambleMotif	chr7	123886606	123886700
1518	ACTGGCCGCTTCACTGttctcagcttgaatataattcagaatgagctgtccctgaTGGAAGGTTCATCTCAGtctgggaagctgacctacaggaagcctaatttacatcaaGGTACCTCTAGAgcatagagttAGATCGGAAGAGCGTCG	gcatagagtt	ScrambleMotif	chr7	123886606	123886700
1519	ACTGGCCGCTTCACTGttctcagcttgaatataattcagaatgagctgtccctgaTGGAAGGTTCATCTCAGtctgggaagctgacctacaggaagcctaatttacatcaaGGTACCTCTAGAtgaaaccatgAGATCGGAAGAGCGTCG	tgaaaccatg	ScrambleMotif	chr7	123886606	123886700
1520	ACTGGCCGCTTCACTGttctcagcttgaatataattcagaatgagctgtccctgaTGGAAGGTTCATCTCAGtctgggaagctgacctacaggaagcctaatttacatcaaGGTACCTCTAGAaccatcaaggAGATCGGAAGAGCGTCG	accatcaagg	ScrambleMotif	chr7	123886606	123886700
1521	ACTGGCCGCTTCACTGgagtactcacataaaggctgcattcacaattgaggttagaACTTGTCTAGGCATGTctagtgagcaatgggaggagtctgctaggaaagtactttGGTACCTCTAGAgccaccttgaAGATCGGAAGAGCGTCG	gccaccttga	NativeMotif	chr10	89602985	89603079
1522	ACTGGCCGCTTCACTGgagtactcacataaaggctgcattcacaattgaggttagaACTTGTCTAGGCATGTctagtgagcaatgggaggagtctgctaggaaagtactttGGTACCTCTAGActgatgtgctAGATCGGAAGAGCGTCG	ctgatgtgct	NativeMotif	chr10	89602985	89603079
1523	ACTGGCCGCTTCACTGgagtactcacataaaggctgcattcacaattgaggttagaACTTGTCTAGGCATGTctagtgagcaatgggaggagtctgctaggaaagtactttGGTACCTCTAGAcgactcagacAGATCGGAAGAGCGTCG	cgactcagac	NativeMotif	chr10	89602985	89603079
1524	ACTGGCCGCTTCACTGgagtactcacataaaggctgcattcacaattgaggttagaACTTGTCTAGGCATGTctagtgagcaatgggaggagtctgctaggaaagtactttGGTACCTCTAGAcagcgtcagcAGATCGGAAGAGCGTCG	cagcgtcagc	NativeMotif	chr10	89602985	89603079
1525	ACTGGCCGCTTCACTGgagtactcacataaaggctgcattcacaattgaggttagaACTTGTCTAGGCATGTctagtgagcaatgggaggagtctgctaggaaagtactttGGTACCTCTAGAgcttactatgAGATCGGAAGAGCGTCG	gcttactatg	NativeMotif	chr10	89602985	89603079
1526	ACTGGCCGCTTCACTGgagtactcacataaaggctgcattcacaattgaggttagaACTTGTCTAGGCATGTctagtgagcaatgggaggagtctgctaggaaagtactttGGTACCTCTAGAcggccatggcAGATCGGAAGAGCGTCG	cggccatggc	NativeMotif	chr10	89602985	89603079
1527	ACTGGCCGCTTCACTGgagtactcacataaaggctgcattcacaattgaggttagaACTTGTCTAGGCATGTctagtgagcaatgggaggagtctgctaggaaagtactttGGTACCTCTAGAgtcctacgtgAGATCGGAAGAGCGTCG	gtcctacgtg	NativeMotif	chr10	89602985	89603079
1528	ACTGGCCGCTTCACTGgagtactcacataaaggctgcattcacaattgaggttagaACTTGTCTAGGCATGTctagtgagcaatgggaggagtctgctaggaaagtactttGGTACCTCTAGAtactattagaAGATCGGAAGAGCGTCG	tactattaga	NativeMotif	chr10	89602985	89603079
1529	ACTGGCCGCTTCACTGgagtactcacataaaggctgcattcacaattgaggttagaACTTGTCTAGGCATGTctagtgagcaatgggaggagtctgctaggaaagtactttGGTACCTCTAGAcaagagtgtcAGATCGGAAGAGCGTCG	caagagtgtc	NativeMotif	chr10	89602985	89603079
1530	ACTGGCCGCTTCACTGgagtactcacataaaggctgcattcacaattgaggttagaACTTGTCTAGGCATGTctagtgagcaatgggaggagtctgctaggaaagtactttGGTACCTCTAGAacagaatgacAGATCGGAAGAGCGTCG	acagaatgac	NativeMotif	chr10	89602985	89603079
1531	ACTGGCCGCTTCACTGgagtactcacataaaggctgcattcacaattgaggttagaTAGTTCGGCACTTGTActagtgagcaatgggaggagtctgctaggaaagtactttGGTACCTCTAGAcattcgaccgAGATCGGAAGAGCGTCG	cattcgaccg	ScrambleMotif	chr10	89602985	89603079
1532	ACTGGCCGCTTCACTGgagtactcacataaaggctgcattcacaattgaggttagaTAGTTCGGCACTTGTActagtgagcaatgggaggagtctgctaggaaagtactttGGTACCTCTAGActaaacgtggAGATCGGAAGAGCGTCG	ctaaacgtgg	ScrambleMotif	chr10	89602985	89603079
1533	ACTGGCCGCTTCACTGgagtactcacataaaggctgcattcacaattgaggttagaTAGTTCGGCACTTGTActagtgagcaatgggaggagtctgctaggaaagtactttGGTACCTCTAGAacgttatctgAGATCGGAAGAGCGTCG	acgttatctg	ScrambleMotif	chr10	89602985	89603079
1534	ACTGGCCGCTTCACTGgagtactcacataaaggctgcattcacaattgaggttagaTAGTTCGGCACTTGTActagtgagcaatgggaggagtctgctaggaaagtactttGGTACCTCTAGAgtcataaggaAGATCGGAAGAGCGTCG	gtcataagga	ScrambleMotif	chr10	89602985	89603079
1535	ACTGGCCGCTTCACTGgagtactcacataaaggctgcattcacaattgaggttagaTAGTTCGGCACTTGTActagtgagcaatgggaggagtctgctaggaaagtactttGGTACCTCTAGAtctcgtatgaAGATCGGAAGAGCGTCG	tctcgtatga	ScrambleMotif	chr10	89602985	89603079
1536	ACTGGCCGCTTCACTGgagtactcacataaaggctgcattcacaattgaggttagaTAGTTCGGCACTTGTActagtgagcaatgggaggagtctgctaggaaagtactttGGTACCTCTAGAtacttgatgcAGATCGGAAGAGCGTCG	tacttgatgc	ScrambleMotif	chr10	89602985	89603079
1537	ACTGGCCGCTTCACTGgagtactcacataaaggctgcattcacaattgaggttagaTAGTTCGGCACTTGTActagtgagcaatgggaggagtctgctaggaaagtactttGGTACCTCTAGAtccaaagtcgAGATCGGAAGAGCGTCG	tccaaagtcg	ScrambleMotif	chr10	89602985	89603079
1538	ACTGGCCGCTTCACTGgagtactcacataaaggctgcattcacaattgaggttagaTAGTTCGGCACTTGTActagtgagcaatgggaggagtctgctaggaaagtactttGGTACCTCTAGAcccatgaggaAGATCGGAAGAGCGTCG	cccatgagga	ScrambleMotif	chr10	89602985	89603079
1539	ACTGGCCGCTTCACTGgagtactcacataaaggctgcattcacaattgaggttagaTAGTTCGGCACTTGTActagtgagcaatgggaggagtctgctaggaaagtactttGGTACCTCTAGAgcccattgacAGATCGGAAGAGCGTCG	gcccattgac	ScrambleMotif	chr10	89602985	89603079
1540	ACTGGCCGCTTCACTGgagtactcacataaaggctgcattcacaattgaggttagaTAGTTCGGCACTTGTActagtgagcaatgggaggagtctgctaggaaagtactttGGTACCTCTAGAcaagttagctAGATCGGAAGAGCGTCG	caagttagct	ScrambleMotif	chr10	89602985	89603079
1541	ACTGGCCGCTTCACTGtctagcctgcaaacaactcttccgctctgattgtgccctgACATGCCCAGACATGTtcagacatgccttgtactctaacagacaaactactcctaGGTACCTCTAGAacatgcttagAGATCGGAAGAGCGTCG	acatgcttag	NativeMotif	chr21	34739641	34739735
1542	ACTGGCCGCTTCACTGtctagcctgcaaacaactcttccgctctgattgtgccctgACATGCCCAGACATGTtcagacatgccttgtactctaacagacaaactactcctaGGTACCTCTAGAccattgcgtaAGATCGGAAGAGCGTCG	ccattgcgta	NativeMotif	chr21	34739641	34739735
1543	ACTGGCCGCTTCACTGtctagcctgcaaacaactcttccgctctgattgtgccctgACATGCCCAGACATGTtcagacatgccttgtactctaacagacaaactactcctaGGTACCTCTAGAcaaatatcgcAGATCGGAAGAGCGTCG	caaatatcgc	NativeMotif	chr21	34739641	34739735
1544	ACTGGCCGCTTCACTGtctagcctgcaaacaactcttccgctctgattgtgccctgACATGCCCAGACATGTtcagacatgccttgtactctaacagacaaactactcctaGGTACCTCTAGAgcgactttggAGATCGGAAGAGCGTCG	gcgactttgg	NativeMotif	chr21	34739641	34739735
1545	ACTGGCCGCTTCACTGtctagcctgcaaacaactcttccgctctgattgtgccctgACATGCCCAGACATGTtcagacatgccttgtactctaacagacaaactactcctaGGTACCTCTAGAcgaaacgtgaAGATCGGAAGAGCGTCG	cgaaacgtga	NativeMotif	chr21	34739641	34739735
1546	ACTGGCCGCTTCACTGtctagcctgcaaacaactcttccgctctgattgtgccctgACATGCCCAGACATGTtcagacatgccttgtactctaacagacaaactactcctaGGTACCTCTAGAagtgacatggAGATCGGAAGAGCGTCG	agtgacatgg	NativeMotif	chr21	34739641	34739735
1547	ACTGGCCGCTTCACTGtctagcctgcaaacaactcttccgctctgattgtgccctgACATGCCCAGACATGTtcagacatgccttgtactctaacagacaaactactcctaGGTACCTCTAGAcgcattacgtAGATCGGAAGAGCGTCG	cgcattacgt	NativeMotif	chr21	34739641	34739735
1548	ACTGGCCGCTTCACTGtctagcctgcaaacaactcttccgctctgattgtgccctgACATGCCCAGACATGTtcagacatgccttgtactctaacagacaaactactcctaGGTACCTCTAGActagcaaatgAGATCGGAAGAGCGTCG	ctagcaaatg	NativeMotif	chr21	34739641	34739735
1549	ACTGGCCGCTTCACTGtctagcctgcaaacaactcttccgctctgattgtgccctgACATGCCCAGACATGTtcagacatgccttgtactctaacagacaaactactcctaGGTACCTCTAGAaacgtgatgtAGATCGGAAGAGCGTCG	aacgtgatgt	NativeMotif	chr21	34739641	34739735
1550	ACTGGCCGCTTCACTGtctagcctgcaaacaactcttccgctctgattgtgccctgACATGCCCAGACATGTtcagacatgccttgtactctaacagacaaactactcctaGGTACCTCTAGAtctctgatggAGATCGGAAGAGCGTCG	tctctgatgg	NativeMotif	chr21	34739641	34739735
1551	ACTGGCCGCTTCACTGtctagcctgcaaacaactcttccgctctgattgtgccctgCAATGACTAAGCGTCCtcagacatgccttgtactctaacagacaaactactcctaGGTACCTCTAGAgcataatgggAGATCGGAAGAGCGTCG	gcataatggg	ScrambleMotif	chr21	34739641	34739735
1552	ACTGGCCGCTTCACTGtctagcctgcaaacaactcttccgctctgattgtgccctgCAATGACTAAGCGTCCtcagacatgccttgtactctaacagacaaactactcctaGGTACCTCTAGAcacgtcaagaAGATCGGAAGAGCGTCG	cacgtcaaga	ScrambleMotif	chr21	34739641	34739735
1553	ACTGGCCGCTTCACTGtctagcctgcaaacaactcttccgctctgattgtgccctgCAATGACTAAGCGTCCtcagacatgccttgtactctaacagacaaactactcctaGGTACCTCTAGAcgggaagtgtAGATCGGAAGAGCGTCG	cgggaagtgt	ScrambleMotif	chr21	34739641	34739735
1554	ACTGGCCGCTTCACTGtctagcctgcaaacaactcttccgctctgattgtgccctgCAATGACTAAGCGTCCtcagacatgccttgtactctaacagacaaactactcctaGGTACCTCTAGAcattaaactgAGATCGGAAGAGCGTCG	cattaaactg	ScrambleMotif	chr21	34739641	34739735
1555	ACTGGCCGCTTCACTGtctagcctgcaaacaactcttccgctctgattgtgccctgCAATGACTAAGCGTCCtcagacatgccttgtactctaacagacaaactactcctaGGTACCTCTAGAtctatcttgcAGATCGGAAGAGCGTCG	tctatcttgc	ScrambleMotif	chr21	34739641	34739735
1556	ACTGGCCGCTTCACTGtctagcctgcaaacaactcttccgctctgattgtgccctgCAATGACTAAGCGTCCtcagacatgccttgtactctaacagacaaactactcctaGGTACCTCTAGAagcatccgccAGATCGGAAGAGCGTCG	agcatccgcc	ScrambleMotif	chr21	34739641	34739735
1557	ACTGGCCGCTTCACTGtctagcctgcaaacaactcttccgctctgattgtgccctgCAATGACTAAGCGTCCtcagacatgccttgtactctaacagacaaactactcctaGGTACCTCTAGAcgcttagtgcAGATCGGAAGAGCGTCG	cgcttagtgc	ScrambleMotif	chr21	34739641	34739735
1558	ACTGGCCGCTTCACTGtctagcctgcaaacaactcttccgctctgattgtgccctgCAATGACTAAGCGTCCtcagacatgccttgtactctaacagacaaactactcctaGGTACCTCTAGAcagatcctgcAGATCGGAAGAGCGTCG	cagatcctgc	ScrambleMotif	chr21	34739641	34739735
1559	ACTGGCCGCTTCACTGtctagcctgcaaacaactcttccgctctgattgtgccctgCAATGACTAAGCGTCCtcagacatgccttgtactctaacagacaaactactcctaGGTACCTCTAGAcccttagtggAGATCGGAAGAGCGTCG	cccttagtgg	ScrambleMotif	chr21	34739641	34739735
1560	ACTGGCCGCTTCACTGtctagcctgcaaacaactcttccgctctgattgtgccctgCAATGACTAAGCGTCCtcagacatgccttgtactctaacagacaaactactcctaGGTACCTCTAGAaccgatagggAGATCGGAAGAGCGTCG	accgataggg	ScrambleMotif	chr21	34739641	34739735
1561	ACTGGCCGCTTCACTGtgactgcccacgtatcgggggacagaattttccattgcggGCATGTCTGGGCAAGTctcctgtgcagcctttcttatttgtgcagctgtgggcatGGTACCTCTAGAcatctaatgtAGATCGGAAGAGCGTCG	catctaatgt	NativeMotif	chr6	31358415	31358509
1562	ACTGGCCGCTTCACTGtgactgcccacgtatcgggggacagaattttccattgcggGCATGTCTGGGCAAGTctcctgtgcagcctttcttatttgtgcagctgtgggcatGGTACCTCTAGAcgactcgaaaAGATCGGAAGAGCGTCG	cgactcgaaa	NativeMotif	chr6	31358415	31358509
1563	ACTGGCCGCTTCACTGtgactgcccacgtatcgggggacagaattttccattgcggGCATGTCTGGGCAAGTctcctgtgcagcctttcttatttgtgcagctgtgggcatGGTACCTCTAGAccgactcatgAGATCGGAAGAGCGTCG	ccgactcatg	NativeMotif	chr6	31358415	31358509
1564	ACTGGCCGCTTCACTGtgactgcccacgtatcgggggacagaattttccattgcggGCATGTCTGGGCAAGTctcctgtgcagcctttcttatttgtgcagctgtgggcatGGTACCTCTAGAccgcaattggAGATCGGAAGAGCGTCG	ccgcaattgg	NativeMotif	chr6	31358415	31358509
1565	ACTGGCCGCTTCACTGtgactgcccacgtatcgggggacagaattttccattgcggGCATGTCTGGGCAAGTctcctgtgcagcctttcttatttgtgcagctgtgggcatGGTACCTCTAGAtctacgctcgAGATCGGAAGAGCGTCG	tctacgctcg	NativeMotif	chr6	31358415	31358509
1566	ACTGGCCGCTTCACTGtgactgcccacgtatcgggggacagaattttccattgcggGCATGTCTGGGCAAGTctcctgtgcagcctttcttatttgtgcagctgtgggcatGGTACCTCTAGAgtccataccgAGATCGGAAGAGCGTCG	gtccataccg	NativeMotif	chr6	31358415	31358509
1567	ACTGGCCGCTTCACTGtgactgcccacgtatcgggggacagaattttccattgcggGCATGTCTGGGCAAGTctcctgtgcagcctttcttatttgtgcagctgtgggcatGGTACCTCTAGAcatggctcgaAGATCGGAAGAGCGTCG	catggctcga	NativeMotif	chr6	31358415	31358509
1568	ACTGGCCGCTTCACTGtgactgcccacgtatcgggggacagaattttccattgcggGCATGTCTGGGCAAGTctcctgtgcagcctttcttatttgtgcagctgtgggcatGGTACCTCTAGAgctattgcatAGATCGGAAGAGCGTCG	gctattgcat	NativeMotif	chr6	31358415	31358509
1569	ACTGGCCGCTTCACTGtgactgcccacgtatcgggggacagaattttccattgcggGCATGTCTGGGCAAGTctcctgtgcagcctttcttatttgtgcagctgtgggcatGGTACCTCTAGActcgatgttgAGATCGGAAGAGCGTCG	ctcgatgttg	NativeMotif	chr6	31358415	31358509
1570	ACTGGCCGCTTCACTGtgactgcccacgtatcgggggacagaattttccattgcggGCATGTCTGGGCAAGTctcctgtgcagcctttcttatttgtgcagctgtgggcatGGTACCTCTAGAccatccatgaAGATCGGAAGAGCGTCG	ccatccatga	NativeMotif	chr6	31358415	31358509
1571	ACTGGCCGCTTCACTGtgactgcccacgtatcgggggacagaattttccattgcggCTGCAGAGGGATGTCTctcctgtgcagcctttcttatttgtgcagctgtgggcatGGTACCTCTAGActtgaatgatAGATCGGAAGAGCGTCG	cttgaatgat	ScrambleMotif	chr6	31358415	31358509
1572	ACTGGCCGCTTCACTGtgactgcccacgtatcgggggacagaattttccattgcggCTGCAGAGGGATGTCTctcctgtgcagcctttcttatttgtgcagctgtgggcatGGTACCTCTAGAacattatccgAGATCGGAAGAGCGTCG	acattatccg	ScrambleMotif	chr6	31358415	31358509
1573	ACTGGCCGCTTCACTGtgactgcccacgtatcgggggacagaattttccattgcggCTGCAGAGGGATGTCTctcctgtgcagcctttcttatttgtgcagctgtgggcatGGTACCTCTAGAcactgatcacAGATCGGAAGAGCGTCG	cactgatcac	ScrambleMotif	chr6	31358415	31358509
1574	ACTGGCCGCTTCACTGtgactgcccacgtatcgggggacagaattttccattgcggCTGCAGAGGGATGTCTctcctgtgcagcctttcttatttgtgcagctgtgggcatGGTACCTCTAGAggcatcgcgtAGATCGGAAGAGCGTCG	ggcatcgcgt	ScrambleMotif	chr6	31358415	31358509
1575	ACTGGCCGCTTCACTGtgactgcccacgtatcgggggacagaattttccattgcggCTGCAGAGGGATGTCTctcctgtgcagcctttcttatttgtgcagctgtgggcatGGTACCTCTAGAcaaattatgcAGATCGGAAGAGCGTCG	caaattatgc	ScrambleMotif	chr6	31358415	31358509
1576	ACTGGCCGCTTCACTGtgactgcccacgtatcgggggacagaattttccattgcggCTGCAGAGGGATGTCTctcctgtgcagcctttcttatttgtgcagctgtgggcatGGTACCTCTAGAcgtgaagatgAGATCGGAAGAGCGTCG	cgtgaagatg	ScrambleMotif	chr6	31358415	31358509
1577	ACTGGCCGCTTCACTGtgactgcccacgtatcgggggacagaattttccattgcggCTGCAGAGGGATGTCTctcctgtgcagcctttcttatttgtgcagctgtgggcatGGTACCTCTAGAtagcgatgttAGATCGGAAGAGCGTCG	tagcgatgtt	ScrambleMotif	chr6	31358415	31358509
1578	ACTGGCCGCTTCACTGtgactgcccacgtatcgggggacagaattttccattgcggCTGCAGAGGGATGTCTctcctgtgcagcctttcttatttgtgcagctgtgggcatGGTACCTCTAGAacaatgctgtAGATCGGAAGAGCGTCG	acaatgctgt	ScrambleMotif	chr6	31358415	31358509
1579	ACTGGCCGCTTCACTGtgactgcccacgtatcgggggacagaattttccattgcggCTGCAGAGGGATGTCTctcctgtgcagcctttcttatttgtgcagctgtgggcatGGTACCTCTAGAcactttgactAGATCGGAAGAGCGTCG	cactttgact	ScrambleMotif	chr6	31358415	31358509
1580	ACTGGCCGCTTCACTGtgactgcccacgtatcgggggacagaattttccattgcggCTGCAGAGGGATGTCTctcctgtgcagcctttcttatttgtgcagctgtgggcatGGTACCTCTAGAagcatccgctAGATCGGAAGAGCGTCG	agcatccgct	ScrambleMotif	chr6	31358415	31358509
1581	ACTGGCCGCTTCACTGaagtctcctgtgcagcctttcttatttgtgcagctgtggGCATGTCTTAGGCAAGCccccctgtgcaagttcccttctttgtgcctgcaggccgtGGTACCTCTAGAcaatcatcagAGATCGGAAGAGCGTCG	caatcatcag	NativeMotif	chr6	31358467	31358561
1582	ACTGGCCGCTTCACTGaagtctcctgtgcagcctttcttatttgtgcagctgtggGCATGTCTTAGGCAAGCccccctgtgcaagttcccttctttgtgcctgcaggccgtGGTACCTCTAGActaccattcgAGATCGGAAGAGCGTCG	ctaccattcg	NativeMotif	chr6	31358467	31358561
1583	ACTGGCCGCTTCACTGaagtctcctgtgcagcctttcttatttgtgcagctgtggGCATGTCTTAGGCAAGCccccctgtgcaagttcccttctttgtgcctgcaggccgtGGTACCTCTAGAgactgtaatgAGATCGGAAGAGCGTCG	gactgtaatg	NativeMotif	chr6	31358467	31358561
1584	ACTGGCCGCTTCACTGaagtctcctgtgcagcctttcttatttgtgcagctgtggGCATGTCTTAGGCAAGCccccctgtgcaagttcccttctttgtgcctgcaggccgtGGTACCTCTAGAatcatctttgAGATCGGAAGAGCGTCG	atcatctttg	NativeMotif	chr6	31358467	31358561
1585	ACTGGCCGCTTCACTGaagtctcctgtgcagcctttcttatttgtgcagctgtggGCATGTCTTAGGCAAGCccccctgtgcaagttcccttctttgtgcctgcaggccgtGGTACCTCTAGActgctatcagAGATCGGAAGAGCGTCG	ctgctatcag	NativeMotif	chr6	31358467	31358561
1586	ACTGGCCGCTTCACTGaagtctcctgtgcagcctttcttatttgtgcagctgtggGCATGTCTTAGGCAAGCccccctgtgcaagttcccttctttgtgcctgcaggccgtGGTACCTCTAGAcgacccgtcgAGATCGGAAGAGCGTCG	cgacccgtcg	NativeMotif	chr6	31358467	31358561
1587	ACTGGCCGCTTCACTGaagtctcctgtgcagcctttcttatttgtgcagctgtggGCATGTCTTAGGCAAGCccccctgtgcaagttcccttctttgtgcctgcaggccgtGGTACCTCTAGAccaaatcacgAGATCGGAAGAGCGTCG	ccaaatcacg	NativeMotif	chr6	31358467	31358561
1588	ACTGGCCGCTTCACTGaagtctcctgtgcagcctttcttatttgtgcagctgtggGCATGTCTTAGGCAAGCccccctgtgcaagttcccttctttgtgcctgcaggccgtGGTACCTCTAGAtcactcccagAGATCGGAAGAGCGTCG	tcactcccag	NativeMotif	chr6	31358467	31358561
1589	ACTGGCCGCTTCACTGaagtctcctgtgcagcctttcttatttgtgcagctgtggGCATGTCTTAGGCAAGCccccctgtgcaagttcccttctttgtgcctgcaggccgtGGTACCTCTAGAcaggttaggcAGATCGGAAGAGCGTCG	caggttaggc	NativeMotif	chr6	31358467	31358561
1590	ACTGGCCGCTTCACTGaagtctcctgtgcagcctttcttatttgtgcagctgtggGCATGTCTTAGGCAAGCccccctgtgcaagttcccttctttgtgcctgcaggccgtGGTACCTCTAGAgtgcacatagAGATCGGAAGAGCGTCG	gtgcacatag	NativeMotif	chr6	31358467	31358561
1591	ACTGGCCGCTTCACTGaagtctcctgtgcagcctttcttatttgtgcagctgtggTTATGCGCGAAAGGCTCccccctgtgcaagttcccttctttgtgcctgcaggccgtGGTACCTCTAGAcacccatgtaAGATCGGAAGAGCGTCG	cacccatgta	ScrambleMotif	chr6	31358467	31358561
1592	ACTGGCCGCTTCACTGaagtctcctgtgcagcctttcttatttgtgcagctgtggTTATGCGCGAAAGGCTCccccctgtgcaagttcccttctttgtgcctgcaggccgtGGTACCTCTAGAcagttgtcttAGATCGGAAGAGCGTCG	cagttgtctt	ScrambleMotif	chr6	31358467	31358561
1593	ACTGGCCGCTTCACTGaagtctcctgtgcagcctttcttatttgtgcagctgtggTTATGCGCGAAAGGCTCccccctgtgcaagttcccttctttgtgcctgcaggccgtGGTACCTCTAGAgtcatccgggAGATCGGAAGAGCGTCG	gtcatccggg	ScrambleMotif	chr6	31358467	31358561
1594	ACTGGCCGCTTCACTGaagtctcctgtgcagcctttcttatttgtgcagctgtggTTATGCGCGAAAGGCTCccccctgtgcaagttcccttctttgtgcctgcaggccgtGGTACCTCTAGActaagggtgtAGATCGGAAGAGCGTCG	ctaagggtgt	ScrambleMotif	chr6	31358467	31358561
1595	ACTGGCCGCTTCACTGaagtctcctgtgcagcctttcttatttgtgcagctgtggTTATGCGCGAAAGGCTCccccctgtgcaagttcccttctttgtgcctgcaggccgtGGTACCTCTAGAaccgattcgcAGATCGGAAGAGCGTCG	accgattcgc	ScrambleMotif	chr6	31358467	31358561
1596	ACTGGCCGCTTCACTGaagtctcctgtgcagcctttcttatttgtgcagctgtggTTATGCGCGAAAGGCTCccccctgtgcaagttcccttctttgtgcctgcaggccgtGGTACCTCTAGAcgcgagctagAGATCGGAAGAGCGTCG	cgcgagctag	ScrambleMotif	chr6	31358467	31358561
1597	ACTGGCCGCTTCACTGaagtctcctgtgcagcctttcttatttgtgcagctgtggTTATGCGCGAAAGGCTCccccctgtgcaagttcccttctttgtgcctgcaggccgtGGTACCTCTAGAgacccatgtaAGATCGGAAGAGCGTCG	gacccatgta	ScrambleMotif	chr6	31358467	31358561
1598	ACTGGCCGCTTCACTGaagtctcctgtgcagcctttcttatttgtgcagctgtggTTATGCGCGAAAGGCTCccccctgtgcaagttcccttctttgtgcctgcaggccgtGGTACCTCTAGAtacaagtgatAGATCGGAAGAGCGTCG	tacaagtgat	ScrambleMotif	chr6	31358467	31358561
1599	ACTGGCCGCTTCACTGaagtctcctgtgcagcctttcttatttgtgcagctgtggTTATGCGCGAAAGGCTCccccctgtgcaagttcccttctttgtgcctgcaggccgtGGTACCTCTAGAtcagctaggtAGATCGGAAGAGCGTCG	tcagctaggt	ScrambleMotif	chr6	31358467	31358561
1600	ACTGGCCGCTTCACTGaagtctcctgtgcagcctttcttatttgtgcagctgtggTTATGCGCGAAAGGCTCccccctgtgcaagttcccttctttgtgcctgcaggccgtGGTACCTCTAGAcatttagcgaAGATCGGAAGAGCGTCG	catttagcga	ScrambleMotif	chr6	31358467	31358561
1601	ACTGGCCGCTTCACTGgtgtgtgtgtgtgtgtgtgtattccaaatcagttgtcctaGCTTGCTCCAGCATGCctgggcagaactagacaagccccagcccataatacatgcGGTACCTCTAGAaacgaaatgtAGATCGGAAGAGCGTCG	aacgaaatgt	NativeMotif	chr8	164615	164709
1602	ACTGGCCGCTTCACTGgtgtgtgtgtgtgtgtgtgtattccaaatcagttgtcctaGCTTGCTCCAGCATGCctgggcagaactagacaagccccagcccataatacatgcGGTACCTCTAGAcgctagttgcAGATCGGAAGAGCGTCG	cgctagttgc	NativeMotif	chr8	164615	164709
1603	ACTGGCCGCTTCACTGgtgtgtgtgtgtgtgtgtgtattccaaatcagttgtcctaGCTTGCTCCAGCATGCctgggcagaactagacaagccccagcccataatacatgcGGTACCTCTAGAaggcaccttgAGATCGGAAGAGCGTCG	aggcaccttg	NativeMotif	chr8	164615	164709
1604	ACTGGCCGCTTCACTGgtgtgtgtgtgtgtgtgtgtattccaaatcagttgtcctaGCTTGCTCCAGCATGCctgggcagaactagacaagccccagcccataatacatgcGGTACCTCTAGActatggacgcAGATCGGAAGAGCGTCG	ctatggacgc	NativeMotif	chr8	164615	164709
1605	ACTGGCCGCTTCACTGgtgtgtgtgtgtgtgtgtgtattccaaatcagttgtcctaGCTTGCTCCAGCATGCctgggcagaactagacaagccccagcccataatacatgcGGTACCTCTAGAccaatgcgctAGATCGGAAGAGCGTCG	ccaatgcgct	NativeMotif	chr8	164615	164709
1606	ACTGGCCGCTTCACTGgtgtgtgtgtgtgtgtgtgtattccaaatcagttgtcctaGCTTGCTCCAGCATGCctgggcagaactagacaagccccagcccataatacatgcGGTACCTCTAGAactaagtatgAGATCGGAAGAGCGTCG	actaagtatg	NativeMotif	chr8	164615	164709
1607	ACTGGCCGCTTCACTGgtgtgtgtgtgtgtgtgtgtattccaaatcagttgtcctaGCTTGCTCCAGCATGCctgggcagaactagacaagccccagcccataatacatgcGGTACCTCTAGAacatagcattAGATCGGAAGAGCGTCG	acatagcatt	NativeMotif	chr8	164615	164709
1608	ACTGGCCGCTTCACTGgtgtgtgtgtgtgtgtgtgtattccaaatcagttgtcctaGCTTGCTCCAGCATGCctgggcagaactagacaagccccagcccataatacatgcGGTACCTCTAGAtaaccagctgAGATCGGAAGAGCGTCG	taaccagctg	NativeMotif	chr8	164615	164709
1609	ACTGGCCGCTTCACTGgtgtgtgtgtgtgtgtgtgtattccaaatcagttgtcctaGCTTGCTCCAGCATGCctgggcagaactagacaagccccagcccataatacatgcGGTACCTCTAGAcatagacactAGATCGGAAGAGCGTCG	catagacact	NativeMotif	chr8	164615	164709
1610	ACTGGCCGCTTCACTGgtgtgtgtgtgtgtgtgtgtattccaaatcagttgtcctaGCTTGCTCCAGCATGCctgggcagaactagacaagccccagcccataatacatgcGGTACCTCTAGAgcatagtattAGATCGGAAGAGCGTCG	gcatagtatt	NativeMotif	chr8	164615	164709
1611	ACTGGCCGCTTCACTGgtgtgtgtgtgtgtgtgtgtattccaaatcagttgtcctaGTGTACCCGTGCATCCctgggcagaactagacaagccccagcccataatacatgcGGTACCTCTAGAcgatcacgacAGATCGGAAGAGCGTCG	cgatcacgac	ScrambleMotif	chr8	164615	164709
1612	ACTGGCCGCTTCACTGgtgtgtgtgtgtgtgtgtgtattccaaatcagttgtcctaGTGTACCCGTGCATCCctgggcagaactagacaagccccagcccataatacatgcGGTACCTCTAGAtctaattagtAGATCGGAAGAGCGTCG	tctaattagt	ScrambleMotif	chr8	164615	164709
1613	ACTGGCCGCTTCACTGgtgtgtgtgtgtgtgtgtgtattccaaatcagttgtcctaGTGTACCCGTGCATCCctgggcagaactagacaagccccagcccataatacatgcGGTACCTCTAGAgatacatcgtAGATCGGAAGAGCGTCG	gatacatcgt	ScrambleMotif	chr8	164615	164709
1614	ACTGGCCGCTTCACTGgtgtgtgtgtgtgtgtgtgtattccaaatcagttgtcctaGTGTACCCGTGCATCCctgggcagaactagacaagccccagcccataatacatgcGGTACCTCTAGActccatgatcAGATCGGAAGAGCGTCG	ctccatgatc	ScrambleMotif	chr8	164615	164709
1615	ACTGGCCGCTTCACTGgtgtgtgtgtgtgtgtgtgtattccaaatcagttgtcctaGTGTACCCGTGCATCCctgggcagaactagacaagccccagcccataatacatgcGGTACCTCTAGAacctatgagcAGATCGGAAGAGCGTCG	acctatgagc	ScrambleMotif	chr8	164615	164709
1616	ACTGGCCGCTTCACTGgtgtgtgtgtgtgtgtgtgtattccaaatcagttgtcctaGTGTACCCGTGCATCCctgggcagaactagacaagccccagcccataatacatgcGGTACCTCTAGAgcatagatacAGATCGGAAGAGCGTCG	gcatagatac	ScrambleMotif	chr8	164615	164709
1617	ACTGGCCGCTTCACTGgtgtgtgtgtgtgtgtgtgtattccaaatcagttgtcctaGTGTACCCGTGCATCCctgggcagaactagacaagccccagcccataatacatgcGGTACCTCTAGAactcaagtggAGATCGGAAGAGCGTCG	actcaagtgg	ScrambleMotif	chr8	164615	164709
1618	ACTGGCCGCTTCACTGgtgtgtgtgtgtgtgtgtgtattccaaatcagttgtcctaGTGTACCCGTGCATCCctgggcagaactagacaagccccagcccataatacatgcGGTACCTCTAGAacgtatgtgtAGATCGGAAGAGCGTCG	acgtatgtgt	ScrambleMotif	chr8	164615	164709
1619	ACTGGCCGCTTCACTGgtgtgtgtgtgtgtgtgtgtattccaaatcagttgtcctaGTGTACCCGTGCATCCctgggcagaactagacaagccccagcccataatacatgcGGTACCTCTAGAgggccaatgtAGATCGGAAGAGCGTCG	gggccaatgt	ScrambleMotif	chr8	164615	164709
1620	ACTGGCCGCTTCACTGgtgtgtgtgtgtgtgtgtgtattccaaatcagttgtcctaGTGTACCCGTGCATCCctgggcagaactagacaagccccagcccataatacatgcGGTACCTCTAGAcatgcgtattAGATCGGAAGAGCGTCG	catgcgtatt	ScrambleMotif	chr8	164615	164709
1621	ACTGGCCGCTTCACTGaccatatatatgtaggcttggttgagtgtaaaggttttagACATGCCTAGACATGCtcagacatttatgatagcctaagacaagtcttatcctaaGGTACCTCTAGAggctagtgtaAGATCGGAAGAGCGTCG	ggctagtgta	NativeMotif	chr7	81252700	81252794
1622	ACTGGCCGCTTCACTGaccatatatatgtaggcttggttgagtgtaaaggttttagACATGCCTAGACATGCtcagacatttatgatagcctaagacaagtcttatcctaaGGTACCTCTAGAacaccgttgaAGATCGGAAGAGCGTCG	acaccgttga	NativeMotif	chr7	81252700	81252794
1623	ACTGGCCGCTTCACTGaccatatatatgtaggcttggttgagtgtaaaggttttagACATGCCTAGACATGCtcagacatttatgatagcctaagacaagtcttatcctaaGGTACCTCTAGAggcatcgttcAGATCGGAAGAGCGTCG	ggcatcgttc	NativeMotif	chr7	81252700	81252794
1624	ACTGGCCGCTTCACTGaccatatatatgtaggcttggttgagtgtaaaggttttagACATGCCTAGACATGCtcagacatttatgatagcctaagacaagtcttatcctaaGGTACCTCTAGAgggcgcatgtAGATCGGAAGAGCGTCG	gggcgcatgt	NativeMotif	chr7	81252700	81252794
1625	ACTGGCCGCTTCACTGaccatatatatgtaggcttggttgagtgtaaaggttttagACATGCCTAGACATGCtcagacatttatgatagcctaagacaagtcttatcctaaGGTACCTCTAGAaccatgaaccAGATCGGAAGAGCGTCG	accatgaacc	NativeMotif	chr7	81252700	81252794
1626	ACTGGCCGCTTCACTGaccatatatatgtaggcttggttgagtgtaaaggttttagACATGCCTAGACATGCtcagacatttatgatagcctaagacaagtcttatcctaaGGTACCTCTAGAgagctatcagAGATCGGAAGAGCGTCG	gagctatcag	NativeMotif	chr7	81252700	81252794
1627	ACTGGCCGCTTCACTGaccatatatatgtaggcttggttgagtgtaaaggttttagACATGCCTAGACATGCtcagacatttatgatagcctaagacaagtcttatcctaaGGTACCTCTAGAcaatgttcatAGATCGGAAGAGCGTCG	caatgttcat	NativeMotif	chr7	81252700	81252794
1628	ACTGGCCGCTTCACTGaccatatatatgtaggcttggttgagtgtaaaggttttagACATGCCTAGACATGCtcagacatttatgatagcctaagacaagtcttatcctaaGGTACCTCTAGActcaatttcgAGATCGGAAGAGCGTCG	ctcaatttcg	NativeMotif	chr7	81252700	81252794
1629	ACTGGCCGCTTCACTGaccatatatatgtaggcttggttgagtgtaaaggttttagACATGCCTAGACATGCtcagacatttatgatagcctaagacaagtcttatcctaaGGTACCTCTAGAagcatagaccAGATCGGAAGAGCGTCG	agcatagacc	NativeMotif	chr7	81252700	81252794
1630	ACTGGCCGCTTCACTGaccatatatatgtaggcttggttgagtgtaaaggttttagACATGCCTAGACATGCtcagacatttatgatagcctaagacaagtcttatcctaaGGTACCTCTAGAgcatttgggaAGATCGGAAGAGCGTCG	gcatttggga	NativeMotif	chr7	81252700	81252794
1631	ACTGGCCGCTTCACTGaccatatatatgtaggcttggttgagtgtaaaggttttagAGAAGACCACCTTTGCtcagacatttatgatagcctaagacaagtcttatcctaaGGTACCTCTAGActgatcggatAGATCGGAAGAGCGTCG	ctgatcggat	ScrambleMotif	chr7	81252700	81252794
1632	ACTGGCCGCTTCACTGaccatatatatgtaggcttggttgagtgtaaaggttttagAGAAGACCACCTTTGCtcagacatttatgatagcctaagacaagtcttatcctaaGGTACCTCTAGActactcggttAGATCGGAAGAGCGTCG	ctactcggtt	ScrambleMotif	chr7	81252700	81252794
1633	ACTGGCCGCTTCACTGaccatatatatgtaggcttggttgagtgtaaaggttttagAGAAGACCACCTTTGCtcagacatttatgatagcctaagacaagtcttatcctaaGGTACCTCTAGAaacattgacaAGATCGGAAGAGCGTCG	aacattgaca	ScrambleMotif	chr7	81252700	81252794
1634	ACTGGCCGCTTCACTGaccatatatatgtaggcttggttgagtgtaaaggttttagAGAAGACCACCTTTGCtcagacatttatgatagcctaagacaagtcttatcctaaGGTACCTCTAGAgccgactcgtAGATCGGAAGAGCGTCG	gccgactcgt	ScrambleMotif	chr7	81252700	81252794
1635	ACTGGCCGCTTCACTGaccatatatatgtaggcttggttgagtgtaaaggttttagAGAAGACCACCTTTGCtcagacatttatgatagcctaagacaagtcttatcctaaGGTACCTCTAGAccgactggcaAGATCGGAAGAGCGTCG	ccgactggca	ScrambleMotif	chr7	81252700	81252794
1636	ACTGGCCGCTTCACTGaccatatatatgtaggcttggttgagtgtaaaggttttagAGAAGACCACCTTTGCtcagacatttatgatagcctaagacaagtcttatcctaaGGTACCTCTAGAtctatgtgctAGATCGGAAGAGCGTCG	tctatgtgct	ScrambleMotif	chr7	81252700	81252794
1637	ACTGGCCGCTTCACTGaccatatatatgtaggcttggttgagtgtaaaggttttagAGAAGACCACCTTTGCtcagacatttatgatagcctaagacaagtcttatcctaaGGTACCTCTAGAacgatgtcgaAGATCGGAAGAGCGTCG	acgatgtcga	ScrambleMotif	chr7	81252700	81252794
1638	ACTGGCCGCTTCACTGaccatatatatgtaggcttggttgagtgtaaaggttttagAGAAGACCACCTTTGCtcagacatttatgatagcctaagacaagtcttatcctaaGGTACCTCTAGAcatgcggttaAGATCGGAAGAGCGTCG	catgcggtta	ScrambleMotif	chr7	81252700	81252794
1639	ACTGGCCGCTTCACTGaccatatatatgtaggcttggttgagtgtaaaggttttagAGAAGACCACCTTTGCtcagacatttatgatagcctaagacaagtcttatcctaaGGTACCTCTAGAtcagctttagAGATCGGAAGAGCGTCG	tcagctttag	ScrambleMotif	chr7	81252700	81252794
1640	ACTGGCCGCTTCACTGaccatatatatgtaggcttggttgagtgtaaaggttttagAGAAGACCACCTTTGCtcagacatttatgatagcctaagacaagtcttatcctaaGGTACCTCTAGAcactgcgttgAGATCGGAAGAGCGTCG	cactgcgttg	ScrambleMotif	chr7	81252700	81252794
1641	ACTGGCCGCTTCACTGcttgtacctttgtcaaaatattcgtgctggacgtgcccagGCATGTCCCAGCTTGCagcctacactcttccttatttaggaatattattacttttGGTACCTCTAGAgtccattgttAGATCGGAAGAGCGTCG	gtccattgtt	NativeMotif	chr12	125423245	125423339
1642	ACTGGCCGCTTCACTGcttgtacctttgtcaaaatattcgtgctggacgtgcccagGCATGTCCCAGCTTGCagcctacactcttccttatttaggaatattattacttttGGTACCTCTAGActaacagtggAGATCGGAAGAGCGTCG	ctaacagtgg	NativeMotif	chr12	125423245	125423339
1643	ACTGGCCGCTTCACTGcttgtacctttgtcaaaatattcgtgctggacgtgcccagGCATGTCCCAGCTTGCagcctacactcttccttatttaggaatattattacttttGGTACCTCTAGActgatgtacaAGATCGGAAGAGCGTCG	ctgatgtaca	NativeMotif	chr12	125423245	125423339
1644	ACTGGCCGCTTCACTGcttgtacctttgtcaaaatattcgtgctggacgtgcccagGCATGTCCCAGCTTGCagcctacactcttccttatttaggaatattattacttttGGTACCTCTAGAagaccaggtgAGATCGGAAGAGCGTCG	agaccaggtg	NativeMotif	chr12	125423245	125423339
1645	ACTGGCCGCTTCACTGcttgtacctttgtcaaaatattcgtgctggacgtgcccagGCATGTCCCAGCTTGCagcctacactcttccttatttaggaatattattacttttGGTACCTCTAGAgtatctagtgAGATCGGAAGAGCGTCG	gtatctagtg	NativeMotif	chr12	125423245	125423339
1646	ACTGGCCGCTTCACTGcttgtacctttgtcaaaatattcgtgctggacgtgcccagGCATGTCCCAGCTTGCagcctacactcttccttatttaggaatattattacttttGGTACCTCTAGAtctcatgcgaAGATCGGAAGAGCGTCG	tctcatgcga	NativeMotif	chr12	125423245	125423339
1647	ACTGGCCGCTTCACTGcttgtacctttgtcaaaatattcgtgctggacgtgcccagGCATGTCCCAGCTTGCagcctacactcttccttatttaggaatattattacttttGGTACCTCTAGAtcaactcccgAGATCGGAAGAGCGTCG	tcaactcccg	NativeMotif	chr12	125423245	125423339
1648	ACTGGCCGCTTCACTGcttgtacctttgtcaaaatattcgtgctggacgtgcccagGCATGTCCCAGCTTGCagcctacactcttccttatttaggaatattattacttttGGTACCTCTAGAccacctcggtAGATCGGAAGAGCGTCG	ccacctcggt	NativeMotif	chr12	125423245	125423339
1649	ACTGGCCGCTTCACTGcttgtacctttgtcaaaatattcgtgctggacgtgcccagGCATGTCCCAGCTTGCagcctacactcttccttatttaggaatattattacttttGGTACCTCTAGAagaacatgcgAGATCGGAAGAGCGTCG	agaacatgcg	NativeMotif	chr12	125423245	125423339
1650	ACTGGCCGCTTCACTGcttgtacctttgtcaaaatattcgtgctggacgtgcccagGCATGTCCCAGCTTGCagcctacactcttccttatttaggaatattattacttttGGTACCTCTAGAcattccagcaAGATCGGAAGAGCGTCG	cattccagca	NativeMotif	chr12	125423245	125423339
1651	ACTGGCCGCTTCACTGcttgtacctttgtcaaaatattcgtgctggacgtgcccagAGCTAGCTGCCTCTGCagcctacactcttccttatttaggaatattattacttttGGTACCTCTAGAccgattagtaAGATCGGAAGAGCGTCG	ccgattagta	ScrambleMotif	chr12	125423245	125423339
1652	ACTGGCCGCTTCACTGcttgtacctttgtcaaaatattcgtgctggacgtgcccagAGCTAGCTGCCTCTGCagcctacactcttccttatttaggaatattattacttttGGTACCTCTAGAgacagctagcAGATCGGAAGAGCGTCG	gacagctagc	ScrambleMotif	chr12	125423245	125423339
1653	ACTGGCCGCTTCACTGcttgtacctttgtcaaaatattcgtgctggacgtgcccagAGCTAGCTGCCTCTGCagcctacactcttccttatttaggaatattattacttttGGTACCTCTAGAgcattcggtaAGATCGGAAGAGCGTCG	gcattcggta	ScrambleMotif	chr12	125423245	125423339
1654	ACTGGCCGCTTCACTGcttgtacctttgtcaaaatattcgtgctggacgtgcccagAGCTAGCTGCCTCTGCagcctacactcttccttatttaggaatattattacttttGGTACCTCTAGAgtacatgggtAGATCGGAAGAGCGTCG	gtacatgggt	ScrambleMotif	chr12	125423245	125423339
1655	ACTGGCCGCTTCACTGcttgtacctttgtcaaaatattcgtgctggacgtgcccagAGCTAGCTGCCTCTGCagcctacactcttccttatttaggaatattattacttttGGTACCTCTAGAacgctccatgAGATCGGAAGAGCGTCG	acgctccatg	ScrambleMotif	chr12	125423245	125423339
1656	ACTGGCCGCTTCACTGcttgtacctttgtcaaaatattcgtgctggacgtgcccagAGCTAGCTGCCTCTGCagcctacactcttccttatttaggaatattattacttttGGTACCTCTAGAgcgagtgctcAGATCGGAAGAGCGTCG	gcgagtgctc	ScrambleMotif	chr12	125423245	125423339
1657	ACTGGCCGCTTCACTGcttgtacctttgtcaaaatattcgtgctggacgtgcccagAGCTAGCTGCCTCTGCagcctacactcttccttatttaggaatattattacttttGGTACCTCTAGAaacatgactaAGATCGGAAGAGCGTCG	aacatgacta	ScrambleMotif	chr12	125423245	125423339
1658	ACTGGCCGCTTCACTGcttgtacctttgtcaaaatattcgtgctggacgtgcccagAGCTAGCTGCCTCTGCagcctacactcttccttatttaggaatattattacttttGGTACCTCTAGAtctacactgaAGATCGGAAGAGCGTCG	tctacactga	ScrambleMotif	chr12	125423245	125423339
1659	ACTGGCCGCTTCACTGcttgtacctttgtcaaaatattcgtgctggacgtgcccagAGCTAGCTGCCTCTGCagcctacactcttccttatttaggaatattattacttttGGTACCTCTAGAacgctgaatgAGATCGGAAGAGCGTCG	acgctgaatg	ScrambleMotif	chr12	125423245	125423339
1660	ACTGGCCGCTTCACTGcttgtacctttgtcaaaatattcgtgctggacgtgcccagAGCTAGCTGCCTCTGCagcctacactcttccttatttaggaatattattacttttGGTACCTCTAGAatacatccgaAGATCGGAAGAGCGTCG	atacatccga	ScrambleMotif	chr12	125423245	125423339
1661	ACTGGCCGCTTCACTGaacattcgtttcattttcactttgtgtttcctttggttctACATGTCAGGACATGTaacagagccaaggcagaagagtgctgtggggggtgtgaaGGTACCTCTAGActaccaatgcAGATCGGAAGAGCGTCG	ctaccaatgc	NativeMotif	chr1	212769867	212769961
1662	ACTGGCCGCTTCACTGaacattcgtttcattttcactttgtgtttcctttggttctACATGTCAGGACATGTaacagagccaaggcagaagagtgctgtggggggtgtgaaGGTACCTCTAGAtacagctcggAGATCGGAAGAGCGTCG	tacagctcgg	NativeMotif	chr1	212769867	212769961
1663	ACTGGCCGCTTCACTGaacattcgtttcattttcactttgtgtttcctttggttctACATGTCAGGACATGTaacagagccaaggcagaagagtgctgtggggggtgtgaaGGTACCTCTAGAatgcatctgcAGATCGGAAGAGCGTCG	atgcatctgc	NativeMotif	chr1	212769867	212769961
1664	ACTGGCCGCTTCACTGaacattcgtttcattttcactttgtgtttcctttggttctACATGTCAGGACATGTaacagagccaaggcagaagagtgctgtggggggtgtgaaGGTACCTCTAGActgatcggtgAGATCGGAAGAGCGTCG	ctgatcggtg	NativeMotif	chr1	212769867	212769961
1665	ACTGGCCGCTTCACTGaacattcgtttcattttcactttgtgtttcctttggttctACATGTCAGGACATGTaacagagccaaggcagaagagtgctgtggggggtgtgaaGGTACCTCTAGAcgaactgttgAGATCGGAAGAGCGTCG	cgaactgttg	NativeMotif	chr1	212769867	212769961
1666	ACTGGCCGCTTCACTGaacattcgtttcattttcactttgtgtttcctttggttctACATGTCAGGACATGTaacagagccaaggcagaagagtgctgtggggggtgtgaaGGTACCTCTAGAggcacgcctgAGATCGGAAGAGCGTCG	ggcacgcctg	NativeMotif	chr1	212769867	212769961
1667	ACTGGCCGCTTCACTGaacattcgtttcattttcactttgtgtttcctttggttctACATGTCAGGACATGTaacagagccaaggcagaagagtgctgtggggggtgtgaaGGTACCTCTAGAcgagtcaagtAGATCGGAAGAGCGTCG	cgagtcaagt	NativeMotif	chr1	212769867	212769961
1668	ACTGGCCGCTTCACTGaacattcgtttcattttcactttgtgtttcctttggttctACATGTCAGGACATGTaacagagccaaggcagaagagtgctgtggggggtgtgaaGGTACCTCTAGAcgctaatatgAGATCGGAAGAGCGTCG	cgctaatatg	NativeMotif	chr1	212769867	212769961
1669	ACTGGCCGCTTCACTGaacattcgtttcattttcactttgtgtttcctttggttctACATGTCAGGACATGTaacagagccaaggcagaagagtgctgtggggggtgtgaaGGTACCTCTAGAagtacagtgtAGATCGGAAGAGCGTCG	agtacagtgt	NativeMotif	chr1	212769867	212769961
1670	ACTGGCCGCTTCACTGaacattcgtttcattttcactttgtgtttcctttggttctACATGTCAGGACATGTaacagagccaaggcagaagagtgctgtggggggtgtgaaGGTACCTCTAGAcaaacatgatAGATCGGAAGAGCGTCG	caaacatgat	NativeMotif	chr1	212769867	212769961
1671	ACTGGCCGCTTCACTGaacattcgtttcattttcactttgtgtttcctttggttctAAAGGTACAGCTTCGTaacagagccaaggcagaagagtgctgtggggggtgtgaaGGTACCTCTAGAtacaatgtagAGATCGGAAGAGCGTCG	tacaatgtag	ScrambleMotif	chr1	212769867	212769961
1672	ACTGGCCGCTTCACTGaacattcgtttcattttcactttgtgtttcctttggttctAAAGGTACAGCTTCGTaacagagccaaggcagaagagtgctgtggggggtgtgaaGGTACCTCTAGAgcctcatgttAGATCGGAAGAGCGTCG	gcctcatgtt	ScrambleMotif	chr1	212769867	212769961
1673	ACTGGCCGCTTCACTGaacattcgtttcattttcactttgtgtttcctttggttctAAAGGTACAGCTTCGTaacagagccaaggcagaagagtgctgtggggggtgtgaaGGTACCTCTAGAgcgaacttcgAGATCGGAAGAGCGTCG	gcgaacttcg	ScrambleMotif	chr1	212769867	212769961
1674	ACTGGCCGCTTCACTGaacattcgtttcattttcactttgtgtttcctttggttctAAAGGTACAGCTTCGTaacagagccaaggcagaagagtgctgtggggggtgtgaaGGTACCTCTAGAcaacttggttAGATCGGAAGAGCGTCG	caacttggtt	ScrambleMotif	chr1	212769867	212769961
1675	ACTGGCCGCTTCACTGaacattcgtttcattttcactttgtgtttcctttggttctAAAGGTACAGCTTCGTaacagagccaaggcagaagagtgctgtggggggtgtgaaGGTACCTCTAGAagacgagctgAGATCGGAAGAGCGTCG	agacgagctg	ScrambleMotif	chr1	212769867	212769961
1676	ACTGGCCGCTTCACTGaacattcgtttcattttcactttgtgtttcctttggttctAAAGGTACAGCTTCGTaacagagccaaggcagaagagtgctgtggggggtgtgaaGGTACCTCTAGAcactcgagatAGATCGGAAGAGCGTCG	cactcgagat	ScrambleMotif	chr1	212769867	212769961
1677	ACTGGCCGCTTCACTGaacattcgtttcattttcactttgtgtttcctttggttctAAAGGTACAGCTTCGTaacagagccaaggcagaagagtgctgtggggggtgtgaaGGTACCTCTAGAcggcttatgtAGATCGGAAGAGCGTCG	cggcttatgt	ScrambleMotif	chr1	212769867	212769961
1678	ACTGGCCGCTTCACTGaacattcgtttcattttcactttgtgtttcctttggttctAAAGGTACAGCTTCGTaacagagccaaggcagaagagtgctgtggggggtgtgaaGGTACCTCTAGAtcgtatcggcAGATCGGAAGAGCGTCG	tcgtatcggc	ScrambleMotif	chr1	212769867	212769961
1679	ACTGGCCGCTTCACTGaacattcgtttcattttcactttgtgtttcctttggttctAAAGGTACAGCTTCGTaacagagccaaggcagaagagtgctgtggggggtgtgaaGGTACCTCTAGAactaatagggAGATCGGAAGAGCGTCG	actaataggg	ScrambleMotif	chr1	212769867	212769961
1680	ACTGGCCGCTTCACTGaacattcgtttcattttcactttgtgtttcctttggttctAAAGGTACAGCTTCGTaacagagccaaggcagaagagtgctgtggggggtgtgaaGGTACCTCTAGAcgcacaactgAGATCGGAAGAGCGTCG	cgcacaactg	ScrambleMotif	chr1	212769867	212769961
1681	ACTGGCCGCTTCACTGgtgagaccccgtatctataaaaaatttaaaaattagctggACATGCCTGGGCATGCctgtaatctcagctactcaagaggcttagggagaaggatGGTACCTCTAGAcattcttgggAGATCGGAAGAGCGTCG	cattcttggg	NativeMotif	chr4	114482449	114482543
1682	ACTGGCCGCTTCACTGgtgagaccccgtatctataaaaaatttaaaaattagctggACATGCCTGGGCATGCctgtaatctcagctactcaagaggcttagggagaaggatGGTACCTCTAGAccgataaggaAGATCGGAAGAGCGTCG	ccgataagga	NativeMotif	chr4	114482449	114482543
1683	ACTGGCCGCTTCACTGgtgagaccccgtatctataaaaaatttaaaaattagctggACATGCCTGGGCATGCctgtaatctcagctactcaagaggcttagggagaaggatGGTACCTCTAGAaaacgatgagAGATCGGAAGAGCGTCG	aaacgatgag	NativeMotif	chr4	114482449	114482543
1684	ACTGGCCGCTTCACTGgtgagaccccgtatctataaaaaatttaaaaattagctggACATGCCTGGGCATGCctgtaatctcagctactcaagaggcttagggagaaggatGGTACCTCTAGAcctacgggtgAGATCGGAAGAGCGTCG	cctacgggtg	NativeMotif	chr4	114482449	114482543
1685	ACTGGCCGCTTCACTGgtgagaccccgtatctataaaaaatttaaaaattagctggACATGCCTGGGCATGCctgtaatctcagctactcaagaggcttagggagaaggatGGTACCTCTAGAacggatactgAGATCGGAAGAGCGTCG	acggatactg	NativeMotif	chr4	114482449	114482543
1686	ACTGGCCGCTTCACTGgtgagaccccgtatctataaaaaatttaaaaattagctggACATGCCTGGGCATGCctgtaatctcagctactcaagaggcttagggagaaggatGGTACCTCTAGActatggtattAGATCGGAAGAGCGTCG	ctatggtatt	NativeMotif	chr4	114482449	114482543
1687	ACTGGCCGCTTCACTGgtgagaccccgtatctataaaaaatttaaaaattagctggACATGCCTGGGCATGCctgtaatctcagctactcaagaggcttagggagaaggatGGTACCTCTAGAcataacaagaAGATCGGAAGAGCGTCG	cataacaaga	NativeMotif	chr4	114482449	114482543
1688	ACTGGCCGCTTCACTGgtgagaccccgtatctataaaaaatttaaaaattagctggACATGCCTGGGCATGCctgtaatctcagctactcaagaggcttagggagaaggatGGTACCTCTAGAcctagtacagAGATCGGAAGAGCGTCG	cctagtacag	NativeMotif	chr4	114482449	114482543
1689	ACTGGCCGCTTCACTGgtgagaccccgtatctataaaaaatttaaaaattagctggACATGCCTGGGCATGCctgtaatctcagctactcaagaggcttagggagaaggatGGTACCTCTAGAagcagatatgAGATCGGAAGAGCGTCG	agcagatatg	NativeMotif	chr4	114482449	114482543
1690	ACTGGCCGCTTCACTGgtgagaccccgtatctataaaaaatttaaaaattagctggACATGCCTGGGCATGCctgtaatctcagctactcaagaggcttagggagaaggatGGTACCTCTAGAccgatagttcAGATCGGAAGAGCGTCG	ccgatagttc	NativeMotif	chr4	114482449	114482543
1691	ACTGGCCGCTTCACTGgtgagaccccgtatctataaaaaatttaaaaattagctggCCGATCCATGGTGGCActgtaatctcagctactcaagaggcttagggagaaggatGGTACCTCTAGAcgccaatctgAGATCGGAAGAGCGTCG	cgccaatctg	ScrambleMotif	chr4	114482449	114482543
1692	ACTGGCCGCTTCACTGgtgagaccccgtatctataaaaaatttaaaaattagctggCCGATCCATGGTGGCActgtaatctcagctactcaagaggcttagggagaaggatGGTACCTCTAGAtactaatgatAGATCGGAAGAGCGTCG	tactaatgat	ScrambleMotif	chr4	114482449	114482543
1693	ACTGGCCGCTTCACTGgtgagaccccgtatctataaaaaatttaaaaattagctggCCGATCCATGGTGGCActgtaatctcagctactcaagaggcttagggagaaggatGGTACCTCTAGAatcattgctgAGATCGGAAGAGCGTCG	atcattgctg	ScrambleMotif	chr4	114482449	114482543
1694	ACTGGCCGCTTCACTGgtgagaccccgtatctataaaaaatttaaaaattagctggCCGATCCATGGTGGCActgtaatctcagctactcaagaggcttagggagaaggatGGTACCTCTAGAcatttaaaggAGATCGGAAGAGCGTCG	catttaaagg	ScrambleMotif	chr4	114482449	114482543
1695	ACTGGCCGCTTCACTGgtgagaccccgtatctataaaaaatttaaaaattagctggCCGATCCATGGTGGCActgtaatctcagctactcaagaggcttagggagaaggatGGTACCTCTAGAtacagtccgaAGATCGGAAGAGCGTCG	tacagtccga	ScrambleMotif	chr4	114482449	114482543
1696	ACTGGCCGCTTCACTGgtgagaccccgtatctataaaaaatttaaaaattagctggCCGATCCATGGTGGCActgtaatctcagctactcaagaggcttagggagaaggatGGTACCTCTAGActgatcacggAGATCGGAAGAGCGTCG	ctgatcacgg	ScrambleMotif	chr4	114482449	114482543
1697	ACTGGCCGCTTCACTGgtgagaccccgtatctataaaaaatttaaaaattagctggCCGATCCATGGTGGCActgtaatctcagctactcaagaggcttagggagaaggatGGTACCTCTAGAcatgattattAGATCGGAAGAGCGTCG	catgattatt	ScrambleMotif	chr4	114482449	114482543
1698	ACTGGCCGCTTCACTGgtgagaccccgtatctataaaaaatttaaaaattagctggCCGATCCATGGTGGCActgtaatctcagctactcaagaggcttagggagaaggatGGTACCTCTAGAcgcgcacgtgAGATCGGAAGAGCGTCG	cgcgcacgtg	ScrambleMotif	chr4	114482449	114482543
1699	ACTGGCCGCTTCACTGgtgagaccccgtatctataaaaaatttaaaaattagctggCCGATCCATGGTGGCActgtaatctcagctactcaagaggcttagggagaaggatGGTACCTCTAGAtgtcagtcgaAGATCGGAAGAGCGTCG	tgtcagtcga	ScrambleMotif	chr4	114482449	114482543
1700	ACTGGCCGCTTCACTGgtgagaccccgtatctataaaaaatttaaaaattagctggCCGATCCATGGTGGCActgtaatctcagctactcaagaggcttagggagaaggatGGTACCTCTAGActtatctcgcAGATCGGAAGAGCGTCG	cttatctcgc	ScrambleMotif	chr4	114482449	114482543
1701	ACTGGCCGCTTCACTGaggaagtgagctttcttctaaaaacctcactggcccaagaACAAGCCCAGGCAAGTctacaattcaatgacttagaagtattttcttattctaaaGGTACCTCTAGAtgccattgagAGATCGGAAGAGCGTCG	tgccattgag	NativeMotif	chr13	51305712	51305806
1702	ACTGGCCGCTTCACTGaggaagtgagctttcttctaaaaacctcactggcccaagaACAAGCCCAGGCAAGTctacaattcaatgacttagaagtattttcttattctaaaGGTACCTCTAGAcaatcgacagAGATCGGAAGAGCGTCG	caatcgacag	NativeMotif	chr13	51305712	51305806
1703	ACTGGCCGCTTCACTGaggaagtgagctttcttctaaaaacctcactggcccaagaACAAGCCCAGGCAAGTctacaattcaatgacttagaagtattttcttattctaaaGGTACCTCTAGAcgcagtcgagAGATCGGAAGAGCGTCG	cgcagtcgag	NativeMotif	chr13	51305712	51305806
1704	ACTGGCCGCTTCACTGaggaagtgagctttcttctaaaaacctcactggcccaagaACAAGCCCAGGCAAGTctacaattcaatgacttagaagtattttcttattctaaaGGTACCTCTAGAacgatgcaatAGATCGGAAGAGCGTCG	acgatgcaat	NativeMotif	chr13	51305712	51305806
1705	ACTGGCCGCTTCACTGaggaagtgagctttcttctaaaaacctcactggcccaagaACAAGCCCAGGCAAGTctacaattcaatgacttagaagtattttcttattctaaaGGTACCTCTAGAccatattcggAGATCGGAAGAGCGTCG	ccatattcgg	NativeMotif	chr13	51305712	51305806
1706	ACTGGCCGCTTCACTGaggaagtgagctttcttctaaaaacctcactggcccaagaACAAGCCCAGGCAAGTctacaattcaatgacttagaagtattttcttattctaaaGGTACCTCTAGAatacattctgAGATCGGAAGAGCGTCG	atacattctg	NativeMotif	chr13	51305712	51305806
1707	ACTGGCCGCTTCACTGaggaagtgagctttcttctaaaaacctcactggcccaagaACAAGCCCAGGCAAGTctacaattcaatgacttagaagtattttcttattctaaaGGTACCTCTAGAagacgaatgtAGATCGGAAGAGCGTCG	agacgaatgt	NativeMotif	chr13	51305712	51305806
1708	ACTGGCCGCTTCACTGaggaagtgagctttcttctaaaaacctcactggcccaagaACAAGCCCAGGCAAGTctacaattcaatgacttagaagtattttcttattctaaaGGTACCTCTAGAgcaatcggcgAGATCGGAAGAGCGTCG	gcaatcggcg	NativeMotif	chr13	51305712	51305806
1709	ACTGGCCGCTTCACTGaggaagtgagctttcttctaaaaacctcactggcccaagaACAAGCCCAGGCAAGTctacaattcaatgacttagaagtattttcttattctaaaGGTACCTCTAGAcatggtttggAGATCGGAAGAGCGTCG	catggtttgg	NativeMotif	chr13	51305712	51305806
1710	ACTGGCCGCTTCACTGaggaagtgagctttcttctaaaaacctcactggcccaagaACAAGCCCAGGCAAGTctacaattcaatgacttagaagtattttcttattctaaaGGTACCTCTAGAatagctatagAGATCGGAAGAGCGTCG	atagctatag	NativeMotif	chr13	51305712	51305806
1711	ACTGGCCGCTTCACTGaggaagtgagctttcttctaaaaacctcactggcccaagaAACCCGAAGCTGCAAGctacaattcaatgacttagaagtattttcttattctaaaGGTACCTCTAGAtcgtaacatgAGATCGGAAGAGCGTCG	tcgtaacatg	ScrambleMotif	chr13	51305712	51305806
1712	ACTGGCCGCTTCACTGaggaagtgagctttcttctaaaaacctcactggcccaagaAACCCGAAGCTGCAAGctacaattcaatgacttagaagtattttcttattctaaaGGTACCTCTAGActattatgaaAGATCGGAAGAGCGTCG	ctattatgaa	ScrambleMotif	chr13	51305712	51305806
1713	ACTGGCCGCTTCACTGaggaagtgagctttcttctaaaaacctcactggcccaagaAACCCGAAGCTGCAAGctacaattcaatgacttagaagtattttcttattctaaaGGTACCTCTAGAcactaagtggAGATCGGAAGAGCGTCG	cactaagtgg	ScrambleMotif	chr13	51305712	51305806
1714	ACTGGCCGCTTCACTGaggaagtgagctttcttctaaaaacctcactggcccaagaAACCCGAAGCTGCAAGctacaattcaatgacttagaagtattttcttattctaaaGGTACCTCTAGAcgagattctgAGATCGGAAGAGCGTCG	cgagattctg	ScrambleMotif	chr13	51305712	51305806
1715	ACTGGCCGCTTCACTGaggaagtgagctttcttctaaaaacctcactggcccaagaAACCCGAAGCTGCAAGctacaattcaatgacttagaagtattttcttattctaaaGGTACCTCTAGActcatgtcaaAGATCGGAAGAGCGTCG	ctcatgtcaa	ScrambleMotif	chr13	51305712	51305806
1716	ACTGGCCGCTTCACTGaggaagtgagctttcttctaaaaacctcactggcccaagaAACCCGAAGCTGCAAGctacaattcaatgacttagaagtattttcttattctaaaGGTACCTCTAGAccgagagtagAGATCGGAAGAGCGTCG	ccgagagtag	ScrambleMotif	chr13	51305712	51305806
1717	ACTGGCCGCTTCACTGaggaagtgagctttcttctaaaaacctcactggcccaagaAACCCGAAGCTGCAAGctacaattcaatgacttagaagtattttcttattctaaaGGTACCTCTAGAtctcaatgaaAGATCGGAAGAGCGTCG	tctcaatgaa	ScrambleMotif	chr13	51305712	51305806
1718	ACTGGCCGCTTCACTGaggaagtgagctttcttctaaaaacctcactggcccaagaAACCCGAAGCTGCAAGctacaattcaatgacttagaagtattttcttattctaaaGGTACCTCTAGAcgacactgtgAGATCGGAAGAGCGTCG	cgacactgtg	ScrambleMotif	chr13	51305712	51305806
1719	ACTGGCCGCTTCACTGaggaagtgagctttcttctaaaaacctcactggcccaagaAACCCGAAGCTGCAAGctacaattcaatgacttagaagtattttcttattctaaaGGTACCTCTAGActagatggtaAGATCGGAAGAGCGTCG	ctagatggta	ScrambleMotif	chr13	51305712	51305806
1720	ACTGGCCGCTTCACTGaggaagtgagctttcttctaaaaacctcactggcccaagaAACCCGAAGCTGCAAGctacaattcaatgacttagaagtattttcttattctaaaGGTACCTCTAGAactaagtggtAGATCGGAAGAGCGTCG	actaagtggt	ScrambleMotif	chr13	51305712	51305806
1721	ACTGGCCGCTTCACTGcccattcccccagtgcatgtgggcctccagtccactgtggGCATGCCCAGGCAAGCcccctgggcaggttctcttttctgcacaaaacatctggtGGTACCTCTAGAttcaactgggAGATCGGAAGAGCGTCG	ttcaactggg	NativeMotif	chr18	7733813	7733907
1722	ACTGGCCGCTTCACTGcccattcccccagtgcatgtgggcctccagtccactgtggGCATGCCCAGGCAAGCcccctgggcaggttctcttttctgcacaaaacatctggtGGTACCTCTAGAtgcacattgtAGATCGGAAGAGCGTCG	tgcacattgt	NativeMotif	chr18	7733813	7733907
1723	ACTGGCCGCTTCACTGcccattcccccagtgcatgtgggcctccagtccactgtggGCATGCCCAGGCAAGCcccctgggcaggttctcttttctgcacaaaacatctggtGGTACCTCTAGAcaccttccagAGATCGGAAGAGCGTCG	caccttccag	NativeMotif	chr18	7733813	7733907
1724	ACTGGCCGCTTCACTGcccattcccccagtgcatgtgggcctccagtccactgtggGCATGCCCAGGCAAGCcccctgggcaggttctcttttctgcacaaaacatctggtGGTACCTCTAGAcatcttgattAGATCGGAAGAGCGTCG	catcttgatt	NativeMotif	chr18	7733813	7733907
1725	ACTGGCCGCTTCACTGcccattcccccagtgcatgtgggcctccagtccactgtggGCATGCCCAGGCAAGCcccctgggcaggttctcttttctgcacaaaacatctggtGGTACCTCTAGAgaccaataagAGATCGGAAGAGCGTCG	gaccaataag	NativeMotif	chr18	7733813	7733907
1726	ACTGGCCGCTTCACTGcccattcccccagtgcatgtgggcctccagtccactgtggGCATGCCCAGGCAAGCcccctgggcaggttctcttttctgcacaaaacatctggtGGTACCTCTAGAcatttaacgtAGATCGGAAGAGCGTCG	catttaacgt	NativeMotif	chr18	7733813	7733907
1727	ACTGGCCGCTTCACTGcccattcccccagtgcatgtgggcctccagtccactgtggGCATGCCCAGGCAAGCcccctgggcaggttctcttttctgcacaaaacatctggtGGTACCTCTAGAtctgagtgaaAGATCGGAAGAGCGTCG	tctgagtgaa	NativeMotif	chr18	7733813	7733907
1728	ACTGGCCGCTTCACTGcccattcccccagtgcatgtgggcctccagtccactgtggGCATGCCCAGGCAAGCcccctgggcaggttctcttttctgcacaaaacatctggtGGTACCTCTAGAcgttcatcgaAGATCGGAAGAGCGTCG	cgttcatcga	NativeMotif	chr18	7733813	7733907
1729	ACTGGCCGCTTCACTGcccattcccccagtgcatgtgggcctccagtccactgtggGCATGCCCAGGCAAGCcccctgggcaggttctcttttctgcacaaaacatctggtGGTACCTCTAGAcagacgatgaAGATCGGAAGAGCGTCG	cagacgatga	NativeMotif	chr18	7733813	7733907
1730	ACTGGCCGCTTCACTGcccattcccccagtgcatgtgggcctccagtccactgtggGCATGCCCAGGCAAGCcccctgggcaggttctcttttctgcacaaaacatctggtGGTACCTCTAGAcagatgggccAGATCGGAAGAGCGTCG	cagatgggcc	NativeMotif	chr18	7733813	7733907
1731	ACTGGCCGCTTCACTGcccattcccccagtgcatgtgggcctccagtccactgtggCAGCGGGAAACCCTGCcccctgggcaggttctcttttctgcacaaaacatctggtGGTACCTCTAGActcaactcagAGATCGGAAGAGCGTCG	ctcaactcag	ScrambleMotif	chr18	7733813	7733907
1732	ACTGGCCGCTTCACTGcccattcccccagtgcatgtgggcctccagtccactgtggCAGCGGGAAACCCTGCcccctgggcaggttctcttttctgcacaaaacatctggtGGTACCTCTAGAcaggctacgcAGATCGGAAGAGCGTCG	caggctacgc	ScrambleMotif	chr18	7733813	7733907
1733	ACTGGCCGCTTCACTGcccattcccccagtgcatgtgggcctccagtccactgtggCAGCGGGAAACCCTGCcccctgggcaggttctcttttctgcacaaaacatctggtGGTACCTCTAGActgtcggatgAGATCGGAAGAGCGTCG	ctgtcggatg	ScrambleMotif	chr18	7733813	7733907
1734	ACTGGCCGCTTCACTGcccattcccccagtgcatgtgggcctccagtccactgtggCAGCGGGAAACCCTGCcccctgggcaggttctcttttctgcacaaaacatctggtGGTACCTCTAGAcgagtgaggaAGATCGGAAGAGCGTCG	cgagtgagga	ScrambleMotif	chr18	7733813	7733907
1735	ACTGGCCGCTTCACTGcccattcccccagtgcatgtgggcctccagtccactgtggCAGCGGGAAACCCTGCcccctgggcaggttctcttttctgcacaaaacatctggtGGTACCTCTAGAaccggatcgtAGATCGGAAGAGCGTCG	accggatcgt	ScrambleMotif	chr18	7733813	7733907
1736	ACTGGCCGCTTCACTGcccattcccccagtgcatgtgggcctccagtccactgtggCAGCGGGAAACCCTGCcccctgggcaggttctcttttctgcacaaaacatctggtGGTACCTCTAGAtttcactccgAGATCGGAAGAGCGTCG	tttcactccg	ScrambleMotif	chr18	7733813	7733907
1737	ACTGGCCGCTTCACTGcccattcccccagtgcatgtgggcctccagtccactgtggCAGCGGGAAACCCTGCcccctgggcaggttctcttttctgcacaaaacatctggtGGTACCTCTAGActaatgatcaAGATCGGAAGAGCGTCG	ctaatgatca	ScrambleMotif	chr18	7733813	7733907
1738	ACTGGCCGCTTCACTGcccattcccccagtgcatgtgggcctccagtccactgtggCAGCGGGAAACCCTGCcccctgggcaggttctcttttctgcacaaaacatctggtGGTACCTCTAGAtcctactacgAGATCGGAAGAGCGTCG	tcctactacg	ScrambleMotif	chr18	7733813	7733907
1739	ACTGGCCGCTTCACTGcccattcccccagtgcatgtgggcctccagtccactgtggCAGCGGGAAACCCTGCcccctgggcaggttctcttttctgcacaaaacatctggtGGTACCTCTAGAacgtcgatcgAGATCGGAAGAGCGTCG	acgtcgatcg	ScrambleMotif	chr18	7733813	7733907
1740	ACTGGCCGCTTCACTGcccattcccccagtgcatgtgggcctccagtccactgtggCAGCGGGAAACCCTGCcccctgggcaggttctcttttctgcacaaaacatctggtGGTACCTCTAGAgctcactccgAGATCGGAAGAGCGTCG	gctcactccg	ScrambleMotif	chr18	7733813	7733907
1741	ACTGGCCGCTTCACTGttttgaatggctcaaaccctagtgctgttatgaacattaaACAAGTTCAGACATGCacattatttaaaatagtagctggtatagagcaagcatacGGTACCTCTAGAccgttatgtaAGATCGGAAGAGCGTCG	ccgttatgta	NativeMotif	chr3	190043915	190044009
1742	ACTGGCCGCTTCACTGttttgaatggctcaaaccctagtgctgttatgaacattaaACAAGTTCAGACATGCacattatttaaaatagtagctggtatagagcaagcatacGGTACCTCTAGAcgctatgaacAGATCGGAAGAGCGTCG	cgctatgaac	NativeMotif	chr3	190043915	190044009
1743	ACTGGCCGCTTCACTGttttgaatggctcaaaccctagtgctgttatgaacattaaACAAGTTCAGACATGCacattatttaaaatagtagctggtatagagcaagcatacGGTACCTCTAGAgcagatatgaAGATCGGAAGAGCGTCG	gcagatatga	NativeMotif	chr3	190043915	190044009
1744	ACTGGCCGCTTCACTGttttgaatggctcaaaccctagtgctgttatgaacattaaACAAGTTCAGACATGCacattatttaaaatagtagctggtatagagcaagcatacGGTACCTCTAGAccgatcgcctAGATCGGAAGAGCGTCG	ccgatcgcct	NativeMotif	chr3	190043915	190044009
1745	ACTGGCCGCTTCACTGttttgaatggctcaaaccctagtgctgttatgaacattaaACAAGTTCAGACATGCacattatttaaaatagtagctggtatagagcaagcatacGGTACCTCTAGAcaaccatgtgAGATCGGAAGAGCGTCG	caaccatgtg	NativeMotif	chr3	190043915	190044009
1746	ACTGGCCGCTTCACTGttttgaatggctcaaaccctagtgctgttatgaacattaaACAAGTTCAGACATGCacattatttaaaatagtagctggtatagagcaagcatacGGTACCTCTAGAcgattagttaAGATCGGAAGAGCGTCG	cgattagtta	NativeMotif	chr3	190043915	190044009
1747	ACTGGCCGCTTCACTGttttgaatggctcaaaccctagtgctgttatgaacattaaACAAGTTCAGACATGCacattatttaaaatagtagctggtatagagcaagcatacGGTACCTCTAGAcatgttaagcAGATCGGAAGAGCGTCG	catgttaagc	NativeMotif	chr3	190043915	190044009
1748	ACTGGCCGCTTCACTGttttgaatggctcaaaccctagtgctgttatgaacattaaACAAGTTCAGACATGCacattatttaaaatagtagctggtatagagcaagcatacGGTACCTCTAGAacagtgcgcgAGATCGGAAGAGCGTCG	acagtgcgcg	NativeMotif	chr3	190043915	190044009
1749	ACTGGCCGCTTCACTGttttgaatggctcaaaccctagtgctgttatgaacattaaACAAGTTCAGACATGCacattatttaaaatagtagctggtatagagcaagcatacGGTACCTCTAGAcagcttagcgAGATCGGAAGAGCGTCG	cagcttagcg	NativeMotif	chr3	190043915	190044009
1750	ACTGGCCGCTTCACTGttttgaatggctcaaaccctagtgctgttatgaacattaaACAAGTTCAGACATGCacattatttaaaatagtagctggtatagagcaagcatacGGTACCTCTAGAaaatcaggtgAGATCGGAAGAGCGTCG	aaatcaggtg	NativeMotif	chr3	190043915	190044009
1751	ACTGGCCGCTTCACTGttttgaatggctcaaaccctagtgctgttatgaacattaaCATAAGCCGAGAATTCacattatttaaaatagtagctggtatagagcaagcatacGGTACCTCTAGAttgcataagaAGATCGGAAGAGCGTCG	ttgcataaga	ScrambleMotif	chr3	190043915	190044009
1752	ACTGGCCGCTTCACTGttttgaatggctcaaaccctagtgctgttatgaacattaaCATAAGCCGAGAATTCacattatttaaaatagtagctggtatagagcaagcatacGGTACCTCTAGAggaccaatgtAGATCGGAAGAGCGTCG	ggaccaatgt	ScrambleMotif	chr3	190043915	190044009
1753	ACTGGCCGCTTCACTGttttgaatggctcaaaccctagtgctgttatgaacattaaCATAAGCCGAGAATTCacattatttaaaatagtagctggtatagagcaagcatacGGTACCTCTAGAcgatatgggaAGATCGGAAGAGCGTCG	cgatatggga	ScrambleMotif	chr3	190043915	190044009
1754	ACTGGCCGCTTCACTGttttgaatggctcaaaccctagtgctgttatgaacattaaCATAAGCCGAGAATTCacattatttaaaatagtagctggtatagagcaagcatacGGTACCTCTAGAtcttagttcgAGATCGGAAGAGCGTCG	tcttagttcg	ScrambleMotif	chr3	190043915	190044009
1755	ACTGGCCGCTTCACTGttttgaatggctcaaaccctagtgctgttatgaacattaaCATAAGCCGAGAATTCacattatttaaaatagtagctggtatagagcaagcatacGGTACCTCTAGAcgcacaatgtAGATCGGAAGAGCGTCG	cgcacaatgt	ScrambleMotif	chr3	190043915	190044009
1756	ACTGGCCGCTTCACTGttttgaatggctcaaaccctagtgctgttatgaacattaaCATAAGCCGAGAATTCacattatttaaaatagtagctggtatagagcaagcatacGGTACCTCTAGAgaagcgatggAGATCGGAAGAGCGTCG	gaagcgatgg	ScrambleMotif	chr3	190043915	190044009
1757	ACTGGCCGCTTCACTGttttgaatggctcaaaccctagtgctgttatgaacattaaCATAAGCCGAGAATTCacattatttaaaatagtagctggtatagagcaagcatacGGTACCTCTAGAgatacattgaAGATCGGAAGAGCGTCG	gatacattga	ScrambleMotif	chr3	190043915	190044009
1758	ACTGGCCGCTTCACTGttttgaatggctcaaaccctagtgctgttatgaacattaaCATAAGCCGAGAATTCacattatttaaaatagtagctggtatagagcaagcatacGGTACCTCTAGActacctaggaAGATCGGAAGAGCGTCG	ctacctagga	ScrambleMotif	chr3	190043915	190044009
1759	ACTGGCCGCTTCACTGttttgaatggctcaaaccctagtgctgttatgaacattaaCATAAGCCGAGAATTCacattatttaaaatagtagctggtatagagcaagcatacGGTACCTCTAGActcactcgccAGATCGGAAGAGCGTCG	ctcactcgcc	ScrambleMotif	chr3	190043915	190044009
1760	ACTGGCCGCTTCACTGttttgaatggctcaaaccctagtgctgttatgaacattaaCATAAGCCGAGAATTCacattatttaaaatagtagctggtatagagcaagcatacGGTACCTCTAGAgcattatgtcAGATCGGAAGAGCGTCG	gcattatgtc	ScrambleMotif	chr3	190043915	190044009
1761	ACTGGCCGCTTCACTGattactaccttcctttcatgacttttgttcatgtctctcaACATGCCTCAACTTGTtctctgcaaaagaaatatgaatttttttatctataggaaGGTACCTCTAGAgcgagtccggAGATCGGAAGAGCGTCG	gcgagtccgg	NativeMotif	chr1	93689003	93689097
1762	ACTGGCCGCTTCACTGattactaccttcctttcatgacttttgttcatgtctctcaACATGCCTCAACTTGTtctctgcaaaagaaatatgaatttttttatctataggaaGGTACCTCTAGAcattacggatAGATCGGAAGAGCGTCG	cattacggat	NativeMotif	chr1	93689003	93689097
1763	ACTGGCCGCTTCACTGattactaccttcctttcatgacttttgttcatgtctctcaACATGCCTCAACTTGTtctctgcaaaagaaatatgaatttttttatctataggaaGGTACCTCTAGAgcaactgaagAGATCGGAAGAGCGTCG	gcaactgaag	NativeMotif	chr1	93689003	93689097
1764	ACTGGCCGCTTCACTGattactaccttcctttcatgacttttgttcatgtctctcaACATGCCTCAACTTGTtctctgcaaaagaaatatgaatttttttatctataggaaGGTACCTCTAGAacctgatgcgAGATCGGAAGAGCGTCG	acctgatgcg	NativeMotif	chr1	93689003	93689097
1765	ACTGGCCGCTTCACTGattactaccttcctttcatgacttttgttcatgtctctcaACATGCCTCAACTTGTtctctgcaaaagaaatatgaatttttttatctataggaaGGTACCTCTAGAccgctagtggAGATCGGAAGAGCGTCG	ccgctagtgg	NativeMotif	chr1	93689003	93689097
1766	ACTGGCCGCTTCACTGattactaccttcctttcatgacttttgttcatgtctctcaACATGCCTCAACTTGTtctctgcaaaagaaatatgaatttttttatctataggaaGGTACCTCTAGAcctaggtcgaAGATCGGAAGAGCGTCG	cctaggtcga	NativeMotif	chr1	93689003	93689097
1767	ACTGGCCGCTTCACTGattactaccttcctttcatgacttttgttcatgtctctcaACATGCCTCAACTTGTtctctgcaaaagaaatatgaatttttttatctataggaaGGTACCTCTAGAttcacctgtcAGATCGGAAGAGCGTCG	ttcacctgtc	NativeMotif	chr1	93689003	93689097
1768	ACTGGCCGCTTCACTGattactaccttcctttcatgacttttgttcatgtctctcaACATGCCTCAACTTGTtctctgcaaaagaaatatgaatttttttatctataggaaGGTACCTCTAGAaccaatcgtcAGATCGGAAGAGCGTCG	accaatcgtc	NativeMotif	chr1	93689003	93689097
1769	ACTGGCCGCTTCACTGattactaccttcctttcatgacttttgttcatgtctctcaACATGCCTCAACTTGTtctctgcaaaagaaatatgaatttttttatctataggaaGGTACCTCTAGAaggcttaatgAGATCGGAAGAGCGTCG	aggcttaatg	NativeMotif	chr1	93689003	93689097
1770	ACTGGCCGCTTCACTGattactaccttcctttcatgacttttgttcatgtctctcaACATGCCTCAACTTGTtctctgcaaaagaaatatgaatttttttatctataggaaGGTACCTCTAGActctcacatgAGATCGGAAGAGCGTCG	ctctcacatg	NativeMotif	chr1	93689003	93689097
1771	ACTGGCCGCTTCACTGattactaccttcctttcatgacttttgttcatgtctctcaAAAGTTGCTCTCTACCtctctgcaaaagaaatatgaatttttttatctataggaaGGTACCTCTAGActtacgtttgAGATCGGAAGAGCGTCG	cttacgtttg	ScrambleMotif	chr1	93689003	93689097
1772	ACTGGCCGCTTCACTGattactaccttcctttcatgacttttgttcatgtctctcaAAAGTTGCTCTCTACCtctctgcaaaagaaatatgaatttttttatctataggaaGGTACCTCTAGAtcgtcactgcAGATCGGAAGAGCGTCG	tcgtcactgc	ScrambleMotif	chr1	93689003	93689097
1773	ACTGGCCGCTTCACTGattactaccttcctttcatgacttttgttcatgtctctcaAAAGTTGCTCTCTACCtctctgcaaaagaaatatgaatttttttatctataggaaGGTACCTCTAGAaggcattagaAGATCGGAAGAGCGTCG	aggcattaga	ScrambleMotif	chr1	93689003	93689097
1774	ACTGGCCGCTTCACTGattactaccttcctttcatgacttttgttcatgtctctcaAAAGTTGCTCTCTACCtctctgcaaaagaaatatgaatttttttatctataggaaGGTACCTCTAGAcctacgtttgAGATCGGAAGAGCGTCG	cctacgtttg	ScrambleMotif	chr1	93689003	93689097
1775	ACTGGCCGCTTCACTGattactaccttcctttcatgacttttgttcatgtctctcaAAAGTTGCTCTCTACCtctctgcaaaagaaatatgaatttttttatctataggaaGGTACCTCTAGAtcacggagtgAGATCGGAAGAGCGTCG	tcacggagtg	ScrambleMotif	chr1	93689003	93689097
1776	ACTGGCCGCTTCACTGattactaccttcctttcatgacttttgttcatgtctctcaAAAGTTGCTCTCTACCtctctgcaaaagaaatatgaatttttttatctataggaaGGTACCTCTAGAccacccgtcgAGATCGGAAGAGCGTCG	ccacccgtcg	ScrambleMotif	chr1	93689003	93689097
1777	ACTGGCCGCTTCACTGattactaccttcctttcatgacttttgttcatgtctctcaAAAGTTGCTCTCTACCtctctgcaaaagaaatatgaatttttttatctataggaaGGTACCTCTAGAccctacgtgcAGATCGGAAGAGCGTCG	ccctacgtgc	ScrambleMotif	chr1	93689003	93689097
1778	ACTGGCCGCTTCACTGattactaccttcctttcatgacttttgttcatgtctctcaAAAGTTGCTCTCTACCtctctgcaaaagaaatatgaatttttttatctataggaaGGTACCTCTAGAtgctgatcgcAGATCGGAAGAGCGTCG	tgctgatcgc	ScrambleMotif	chr1	93689003	93689097
1779	ACTGGCCGCTTCACTGattactaccttcctttcatgacttttgttcatgtctctcaAAAGTTGCTCTCTACCtctctgcaaaagaaatatgaatttttttatctataggaaGGTACCTCTAGAtcatcaatcgAGATCGGAAGAGCGTCG	tcatcaatcg	ScrambleMotif	chr1	93689003	93689097
1780	ACTGGCCGCTTCACTGattactaccttcctttcatgacttttgttcatgtctctcaAAAGTTGCTCTCTACCtctctgcaaaagaaatatgaatttttttatctataggaaGGTACCTCTAGAcgatgccgggAGATCGGAAGAGCGTCG	cgatgccggg	ScrambleMotif	chr1	93689003	93689097
1781	ACTGGCCGCTTCACTGttactgtgcatgtgtcaggagatggaattttccattgcggGCATGTCTGGGCAAGTcacctgtgtagcctttcttatctgtatgtctgtgggcatGGTACCTCTAGAcagccgtgtaAGATCGGAAGAGCGTCG	cagccgtgta	NativeMotif	chr5	36442571	36442665
1782	ACTGGCCGCTTCACTGttactgtgcatgtgtcaggagatggaattttccattgcggGCATGTCTGGGCAAGTcacctgtgtagcctttcttatctgtatgtctgtgggcatGGTACCTCTAGAtacatctgtcAGATCGGAAGAGCGTCG	tacatctgtc	NativeMotif	chr5	36442571	36442665
1783	ACTGGCCGCTTCACTGttactgtgcatgtgtcaggagatggaattttccattgcggGCATGTCTGGGCAAGTcacctgtgtagcctttcttatctgtatgtctgtgggcatGGTACCTCTAGAccattgagctAGATCGGAAGAGCGTCG	ccattgagct	NativeMotif	chr5	36442571	36442665
1784	ACTGGCCGCTTCACTGttactgtgcatgtgtcaggagatggaattttccattgcggGCATGTCTGGGCAAGTcacctgtgtagcctttcttatctgtatgtctgtgggcatGGTACCTCTAGAcacgatgcgcAGATCGGAAGAGCGTCG	cacgatgcgc	NativeMotif	chr5	36442571	36442665
1785	ACTGGCCGCTTCACTGttactgtgcatgtgtcaggagatggaattttccattgcggGCATGTCTGGGCAAGTcacctgtgtagcctttcttatctgtatgtctgtgggcatGGTACCTCTAGAcggtaagtgcAGATCGGAAGAGCGTCG	cggtaagtgc	NativeMotif	chr5	36442571	36442665
1786	ACTGGCCGCTTCACTGttactgtgcatgtgtcaggagatggaattttccattgcggGCATGTCTGGGCAAGTcacctgtgtagcctttcttatctgtatgtctgtgggcatGGTACCTCTAGAacgattgcggAGATCGGAAGAGCGTCG	acgattgcgg	NativeMotif	chr5	36442571	36442665
1787	ACTGGCCGCTTCACTGttactgtgcatgtgtcaggagatggaattttccattgcggGCATGTCTGGGCAAGTcacctgtgtagcctttcttatctgtatgtctgtgggcatGGTACCTCTAGAccatgataccAGATCGGAAGAGCGTCG	ccatgatacc	NativeMotif	chr5	36442571	36442665
1788	ACTGGCCGCTTCACTGttactgtgcatgtgtcaggagatggaattttccattgcggGCATGTCTGGGCAAGTcacctgtgtagcctttcttatctgtatgtctgtgggcatGGTACCTCTAGAcaatcgtagaAGATCGGAAGAGCGTCG	caatcgtaga	NativeMotif	chr5	36442571	36442665
1789	ACTGGCCGCTTCACTGttactgtgcatgtgtcaggagatggaattttccattgcggGCATGTCTGGGCAAGTcacctgtgtagcctttcttatctgtatgtctgtgggcatGGTACCTCTAGAtgcacgtgacAGATCGGAAGAGCGTCG	tgcacgtgac	NativeMotif	chr5	36442571	36442665
1790	ACTGGCCGCTTCACTGttactgtgcatgtgtcaggagatggaattttccattgcggGCATGTCTGGGCAAGTcacctgtgtagcctttcttatctgtatgtctgtgggcatGGTACCTCTAGAgtcggatcggAGATCGGAAGAGCGTCG	gtcggatcgg	NativeMotif	chr5	36442571	36442665
1791	ACTGGCCGCTTCACTGttactgtgcatgtgtcaggagatggaattttccattgcggTGTTGGCCGTACGAGAcacctgtgtagcctttcttatctgtatgtctgtgggcatGGTACCTCTAGAacatttggccAGATCGGAAGAGCGTCG	acatttggcc	ScrambleMotif	chr5	36442571	36442665
1792	ACTGGCCGCTTCACTGttactgtgcatgtgtcaggagatggaattttccattgcggTGTTGGCCGTACGAGAcacctgtgtagcctttcttatctgtatgtctgtgggcatGGTACCTCTAGAtcaggtcaagAGATCGGAAGAGCGTCG	tcaggtcaag	ScrambleMotif	chr5	36442571	36442665
1793	ACTGGCCGCTTCACTGttactgtgcatgtgtcaggagatggaattttccattgcggTGTTGGCCGTACGAGAcacctgtgtagcctttcttatctgtatgtctgtgggcatGGTACCTCTAGAcacgaagtagAGATCGGAAGAGCGTCG	cacgaagtag	ScrambleMotif	chr5	36442571	36442665
1794	ACTGGCCGCTTCACTGttactgtgcatgtgtcaggagatggaattttccattgcggTGTTGGCCGTACGAGAcacctgtgtagcctttcttatctgtatgtctgtgggcatGGTACCTCTAGAttcgactgcaAGATCGGAAGAGCGTCG	ttcgactgca	ScrambleMotif	chr5	36442571	36442665
1795	ACTGGCCGCTTCACTGttactgtgcatgtgtcaggagatggaattttccattgcggTGTTGGCCGTACGAGAcacctgtgtagcctttcttatctgtatgtctgtgggcatGGTACCTCTAGAgccatggcccAGATCGGAAGAGCGTCG	gccatggccc	ScrambleMotif	chr5	36442571	36442665
1796	ACTGGCCGCTTCACTGttactgtgcatgtgtcaggagatggaattttccattgcggTGTTGGCCGTACGAGAcacctgtgtagcctttcttatctgtatgtctgtgggcatGGTACCTCTAGAtcgtacatggAGATCGGAAGAGCGTCG	tcgtacatgg	ScrambleMotif	chr5	36442571	36442665
1797	ACTGGCCGCTTCACTGttactgtgcatgtgtcaggagatggaattttccattgcggTGTTGGCCGTACGAGAcacctgtgtagcctttcttatctgtatgtctgtgggcatGGTACCTCTAGAactaattctgAGATCGGAAGAGCGTCG	actaattctg	ScrambleMotif	chr5	36442571	36442665
1798	ACTGGCCGCTTCACTGttactgtgcatgtgtcaggagatggaattttccattgcggTGTTGGCCGTACGAGAcacctgtgtagcctttcttatctgtatgtctgtgggcatGGTACCTCTAGAatcttataagAGATCGGAAGAGCGTCG	atcttataag	ScrambleMotif	chr5	36442571	36442665
1799	ACTGGCCGCTTCACTGttactgtgcatgtgtcaggagatggaattttccattgcggTGTTGGCCGTACGAGAcacctgtgtagcctttcttatctgtatgtctgtgggcatGGTACCTCTAGAcgtagcatagAGATCGGAAGAGCGTCG	cgtagcatag	ScrambleMotif	chr5	36442571	36442665
1800	ACTGGCCGCTTCACTGttactgtgcatgtgtcaggagatggaattttccattgcggTGTTGGCCGTACGAGAcacctgtgtagcctttcttatctgtatgtctgtgggcatGGTACCTCTAGAgccagagttgAGATCGGAAGAGCGTCG	gccagagttg	ScrambleMotif	chr5	36442571	36442665
1801	ACTGGCCGCTTCACTGctcaaaacgggggcgcgggggctggagttggcagagctctGCATGTCCCGGCATGTctgagcaggaggaattccgggcggccaaagggttttatgGGTACCTCTAGAccaatgtaagAGATCGGAAGAGCGTCG	ccaatgtaag	NativeMotif	chr19	18475759	18475853
1802	ACTGGCCGCTTCACTGctcaaaacgggggcgcgggggctggagttggcagagctctGCATGTCCCGGCATGTctgagcaggaggaattccgggcggccaaagggttttatgGGTACCTCTAGAgactatgaagAGATCGGAAGAGCGTCG	gactatgaag	NativeMotif	chr19	18475759	18475853
1803	ACTGGCCGCTTCACTGctcaaaacgggggcgcgggggctggagttggcagagctctGCATGTCCCGGCATGTctgagcaggaggaattccgggcggccaaagggttttatgGGTACCTCTAGAtaactacatgAGATCGGAAGAGCGTCG	taactacatg	NativeMotif	chr19	18475759	18475853
1804	ACTGGCCGCTTCACTGctcaaaacgggggcgcgggggctggagttggcagagctctGCATGTCCCGGCATGTctgagcaggaggaattccgggcggccaaagggttttatgGGTACCTCTAGAgcatgtatgaAGATCGGAAGAGCGTCG	gcatgtatga	NativeMotif	chr19	18475759	18475853
1805	ACTGGCCGCTTCACTGctcaaaacgggggcgcgggggctggagttggcagagctctGCATGTCCCGGCATGTctgagcaggaggaattccgggcggccaaagggttttatgGGTACCTCTAGAcggaactgccAGATCGGAAGAGCGTCG	cggaactgcc	NativeMotif	chr19	18475759	18475853
1806	ACTGGCCGCTTCACTGctcaaaacgggggcgcgggggctggagttggcagagctctGCATGTCCCGGCATGTctgagcaggaggaattccgggcggccaaagggttttatgGGTACCTCTAGAgcagttgacaAGATCGGAAGAGCGTCG	gcagttgaca	NativeMotif	chr19	18475759	18475853
1807	ACTGGCCGCTTCACTGctcaaaacgggggcgcgggggctggagttggcagagctctGCATGTCCCGGCATGTctgagcaggaggaattccgggcggccaaagggttttatgGGTACCTCTAGAagcggtagtgAGATCGGAAGAGCGTCG	agcggtagtg	NativeMotif	chr19	18475759	18475853
1808	ACTGGCCGCTTCACTGctcaaaacgggggcgcgggggctggagttggcagagctctGCATGTCCCGGCATGTctgagcaggaggaattccgggcggccaaagggttttatgGGTACCTCTAGAacacggtcgaAGATCGGAAGAGCGTCG	acacggtcga	NativeMotif	chr19	18475759	18475853
1809	ACTGGCCGCTTCACTGctcaaaacgggggcgcgggggctggagttggcagagctctGCATGTCCCGGCATGTctgagcaggaggaattccgggcggccaaagggttttatgGGTACCTCTAGAagcatgctgtAGATCGGAAGAGCGTCG	agcatgctgt	NativeMotif	chr19	18475759	18475853
1810	ACTGGCCGCTTCACTGctcaaaacgggggcgcgggggctggagttggcagagctctGCATGTCCCGGCATGTctgagcaggaggaattccgggcggccaaagggttttatgGGTACCTCTAGAcgtagctggtAGATCGGAAGAGCGTCG	cgtagctggt	NativeMotif	chr19	18475759	18475853
1811	ACTGGCCGCTTCACTGctcaaaacgggggcgcgggggctggagttggcagagctctCAGCCGTATGGGCTCTctgagcaggaggaattccgggcggccaaagggttttatgGGTACCTCTAGAgcccatcgctAGATCGGAAGAGCGTCG	gcccatcgct	ScrambleMotif	chr19	18475759	18475853
1812	ACTGGCCGCTTCACTGctcaaaacgggggcgcgggggctggagttggcagagctctCAGCCGTATGGGCTCTctgagcaggaggaattccgggcggccaaagggttttatgGGTACCTCTAGAatacaaatcgAGATCGGAAGAGCGTCG	atacaaatcg	ScrambleMotif	chr19	18475759	18475853
1813	ACTGGCCGCTTCACTGctcaaaacgggggcgcgggggctggagttggcagagctctCAGCCGTATGGGCTCTctgagcaggaggaattccgggcggccaaagggttttatgGGTACCTCTAGAcatgcgtgagAGATCGGAAGAGCGTCG	catgcgtgag	ScrambleMotif	chr19	18475759	18475853
1814	ACTGGCCGCTTCACTGctcaaaacgggggcgcgggggctggagttggcagagctctCAGCCGTATGGGCTCTctgagcaggaggaattccgggcggccaaagggttttatgGGTACCTCTAGActcgacgatgAGATCGGAAGAGCGTCG	ctcgacgatg	ScrambleMotif	chr19	18475759	18475853
1815	ACTGGCCGCTTCACTGctcaaaacgggggcgcgggggctggagttggcagagctctCAGCCGTATGGGCTCTctgagcaggaggaattccgggcggccaaagggttttatgGGTACCTCTAGAacccatcccgAGATCGGAAGAGCGTCG	acccatcccg	ScrambleMotif	chr19	18475759	18475853
1816	ACTGGCCGCTTCACTGctcaaaacgggggcgcgggggctggagttggcagagctctCAGCCGTATGGGCTCTctgagcaggaggaattccgggcggccaaagggttttatgGGTACCTCTAGAgacaggtatgAGATCGGAAGAGCGTCG	gacaggtatg	ScrambleMotif	chr19	18475759	18475853
1817	ACTGGCCGCTTCACTGctcaaaacgggggcgcgggggctggagttggcagagctctCAGCCGTATGGGCTCTctgagcaggaggaattccgggcggccaaagggttttatgGGTACCTCTAGAcaattggataAGATCGGAAGAGCGTCG	caattggata	ScrambleMotif	chr19	18475759	18475853
1818	ACTGGCCGCTTCACTGctcaaaacgggggcgcgggggctggagttggcagagctctCAGCCGTATGGGCTCTctgagcaggaggaattccgggcggccaaagggttttatgGGTACCTCTAGAgcacgtcagcAGATCGGAAGAGCGTCG	gcacgtcagc	ScrambleMotif	chr19	18475759	18475853
1819	ACTGGCCGCTTCACTGctcaaaacgggggcgcgggggctggagttggcagagctctCAGCCGTATGGGCTCTctgagcaggaggaattccgggcggccaaagggttttatgGGTACCTCTAGAccgattcgtgAGATCGGAAGAGCGTCG	ccgattcgtg	ScrambleMotif	chr19	18475759	18475853
1820	ACTGGCCGCTTCACTGctcaaaacgggggcgcgggggctggagttggcagagctctCAGCCGTATGGGCTCTctgagcaggaggaattccgggcggccaaagggttttatgGGTACCTCTAGActaatcgtgaAGATCGGAAGAGCGTCG	ctaatcgtga	ScrambleMotif	chr19	18475759	18475853
1821	ACTGGCCGCTTCACTGtgtctgcttcctctttcaaagctatgccattgccaggagaACATGCCTGGGCTAGCctgctggaggatgagaggcgtgtggaacagagcagtattGGTACCTCTAGAcaggatcgctAGATCGGAAGAGCGTCG	caggatcgct	NativeMotif	chr5	37848129	37848223
1822	ACTGGCCGCTTCACTGtgtctgcttcctctttcaaagctatgccattgccaggagaACATGCCTGGGCTAGCctgctggaggatgagaggcgtgtggaacagagcagtattGGTACCTCTAGAggactatccgAGATCGGAAGAGCGTCG	ggactatccg	NativeMotif	chr5	37848129	37848223
1823	ACTGGCCGCTTCACTGtgtctgcttcctctttcaaagctatgccattgccaggagaACATGCCTGGGCTAGCctgctggaggatgagaggcgtgtggaacagagcagtattGGTACCTCTAGAggctcattgtAGATCGGAAGAGCGTCG	ggctcattgt	NativeMotif	chr5	37848129	37848223
1824	ACTGGCCGCTTCACTGtgtctgcttcctctttcaaagctatgccattgccaggagaACATGCCTGGGCTAGCctgctggaggatgagaggcgtgtggaacagagcagtattGGTACCTCTAGAcaattatagaAGATCGGAAGAGCGTCG	caattataga	NativeMotif	chr5	37848129	37848223
1825	ACTGGCCGCTTCACTGtgtctgcttcctctttcaaagctatgccattgccaggagaACATGCCTGGGCTAGCctgctggaggatgagaggcgtgtggaacagagcagtattGGTACCTCTAGAgccgaatagcAGATCGGAAGAGCGTCG	gccgaatagc	NativeMotif	chr5	37848129	37848223
1826	ACTGGCCGCTTCACTGtgtctgcttcctctttcaaagctatgccattgccaggagaACATGCCTGGGCTAGCctgctggaggatgagaggcgtgtggaacagagcagtattGGTACCTCTAGAcactcaagttAGATCGGAAGAGCGTCG	cactcaagtt	NativeMotif	chr5	37848129	37848223
1827	ACTGGCCGCTTCACTGtgtctgcttcctctttcaaagctatgccattgccaggagaACATGCCTGGGCTAGCctgctggaggatgagaggcgtgtggaacagagcagtattGGTACCTCTAGAcgagttagagAGATCGGAAGAGCGTCG	cgagttagag	NativeMotif	chr5	37848129	37848223
1828	ACTGGCCGCTTCACTGtgtctgcttcctctttcaaagctatgccattgccaggagaACATGCCTGGGCTAGCctgctggaggatgagaggcgtgtggaacagagcagtattGGTACCTCTAGAagtcactttgAGATCGGAAGAGCGTCG	agtcactttg	NativeMotif	chr5	37848129	37848223
1829	ACTGGCCGCTTCACTGtgtctgcttcctctttcaaagctatgccattgccaggagaACATGCCTGGGCTAGCctgctggaggatgagaggcgtgtggaacagagcagtattGGTACCTCTAGAccgattcccgAGATCGGAAGAGCGTCG	ccgattcccg	NativeMotif	chr5	37848129	37848223
1830	ACTGGCCGCTTCACTGtgtctgcttcctctttcaaagctatgccattgccaggagaACATGCCTGGGCTAGCctgctggaggatgagaggcgtgtggaacagagcagtattGGTACCTCTAGAcgtatgtgcaAGATCGGAAGAGCGTCG	cgtatgtgca	NativeMotif	chr5	37848129	37848223
1831	ACTGGCCGCTTCACTGtgtctgcttcctctttcaaagctatgccattgccaggagaCAAGCGGAGTTCGTCCctgctggaggatgagaggcgtgtggaacagagcagtattGGTACCTCTAGAtcctctaatgAGATCGGAAGAGCGTCG	tcctctaatg	ScrambleMotif	chr5	37848129	37848223
1832	ACTGGCCGCTTCACTGtgtctgcttcctctttcaaagctatgccattgccaggagaCAAGCGGAGTTCGTCCctgctggaggatgagaggcgtgtggaacagagcagtattGGTACCTCTAGAtgccatttgtAGATCGGAAGAGCGTCG	tgccatttgt	ScrambleMotif	chr5	37848129	37848223
1833	ACTGGCCGCTTCACTGtgtctgcttcctctttcaaagctatgccattgccaggagaCAAGCGGAGTTCGTCCctgctggaggatgagaggcgtgtggaacagagcagtattGGTACCTCTAGAgtcagagtagAGATCGGAAGAGCGTCG	gtcagagtag	ScrambleMotif	chr5	37848129	37848223
1834	ACTGGCCGCTTCACTGtgtctgcttcctctttcaaagctatgccattgccaggagaCAAGCGGAGTTCGTCCctgctggaggatgagaggcgtgtggaacagagcagtattGGTACCTCTAGAcaggtagcagAGATCGGAAGAGCGTCG	caggtagcag	ScrambleMotif	chr5	37848129	37848223
1835	ACTGGCCGCTTCACTGtgtctgcttcctctttcaaagctatgccattgccaggagaCAAGCGGAGTTCGTCCctgctggaggatgagaggcgtgtggaacagagcagtattGGTACCTCTAGAatttcatcagAGATCGGAAGAGCGTCG	atttcatcag	ScrambleMotif	chr5	37848129	37848223
1836	ACTGGCCGCTTCACTGtgtctgcttcctctttcaaagctatgccattgccaggagaCAAGCGGAGTTCGTCCctgctggaggatgagaggcgtgtggaacagagcagtattGGTACCTCTAGAcgaattgacaAGATCGGAAGAGCGTCG	cgaattgaca	ScrambleMotif	chr5	37848129	37848223
1837	ACTGGCCGCTTCACTGtgtctgcttcctctttcaaagctatgccattgccaggagaCAAGCGGAGTTCGTCCctgctggaggatgagaggcgtgtggaacagagcagtattGGTACCTCTAGAgcgagattcgAGATCGGAAGAGCGTCG	gcgagattcg	ScrambleMotif	chr5	37848129	37848223
1838	ACTGGCCGCTTCACTGtgtctgcttcctctttcaaagctatgccattgccaggagaCAAGCGGAGTTCGTCCctgctggaggatgagaggcgtgtggaacagagcagtattGGTACCTCTAGAcatagaccagAGATCGGAAGAGCGTCG	catagaccag	ScrambleMotif	chr5	37848129	37848223
1839	ACTGGCCGCTTCACTGtgtctgcttcctctttcaaagctatgccattgccaggagaCAAGCGGAGTTCGTCCctgctggaggatgagaggcgtgtggaacagagcagtattGGTACCTCTAGAtacatctttgAGATCGGAAGAGCGTCG	tacatctttg	ScrambleMotif	chr5	37848129	37848223
1840	ACTGGCCGCTTCACTGtgtctgcttcctctttcaaagctatgccattgccaggagaCAAGCGGAGTTCGTCCctgctggaggatgagaggcgtgtggaacagagcagtattGGTACCTCTAGAaaccatgtggAGATCGGAAGAGCGTCG	aaccatgtgg	ScrambleMotif	chr5	37848129	37848223
1841	ACTGGCCGCTTCACTGttcctgatggctccgcccagttccctcagggcacatgtggGCATGCCCAGGCAAGCcataggtagtattggaaaagacaacattccattggttaaGGTACCTCTAGAcagaatacgaAGATCGGAAGAGCGTCG	cagaatacga	NativeMotif	chr18	7728472	7728566
1842	ACTGGCCGCTTCACTGttcctgatggctccgcccagttccctcagggcacatgtggGCATGCCCAGGCAAGCcataggtagtattggaaaagacaacattccattggttaaGGTACCTCTAGAcacattgtccAGATCGGAAGAGCGTCG	cacattgtcc	NativeMotif	chr18	7728472	7728566
1843	ACTGGCCGCTTCACTGttcctgatggctccgcccagttccctcagggcacatgtggGCATGCCCAGGCAAGCcataggtagtattggaaaagacaacattccattggttaaGGTACCTCTAGAtttacagtggAGATCGGAAGAGCGTCG	tttacagtgg	NativeMotif	chr18	7728472	7728566
1844	ACTGGCCGCTTCACTGttcctgatggctccgcccagttccctcagggcacatgtggGCATGCCCAGGCAAGCcataggtagtattggaaaagacaacattccattggttaaGGTACCTCTAGActacgccctgAGATCGGAAGAGCGTCG	ctacgccctg	NativeMotif	chr18	7728472	7728566
1845	ACTGGCCGCTTCACTGttcctgatggctccgcccagttccctcagggcacatgtggGCATGCCCAGGCAAGCcataggtagtattggaaaagacaacattccattggttaaGGTACCTCTAGActgactaagaAGATCGGAAGAGCGTCG	ctgactaaga	NativeMotif	chr18	7728472	7728566
1846	ACTGGCCGCTTCACTGttcctgatggctccgcccagttccctcagggcacatgtggGCATGCCCAGGCAAGCcataggtagtattggaaaagacaacattccattggttaaGGTACCTCTAGAcatactaagaAGATCGGAAGAGCGTCG	catactaaga	NativeMotif	chr18	7728472	7728566
1847	ACTGGCCGCTTCACTGttcctgatggctccgcccagttccctcagggcacatgtggGCATGCCCAGGCAAGCcataggtagtattggaaaagacaacattccattggttaaGGTACCTCTAGAcatttcggcgAGATCGGAAGAGCGTCG	catttcggcg	NativeMotif	chr18	7728472	7728566
1848	ACTGGCCGCTTCACTGttcctgatggctccgcccagttccctcagggcacatgtggGCATGCCCAGGCAAGCcataggtagtattggaaaagacaacattccattggttaaGGTACCTCTAGAttgacgatgcAGATCGGAAGAGCGTCG	ttgacgatgc	NativeMotif	chr18	7728472	7728566
1849	ACTGGCCGCTTCACTGttcctgatggctccgcccagttccctcagggcacatgtggGCATGCCCAGGCAAGCcataggtagtattggaaaagacaacattccattggttaaGGTACCTCTAGAcggtcatgccAGATCGGAAGAGCGTCG	cggtcatgcc	NativeMotif	chr18	7728472	7728566
1850	ACTGGCCGCTTCACTGttcctgatggctccgcccagttccctcagggcacatgtggGCATGCCCAGGCAAGCcataggtagtattggaaaagacaacattccattggttaaGGTACCTCTAGAttccaatgagAGATCGGAAGAGCGTCG	ttccaatgag	NativeMotif	chr18	7728472	7728566
1851	ACTGGCCGCTTCACTGttcctgatggctccgcccagttccctcagggcacatgtggCCCAGATCGGCAAGCGcataggtagtattggaaaagacaacattccattggttaaGGTACCTCTAGAtcagctgttgAGATCGGAAGAGCGTCG	tcagctgttg	ScrambleMotif	chr18	7728472	7728566
1852	ACTGGCCGCTTCACTGttcctgatggctccgcccagttccctcagggcacatgtggCCCAGATCGGCAAGCGcataggtagtattggaaaagacaacattccattggttaaGGTACCTCTAGAacaacgtggcAGATCGGAAGAGCGTCG	acaacgtggc	ScrambleMotif	chr18	7728472	7728566
1853	ACTGGCCGCTTCACTGttcctgatggctccgcccagttccctcagggcacatgtggCCCAGATCGGCAAGCGcataggtagtattggaaaagacaacattccattggttaaGGTACCTCTAGAcagggtgataAGATCGGAAGAGCGTCG	cagggtgata	ScrambleMotif	chr18	7728472	7728566
1854	ACTGGCCGCTTCACTGttcctgatggctccgcccagttccctcagggcacatgtggCCCAGATCGGCAAGCGcataggtagtattggaaaagacaacattccattggttaaGGTACCTCTAGAccggactcgaAGATCGGAAGAGCGTCG	ccggactcga	ScrambleMotif	chr18	7728472	7728566
1855	ACTGGCCGCTTCACTGttcctgatggctccgcccagttccctcagggcacatgtggCCCAGATCGGCAAGCGcataggtagtattggaaaagacaacattccattggttaaGGTACCTCTAGAatcaactccgAGATCGGAAGAGCGTCG	atcaactccg	ScrambleMotif	chr18	7728472	7728566
1856	ACTGGCCGCTTCACTGttcctgatggctccgcccagttccctcagggcacatgtggCCCAGATCGGCAAGCGcataggtagtattggaaaagacaacattccattggttaaGGTACCTCTAGAcatgggcagtAGATCGGAAGAGCGTCG	catgggcagt	ScrambleMotif	chr18	7728472	7728566
1857	ACTGGCCGCTTCACTGttcctgatggctccgcccagttccctcagggcacatgtggCCCAGATCGGCAAGCGcataggtagtattggaaaagacaacattccattggttaaGGTACCTCTAGAtgctcgatcgAGATCGGAAGAGCGTCG	tgctcgatcg	ScrambleMotif	chr18	7728472	7728566
1858	ACTGGCCGCTTCACTGttcctgatggctccgcccagttccctcagggcacatgtggCCCAGATCGGCAAGCGcataggtagtattggaaaagacaacattccattggttaaGGTACCTCTAGAttactagtgaAGATCGGAAGAGCGTCG	ttactagtga	ScrambleMotif	chr18	7728472	7728566
1859	ACTGGCCGCTTCACTGttcctgatggctccgcccagttccctcagggcacatgtggCCCAGATCGGCAAGCGcataggtagtattggaaaagacaacattccattggttaaGGTACCTCTAGAcgatctccgtAGATCGGAAGAGCGTCG	cgatctccgt	ScrambleMotif	chr18	7728472	7728566
1860	ACTGGCCGCTTCACTGttcctgatggctccgcccagttccctcagggcacatgtggCCCAGATCGGCAAGCGcataggtagtattggaaaagacaacattccattggttaaGGTACCTCTAGAacggaatggaAGATCGGAAGAGCGTCG	acggaatgga	ScrambleMotif	chr18	7728472	7728566
1861	ACTGGCCGCTTCACTGtcaagctgcaggcacagataagggaatttacacaggaggGCTTGCCTAAGACATGCccacagctgcacagataagaaaggctacataggtgacttGGTACCTCTAGAgacacttagaAGATCGGAAGAGCGTCG	gacacttaga	NativeMotif	chr8	50023073	50023167
1862	ACTGGCCGCTTCACTGtcaagctgcaggcacagataagggaatttacacaggaggGCTTGCCTAAGACATGCccacagctgcacagataagaaaggctacataggtgacttGGTACCTCTAGAtcagatagccAGATCGGAAGAGCGTCG	tcagatagcc	NativeMotif	chr8	50023073	50023167
1863	ACTGGCCGCTTCACTGtcaagctgcaggcacagataagggaatttacacaggaggGCTTGCCTAAGACATGCccacagctgcacagataagaaaggctacataggtgacttGGTACCTCTAGAcgattaggaaAGATCGGAAGAGCGTCG	cgattaggaa	NativeMotif	chr8	50023073	50023167
1864	ACTGGCCGCTTCACTGtcaagctgcaggcacagataagggaatttacacaggaggGCTTGCCTAAGACATGCccacagctgcacagataagaaaggctacataggtgacttGGTACCTCTAGAtcaccaagtgAGATCGGAAGAGCGTCG	tcaccaagtg	NativeMotif	chr8	50023073	50023167
1865	ACTGGCCGCTTCACTGtcaagctgcaggcacagataagggaatttacacaggaggGCTTGCCTAAGACATGCccacagctgcacagataagaaaggctacataggtgacttGGTACCTCTAGActctactggcAGATCGGAAGAGCGTCG	ctctactggc	NativeMotif	chr8	50023073	50023167
1866	ACTGGCCGCTTCACTGtcaagctgcaggcacagataagggaatttacacaggaggGCTTGCCTAAGACATGCccacagctgcacagataagaaaggctacataggtgacttGGTACCTCTAGAcacattgctcAGATCGGAAGAGCGTCG	cacattgctc	NativeMotif	chr8	50023073	50023167
1867	ACTGGCCGCTTCACTGtcaagctgcaggcacagataagggaatttacacaggaggGCTTGCCTAAGACATGCccacagctgcacagataagaaaggctacataggtgacttGGTACCTCTAGAcatgatagtcAGATCGGAAGAGCGTCG	catgatagtc	NativeMotif	chr8	50023073	50023167
1868	ACTGGCCGCTTCACTGtcaagctgcaggcacagataagggaatttacacaggaggGCTTGCCTAAGACATGCccacagctgcacagataagaaaggctacataggtgacttGGTACCTCTAGAcctatctttgAGATCGGAAGAGCGTCG	cctatctttg	NativeMotif	chr8	50023073	50023167
1869	ACTGGCCGCTTCACTGtcaagctgcaggcacagataagggaatttacacaggaggGCTTGCCTAAGACATGCccacagctgcacagataagaaaggctacataggtgacttGGTACCTCTAGAaattcactcgAGATCGGAAGAGCGTCG	aattcactcg	NativeMotif	chr8	50023073	50023167
1870	ACTGGCCGCTTCACTGtcaagctgcaggcacagataagggaatttacacaggaggGCTTGCCTAAGACATGCccacagctgcacagataagaaaggctacataggtgacttGGTACCTCTAGAgcacatagcaAGATCGGAAGAGCGTCG	gcacatagca	NativeMotif	chr8	50023073	50023167
1871	ACTGGCCGCTTCACTGtcaagctgcaggcacagataagggaatttacacaggaggCTTACGTACACGTCAGGccacagctgcacagataagaaaggctacataggtgacttGGTACCTCTAGAacataagcgaAGATCGGAAGAGCGTCG	acataagcga	ScrambleMotif	chr8	50023073	50023167
1872	ACTGGCCGCTTCACTGtcaagctgcaggcacagataagggaatttacacaggaggCTTACGTACACGTCAGGccacagctgcacagataagaaaggctacataggtgacttGGTACCTCTAGAcatggcagacAGATCGGAAGAGCGTCG	catggcagac	ScrambleMotif	chr8	50023073	50023167
1873	ACTGGCCGCTTCACTGtcaagctgcaggcacagataagggaatttacacaggaggCTTACGTACACGTCAGGccacagctgcacagataagaaaggctacataggtgacttGGTACCTCTAGAacgctttatgAGATCGGAAGAGCGTCG	acgctttatg	ScrambleMotif	chr8	50023073	50023167
1874	ACTGGCCGCTTCACTGtcaagctgcaggcacagataagggaatttacacaggaggCTTACGTACACGTCAGGccacagctgcacagataagaaaggctacataggtgacttGGTACCTCTAGAcccatgtgcgAGATCGGAAGAGCGTCG	cccatgtgcg	ScrambleMotif	chr8	50023073	50023167
1875	ACTGGCCGCTTCACTGtcaagctgcaggcacagataagggaatttacacaggaggCTTACGTACACGTCAGGccacagctgcacagataagaaaggctacataggtgacttGGTACCTCTAGAcaggtaatgtAGATCGGAAGAGCGTCG	caggtaatgt	ScrambleMotif	chr8	50023073	50023167
1876	ACTGGCCGCTTCACTGtcaagctgcaggcacagataagggaatttacacaggaggCTTACGTACACGTCAGGccacagctgcacagataagaaaggctacataggtgacttGGTACCTCTAGActtgcatcgaAGATCGGAAGAGCGTCG	cttgcatcga	ScrambleMotif	chr8	50023073	50023167
1877	ACTGGCCGCTTCACTGtcaagctgcaggcacagataagggaatttacacaggaggCTTACGTACACGTCAGGccacagctgcacagataagaaaggctacataggtgacttGGTACCTCTAGAgccaaatttgAGATCGGAAGAGCGTCG	gccaaatttg	ScrambleMotif	chr8	50023073	50023167
1878	ACTGGCCGCTTCACTGtcaagctgcaggcacagataagggaatttacacaggaggCTTACGTACACGTCAGGccacagctgcacagataagaaaggctacataggtgacttGGTACCTCTAGAgccgaatgaaAGATCGGAAGAGCGTCG	gccgaatgaa	ScrambleMotif	chr8	50023073	50023167
1879	ACTGGCCGCTTCACTGtcaagctgcaggcacagataagggaatttacacaggaggCTTACGTACACGTCAGGccacagctgcacagataagaaaggctacataggtgacttGGTACCTCTAGAgggcaatgagAGATCGGAAGAGCGTCG	gggcaatgag	ScrambleMotif	chr8	50023073	50023167
1880	ACTGGCCGCTTCACTGtcaagctgcaggcacagataagggaatttacacaggaggCTTACGTACACGTCAGGccacagctgcacagataagaaaggctacataggtgacttGGTACCTCTAGAtctacttacgAGATCGGAAGAGCGTCG	tctacttacg	ScrambleMotif	chr8	50023073	50023167
1881	ACTGGCCGCTTCACTGcatgcccacagctgcacagataagaaaggctacataggtgACTTGTCCAGACATGCccgcaatggaaaattccatcccctaacacatgtgccgtaGGTACCTCTAGActacattccgAGATCGGAAGAGCGTCG	ctacattccg	NativeMotif	chr8	50023124	50023218
1882	ACTGGCCGCTTCACTGcatgcccacagctgcacagataagaaaggctacataggtgACTTGTCCAGACATGCccgcaatggaaaattccatcccctaacacatgtgccgtaGGTACCTCTAGActtatgaccgAGATCGGAAGAGCGTCG	cttatgaccg	NativeMotif	chr8	50023124	50023218
1883	ACTGGCCGCTTCACTGcatgcccacagctgcacagataagaaaggctacataggtgACTTGTCCAGACATGCccgcaatggaaaattccatcccctaacacatgtgccgtaGGTACCTCTAGAcagcatatagAGATCGGAAGAGCGTCG	cagcatatag	NativeMotif	chr8	50023124	50023218
1884	ACTGGCCGCTTCACTGcatgcccacagctgcacagataagaaaggctacataggtgACTTGTCCAGACATGCccgcaatggaaaattccatcccctaacacatgtgccgtaGGTACCTCTAGAcactcgtcctAGATCGGAAGAGCGTCG	cactcgtcct	NativeMotif	chr8	50023124	50023218
1885	ACTGGCCGCTTCACTGcatgcccacagctgcacagataagaaaggctacataggtgACTTGTCCAGACATGCccgcaatggaaaattccatcccctaacacatgtgccgtaGGTACCTCTAGAcaacgtgtcgAGATCGGAAGAGCGTCG	caacgtgtcg	NativeMotif	chr8	50023124	50023218
1886	ACTGGCCGCTTCACTGcatgcccacagctgcacagataagaaaggctacataggtgACTTGTCCAGACATGCccgcaatggaaaattccatcccctaacacatgtgccgtaGGTACCTCTAGAtcaatagcaaAGATCGGAAGAGCGTCG	tcaatagcaa	NativeMotif	chr8	50023124	50023218
1887	ACTGGCCGCTTCACTGcatgcccacagctgcacagataagaaaggctacataggtgACTTGTCCAGACATGCccgcaatggaaaattccatcccctaacacatgtgccgtaGGTACCTCTAGAgacatggtgtAGATCGGAAGAGCGTCG	gacatggtgt	NativeMotif	chr8	50023124	50023218
1888	ACTGGCCGCTTCACTGcatgcccacagctgcacagataagaaaggctacataggtgACTTGTCCAGACATGCccgcaatggaaaattccatcccctaacacatgtgccgtaGGTACCTCTAGAtctactgtatAGATCGGAAGAGCGTCG	tctactgtat	NativeMotif	chr8	50023124	50023218
1889	ACTGGCCGCTTCACTGcatgcccacagctgcacagataagaaaggctacataggtgACTTGTCCAGACATGCccgcaatggaaaattccatcccctaacacatgtgccgtaGGTACCTCTAGAacgaagagtgAGATCGGAAGAGCGTCG	acgaagagtg	NativeMotif	chr8	50023124	50023218
1890	ACTGGCCGCTTCACTGcatgcccacagctgcacagataagaaaggctacataggtgACTTGTCCAGACATGCccgcaatggaaaattccatcccctaacacatgtgccgtaGGTACCTCTAGAcccgcgatcgAGATCGGAAGAGCGTCG	cccgcgatcg	NativeMotif	chr8	50023124	50023218
1891	ACTGGCCGCTTCACTGcatgcccacagctgcacagataagaaaggctacataggtgACTGATGGACTTCCACccgcaatggaaaattccatcccctaacacatgtgccgtaGGTACCTCTAGAttacagctagAGATCGGAAGAGCGTCG	ttacagctag	ScrambleMotif	chr8	50023124	50023218
1892	ACTGGCCGCTTCACTGcatgcccacagctgcacagataagaaaggctacataggtgACTGATGGACTTCCACccgcaatggaaaattccatcccctaacacatgtgccgtaGGTACCTCTAGAgccagttgccAGATCGGAAGAGCGTCG	gccagttgcc	ScrambleMotif	chr8	50023124	50023218
1893	ACTGGCCGCTTCACTGcatgcccacagctgcacagataagaaaggctacataggtgACTGATGGACTTCCACccgcaatggaaaattccatcccctaacacatgtgccgtaGGTACCTCTAGAacgattaggaAGATCGGAAGAGCGTCG	acgattagga	ScrambleMotif	chr8	50023124	50023218
1894	ACTGGCCGCTTCACTGcatgcccacagctgcacagataagaaaggctacataggtgACTGATGGACTTCCACccgcaatggaaaattccatcccctaacacatgtgccgtaGGTACCTCTAGAgtcagtcgtgAGATCGGAAGAGCGTCG	gtcagtcgtg	ScrambleMotif	chr8	50023124	50023218
1895	ACTGGCCGCTTCACTGcatgcccacagctgcacagataagaaaggctacataggtgACTGATGGACTTCCACccgcaatggaaaattccatcccctaacacatgtgccgtaGGTACCTCTAGAggtcccagtgAGATCGGAAGAGCGTCG	ggtcccagtg	ScrambleMotif	chr8	50023124	50023218
1896	ACTGGCCGCTTCACTGcatgcccacagctgcacagataagaaaggctacataggtgACTGATGGACTTCCACccgcaatggaaaattccatcccctaacacatgtgccgtaGGTACCTCTAGAatacataacgAGATCGGAAGAGCGTCG	atacataacg	ScrambleMotif	chr8	50023124	50023218
1897	ACTGGCCGCTTCACTGcatgcccacagctgcacagataagaaaggctacataggtgACTGATGGACTTCCACccgcaatggaaaattccatcccctaacacatgtgccgtaGGTACCTCTAGAgccgaaggtgAGATCGGAAGAGCGTCG	gccgaaggtg	ScrambleMotif	chr8	50023124	50023218
1898	ACTGGCCGCTTCACTGcatgcccacagctgcacagataagaaaggctacataggtgACTGATGGACTTCCACccgcaatggaaaattccatcccctaacacatgtgccgtaGGTACCTCTAGAcgaactgtgaAGATCGGAAGAGCGTCG	cgaactgtga	ScrambleMotif	chr8	50023124	50023218
1899	ACTGGCCGCTTCACTGcatgcccacagctgcacagataagaaaggctacataggtgACTGATGGACTTCCACccgcaatggaaaattccatcccctaacacatgtgccgtaGGTACCTCTAGActatacgtaaAGATCGGAAGAGCGTCG	ctatacgtaa	ScrambleMotif	chr8	50023124	50023218
1900	ACTGGCCGCTTCACTGcatgcccacagctgcacagataagaaaggctacataggtgACTGATGGACTTCCACccgcaatggaaaattccatcccctaacacatgtgccgtaGGTACCTCTAGAcaatggttagAGATCGGAAGAGCGTCG	caatggttag	ScrambleMotif	chr8	50023124	50023218
1901	ACTGGCCGCTTCACTGttttgtcacctcttcccaagccccttatgatcttaacaggGCATGTCCAAACTTGCcagagcatattcatgaattatctaaagaattccattgttGGTACCTCTAGAcgatgagttcAGATCGGAAGAGCGTCG	cgatgagttc	NativeMotif	chr12	92296834	92296928
1902	ACTGGCCGCTTCACTGttttgtcacctcttcccaagccccttatgatcttaacaggGCATGTCCAAACTTGCcagagcatattcatgaattatctaaagaattccattgttGGTACCTCTAGAcgggcattcgAGATCGGAAGAGCGTCG	cgggcattcg	NativeMotif	chr12	92296834	92296928
1903	ACTGGCCGCTTCACTGttttgtcacctcttcccaagccccttatgatcttaacaggGCATGTCCAAACTTGCcagagcatattcatgaattatctaaagaattccattgttGGTACCTCTAGAcaacgctgtcAGATCGGAAGAGCGTCG	caacgctgtc	NativeMotif	chr12	92296834	92296928
1904	ACTGGCCGCTTCACTGttttgtcacctcttcccaagccccttatgatcttaacaggGCATGTCCAAACTTGCcagagcatattcatgaattatctaaagaattccattgttGGTACCTCTAGAtcagaatggaAGATCGGAAGAGCGTCG	tcagaatgga	NativeMotif	chr12	92296834	92296928
1905	ACTGGCCGCTTCACTGttttgtcacctcttcccaagccccttatgatcttaacaggGCATGTCCAAACTTGCcagagcatattcatgaattatctaaagaattccattgttGGTACCTCTAGAtcaacttgaaAGATCGGAAGAGCGTCG	tcaacttgaa	NativeMotif	chr12	92296834	92296928
1906	ACTGGCCGCTTCACTGttttgtcacctcttcccaagccccttatgatcttaacaggGCATGTCCAAACTTGCcagagcatattcatgaattatctaaagaattccattgttGGTACCTCTAGAcagatgcaacAGATCGGAAGAGCGTCG	cagatgcaac	NativeMotif	chr12	92296834	92296928
1907	ACTGGCCGCTTCACTGttttgtcacctcttcccaagccccttatgatcttaacaggGCATGTCCAAACTTGCcagagcatattcatgaattatctaaagaattccattgttGGTACCTCTAGAcgtatatcgtAGATCGGAAGAGCGTCG	cgtatatcgt	NativeMotif	chr12	92296834	92296928
1908	ACTGGCCGCTTCACTGttttgtcacctcttcccaagccccttatgatcttaacaggGCATGTCCAAACTTGCcagagcatattcatgaattatctaaagaattccattgttGGTACCTCTAGAacatacgaaaAGATCGGAAGAGCGTCG	acatacgaaa	NativeMotif	chr12	92296834	92296928
1909	ACTGGCCGCTTCACTGttttgtcacctcttcccaagccccttatgatcttaacaggGCATGTCCAAACTTGCcagagcatattcatgaattatctaaagaattccattgttGGTACCTCTAGAgcaatctagcAGATCGGAAGAGCGTCG	gcaatctagc	NativeMotif	chr12	92296834	92296928
1910	ACTGGCCGCTTCACTGttttgtcacctcttcccaagccccttatgatcttaacaggGCATGTCCAAACTTGCcagagcatattcatgaattatctaaagaattccattgttGGTACCTCTAGAaatccgatcgAGATCGGAAGAGCGTCG	aatccgatcg	NativeMotif	chr12	92296834	92296928
1911	ACTGGCCGCTTCACTGttttgtcacctcttcccaagccccttatgatcttaacaggTTGCCAACCTAGCGATcagagcatattcatgaattatctaaagaattccattgttGGTACCTCTAGAcgtagcctagAGATCGGAAGAGCGTCG	cgtagcctag	ScrambleMotif	chr12	92296834	92296928
1912	ACTGGCCGCTTCACTGttttgtcacctcttcccaagccccttatgatcttaacaggTTGCCAACCTAGCGATcagagcatattcatgaattatctaaagaattccattgttGGTACCTCTAGAtcacctgcatAGATCGGAAGAGCGTCG	tcacctgcat	ScrambleMotif	chr12	92296834	92296928
1913	ACTGGCCGCTTCACTGttttgtcacctcttcccaagccccttatgatcttaacaggTTGCCAACCTAGCGATcagagcatattcatgaattatctaaagaattccattgttGGTACCTCTAGAggttcatacgAGATCGGAAGAGCGTCG	ggttcatacg	ScrambleMotif	chr12	92296834	92296928
1914	ACTGGCCGCTTCACTGttttgtcacctcttcccaagccccttatgatcttaacaggTTGCCAACCTAGCGATcagagcatattcatgaattatctaaagaattccattgttGGTACCTCTAGActgagtgcatAGATCGGAAGAGCGTCG	ctgagtgcat	ScrambleMotif	chr12	92296834	92296928
1915	ACTGGCCGCTTCACTGttttgtcacctcttcccaagccccttatgatcttaacaggTTGCCAACCTAGCGATcagagcatattcatgaattatctaaagaattccattgttGGTACCTCTAGAtacagctgatAGATCGGAAGAGCGTCG	tacagctgat	ScrambleMotif	chr12	92296834	92296928
1916	ACTGGCCGCTTCACTGttttgtcacctcttcccaagccccttatgatcttaacaggTTGCCAACCTAGCGATcagagcatattcatgaattatctaaagaattccattgttGGTACCTCTAGAtatctacatgAGATCGGAAGAGCGTCG	tatctacatg	ScrambleMotif	chr12	92296834	92296928
1917	ACTGGCCGCTTCACTGttttgtcacctcttcccaagccccttatgatcttaacaggTTGCCAACCTAGCGATcagagcatattcatgaattatctaaagaattccattgttGGTACCTCTAGAcccaactgatAGATCGGAAGAGCGTCG	cccaactgat	ScrambleMotif	chr12	92296834	92296928
1918	ACTGGCCGCTTCACTGttttgtcacctcttcccaagccccttatgatcttaacaggTTGCCAACCTAGCGATcagagcatattcatgaattatctaaagaattccattgttGGTACCTCTAGActactgagggAGATCGGAAGAGCGTCG	ctactgaggg	ScrambleMotif	chr12	92296834	92296928
1919	ACTGGCCGCTTCACTGttttgtcacctcttcccaagccccttatgatcttaacaggTTGCCAACCTAGCGATcagagcatattcatgaattatctaaagaattccattgttGGTACCTCTAGAtcccgatgcaAGATCGGAAGAGCGTCG	tcccgatgca	ScrambleMotif	chr12	92296834	92296928
1920	ACTGGCCGCTTCACTGttttgtcacctcttcccaagccccttatgatcttaacaggTTGCCAACCTAGCGATcagagcatattcatgaattatctaaagaattccattgttGGTACCTCTAGAtctacggtgtAGATCGGAAGAGCGTCG	tctacggtgt	ScrambleMotif	chr12	92296834	92296928
1921	ACTGGCCGCTTCACTGtagctgaggtccctgtgctaatcttaacccctcagagaggACTTGTTGGGACTTGCcaccaaatcttgaccaccaaaatagtcttggagctgacgGGTACCTCTAGActaccgctagAGATCGGAAGAGCGTCG	ctaccgctag	NativeMotif	chr2	72108154	72108248
1922	ACTGGCCGCTTCACTGtagctgaggtccctgtgctaatcttaacccctcagagaggACTTGTTGGGACTTGCcaccaaatcttgaccaccaaaatagtcttggagctgacgGGTACCTCTAGAcccattgcttAGATCGGAAGAGCGTCG	cccattgctt	NativeMotif	chr2	72108154	72108248
1923	ACTGGCCGCTTCACTGtagctgaggtccctgtgctaatcttaacccctcagagaggACTTGTTGGGACTTGCcaccaaatcttgaccaccaaaatagtcttggagctgacgGGTACCTCTAGAccgatagtgtAGATCGGAAGAGCGTCG	ccgatagtgt	NativeMotif	chr2	72108154	72108248
1924	ACTGGCCGCTTCACTGtagctgaggtccctgtgctaatcttaacccctcagagaggACTTGTTGGGACTTGCcaccaaatcttgaccaccaaaatagtcttggagctgacgGGTACCTCTAGAccagtatgagAGATCGGAAGAGCGTCG	ccagtatgag	NativeMotif	chr2	72108154	72108248
1925	ACTGGCCGCTTCACTGtagctgaggtccctgtgctaatcttaacccctcagagaggACTTGTTGGGACTTGCcaccaaatcttgaccaccaaaatagtcttggagctgacgGGTACCTCTAGAcagtactcggAGATCGGAAGAGCGTCG	cagtactcgg	NativeMotif	chr2	72108154	72108248
1926	ACTGGCCGCTTCACTGtagctgaggtccctgtgctaatcttaacccctcagagaggACTTGTTGGGACTTGCcaccaaatcttgaccaccaaaatagtcttggagctgacgGGTACCTCTAGActagtaccgtAGATCGGAAGAGCGTCG	ctagtaccgt	NativeMotif	chr2	72108154	72108248
1927	ACTGGCCGCTTCACTGtagctgaggtccctgtgctaatcttaacccctcagagaggACTTGTTGGGACTTGCcaccaaatcttgaccaccaaaatagtcttggagctgacgGGTACCTCTAGAccacctaatgAGATCGGAAGAGCGTCG	ccacctaatg	NativeMotif	chr2	72108154	72108248
1928	ACTGGCCGCTTCACTGtagctgaggtccctgtgctaatcttaacccctcagagaggACTTGTTGGGACTTGCcaccaaatcttgaccaccaaaatagtcttggagctgacgGGTACCTCTAGAatccacactgAGATCGGAAGAGCGTCG	atccacactg	NativeMotif	chr2	72108154	72108248
1929	ACTGGCCGCTTCACTGtagctgaggtccctgtgctaatcttaacccctcagagaggACTTGTTGGGACTTGCcaccaaatcttgaccaccaaaatagtcttggagctgacgGGTACCTCTAGAgacaacgtcgAGATCGGAAGAGCGTCG	gacaacgtcg	NativeMotif	chr2	72108154	72108248
1930	ACTGGCCGCTTCACTGtagctgaggtccctgtgctaatcttaacccctcagagaggACTTGTTGGGACTTGCcaccaaatcttgaccaccaaaatagtcttggagctgacgGGTACCTCTAGAcacgacttagAGATCGGAAGAGCGTCG	cacgacttag	NativeMotif	chr2	72108154	72108248
1931	ACTGGCCGCTTCACTGtagctgaggtccctgtgctaatcttaacccctcagagaggCTTCGAAGTTGGTTCGcaccaaatcttgaccaccaaaatagtcttggagctgacgGGTACCTCTAGAtctatgttacAGATCGGAAGAGCGTCG	tctatgttac	ScrambleMotif	chr2	72108154	72108248
1932	ACTGGCCGCTTCACTGtagctgaggtccctgtgctaatcttaacccctcagagaggCTTCGAAGTTGGTTCGcaccaaatcttgaccaccaaaatagtcttggagctgacgGGTACCTCTAGAacccactcgaAGATCGGAAGAGCGTCG	acccactcga	ScrambleMotif	chr2	72108154	72108248
1933	ACTGGCCGCTTCACTGtagctgaggtccctgtgctaatcttaacccctcagagaggCTTCGAAGTTGGTTCGcaccaaatcttgaccaccaaaatagtcttggagctgacgGGTACCTCTAGAatcaactcggAGATCGGAAGAGCGTCG	atcaactcgg	ScrambleMotif	chr2	72108154	72108248
1934	ACTGGCCGCTTCACTGtagctgaggtccctgtgctaatcttaacccctcagagaggCTTCGAAGTTGGTTCGcaccaaatcttgaccaccaaaatagtcttggagctgacgGGTACCTCTAGAaacgacttagAGATCGGAAGAGCGTCG	aacgacttag	ScrambleMotif	chr2	72108154	72108248
1935	ACTGGCCGCTTCACTGtagctgaggtccctgtgctaatcttaacccctcagagaggCTTCGAAGTTGGTTCGcaccaaatcttgaccaccaaaatagtcttggagctgacgGGTACCTCTAGAgacctagtcgAGATCGGAAGAGCGTCG	gacctagtcg	ScrambleMotif	chr2	72108154	72108248
1936	ACTGGCCGCTTCACTGtagctgaggtccctgtgctaatcttaacccctcagagaggCTTCGAAGTTGGTTCGcaccaaatcttgaccaccaaaatagtcttggagctgacgGGTACCTCTAGAattactatggAGATCGGAAGAGCGTCG	attactatgg	ScrambleMotif	chr2	72108154	72108248
1937	ACTGGCCGCTTCACTGtagctgaggtccctgtgctaatcttaacccctcagagaggCTTCGAAGTTGGTTCGcaccaaatcttgaccaccaaaatagtcttggagctgacgGGTACCTCTAGAacatacgactAGATCGGAAGAGCGTCG	acatacgact	ScrambleMotif	chr2	72108154	72108248
1938	ACTGGCCGCTTCACTGtagctgaggtccctgtgctaatcttaacccctcagagaggCTTCGAAGTTGGTTCGcaccaaatcttgaccaccaaaatagtcttggagctgacgGGTACCTCTAGActtcgggatgAGATCGGAAGAGCGTCG	cttcgggatg	ScrambleMotif	chr2	72108154	72108248
1939	ACTGGCCGCTTCACTGtagctgaggtccctgtgctaatcttaacccctcagagaggCTTCGAAGTTGGTTCGcaccaaatcttgaccaccaaaatagtcttggagctgacgGGTACCTCTAGActatctatcgAGATCGGAAGAGCGTCG	ctatctatcg	ScrambleMotif	chr2	72108154	72108248
1940	ACTGGCCGCTTCACTGtagctgaggtccctgtgctaatcttaacccctcagagaggCTTCGAAGTTGGTTCGcaccaaatcttgaccaccaaaatagtcttggagctgacgGGTACCTCTAGAgctatctttgAGATCGGAAGAGCGTCG	gctatctttg	ScrambleMotif	chr2	72108154	72108248
1941	ACTGGCCGCTTCACTGtactgcacatgtgtcagggaatggaattttccattgcaggGCATGTCTGGGCAAGTcacctgtgtagcctttcttatctgtgcagctgtggacatGGTACCTCTAGAgatcatgcccAGATCGGAAGAGCGTCG	gatcatgccc	NativeMotif	chr16	25565186	25565280
1942	ACTGGCCGCTTCACTGtactgcacatgtgtcagggaatggaattttccattgcaggGCATGTCTGGGCAAGTcacctgtgtagcctttcttatctgtgcagctgtggacatGGTACCTCTAGAtcctatcgctAGATCGGAAGAGCGTCG	tcctatcgct	NativeMotif	chr16	25565186	25565280
1943	ACTGGCCGCTTCACTGtactgcacatgtgtcagggaatggaattttccattgcaggGCATGTCTGGGCAAGTcacctgtgtagcctttcttatctgtgcagctgtggacatGGTACCTCTAGAatacatactgAGATCGGAAGAGCGTCG	atacatactg	NativeMotif	chr16	25565186	25565280
1944	ACTGGCCGCTTCACTGtactgcacatgtgtcagggaatggaattttccattgcaggGCATGTCTGGGCAAGTcacctgtgtagcctttcttatctgtgcagctgtggacatGGTACCTCTAGAtacacgtctgAGATCGGAAGAGCGTCG	tacacgtctg	NativeMotif	chr16	25565186	25565280
1945	ACTGGCCGCTTCACTGtactgcacatgtgtcagggaatggaattttccattgcaggGCATGTCTGGGCAAGTcacctgtgtagcctttcttatctgtgcagctgtggacatGGTACCTCTAGAactactttgcAGATCGGAAGAGCGTCG	actactttgc	NativeMotif	chr16	25565186	25565280
1946	ACTGGCCGCTTCACTGtactgcacatgtgtcagggaatggaattttccattgcaggGCATGTCTGGGCAAGTcacctgtgtagcctttcttatctgtgcagctgtggacatGGTACCTCTAGAtcgcgtatgtAGATCGGAAGAGCGTCG	tcgcgtatgt	NativeMotif	chr16	25565186	25565280
1947	ACTGGCCGCTTCACTGtactgcacatgtgtcagggaatggaattttccattgcaggGCATGTCTGGGCAAGTcacctgtgtagcctttcttatctgtgcagctgtggacatGGTACCTCTAGActctcgatgcAGATCGGAAGAGCGTCG	ctctcgatgc	NativeMotif	chr16	25565186	25565280
[truncated: 10,053 more rows]
