# Supplementary material for: p53 regulates enhancer accessibility and activity in response to DNA damage
Source: Nucleic Acids Res. 2017 Jul 13;45(17):9889–900. doi: 10.1093/nar/gkx577 (PMC5622327; doi:10.1093/nar/gkx577)
Supplement: Supplementary Data [file gkx577_supp.zip › nar-03023-d-2016-File014.xlsx]

## Sheet: MPRA_Proximal
Sequence	Chrom	Start	Stop	oligoType	UNT1norm	UNT2norm	UNTavg	UNTstderr	DOX1norm	DOX2norm	DOXavg	DOXstderr	FoldChange	PvalAdj	Sig
atgctgcttctgctcttgaacctcagcctttcccatagaaACATGTCAGGGCTTGCctgatggaggaacatgagagacacgtggagcagtcaggt	chr1	101992507	101992601	Endogenous p53 Motif	6369.61	8149.12	7259.37	889.754	20574.9	13352.5	16963.7	3611.19	2.33681	0.00174564	Yes
ttactgtgcatgtgtcaggggatggaattgtccgttgtggGCATGTCTGGGCAAGCcacctgtatagcctttcttatctgtgtggctgtgggcat	chr1	111757223	111757317	Endogenous p53 Motif	12503.7	22017.6	17260.7	4756.96	73258	44640.2	58949.1	14308.9	3.41523	0.000785	Yes
aagccacctgtatagcctttcttatctgtgtggctgtggGCATGTCTTAGGCAAGCccccctgtgcaaattcctttatctgtgcctgcagcttca	chr1	111757275	111757369	Endogenous p53 Motif	2385.71	2596.03	2490.87	105.16	2923.03	2092.32	2507.67	415.352	1.00674	0.975191	No
aaaggaatgtgagctggtactgataacacttggtactgtgGCATGTCTGGGCATGTaacaaaggcagaaaggaagaaagaggagaaaagggaaag	chr1	111907529	111907623	Endogenous p53 Motif	823.436	1092.04	957.739	134.303	3136.49	2081.53	2609.01	527.479	2.72413	0.000333	Yes
acctccctggaaaccgaggcatctagcaaagggacaggggGCTTGCTCAGGCATGTtctggcaaaacaccaattgtgcgacaacagagcttgaaa	chr1	113246501	113246595	Endogenous p53 Motif	2153.23	2255.99	2204.61	51.38	3530.69	2440.37	2985.53	545.162	1.35422	0.191145	No
cgccgggactcgcgctctcccgggactggctcccctctctGCAAGCCGGGACTTGCcgccggtgtccctgagggctcgcagctgtaactcgaaca	chr1	12678434	12678528	Endogenous p53 Motif	631.119	603.694	617.406	13.7123	601.433	639.433	620.433	19	1.0049	0.969289	No
tgtggacagattgaaacagagctagctggtgagtcggtggGCAAGTCCAAACTTGTcttaggggcctgaatcaaccctcagctggaaagtggaaa	chr1	144010799	144010893	Endogenous p53 Motif	6962.39	10260.6	8611.47	1649.08	38728.5	24808.4	31768.5	6960.08	3.68909	7.52e-05	Yes
aacaaaatttcatcatcatcaattcttctcacacagtgggACTAGCCCAGACAAGTgctctctcttctgctgctcttgcccctgatgcttacacc	chr1	152140384	152140478	Endogenous p53 Motif	281.173	183.505	232.339	48.8342	274.228	376.375	325.302	51.0733	1.40012	0.25802	No
ttactgtgcatgtgttaagggatggaatttttcaccgtgcACATGTTTAGGCAAGCccctgtgcacaatgacctgggcgggttggaagttctcca	chr1	153498750	153498844	Endogenous p53 Motif	3972.94	3620.67	3796.81	176.139	4622.93	3935.07	4279	343.928	1.127	0.445731	No
ggcattcaaaaccgtcgtggtttcttccagtgtctccagACTAGTCTCAAACATGCccgatgttttccccatcccacacagttcctatttgttca	chr1	157127525	157127619	Endogenous p53 Motif	984.716	1106.27	1045.49	60.7788	648.176	817.503	732.84	84.6632	0.70095	0.0591	No
ggggtgacttagttctgctccaaatgtctccctccagcagGCTAGCCCTGGCATGTtctcacagtgaaggcagagcttccactggagtacgtgtc	chr1	171723669	171723763	Endogenous p53 Motif	13891.3	15398.7	14645	753.694	18124	16680.6	17402.3	721.723	1.18827	0.194608	No
atcttatctttctaagtatctcaaactagctcctgttcagACATGTTATAGCAAGTtagtacaagtttatttgggtgaaaaaaattgaaatctat	chr1	173265054	173265148	Endogenous p53 Motif	2420.4	2366.09	2393.25	27.1563	2184.48	2049.15	2116.82	67.6631	0.884495	0.278626	No
acgaaaacaggctttgttaagatgtgcttggttttaaaaaACATGCTCTGACAAGTccacttactattctgaatgttgtaacaatgagaaataag	chr1	180485363	180485457	Endogenous p53 Motif	2338.24	2432	2385.12	46.8802	2270.18	2181.36	2225.77	44.4096	0.933187	0.530012	No
tgcgtggcagcagcccagcatgaggctgagggtgagggagGCATGCCCGGGCATGTctgctggggcaggctggccaggttcctgagaagaccaag	chr1	181104240	181104334	Endogenous p53 Motif	5016.69	9777.45	7397.07	2380.38	44764.7	22513.7	33639.2	11125.5	4.54764	0.000571	Yes
ggcagggaccacatcattcacatcattcagggcctcgttgGCATGTCCAGGCATGTtcagtgggaggccattgaatggtttgaaacaggaaagtg	chr1	181491088	181491182	Endogenous p53 Motif	7640.98	11847.7	9744.33	2103.35	31188.8	18995.5	25092.1	6096.67	2.57505	0.00412	Yes
ttactgtacatgtgtcaggggatgtaattttccattgcggGCATGTCTGGGCAAGTcccctgtgtagcctttcttatttgtgtggctgggagcat	chr1	182730656	182730750	Endogenous p53 Motif	27492.3	67726.8	47609.6	20117.3	396785	221172	308979	87806.5	6.48984	0.000162	Yes
aagtcccctgtgtagcctttcttatttgtgtggctgggaGCATGTCTTAGGCAAGTccccctgtgcaagttcccttatctatgcctgcagtctgt	chr1	182730708	182730802	Endogenous p53 Motif	4328.98	4260.31	4294.64	34.3312	4445.31	3398.17	3921.74	523.569	0.913169	0.624827	No
ccttggaaaagaattctggttaaagatcaataaggaagggGCATGCTAAGGCATGTctgacctctcatcccatcatggtcggaaactcagtgttt	chr1	185606317	185606411	Endogenous p53 Motif	3934.6	4375.66	4155.13	220.528	6946.08	5552.54	6249.31	696.77	1.504	0.0218	Yes
ttactgcacatgtgtcaaggggtggaattttcccttgcagGCATGCCTGGGCAAGTctcttatgtagtctttcttatctgtgtggctgtggggat	chr1	187377456	187377550	Endogenous p53 Motif	16284.3	35681.6	25983	9698.65	145517	78812.1	112165	33352.5	4.31685	0.00106	Yes
tttccctttgctgtgccccaacttgtctgaatatgcctagGCATGCCTGAACTTGCtacaaccccagtccacattcctttccttattagggaata	chr1	187608016	187608110	Endogenous p53 Motif	17823.5	58235.5	38029.5	20206	251916	144879	198397	53518.7	5.21694	0.00225	Yes
catttgcttcctgttttgccttctgcacttcactgtgtgaACATGTCTGGGCTAGCccactaaaggatgaaacatataggacccagtcgcacaca	chr1	199918254	199918348	Endogenous p53 Motif	2006.56	3607.18	2806.87	800.314	13806.5	8429.99	11118.2	2688.24	3.96108	0.000307	Yes
ttttttcctgcctcagcctcccgagtggctgggactacagACATGTCCCAGCATGCctgactaattttttttttttcgtatttttagtagagatg	chr1	202971759	202971853	Endogenous p53 Motif	18029.2	25718.4	21873.8	3844.62	62129.9	45751.8	53940.9	8189.03	2.466	0.000677	Yes
atgttgactcttagttaactttctatggtcctttgtcaagACATGTTCCAACATGTtgtagaggttttcctagaagtcctgttggaatcttaaaa	chr1	204494136	204494230	Endogenous p53 Motif	9295.76	12101.6	10698.7	1402.92	21975.7	14961.9	18468.8	3506.88	1.72627	0.0408113	Yes
actgtcacctctctcccagtgcctttgctatccttttgtaACTAGCCCAGGCTTGTccctctgctctggagcagagaagagtgtcatcttcctct	chr1	208387207	208387301	Endogenous p53 Motif	1453.95	1563.91	1508.93	54.9829	2313.8	2158.42	2236.11	77.6898	1.48192	0.00117	Yes
aacattcgtttcattttcactttgtgtttcctttggttctACATGTCAGGACATGTaacagagccaaggcagaagagtgctgtggggggtgtgaa	chr1	212769867	212769961	Endogenous p53 Motif	2263.99	4370.42	3317.2	1053.21	10710.5	6409.17	8559.83	2150.66	2.58043	0.0164	Yes
tgacgagctgaccttgagagttaggaggctgtaaaccgaaACATGTTGCAACATGTcccgctatgattacgcctcctctgcttttacaaagtaca	chr1	214612932	214613026	Endogenous p53 Motif	11850.7	16676.5	14263.6	2412.91	39286.3	25932.1	32609.2	6677.12	2.28619	0.00380719	Yes
tcttggctctggttgccttgaaatcatacttaggttaagaACATGCTTGGGCTTGCctgtgcaaggaaaatgaaagacctgtactagtgaggcca	chr1	215175141	215175235	Endogenous p53 Motif	5535.83	6501.32	6018.58	482.746	10250.8	8349.05	9299.95	950.898	1.54521	0.017	Yes
gggagaggttggaggaggtgtgattttaagtaagtcttggACAAGTCTGAACTTGCccagcccacaggcaagcaggtaggaggttgttatgctcc	chr1	218774497	218774591	Endogenous p53 Motif	1943.26	2785.53	2364.4	421.135	7223.43	4772.81	5998.12	1225.31	2.53685	0.00138	Yes
attccctactttctcactcctcagacaggataactgagccACTTGCCCTGACTTGTcccttaggattccccagggggttgaagctccagctgccc	chr1	233088762	233088856	Endogenous p53 Motif	1434.47	1324.23	1379.35	55.1195	1665.63	1954.72	1810.17	144.548	1.31234	0.079769	No
ttttaaaagcctggaatgctgaaaccctcttagactgaaaACATGTCAGGACATGCctttttgggatactgtcaaacggtttaggctcagaattc	chr1	234754289	234754383	Endogenous p53 Motif	6115.83	10226.1	8170.96	2055.14	32614.5	20487.5	26551	6063.5	3.24943	0.000696	Yes
ccttgcttaatttgtaattagcaaacctctatatgcccagACATGCCCAGACTTGTtctgtaaactacctttcccaccttagcaacagtctcttc	chr1	235833370	235833464	Endogenous p53 Motif	293.954	674.849	484.402	190.448	1615.77	878.208	1246.99	368.779	2.57428	0.0436	Yes
ccttgcttattttgtaactagcaaacctctatatgcctagACATGCCCAGACTTGTtctataaactacccttcctgccttagcaacagtctcttc	chr1	235838494	235838588	Endogenous p53 Motif	1087.57	2208.05	1647.81	560.242	9255.21	4451.75	6853.48	2401.73	4.15914	0.00162	Yes
acagcctgaaggcacagataagggaacttgcacagcgggGCTTGTCTAAGACATGCccacagctgcacagacaagaaagcctacacgggtgactt	chr1	244898828	244898922	Endogenous p53 Motif	9087.01	13086.5	11086.8	1999.76	36874.4	22461.1	29667.7	7206.64	2.67596	0.00173	Yes
catgcccacagctgcacagacaagaaagcctacacgggtgACTTGCCCAGACATGCccgcaatggaaatttccatcccctgacacatgtgcagta	chr1	244898879	244898973	Endogenous p53 Motif	5007.56	11994.5	8501.03	3493.46	67539.7	33594.5	50567.1	16972.6	5.94835	0.000333	Yes
catattactgagaaggaaacaggctgagagaggaaaagggACTTGCCTGGGCTTGCataggtaggaagtggtagattcggtgtctgaattctgct	chr1	25298919	25299013	Endogenous p53 Motif	1243.37	1455.31	1349.34	105.968	4322.21	2429.57	3375.89	946.32	2.50189	0.00284603	Yes
attctatgtccttgtactttaaccaagatatttattctggACATGCTCAGGCATGTcccagctcacagactatgcccctttcttatttggaaatg	chr1	31939710	31939804	Endogenous p53 Motif	23755.5	35797	29776.2	6020.73	109894	65676.8	87785.4	22108.6	2.94817	0.00108	Yes
ttcccaacagcccctgcgccacatggtggtcagtcagcctGCAAGTCCCAGCATGCccgagtcaatcgtggggtggggagtctctccatccgtgt	chr1	38412728	38412822	Endogenous p53 Motif	5229.7	7039.1	6134.4	904.7	13854.8	9372.95	11613.9	2240.91	1.89323	0.0191	Yes
ctggccagtgtggagctttgcagaatccaaggatctaaatGCAAGTCTGGACTTGCaagtccttgtgaatttatatttgtcaaagtctttcattc	chr1	38752976	38753070	Endogenous p53 Motif	2214.7	1911.45	2063.07	151.624	3337.48	2560.43	2948.96	388.528	1.4294	0.0813329	No
ggatgctcttgcttttgatattcagttctttatctcagaACATGCCCAGGACTTGTcccctcagcagaatcgacagatgctgaggcttctgaatg	chr1	39812687	39812781	Endogenous p53 Motif	6856.49	8543.1	7699.79	843.301	15610.8	10442.7	13026.7	2584.02	1.69183	0.0466	Yes
ttcgctcctctgctagtctcccagacacctgctccccaggGCATGCCCGGGCTTGCagctaccctatgcccctgcaggctgggtgcccacctacc	chr1	41948043	41948137	Endogenous p53 Motif	1829.45	2870.92	2350.19	520.732	7759.42	4752.58	6256	1503.42	2.66192	0.00316948	Yes
aggaatgtgagctggtgttgataacgtcactggtgttgtgGCATGCCTGGGCATGTagtaaaagcagaaagaaagaagaagaaagagaggtggag	chr1	42998931	42999025	Endogenous p53 Motif	796.049	1279.29	1037.67	241.621	3892.17	2277.14	3084.66	807.519	2.97267	0.00184	Yes
agcaagcttatcaagaatgctagttaccaagtgtacatgcACTTGTCTGGACTAGCccactgccacattcttgtagcagggttaaacagcagttt	chr1	51069372	51069466	Endogenous p53 Motif	7438.31	8836.7	8137.51	699.194	14115	10100.1	12107.5	2007.45	1.48787	0.0886195	No
attttaattctaaaaaatatatataccatctgactactcaGCATGTCCCAACTTGTtccaaactatagtcagttgcattttgaaccatctgatta	chr1	52159418	52159512	Endogenous p53 Motif	921.421	785.701	853.561	67.86	992.52	825.597	909.058	83.4616	1.06502	0.728897	No
gatgtgctagtttcatcaccaggattttctgtggtacagaACATGTCTAAGCATGCtggggactgccagcagcggaagagatccctgtgagtcag	chr1	68152420	68152514	Endogenous p53 Motif	7755.4	9363.25	8559.32	803.927	12941.7	10612.7	11777.2	1164.51	1.37595	0.0956	No
tcaagctgtgggcacagataagggaacttgcacagcagaGCTTGCCTAAGACATGCctactgcagcacagacaagaaaggctacacaggtgacct	chr1	69521025	69521119	Endogenous p53 Motif	7241.74	6804.67	7023.2	218.535	5066.99	5800.76	5433.88	366.884	0.773704	0.0682505	No
acagcctgaaggcacagataagggaacttgcaaaggagaGCTTGCCTGAGACATGCccacagccccatagataagaaaggctatccaggagactt	chr1	72466582	72466676	Endogenous p53 Motif	4659.45	4892.47	4775.96	116.512	5260.2	5311.07	5285.63	25.4345	1.10672	0.332305	No
catgcccacagccccatagataagaaaggctatccaggagACTTGCTCAGACATGTccacaatggaaaactccatcccccgacacatgtgtagta	chr1	72466633	72466727	Endogenous p53 Motif	1914.66	2724.11	2319.39	404.728	6096.91	3864.93	4980.92	1115.99	2.14752	0.0113	Yes
tttgttgatgcagaaggggtggacctggatgtacagctgaGCATGTCTGAGCATGTcttctccaggatgtagcttgtgatgtctacagtgatttg	chr1	87640557	87640651	Endogenous p53 Motif	3837.83	5496.16	4667	829.164	10975.4	7207.78	9091.58	1883.79	1.94806	0.0241	Yes
tataaaccaatctcctgggttctctttactgttcagtgagACAAGTCCAAACATGTtgctatggtctgaatgttggtgtccccccaaaattcaca	chr1	92070608	92070702	Endogenous p53 Motif	1336.49	1578.89	1457.69	121.203	1662.51	1710.55	1686.53	24.0201	1.15699	0.335955	No
ccccgatctgcgtggtcaccgagaagcagcccggctcggaACAAGCCCAGGCAAGCccaggcagagcccgccgccgggtcctccttcctgctcgt	chr1	9242165	9242259	Endogenous p53 Motif	1952.39	4076.06	3014.22	1061.83	17066	8678.21	12872.1	4193.92	4.27046	0.00117	Yes
attactaccttcctttcatgacttttgttcatgtctctcaACATGCCTCAACTTGTtctctgcaaaagaaatatgaatttttttatctataggaa	chr1	93689003	93689097	Endogenous p53 Motif	4531.03	4881.98	4706.51	175.476	7905.88	5570.08	6737.98	1167.9	1.43163	0.112922	No
gctcttggagtccctgattccaaaccttggctctaggatgGCATGTCTGGACTTGCcctaggccagaaggcagctcattgccctgaagggtgagt	chr1	98982005	98982099	Endogenous p53 Motif	4170.13	6241.42	5205.77	1035.64	25958.2	15547.4	20752.8	5205.41	3.9865	8.99e-05	Yes
tgactaaaagagttataaatatggaaaagggaaaggctagACAAGCCATGACATGTcaaattagaaatagaggtatataggccaggggcagtgac	chr1	99143075	99143169	Endogenous p53 Motif	403.502	324.317	363.91	39.5925	507.946	419.543	463.745	44.2012	1.27434	0.240685	No
taggtgggaaggtagaggctgcccgttactgggcgggaagGCATGTCTGGACTTGTctgggcacagcaaaggcgagaagtgttgtttaacaggta	chr10	109799731	109799825	Endogenous p53 Motif	1692.52	2527.88	2110.2	417.679	6224.67	4548.88	5386.78	837.899	2.55274	0.00077	Yes
atgcatggagacactgtcaccagttcatcctttgaaggcaACATGTCTTGGCATGTtcatttctattctacaaacatttatggaacacatgctgt	chr10	114476006	114476100	Endogenous p53 Motif	2103.32	2546.6	2324.96	221.639	2745.4	2425.53	2585.46	159.936	1.11205	0.54045	No
cacttcgcaccgctgtccccgcaatcccaagtcctgccaaACTTGTCGCAGCATGCccactagcttcaccctggctgcctctttcctgaccccac	chr10	118976505	118976599	Endogenous p53 Motif	205.098	219.457	212.278	7.17934	149.579	176.721	163.15	13.5709	0.768569	0.142678	No
gactcctgctgtcttgggagtttagctcttcagccagcaGCATGCTGTTTGACATGTgtttcaagccccccaagaaagggtgcttgaaatttaaa	chr10	124251234	124251328	Endogenous p53 Motif	10593.3	10881.5	10737.4	144.087	10504.8	9922	10213.4	291.41	0.951201	0.632685	No
tctagcctttaagcagccctcctgctcttgttgtgccctgACTTGCCCAGACATGTctgaacatgccttgtgctgcagcagagggaccactcctg	chr10	129661581	129661675	Endogenous p53 Motif	21963.2	54486.8	38225	16261.8	281449	151690	216569	64879.4	5.66565	0.000379	Yes
tgccctcagcagggtctcagtggctggacctgatacgtggGCATGTCTTGGCAAGCctggacagccaccttggtggggtcttggcaggagccctg	chr10	135058609	135058703	Endogenous p53 Motif	5501.14	5903.62	5702.38	201.24	9778.74	7450.61	8614.67	1164.07	1.51072	0.0321797	Yes
ggcatgcactatgggctggggcttgtctagttctgtccagGCATGCTGGAGCAAGCtaggacaagtgatttggaacacacacacacacacacata	chr10	135513577	135513671	Endogenous p53 Motif	2517.78	3521.8	3019.79	502.009	5730.75	4463.89	5097.32	633.432	1.68797	0.0347	Yes
catctaatgccactaaatatagaacaccttatatgcctcgACATGTCTAAGCAAGCacaccctccttgcagcacagtgctaagaccttagtggat	chr10	15166028	15166122	Endogenous p53 Motif	1356.57	1324.23	1340.4	16.1691	1198.19	1235.7	1216.94	18.7529	0.907895	0.387	No
catgcctacagccacacagataagaaacactacacaggtgACTTGTCCAGACATGCctgcaatggaaaattctgtcccctaacatgtgcacacca	chr10	17289439	17289533	Endogenous p53 Motif	1088.79	1581.89	1335.34	246.551	4309.75	2630.58	3470.16	839.586	2.59872	0.00248	Yes
agctgtgcctctttccacgtggcctttcatcctcaaagagGCAAGCCCAGGCTTGTtcacgaggcagtagtgtctcaagagagtagaagcaaagc	chr10	21716832	21716926	Endogenous p53 Motif	4841.42	7097.53	5969.47	1128.05	22115.9	12962.7	17539.3	4576.61	2.93816	0.0011	Yes
gcttcaattctcttccttggaatgctgcaaccactatatgGCAAGTCCAGGCTTGCctgctgtaggataagggaccacatggagcagagatgagt	chr10	25045370	25045464	Endogenous p53 Motif	5285.09	5982.26	5633.68	348.589	12722	9627.92	11175	1547.05	1.9836	0.000677	Yes
cctgagggttgccacctcaatcatccagaagaggaaacgaGCATGTCTGAGCATGCctgcaaagtttgtttttttttttttttgctgcttttttt	chr10	30519242	30519336	Endogenous p53 Motif	7186.96	9670.34	8428.65	1241.69	22041.1	14902.6	18471.8	3569.28	2.19155	0.00349	Yes
gaaggttgattattagcaggaaaaaagaggtaatagaggaACAAGTCCAAACATGTccttcaggaacgtggctcaatatttccccttatttgcat	chr10	33993522	33993616	Endogenous p53 Motif	2477	3205.72	2841.36	364.358	7809.28	5201.8	6505.54	1303.74	2.28958	0.00178	Yes
tgtactttaaccaagatatttgtgctggacgtgctcacagGCATGTCCCAGCTTGCagcccatgccccttccttatttggaaatgttattacttt	chr10	45933022	45933116	Endogenous p53 Motif	11506.2	13096.3	12301.2	795.033	22542.8	15637.8	19090.3	3452.53	1.5519	0.0645283	No
gagccatcaggaacatgtcagtgtcccagagccatcaggaACATGTCAGAGCATGTggggacatgtcagaaagtgtctcagagcatgccaggcag	chr10	45933956	45934050	Endogenous p53 Motif	8194.81	13447.5	10821.2	2626.37	45289.8	26849.4	36069.6	9220.17	3.33324	0.000708	Yes
gcagaagtaaagctggagtgagaatgttgctgactggctgACTTGCCTGGGCATGTgcactagagtttagctgttgccaattgtctggctttaca	chr10	61097121	61097215	Endogenous p53 Motif	15289.3	15823.4	15556.3	267.058	21265.2	19661.9	20463.5	801.643	1.31545	0.0140099	Yes
tggaaagttggctggacctgccactggacctgacactggACATGCTGCTGGACTTGCcactggacttgacactggacctgcccccggacctgccg	chr10	702966	703060	Endogenous p53 Motif	7519.26	7651.04	7585.15	65.8888	6488	6987.89	6737.95	249.949	0.888308	0.291158	No
aagggatgccagagttgggtggccaaggctgctggtggaaGCATGTCTAGGCAAGCccaccttggcctgaggggaggaggagcgggtgggtggac	chr10	74030484	74030578	Endogenous p53 Motif	2610.29	2978.77	2794.53	184.243	4770.95	3778.59	4274.77	496.181	1.52969	0.0222801	Yes
caactcggacctaaagccttgacaattgccaacagtgtagACAAGTCCCAGCATGCccaaaatttataagagaaggctgcctggaagagggacac	chr10	74058087	74058181	Endogenous p53 Motif	3654.04	4618.33	4136.19	482.149	8820.5	5490.49	7155.49	1665	1.72997	0.0604024	No
cctgcctgtgatagtcagtgctggcacaggaagggtgaaaGCAAGCCTGGACTTGTttgtcaggccagtgttcctcagctcttctgcattccctg	chr10	82378962	82379056	Endogenous p53 Motif	1993.78	2262.73	2128.25	134.477	3150.51	2812.69	2981.6	168.908	1.40096	0.0221	Yes
acagcctgcaggcacagataagagaccttgcacagtgggGCTAGCCTGAGACATGCccacagcctcacagataagagcggctatacaggagattt	chr10	86284924	86285018	Endogenous p53 Motif	4854.81	4922.43	4888.62	33.8114	10444.1	9274.47	9859.26	584.79	2.01678	6.18e-08	Yes
gagtactcacataaaggctgcattcacaattgaggttagaACTTGTCTAGGCATGTctagtgagcaatgggaggagtctgctaggaaagtacttt	chr10	89602985	89603079	Endogenous p53 Motif	3471.46	8194.81	5833.13	2361.68	31048.6	18979.3	25013.9	6034.65	4.28825	0.00105	Yes
ggagggggaccccggttggagagaggagcggaactcctggACAAGCCCTGACAAGCcaagccaaaggtccgctccggcgcgggtgggtgagtgcg	chr10	90751028	90751122	Endogenous p53 Motif	1744.86	2739.84	2242.35	497.492	3781.55	2957.04	3369.29	412.254	1.50257	0.157	No
ctgaggagagtgaatcggacacggatgctgcaggccgtggGCTTGCCCTGGCTTGCccgtcttcctggcaagacaagcagttattagaggctggt	chr10	94898037	94898131	Endogenous p53 Motif	11706.4	14735.8	13221.1	1514.7	37845.1	24035.4	30940.2	6904.85	2.34021	0.00199	Yes
tgtgctcagctttacaataagtctcgttgactctgcagaACAAGTCCTGGACTTGCccaggtaactcaagagccctctgtggggctaggcttcta	chr10	97054943	97055037	Endogenous p53 Motif	7615.42	9101.85	8358.63	743.216	16667.2	12284.1	14475.6	2191.52	1.73182	0.0117	Yes
cccgtctggtgtgagagccgtgtctctcacaccagccagaGCAAGCCCAGACTTGTcacataatcggtgcatctgggaaggacactgttggcccc	chr10	99309890	99309984	Endogenous p53 Motif	7440.14	9120.57	8280.36	840.217	26908.7	17580.4	22244.5	4664.16	2.68642	0.000282	Yes
tttagcctgcaagcagccctcctgctcttgctgtgccctaACTTGCCCAGACATGTccagacacgtcttgtgccatagcagaagaaccacttcta	chr11	10066244	10066338	Endogenous p53 Motif	7171.75	17349.1	12260.4	5088.67	86441.2	45518.4	65979.8	20461.4	5.38153	0.000521	Yes
ttgtggttatgatgtaacatagaaagaaggtacaacaggACTTGTCCAGGGCTTGCctttctcatcgagtttgggacaagtctaaactcctgaaa	chr11	104209088	104209182	Endogenous p53 Motif	11327.3	18084.6	14705.9	3378.67	38184.8	24446.8	31315.8	6868.96	2.12947	0.022	Yes
agtgcacctctgctccatatgctctctcatcccccagcagACTAGCCTGGGCTTGTtcacatggtggctgtgcaggattccaaaagattgagtgg	chr11	109213110	109213204	Endogenous p53 Motif	4843.24	5595.78	5219.51	376.269	7358.98	5439.23	6399.1	959.879	1.226	0.34562	No
ctggggcagccatcgtctcaagcctccgctggaagagggtGCATGTCCAAGCTTGCccatgtggctgtgggcaggcctcaagtcttcactggctg	chr11	12087627	12087721	Endogenous p53 Motif	6706.78	6800.92	6753.85	47.072	10330.3	7867.45	9098.88	1231.43	1.34721	0.120052	No
ttacagggcatgtgctaagggatagaatttttcaccatggGCATGTTTAGGCAAGCcccctatgcacaatgacttgtgtgggtcagaggttctct	chr11	131958590	131958684	Endogenous p53 Motif	10923.2	14758.3	12840.7	1917.57	39510.7	26748.3	33129.5	6381.23	2.58003	0.000557	Yes
agaaagatgactgactactgcgtgacagatggacagagggGCAAGTCAGGGCAAGCagatgagacaggattcttgtttaggacactgttcctcct	chr11	13282396	13282490	Endogenous p53 Motif	6213.81	6113.34	6163.57	50.2359	8150.51	8181.77	8166.14	15.633	1.3249	0.00271	Yes
ttggtctttagaaatccaagtgctttgacttcatcagccaGCAAGTTGTAACATGCcccacccaggactcagctcctagctatgcctgggccgca	chr11	20072201	20072295	Endogenous p53 Motif	6915.53	6788.94	6852.23	63.295	7639.44	7102.56	7371	268.442	1.07571	0.517602	No
ggatatttcatgccttctgtgcagtttcaccatttagataGCATGCCCAGGCATGCttaggcagtgaggatgcagaggcgaacaaagaaatggta	chr11	20505640	20505734	Endogenous p53 Motif	5420.2	6280.37	5850.28	430.085	9216.26	7581.46	8398.86	817.398	1.43563	0.0434	Yes
ttattatgcatgtgtcaggggatgaaattttccactgctgGCATGTCTGGGCAAGTcacctgtgtagcctttcttatctgtgcagctgtgggcat	chr11	27657426	27657520	Endogenous p53 Motif	9052.93	14880.4	11966.7	2913.73	50296	31886.7	41091.3	9204.67	3.43382	0.000333	Yes
aagtcacctgtgtagcctttcttatctgtgcagctgtggGCATGTCTTAGGCAAGTcccccagtgtaagttcccttatctgtgcctgcaggctgt	chr11	27657478	27657572	Endogenous p53 Motif	7855.81	8686.15	8270.98	415.17	13272	9785.75	11528.9	1743.14	1.3939	0.116	No
acttttctgcttaggccttgctggctgagtggccataagcACATGCCTGGGCTAGCctcctggagtataactcccctgggacagccaaattgtcc	chr11	32102871	32102965	Endogenous p53 Motif	7597.77	7704.22	7650.99	53.2235	9499.83	8848.19	9174.01	325.825	1.19906	0.0994	No
gtaaggaaggggcataagctatgagctaagtcttgcctggGCTTGTCCAGACATGCctgaataagccaaagcgactaactgggctaaagtgtaag	chr11	3317777	3317871	Endogenous p53 Motif	13795.1	26540.1	20167.6	6372.46	116620	68961.6	92791	23829.4	4.60099	0.000218	Yes
atatttcctattttctaggagggtgaaaagaaaagagactGCATGTTCTGACATGTcctgttaaattaaaaagagagtgagcttaaaatagaaga	chr11	41507843	41507937	Endogenous p53 Motif	1239.72	1381.91	1310.81	71.093	1427.23	1095.4	1261.32	165.917	0.962241	0.848213	No
tctgttctgtgaccaacccttcctgccttgccacacccagACATGCCCAGACATGCcttccctcctgcctagttagtaatggacatctcttcctc	chr11	4485617	4485711	Endogenous p53 Motif	635.987	1068.82	852.405	216.418	5123.09	2488.93	3806.01	1317.08	4.46502	0.000351	Yes
ctccgagacgggtggggccggagctccaagctggtttgaACAAGCCCTGGGCATGTttggcgggaagttggcttagctcggctacctgtggcccc	chr11	47236493	47236587	Endogenous p53 Motif	2832.43	3157.04	2994.73	162.304	4875.35	3817.71	4346.53	528.818	1.45139	0.0488012	Yes
aaaggaatgtgagttggtactgataacgcctggtactgtgACATGTCTAGGCATGTagcaaaagcagaaaggaaagagaagagaagaaaagtgaa	chr11	5711743	5711837	Endogenous p53 Motif	853.258	1283.04	1068.15	214.89	3198.81	1833.31	2516.06	682.751	2.35554	0.0125	Yes
acttcccccagtgtacatgtcggcctccagtccgctgtggGCATGCCCAGACAAGCcctgggcaggtttccccatctgcacaaaagcatctgatg	chr11	60331216	60331310	Endogenous p53 Motif	8013.44	14896.9	11455.2	3441.71	65736.9	41209.7	53473.3	12263.6	4.66806	9.54e-05	Yes
attctatgtccttgtactttaaccaagatatttgttctggGCATGCTCAGGCATGTcccagctcacagcctttgccccttccttatttggaaatg	chr11	61766602	61766696	Endogenous p53 Motif	24587.5	50410	37498.7	12911.2	261391	147144	204267	57123.7	5.44732	0.000132	Yes
attctatgtccttgtactttaaccaagacatttgttctggACATGCTCAGGCATGTcccagctcacagcctatgccccttccttatttgggaatg	chr11	63559095	63559189	Endogenous p53 Motif	12938.2	28946.6	20942.4	8004.19	137247	81295.7	109271	27975.5	5.21769	0.000244	Yes
ttcccctggcagagaaacagggctaagcaggcgccagggaGCAAGCCTGGGCTTGCcacatcaccaccttctgtgctgaaggtcagatgacacac	chr11	65188753	65188847	Endogenous p53 Motif	6946.57	7627.07	7286.82	340.251	16321.3	11480.1	13900.7	2420.58	1.90765	0.00341	Yes
gactaaaatgactagacatttaagaaagaggaagtacaggGCAAGTCCAAGCATGCcacagctgtctgagtaagtcatgataaggcttgtgaatg	chr11	67423920	67424014	Endogenous p53 Motif	2920.07	3872.33	3396.2	476.133	11132.7	6357.9	8745.32	2387.42	2.57503	0.00294	Yes
attgaaacagagaacacaatttgcatacagtgacttgccaACATGCCCTGACTTGCcaacaaggtgacggtgcctggcccaaaccatgatgtccg	chr11	72953970	72954064	Endogenous p53 Motif	2912.76	3540.52	3226.64	313.881	4934.55	3694.95	4314.75	619.802	1.33723	0.192045	No
ccacagcctcccaaagtgctgggattacaggcatgagccaGCTTGCCCGGACTTGCagatgtaattaatgcttaccttaagacaggaagattatc	chr11	73846426	73846520	Endogenous p53 Motif	7095.67	7744.66	7420.17	324.494	10073.2	8876.51	9474.87	598.354	1.27691	0.0862802	No
ggatccattcatacctaagaggacacatgagctccagtatACATGTCCAAGCATGTtctgagcaacactgtaagaggccaaaagtggaaacaacc	chr11	94798661	94798755	Endogenous p53 Motif	572.693	568.491	570.592	2.10097	780.616	814.805	797.71	17.0942	1.39804	0.00395038	Yes
ttactgtgtatgtgttaaggaatggaattttccactgcagGCATGTTTAGGCAAGCtccccgtgcaagttcccttatctgcacaaaacatctggt	chr12	102249241	102249335	Endogenous p53 Motif	4074.58	6541.02	5307.8	1233.22	19880	12156	16018	3862.02	3.01782	0.00113	Yes
gtgagcccttcctgtcgccatcattcactcactgaatagGCATGTTGGGGACATGTggggacatgccaagtgctgtacactttgggtaaagcata	chr12	103917690	103917784	Endogenous p53 Motif	4164.04	5484.18	4824.11	660.067	12237.4	8017.19	10127.3	2110.13	2.09931	0.00669	Yes
aaccagttaccatgagatagctccttagccctagatggtgACAAGTCTGAACATGCtgaaattgagatgatgctttggtttctgtgtgcctttgc	chr12	106349297	106349391	Endogenous p53 Motif	8970.16	10733.9	9852.04	881.879	13393.6	11554.3	12473.9	919.63	1.26613	0.179	No
tcctgattacgtgaccaaggaaagctgcttaaatctggggGCAAGTTTGGGCATGCaaacctgctccgccccagcggggaggaatccagggagct	chr12	110258901	110258995	Endogenous p53 Motif	6928.31	9408.94	8168.62	1240.32	21949.2	14272.6	18110.9	3838.31	2.21713	0.00465	Yes
gaatttcttcagtcttttgatgagattacagctatggtgaGCATGTTTGAACATGTacaggtgactcaggctacacaagcacatagtagcctcta	chr12	110778764	110778858	Endogenous p53 Motif	4987.48	6563.49	5775.48	788.004	15347.4	9826.22	12586.8	2760.61	2.17936	0.00537	Yes
tgctcctgcccccgggaaaacataacccctacctctggcaACATGCCCTGACATGTacgtaggttaccatacacactggacattctctgtctggt	chr12	114278226	114278320	Endogenous p53 Motif	3948.6	4551.67	4250.14	301.537	6346.21	5211.24	5778.72	567.482	1.35966	0.0874154	No
ggactcagttctgctccacctgtctctcaccctccagcagGCTAGCCTGGGCATGTcctcacagtgatggcagaaggggagagagagggagagaa	chr12	114707113	114707207	Endogenous p53 Motif	3454.42	4215.37	3834.89	380.478	9449.97	6960.91	8205.44	1244.53	2.13968	0.000705	Yes
taaagttttatgtccggatatgtgtgagaaatacttaaacACATGTCTTGGCTTGCctgcacatagcatttaatatgctaatgcatttgacactc	chr12	115695751	115695845	Endogenous p53 Motif	5253.44	5468.45	5360.94	107.505	5081.02	4633.86	4857.44	223.576	0.906079	0.415893	No
cagtcagtaatgaatcacctgaaaatattggcacaaggggACAAGTTGAAACATGCaaggaaacccaagaggccagtcatttccagctgcccaaa	chr12	11788424	11788518	Endogenous p53 Motif	2503.17	3006.49	2754.83	251.656	4685.26	3298.34	3991.8	693.458	1.44902	0.124234	No
tgttgactgatctaggctgacctcagcaggagtgacaaggACTAGCCTGGGCAAGTtcccatggtgatgacagaggcccacaagagcaacaggaa	chr12	124758295	124758389	Endogenous p53 Motif	3445.29	5099.94	4272.61	827.327	10660.6	6913.7	8787.16	1873.47	2.05662	0.0188718	Yes
gaattctatattttctgagacaggtcacaacttctggtccACAAGCTCAGACATGCcgctctccaaaataaattcatttttctctaactcaattt	chr12	124758637	124758731	Endogenous p53 Motif	185.623	296.604	241.114	55.4905	152.695	163.231	157.963	5.26767	0.65514	0.139394	No
cttgtacctttgtcaaaatattcgtgctggacgtgcccagGCATGTCCCAGCTTGCagcctacactcttccttatttaggaatattattactttt	chr12	125423245	125423339	Endogenous p53 Motif	6675.13	10138.5	8406.8	1731.67	27327.8	18818.8	23073.3	4254.53	2.7446	0.000705	Yes
aggaaacttatagtcatggcggaaggtgaggagggagcagGCATGTCTAAGCATGTccagagcaggaggaaggcagggaggtgctacacactttc	chr12	132205552	132205646	Endogenous p53 Motif	554.435	823.9	689.168	134.733	2408.85	1771.26	2090.05	318.796	3.03272	0.000129	Yes
tctcagctccagtctaagctgggtctgttgctgggctcaaGCATGTCTGGGCATGTctggcaaactggcgaggcaggactacaagaaacctgctg	chr12	19584916	19585010	Endogenous p53 Motif	7956.23	12685.1	10320.7	2364.42	42915.2	28229.5	35572.3	7342.86	3.44671	0.000218	Yes
acaccagaacaacaaccagtgtaaatgaggactgtcctggGCTAGCCAGGACATGCagtcatcctgcctgtgatgagtaatgggggacagaaccc	chr12	2499437	2499531	Endogenous p53 Motif	6312.4	6791.18	6551.79	239.39	8055.46	5549.85	6802.65	1252.81	1.03829	0.876082	No
ccaagcctcgtgggagtgaggccatgggaaacagagatgaGCATGTCTGGACAAGTctgtgatggtagtggatgagaataacccatggcaaaaca	chr12	2806427	2806521	Endogenous p53 Motif	2599.33	3279.12	2939.23	339.895	7849.79	5358.28	6604.04	1245.75	2.24686	0.00138	Yes
ttcctgttggctccatcccattcccccagtgcgcatgtggGCATGTTTAGGCAAGCcccctgtacaagttcctttatctgctcaaaatatgggtt	chr12	29286608	29286702	Endogenous p53 Motif	4030.76	5302.92	4666.84	636.08	11360.2	8111.62	9735.92	1624.3	2.08619	0.00297	Yes
ttactgcacatgtgttaaggaatggaattttccactgcggGCATGTTTAGGCAAGCcccctgtgcaagttcccacatctgcacaaaatatctggt	chr12	32401884	32401978	Endogenous p53 Motif	7060.37	12906	9983.2	2922.82	55294.4	32253.6	43774	11520.4	4.38477	0.000226	Yes
tcttttaggcactttattactgtgttttatgttgcagagaACATGTTTGGACTAGTttataagtcaacttgaaataatttcctgcattaagaaaa	chr12	4222151	4222245	Endogenous p53 Motif	8253.84	8307.16	8280.5	26.6604	10260.2	8973.64	9616.92	643.276	1.16139	0.265409	No
ttctgttttcagcatgtgtcctcagtagcgcctggcatccACAAGTCCAGACTTGTctggtttaacttgcactcttctgcctggtgaattagaag	chr12	46501535	46501629	Endogenous p53 Motif	7734.7	9149.04	8441.87	707.167	14364.3	10334.8	12349.5	2014.74	1.46289	0.0982	No
tttgtgactcaagaatatccttgaggataccaagctcagaACTTGTTTTAACTTGTtttaatgtcaggctggtagcaagatccagtacacatgca	chr12	47903574	47903668	Endogenous p53 Motif	4652.75	4613.84	4633.3	19.4549	3776.87	4534.04	4155.46	378.582	0.896868	0.483	No
aaagaacagcctcaaaaatcaagctgcaggcacaggggtGCTTGCCTAAGACATGCccacagccgcacagataagaaaggctacacaggtgactt	chr12	47950161	47950255	Endogenous p53 Motif	2668.1	2718.87	2693.49	25.383	2383.92	2184.05	2283.99	99.9318	0.847966	0.168207	No
ccatgctgtaaacaactcttcccatccttgccacaccctgACATGCCCAGACATGCctcacaccataatagatagcctccctcttcccacctagt	chr12	48996111	48996205	Endogenous p53 Motif	263.524	406.707	335.116	71.5915	1148.33	702.836	925.584	222.748	2.76198	0.00199	Yes
ataacacaacacccaaattcacttggagaggttccctgtgACATGCTCTAACAAGTcagaaattcagtaagtgtagttatatcctgcaagtgatt	chr12	59435045	59435139	Endogenous p53 Motif	3656.47	3655.87	3656.17	0.300998	3138.05	3511.48	3324.77	186.719	0.909357	0.454	No
tggggagaaatcagcagggaccccttttcactgtcctttaGCATGTTAGGGCATGCccaatgctgatgatgaaatatgtggttaaaaacgtttaa	chr12	64916138	64916232	Endogenous p53 Motif	6689.74	8112.42	7401.08	711.342	20207.2	14671.9	17439.5	2767.66	2.35635	0.000244	Yes
tgtttatccttcttagtgcctcaaactaggttttgctcagACATGTTATGACAAGTtagtacaagtttattttggtgcaaaaaatttttcaaatc	chr12	65028616	65028710	Endogenous p53 Motif	2574.99	2685.91	2630.45	55.4629	4442.19	3690.9	4066.55	375.643	1.54595	0.00419	Yes
aagtcccctgtatagcctttcttatctgtgtggctgtggGCATGTCTTAGGCAAGCccccctgtgcaagttcccttatctgtgcctgcaggctgt	chr12	70485003	70485097	Endogenous p53 Motif	4742.82	4586.88	4664.85	77.9733	7125.27	5181.56	6153.41	971.851	1.3191	0.19	No
atgtcaactgcttgttgtgttgaagtgttgagtgttgaagGCATGCCCCAACATGTacagagagcttttggcagacattgggatattcatttgtt	chr12	79139995	79140089	Endogenous p53 Motif	5314.91	6827.89	6071.4	756.489	17700.2	10728.7	14214.5	3485.74	2.34122	0.00378	Yes
acttttgctctctcttgagattttttcctctattatgagaACAAGCCCAAACTAGCctactgagggtaatagaccatggggaaaaaagctgagtc	chr12	81171985	81172079	Endogenous p53 Motif	6200.42	6025.71	6113.06	87.3578	6703.02	6800.38	6751.7	48.6827	1.10447	0.318744	No
atagaacatgctgggaaacccactggagagattatggggaACAAGCTGGGGCAAGCccatcagcacacagcgaactctccaaggtccttcactgc	chr12	88939170	88939264	Endogenous p53 Motif	1614.62	1629.82	1622.22	7.60362	2000.62	1930.44	1965.53	35.0909	1.21163	0.0755625	No
aattctaccagctgaaacacagcaaagcatttacagttgGCATGCCTGGGACAAGTtcctctggtaacaataaacttcaattgcagattcattga	chr12	88953550	88953644	Endogenous p53 Motif	1682.78	1892.72	1787.75	104.972	3378	2140.89	2759.44	618.555	1.54353	0.108298	No
tttctctggtaacaatactctacaactgcaggttcaatgACATGCCCAGGACTTGTtcttctgataacaatatatgtcaattgcaggctcactgt	chr12	88953660	88953754	Endogenous p53 Motif	2207.39	2462.71	2335.05	127.659	3032.09	2944.9	2988.5	43.5979	1.27984	0.0543872	No
cagagaacttccaactcactcagctggttgtgcacaggggACTTGCCTAAACATGCccacggtgaaaaattccatcccttaacacatgcacagta	chr12	90628376	90628470	Endogenous p53 Motif	2441.1	3219.95	2830.52	389.428	13625.7	6726.19	10176	3449.77	3.59508	0.000557	Yes
gcgccaggccagcccaggagccgtgggctggtgggactgaACAAGTTGGGACATGCccccgttcggcaaagcttgtggacagcaggaatgaatga	chr12	9108852	9108946	Endogenous p53 Motif	9354.19	16643.5	12998.9	3644.67	59138.3	35006.9	47072.6	12065.7	3.62129	0.000677	Yes
ttttgtcacctcttcccaagccccttatgatcttaacaggGCATGTCCAAACTTGCcagagcatattcatgaattatctaaagaattccattgtt	chr12	92296834	92296928	Endogenous p53 Motif	246.483	291.361	268.922	22.4389	624.805	594.915	609.86	14.9446	2.26779	8.99e-07	Yes
cggaatttgtatgacctcccattataagttactcagactaGCATGTCTGAACAAGCcaaattctgaaaaatctctacccccttcaaaaaaaacct	chr12	93156719	93156813	Endogenous p53 Motif	179.537	190.995	185.266	5.72895	152.695	227.983	190.339	37.644	1.02738	0.905	No
caagctcaaaatttggactgctccatgaaatcctttctgaACATGCCAAGACATGTtttcccctgcctctgaactttcatctacatcattcaatg	chr12	93178385	93178479	Endogenous p53 Motif	1347.44	1705.47	1526.46	179.016	3334.37	2590.11	2962.24	372.131	1.9406	0.00195	Yes
aacttgtaagtctctcagtctttgctaaggagctctatgtGCATGTTGGAACTTGCctttaacactcagccaggcagttttcaactctgacttag	chr12	93367565	93367659	Endogenous p53 Motif	11335.2	11193.8	11264.5	70.6884	15769.7	13893.5	14831.6	938.098	1.31667	0.034	Yes
ggcatgcactatgggctggggcttgtctagttctgtccagGCATGCTGGAGCAAGCtaggacaagtgatttggaatacacacacacacacacaca	chr13	115109631	115109725	Endogenous p53 Motif	2674.19	3191.49	2932.84	258.65	5698.03	3481.81	4589.92	1108.11	1.56501	0.122715	No
ctcccgccgaaactacccttcccgcctttgccgtgccctgACATGCCCAAACATGTcttgtactgtaatggacagcctctcccttcccacctaat	chr13	23973568	23973662	Endogenous p53 Motif	993.845	1495.75	1244.8	250.954	3613.27	1834.66	2723.97	889.306	2.18828	0.043	Yes
agaaggcagctttgtccaagttctatttcctcattttatgACATGTCCTGACTTGTtcagtagcacccttgtctgagcagcacgtgcccttgtga	chr13	32739986	32740080	Endogenous p53 Motif	3341.22	4478.27	3909.74	568.528	10604.5	6567	8585.77	2018.77	2.19599	0.00757	Yes
tttacatcagatacttttgcacagagggaacctgcccaggGCTTGTCTGGGCATGCccataactgactggatcctgatatgcacatggggggaag	chr13	48640842	48640936	Endogenous p53 Motif	7804.69	15795.7	11800.2	3995.49	82302.8	41387.8	61845.3	20457.5	5.24105	0.000302	Yes
atatcatatgcttttttgcacatgagggaacctgtccaggGCTTGTCTGGGCATGCccacaaaggactggagcccaacatacgcactgggggaag	chr13	48646559	48646653	Endogenous p53 Motif	11576.2	23800.2	17688.2	6112.02	107949	61002.4	84475.9	23473.5	4.77583	0.000319	Yes
gtaaggacctcccctcctgcgggcgcggctaccccagcagGCTTGTCCGGGCATGTccgcccagttgacgccaggccaagttttacgggaggaat	chr13	51103618	51103712	Endogenous p53 Motif	11381.4	24857.8	18119.6	6738.19	102546	58174.9	80360.4	22185.5	4.43499	0.000705	Yes
aggaagtgagctttcttctaaaaacctcactggcccaagaACAAGCCCAGGCAAGTctacaattcaatgacttagaagtattttcttattctaaa	chr13	51305712	51305806	Endogenous p53 Motif	5647.81	7945.39	6796.6	1148.79	20788.4	13688.4	17238.4	3549.97	2.53633	0.0012	Yes
aactctacaatgctctggaaactttgcttctaccatgaggACAAGCCCAAACAAGCctattggaggatgagagaactaggtagtagagatgactt	chr13	80366992	80367086	Endogenous p53 Motif	2960.84	2721.12	2840.98	119.862	5585.85	4817.33	5201.59	384.258	1.83091	9.54e-05	Yes
aacagcctgcaggcacagacaagggaacttgcataggggGCTTGCCTAAGACATGCccacagcctcacaaataggaaaggctacacaggtaactt	chr13	84515908	84516002	Endogenous p53 Motif	4616.23	5337.37	4976.8	360.57	6075.1	5632.13	5853.62	221.48	1.17618	0.270192	No
catgcccacagcctcacaaataggaaaggctacacaggtaACTTGCCCAGACATGCctgtagtggaaaattccattccctgatacatgagcagta	chr13	84515959	84516053	Endogenous p53 Motif	4114.75	8352.1	6233.42	2118.68	38457.4	21342.8	29900.1	8557.33	4.79674	0.000319	Yes
ctattccctaataaggaaagaaatgtggactggggttgtaGCAAGTTCAGGCATGCctaggcatattcagacaagctgcggtgcagcacaggcaa	chr14	103710519	103710613	Endogenous p53 Motif	13134.8	33489.3	23312.1	10177.2	143484	81348.3	112416	31067.8	4.82223	0.00103	Yes
cgcctggcccaatgctccatggttcagtgggttttgatagGCATGCTCAGGCATGTcagcaccaccgcagttagggtggtgaacagccccatttt	chr14	105820730	105820824	Endogenous p53 Motif	7334.85	8776.03	8055.44	720.591	17659.7	11445	14552.4	3107.33	1.80653	0.0254	Yes
tacagttacccatgctgtaaacaaccctttccgcacactgACATGCCCTGACAAGCctagacatgccttgtgccataagggatagccttcccctt	chr14	21220243	21220337	Endogenous p53 Motif	3912.69	8767.8	6340.24	2427.55	48769	28836.5	38802.8	9966.25	6.12008	9.54e-05	Yes
cagccccaagaggatggagtgactctgagtcatgccgagGCATGTCTTTAGCATGTgctccagcagtgtgcatttatggcaaggtgaaaaataca	chr14	23006053	23006147	Endogenous p53 Motif	5478.01	5514.14	5496.08	18.0631	7899.65	6936.63	7418.14	481.509	1.34972	0.0212	Yes
ttccttacaataggtcagctttcctgcaaaccacattgagGCAAGTTCAGACAAGCagggcttggtaagaactgttagaggccagaaaggggaca	chr14	24101178	24101272	Endogenous p53 Motif	1363.87	1203.64	1283.76	80.1152	1274.54	1085.96	1180.25	94.2913	0.919369	0.602821	No
gggtactcctgtttgagcctaaactctgctaggattcagtACATGTCTGGGCATGCctgaccacccaggcctgcttttacgagggattctatggg	chr14	24139856	24139950	Endogenous p53 Motif	8527.1	11529.4	10028.2	1501.13	30141.8	19303	24722.4	5419.36	2.46528	0.00162	Yes
tactgagcatgtgctagaggacaggatttttccattgcggGCATGTCTGGGCAAGTcacctgtgtagcctttcttatctgtgcagctgtggacat	chr14	32490262	32490356	Endogenous p53 Motif	12989.4	29521.8	21255.6	8266.24	112044	65486.6	88765.3	23278.8	4.17609	0.00118	Yes
tagcatctgagcttgaattatctccatcactgagcctcagACATGTTTGGGCATGTctgctgaatgtctgccctgtatctgtgatgagttggtgg	chr14	32814663	32814757	Endogenous p53 Motif	9897.67	14183.1	12040.4	2142.7	43720.7	25936.1	34828.4	8892.3	2.89264	0.00102	Yes
ataagaactacaaatagtagagtttgactttcctctggggACATGTCCAGGCATGCacagaaaggggcaaagtggcagagtttgacctggatatg	chr14	34767100	34767194	Endogenous p53 Motif	4737.95	6559.74	5648.85	910.894	15024.9	10315.9	12670.4	2354.5	2.24301	0.00289	Yes
gaaaaaagttttcgctgactgagtcaacaatgactcctaaACATGTTTGGACTTGTaactcttaactacctgaaattgaaatgcgaagctcatta	chr14	51067072	51067166	Endogenous p53 Motif	1334.05	2858.18	2096.12	762.066	5948.89	3921.58	4935.24	1013.65	2.35446	0.0375	Yes
gatgactggactccactccacgtatctcattctccagaagGCTTGCCTAGGCATGTttttgtggcaatcacatggtggtcatagagagcaagtag	chr14	51590296	51590390	Endogenous p53 Motif	7207.05	9509.31	8358.18	1151.13	25202.5	14864.8	20033.7	5168.87	2.39689	0.00429	Yes
ctctaataagaaaggaacaaaaaatctcactactgcccaGCAAGCTGAAGGGCTTGTgagagcgagccacgctgtctttgactctgaggggcact	chr14	51862040	51862134	Endogenous p53 Motif	4583.98	4209.38	4396.68	187.299	3220.63	3686.86	3453.74	233.115	0.785534	0.0964238	No
acatgccacagccatatagataagaaagcctgcacaggtgACTTGCCCAGACATGCccgcaatggaaaattccattccctgacacatgtgcagta	chr14	57133143	57133237	Endogenous p53 Motif	11220.2	23520.1	17370.1	6149.97	126123	68868.5	97495.9	28627.4	5.61285	0.00016	Yes
cctctttccgccctgccctccactaacaacactgaggagcACAAGCCCAGGCTTGCccacctggtaggaaaggaagaaattagaacaatgggagc	chr14	70179976	70180070	Endogenous p53 Motif	4081.88	5653.45	4867.67	785.785	11531.6	8574.34	10053	1478.64	2.06526	0.00371	Yes
gctcaagtatcattgttattatgcttgagtggttgaaatgACATGCCTGAACATGTctcagtgggaacattgatgctaagattgccttgtagctg	chr14	70477965	70478059	Endogenous p53 Motif	10086.3	14568.1	12327.2	2240.86	35186.9	23785.8	29486.4	5700.56	2.39198	0.00226	Yes
attcctggtggccccaccccatcccccaatgtatatgtggACATGCCCAGGCAAGCctggtagtattggaaataggtagtattggaaaaggcagc	chr14	71331900	71331994	Endogenous p53 Motif	5134.76	9495.82	7315.29	2180.53	30646.6	17821.8	24234.2	6412.38	3.31281	0.00189	Yes
acagcctgcaggcacagataagggaaattgcacagggggGCTTGTCTAAGACATGCtcacagccgcacagataagaaaggctacacaggtgactt	chr14	72240791	72240885	Endogenous p53 Motif	4741.61	4740.42	4741.01	0.592224	4239.63	3932.38	4086.01	153.629	0.861842	0.187774	No
catgctcacagccgcacagataagaaaggctacacaggtgACTTGCCCAGACATGCcctcagtggaaaattccatcccctgagacatgtgcagta	chr14	72240842	72240936	Endogenous p53 Motif	9711.44	20180.3	14945.9	5234.44	104416	56407.7	80411.6	24004	5.38019	0.000217	Yes
ccttactgcacatgtgttgaggtggaatttttcattgcagGCATGTCTGGGCAAGTcacctgtttagcctttcttatctgtgtggctgtgggcat	chr14	79507186	79507280	Endogenous p53 Motif	7788.26	12345	10066.6	2278.38	35880.3	23425.6	29653	6227.33	2.94567	0.000785	Yes
atgccttttctcttactccctcaaactagatcatgttcagACATGTTATAACAAGTtagtacaagtttattttgctacaaagccaaatagaaatt	chr14	79626125	79626219	Endogenous p53 Motif	5750.67	10020.9	7885.77	2135.1	42263.9	24235	33249.5	9014.43	4.21639	0.000227	Yes
cttcatgacatccgttccaaagaaatcccacctgctactgGCATGCCTAGGCTTGTcttccccacataccagcctcccaggcatgtctccaaggg	chr14	89895288	89895382	Endogenous p53 Motif	1171.56	1410.37	1290.96	119.406	1914.92	1690.31	1802.62	112.305	1.39634	0.0538	No
tataaatacccactgctgacattcacacattcccagcttGCTTGTCCAAGGGCAAGCaggagtcatttacagcctgaacctaataggcatctaat	chr15	21926187	21926281	Endogenous p53 Motif	9073.62	9326.55	9200.09	126.463	7223.43	7599	7411.21	187.785	0.805559	0.0396415	Yes
cccccttttcctttttctcttttttctttctgcctttgttGCATGCCCGGACATGCcacagtagcaggcttatcagtaccagctcacattccttt	chr15	25104014	25104108	Endogenous p53 Motif	1596.36	2482.94	2039.65	443.288	7965.09	4134.73	6049.91	1915.18	2.96615	0.00378	Yes
aaccatcattccaggactggaaaacagccaaaagcagacaGCATGTTGAGACATGTttacttaaggaaaaaacccctgcatgagaaatggcattt	chr15	29983367	29983461	Endogenous p53 Motif	1136.87	1318.24	1227.55	90.6873	2351.2	1939.88	2145.54	205.657	1.74782	0.00141445	Yes
catgcccacagctacacaggtaagaaagtctacacaggtgACTTGCCCAGACATGCctgccatggaaaatttcatcccctgacacatgcgcagta	chr15	31443010	31443104	Endogenous p53 Motif	5195.62	7632.31	6413.97	1218.34	31139	19744.2	25441.6	5697.39	3.96659	2.7e-05	Yes
gcagaagactctggacgggcatgactgtcaaattatccagACATGCCCAGACAAGTctgaatcctagggagaacatagctgaggcccaagctgca	chr15	33437890	33437984	Endogenous p53 Motif	5460.97	8508.64	6984.81	1523.83	31551.9	19193.8	25372.8	6179.04	3.63257	0.00022	Yes
cagaggagcagagcaagtgtcaccaaccgtgcatggatggACATGTCAGGACTTGTagggaaatctgagaagccaggcacgtctagctggcagag	chr15	35024780	35024874	Endogenous p53 Motif	5903.42	8800.75	7352.09	1448.66	20816.4	13648	17232.2	3584.23	2.34385	0.00462	Yes
aaaaggcttctttacgaggcataaagaaaatgaatgtaaaACATGTTACAACATGTtcagaaattctccaacatgctacttcatctattcaaaaa	chr15	35800595	35800689	Endogenous p53 Motif	1114.96	1328.73	1221.84	106.885	1339.98	1411.07	1375.52	35.5445	1.12578	0.4532	No
gaaaggaatgtgagctggtactgataacgctggtactgtgGCATGTCTGGGCATGTaataaaggcagaaaggaagaaaaaagagaaaaaggaaaa	chr15	42963814	42963908	Endogenous p53 Motif	1095.48	2118.17	1606.83	511.346	5942.66	3723.28	4832.97	1109.69	3.00777	0.00381	Yes
aaaggaggggttaggagtggtctgtccactatagtataagGCATGTCTGGACATGTttggccatgtcagggcacaacaagagtgggagggttgtt	chr15	49917997	49918091	Endogenous p53 Motif	9862.98	23184.6	16523.8	6660.79	98405.9	54925.1	76665.5	21740.4	4.63971	0.000856	Yes
tattgtggttcaatgggaatgaatgggtgagtcaggatagGCAAGTTTGAACAAGTttaggactagatggtttgaataatttgaacaggctcagg	chr15	52156836	52156930	Endogenous p53 Motif	850.215	867.342	858.779	8.56365	1991.27	1934.49	1962.88	28.393	2.28566	8.05e-16	Yes
tgatcctcccatctcagcatcccaagagctgggactatagGCATGCCTCAACAAGCccagctaattttttttttaagtttttttgtagagatggg	chr15	52955920	52956014	Endogenous p53 Motif	5440.89	6920.76	6180.82	739.936	11911.8	9296.06	10603.9	1307.87	1.71562	0.012	Yes
taggaaaaggctgtcttaatttgcctttccctgagaactaACAAGTCTGAACAAGTttctctaggtttttgaacacatttcctttccatgaaatg	chr15	56497472	56497566	Endogenous p53 Motif	5789.01	5890.89	5839.95	50.9392	7732.93	6906.95	7319.94	412.989	1.25343	0.0752739	No
gagagacacccagggatctgctcacaccacccatctccagGCAAGTTGAAGCATGTcctggaaagccacctgaaccctggacagctccgcctgac	chr15	61201214	61201308	Endogenous p53 Motif	2534.21	2905.37	2719.79	185.58	2823.31	2868	2845.66	22.3489	1.04628	0.737536	No
gataataataacatttccaaataaggaaaaggcataggctACAAGCTGGGACATGCctgggcatgtccaagcatatctaggcagactagaaacta	chr15	62554928	62555022	Endogenous p53 Motif	19185.5	51290.8	35238.2	16052.6	274049	155641	214845	59204	6.09695	0.000326	Yes
atcaatatggatgaatctgtctgcggccataccaccctgaACATGCCCAAACTTGTcaatatggatgaatctcaccaaaacaatattgagtgaaa	chr15	63720679	63720773	Endogenous p53 Motif	1274.41	1611.85	1443.13	168.719	1784.04	1790.14	1787.09	3.04948	1.23835	0.232	No
gggagccccagcctgctacccatcgttcttgcaacactggGCAAGTCTGGACAAGTttgctcatctgcagttgggcggtaagatgaactgcctca	chr15	71656574	71656668	Endogenous p53 Motif	6681.22	10565.4	8623.31	1942.09	34487.3	21468.2	27977.8	6509.57	3.24444	0.000476	Yes
ttactgcacatgtgtcaggagacgggattttccattgtggGCATGTCTGGGCAAGTcacctgtgtagcctttcttatctgtgtggctgtggacat	chr15	73458253	73458347	Endogenous p53 Motif	13848.7	27839.6	20844.1	6995.44	114766	67574.8	91170.5	23595.7	4.37391	0.000364	Yes
ataggagtggtccctctgctacagcacaaggcgtgttcggACATGTCTGGGCAAGTccgggcacaacaagagcgggagggctgctcacaggctag	chr15	80295647	80295741	Endogenous p53 Motif	28659	74452.1	51555.6	22896.6	386034	218221	302127	83906.8	5.86023	0.000337	Yes
ctgggctggggttgccctgcagccctgtggggatgtcaagGCAAGCCCTGGCTTGCccctgttgccactttactggggacatacctgagtggagg	chr15	85433513	85433607	Endogenous p53 Motif	22358.8	23007	22682.9	324.136	20043.6	21462.8	20753.2	709.606	0.914928	0.418992	No
ctgccgtccagcgagccaataggcgggcagtcggagccggGCTTGCCCGGGCATGTgggagctgccggctttccggacgccacgtgcagaccgga	chr15	89164499	89164593	Endogenous p53 Motif	5233.96	9689.07	7461.51	2227.55	32209.4	18215.7	25212.6	6996.82	3.37901	0.0019	Yes
tggctttgctcactcttgaatccctgccatggtcatgagaACAAGCCTGGGCTAGCctactggaggatgacagacacatggaacaaagccaaatt	chr16	13547325	13547419	Endogenous p53 Motif	4601.63	5754.57	5178.1	576.47	11883.8	8096.78	9990.27	1893.48	1.92933	0.00898	Yes
gaattgaaccaatggcatcatctaatggatggagataacaACTTGTTCAGGCATGTttggagtacctgctgtcacgccaagctctgtgcagggcc	chr16	17609379	17609473	Endogenous p53 Motif	4675.27	4921.68	4798.47	123.206	5468.99	4346.52	4907.76	561.232	1.02277	0.901987	No
tgtccccttctccacccgcaaagagagcaatgacaaaaatACATGTCCAAACATGCcctcaaagacttgtagttttacttaggcttcaaaaatac	chr16	20877232	20877326	Endogenous p53 Motif	2563.43	3765.22	3164.32	600.899	5945.77	3970.15	4957.96	987.811	1.56683	0.139	No
tactgcacatgtgtcagggaatggaattttccattgcaggGCATGTCTGGGCAAGTcacctgtgtagcctttcttatctgtgcagctgtggacat	chr16	25565186	25565280	Endogenous p53 Motif	12593.8	29632.7	21113.2	8519.46	137914	72850.8	105382	32531.4	4.99129	0.000705	Yes
aagtcacctgtgtagcctttcttatctgtgcagctgtggACATGTCTTAGGCAAGCccccctgtgcaagtttctttatctgtgtctgcaggcagt	chr16	25565238	25565332	Endogenous p53 Motif	5011.22	4878.99	4945.1	66.1147	4876.9	5276	5076.45	199.546	1.02656	0.822637	No
gtgacttggccctttggcaacctggctctcattctccaggGCTAGCCTGGGCATGTcctcatggtgaaggcaggggagcaagagaacagtggaga	chr16	31285209	31285303	Endogenous p53 Motif	5942.98	9408.19	7675.59	1732.6	24795.9	16003.4	20399.6	4396.25	2.65773	0.00232	Yes
tgacacgctatctaatttatgctgagagcacagctagggaACATGCCCAGGCATGCggcttttacctactgagctggacaagattgtggaagtga	chr16	4190834	4190928	Endogenous p53 Motif	5935.68	9395.46	7665.57	1729.89	23624.2	15345	19484.6	4139.56	2.54183	0.00348	Yes
gtcttggagaaactaacaaatgatttagagcaggagagtaACATGTCCAGACATGTatttttgaaaatcattcacattccagtgtggaaaaatga	chr16	61967300	61967394	Endogenous p53 Motif	4458.61	5394.3	4926.45	467.846	11966.3	8112.97	10039.7	1926.68	2.03791	0.00383	Yes
caagcaaacagctgccatctccgctggtggaggcaaacgGCTAGTCCTTGACATGCcgccggctccgtgcctgcgggggaagggtcaaccgcaag	chr16	62068812	62068906	Endogenous p53 Motif	7416.41	6951.47	7183.94	232.468	5666.87	5849.33	5758.1	91.2287	0.801524	0.0454016	Yes
cttcatccagtcttgacagaagctagacgactccatgaggGCAAGTCATAACTTGTcctcatggcaatgacttgcctccaagcaggggtaatatg	chr16	65133637	65133731	Endogenous p53 Motif	7619.68	9062.9	8341.29	721.612	16874.4	11780.9	14327.7	2546.73	1.71768	0.0226	Yes
ttactgtgcatgtgtcaggcaacagaattttccattgcgaGCATGTCTGGGCAAGTctcctgtgtaggctttcttatctgtgtagctgtaggcat	chr16	65803110	65803204	Endogenous p53 Motif	5137.2	10397.6	7767.41	2630.21	34979.7	21044.6	28012.2	6967.54	3.60637	0.00144	Yes
gatgaaattgttttcacagagtttcaaattgagcaggattACAAGTCTTAACTTGTcagggcctgaatctctatctcattctcagatttctacct	chr16	68970922	68971016	Endogenous p53 Motif	3330.87	3378.74	3354.8	23.9346	2762.54	3244.38	3003.46	240.92	0.895271	0.450733	No
ggagttggtgcaatggtctgattgcagggaggtatctttGCATGCCCAGGACATGCccctgggtgcatatcctatgtgagcagctctcctcctgg	chr16	74465365	74465459	Endogenous p53 Motif	8816.8	10666.5	9741.65	924.858	20091.9	13594	16843	3248.95	1.72896	0.0303	Yes
ctcctgcctaaacagctcttcctgcctttgccgtgccctgACATGCCCAAACATGCcttgtaccataatggacagcctctcccttcccatctaat	chr16	78025712	78025806	Endogenous p53 Motif	898.903	1238.85	1068.87	169.972	4350.26	3206.61	3778.43	571.827	3.53496	2.31e-06	Yes
aattaggcaggaagggagaggctgtctgttatggtacaagGCATGTTTGGGCATGTcagggcacggcaaaggcgggaagggtagtttcattggga	chr16	83159994	83160088	Endogenous p53 Motif	2114.28	3644.63	2879.46	765.178	17039.6	9702.11	13370.8	3668.72	4.64353	0.000109	Yes
atgattttgcagttccactggaaggctgaacatcactctgGCAAGTTCAGACATGTtccattaatcatctccaaggctgcttgctacaaagaagc	chr16	89524997	89525091	Endogenous p53 Motif	8317.13	12835.6	10576.4	2259.24	41784	24256.6	33020.3	8763.69	3.12208	0.000986	Yes
tcaaactgcaggcacagattagggaacttgcacagggtgGCTTGCCTAAGACATGCcaacagccacatagataagaaaggctacacaggggactt	chr17	10109025	10109119	Endogenous p53 Motif	2697.32	2718.12	2707.72	10.4021	1911.81	2246.11	2078.96	167.15	0.76779	0.0725	No
catgccaacagccacatagataagaaaggctacacaggggACTTGCCCAGACATGCccacaatggaaaattccaccccctgacacatgcgcagta	chr17	10109076	10109170	Endogenous p53 Motif	10578.7	27931	19254.8	8676.14	151020	80126.1	115573	35447.2	6.0023	0.000412	Yes
gagagacagccaaatgccaaccagtcattgtgcacaggggGCTTGCCCAAACATGTccaaagtgaaaattccatcccttaacacatgtgcaggaa	chr17	13078613	13078707	Endogenous p53 Motif	5123.81	7521.46	6322.63	1198.83	23825.2	13115.1	18470.1	5355.02	2.92127	0.00201	Yes
gctcagctcaggcccagccaggtccatcactggaattcagACATGTCTGAACTTGCtggagtagatgagaaccccacaggagccagagcagcccg	chr17	15867210	15867304	Endogenous p53 Motif	4094.06	5197.31	4645.68	551.628	8240.88	6169.04	7204.96	1035.92	1.55089	0.0596758	No
gggagccataggtctgttgtacaaggaatttgctttctaaACAAGTTGTAACTTGCcctaaggtccctgttggagcactaagaggtgacacaggc	chr17	17093022	17093116	Endogenous p53 Motif	2956.58	3079.14	3017.86	61.2792	3801.8	2850.47	3326.14	475.668	1.10215	0.618481	No
ccatttttaaataaggaaaggaatgtgagctggggccgtaGCATGCCTGGGCATGTagtaaaatcagaaagaaggaaaaggagaagaaaggcggg	chr17	19890262	19890356	Endogenous p53 Motif	272.653	144.557	208.605	64.048	698.036	373.677	535.857	162.18	2.56876	0.0233685	Yes
ctataatagaaactatagaaggagaggggactgtcttaggGCATGTCAGAACATGCccagattatttcatagcccatagcaccgaacataccaat	chr17	31910670	31910764	Endogenous p53 Motif	2359.54	4237.09	3298.32	938.775	16841.7	9770.91	13306.3	3535.38	4.03427	0.000333	Yes
taaccaaggcctatctcattttttccctaagtctgtccagACATGCCTGAACATGCccaggcatgtcccagcttgcagcctatgccccttcctta	chr17	37203081	37203175	Endogenous p53 Motif	8919.65	25957.3	17438.5	8518.85	152951	82647.4	117799	35151.8	6.75512	0.000334	Yes
ttttccctaagtctgtccagacatgcctgaacatgcccagGCATGTCCCAGCTTGCagcctatgccccttccttatttggaaatgttattgcctt	chr17	37203101	37203195	Endogenous p53 Motif	36939.6	113898	75418.9	38479.3	623237	285227	454232	169005	6.02279	0.00143	Yes
taatcccagcgtgtgggaggcacagaccggaaacttgagaACAAGCCAGAACATGTagcctggctcttgatgctagttcctgacttcttgaggga	chr17	39777502	39777596	Endogenous p53 Motif	5207.79	7393.38	6300.59	1092.79	17619.2	11914.5	14766.8	2852.34	2.34372	0.00247635	Yes
agctggggcaaaggaccagagataaggactcagaaagacaACATGTTAAAACATGCccggcgccaggatctacctacctttaaacatctattcat	chr17	48449061	48449155	Endogenous p53 Motif	3456.85	4494	3975.43	518.575	9368.95	6788.24	8078.6	1290.36	2.03213	0.00317	Yes
gcctcctgcgtctgtgtctggagacgcagctgactccctgACAAGCCCAGACATGCagctgttcctgcagaggaagcagcaggaactggggaagg	chr17	49031743	49031837	Endogenous p53 Motif	8126.64	11545.1	9835.87	1709.22	32717.3	19996.4	26356.9	6360.44	2.67967	0.00151	Yes
ggcatgcactatgggctggggcttgtctagttctgtccagGCATGCCAGAGCAAGCtaggacagctggtttggaatacataaatgtgtatatata	chr17	51694276	51694370	Endogenous p53 Motif	3430.68	4322.48	3876.58	445.899	10420.7	7134.94	8777.81	1642.87	2.26432	0.00118	Yes
ggggttgcagatgtgcaaggcctgaatcacatcacccagaACATGCCCAGGCAAGCccactccctacttatgttgccctggcacgggcgacacct	chr17	54794997	54795091	Endogenous p53 Motif	2312.68	4299.26	3305.97	993.289	10571.8	6626.36	8599.09	1972.73	2.60108	0.0101	Yes
gaagttggccctgctccatgtgccacccatcctgcatcagGCTAGCCTGGGCATGCccttgtcatggtgatggcagaggtgcaagagagaacaag	chr17	55601448	55601542	Endogenous p53 Motif	4622.93	6477.35	5550.14	927.212	13404.5	9192.18	11298.3	2106.15	2.03568	0.00973	Yes
acagcttgcaggcacagataagggaacttgcacagggggGCTTGCCTAAGACATGCccacagctgcacagataagaaaggctatgcagggcgggg	chr17	60221102	60221196	Endogenous p53 Motif	4638.14	4929.92	4784.03	145.887	6173.26	4923.9	5548.58	624.677	1.15981	0.399598	No
attccgtctcaaacaaacaaacaaaaaagctatacaggtgACTTGCCCAGACATGCccacaatggaaaattccatcccctgacacatgcgcagta	chr17	60221469	60221563	Endogenous p53 Motif	6390.91	16547.7	11469.3	5078.37	77720.4	39963.2	58841.8	18878.6	5.13038	0.00106	Yes
ttcaggctagataactggtccatgataagtctgaaaagaaACAAGCCTGGACTTGCctgcctaactccattatgaaatctgtggcttccagggac	chr17	66694087	66694181	Endogenous p53 Motif	3466.59	4440.07	3953.33	486.742	10158.9	6208.16	8183.54	1975.38	2.07004	0.013	Yes
ggtggcgctggcggccacaggctgcacaagataatcctctGCATGTCAGAACATGCcctgtgcccaaaggacacagctgtgaaacctttctgaag	chr17	67603472	67603566	Endogenous p53 Motif	5983.15	11306.9	8645.03	2661.88	30850.7	16547	23698.9	7151.85	2.74133	0.0148	Yes
ggcatgcagtatgggctggggcttgtctagttctgtccagGCATGCTGGAGCAAGCtaggacaagtgatttggaacacacacacacacacacaca	chr17	81185685	81185779	Endogenous p53 Motif	2309.64	2897.88	2603.76	294.121	6517.6	3477.76	4997.68	1519.92	1.91941	0.0580404	No
cacgcgcatatgcacatatacatccctgatctcccttcagACTTGTCCGGACATGTtgaccacacagtaactcactgttctgtacatacagaaag	chr18	10209501	10209595	Endogenous p53 Motif	1306.67	2154.12	1730.39	423.73	6422.56	3294.29	4858.42	1564.13	2.8077	0.00819	Yes
gacttagctctgctccacatggtctctcaagcttcagcagGCTAGTCTGGGCTTGTtctcatggtggaagctgccaaagaaaaactgcaccagac	chr18	20857488	20857582	Endogenous p53 Motif	1663.31	1976.61	1819.96	156.653	5129.32	3955.31	4542.31	587.004	2.49583	2.13e-05	Yes
aaagaactgcaggcacagataagggaacttgcatgagggGCTTGCCTAAGACATGCccacagctgcacagataagaaagactacacagattactt	chr18	23113262	23113356	Endogenous p53 Motif	3338.17	3506.82	3422.5	84.3225	7477.4	5699.59	6588.49	888.907	1.92505	0.000557	Yes
catgcccacagctgcacagataagaaagactacacagattACTTGCCCAGACATGCccacaatggaaaattccatcccctgacacatgcgcattg	chr18	23113313	23113407	Endogenous p53 Motif	5294.22	13303	9298.6	4004.39	59912.7	31831.3	45872	14040.7	4.93322	0.00103	Yes
ccaagcctatggctccaccttttcccccagcgtgcatgtgGCATGCTCAGACAAGTccctgggcagttccctcatctgtacaaaagcatctgatg	chr18	31140810	31140904	Endogenous p53 Motif	5739.71	7869.74	6804.73	1065.02	21880.6	13438.9	17659.8	4220.87	2.59522	0.00157	Yes
aagtctcttacatagcctttcctatatctggggctgtggACATGTCTCAGGCAAGCatccctgtgcaagttcctttcttttccgagttctgtgcc	chr18	37796093	37796187	Endogenous p53 Motif	838.043	788.697	813.37	24.6729	1011.22	822.899	917.058	94.1593	1.12748	0.484771	No
cggagggagctaagctctgtctagggctcttgaggacaggGCATGCCCCAGCATGTctttaaatcctggcatggcccagagcagggcacctgggc	chr18	45856522	45856616	Endogenous p53 Motif	13502.4	18227.7	15865	2362.63	47603.6	31498.1	39550.9	8052.72	2.49296	0.00102	Yes
tcctctgatacgtggttcaagtccggagacaacttgcatgGCTTGTCCAGGCATGCctgagcccagccttgacccccaggctgtcctggggcatc	chr18	53750996	53751090	Endogenous p53 Motif	6520.55	7378.4	6949.47	428.927	12935.5	10032.6	11484.1	1451.43	1.65251	0.00782895	Yes
ttcctggtggctccaccccattaccccagtgcacatgtggGCATGCCCAGGCAAGCcatagatagtattgaaaaaggcaacattcaagaggctaa	chr18	56856431	56856525	Endogenous p53 Motif	5146.93	9632.89	7389.91	2242.98	39933	25132.1	32532.5	7400.41	4.40229	0.000161	Yes
aactttggtttgtcagcctgtgggttgggaaagtcaggagACAAGCCCAGGCTTGCtcagtgttgggggggtaaaatagaagacctctctgcaaa	chr18	71360521	71360615	Endogenous p53 Motif	3207.93	4130.74	3669.33	461.401	7429.1	5273.3	6351.2	1077.9	1.73089	0.0276	Yes
tgcccttctgcgctgagacatgtcacagctggaaacatgGCTTGTTTGTGACATGTcttttacctccctgagagatgggaccacatgtcaacaaa	chr18	72530921	72531015	Endogenous p53 Motif	7904.5	8354.35	8129.43	224.922	7552.19	7549.08	7550.64	1.55254	0.928803	0.484771	No
cacatattcctagcagagacatgttctttgtcatggtgtgGCTTGCCACAACATGTcctgtttggtggctggccctctccgaacggattcccctc	chr18	74684246	74684340	Endogenous p53 Motif	2630.98	2704.64	2667.81	36.8298	3767.53	2831.58	3299.55	467.972	1.2368	0.282113	No
ttcctgatggctccgcccagttccctcagggcacatgtggGCATGCCCAGGCAAGCcataggtagtattggaaaagacaacattccattggttaa	chr18	7728472	7728566	Endogenous p53 Motif	7704.88	12773.4	10239.2	2534.28	58873.4	36681	47777.2	11096.2	4.66613	2.49e-05	Yes
cccattcccccagtgcatgtgggcctccagtccactgtggGCATGCCCAGGCAAGCcccctgggcaggttctcttttctgcacaaaacatctggt	chr18	7733813	7733907	Endogenous p53 Motif	7116.97	10632.1	8874.52	1757.54	34079.1	20537.4	27308.3	6770.86	3.07715	0.000687	Yes
cgtgttcagggtttgcagaacatgttggatcatgtaggagGCATGTCAAGGCATGCtggagccctgacatagctcctacgtgccatgttaggcag	chr19	15757561	15757655	Endogenous p53 Motif	24252.1	42290.8	33271.5	9019.34	168133	101140	134636	33496.8	4.0466	0.000227	Yes
actgcctaacatggcgtgtaggagctatgtcagggttccaGCATGCCTTGACATGCctcctacacgatccaacatgttccgcaacccctgagcac	chr19	16003598	16003692	Endogenous p53 Motif	6468.21	9917.51	8192.86	1724.65	30938	19644.3	25291.2	5646.8	3.08698	0.000497	Yes
ctcaaaacgggggcgcgggggctggagttggcagagctctGCATGTCCCGGCATGTctgagcaggaggaattccgggcggccaaagggttttatg	chr19	18475759	18475853	Endogenous p53 Motif	5977.67	8488.42	7233.05	1255.37	21809	13192	17500.5	4308.47	2.41952	0.00463	Yes
gcagccttgtggccgaagggctgggactggccatgagattACATGTCCTAGCATGCtcagccaggcgcgcgcagctctgccccttcctccagtga	chr19	19887419	19887513	Endogenous p53 Motif	3355.82	3288.86	3322.34	33.4817	3474.6	3576.24	3525.42	50.8189	1.06112	0.561494	No
ttcaaccaatcaaatgttgccttttccgatactacctatgGCTTGCCTGGGCATGCccacctgtgttctaggagaatgggtggagccaccaggaa	chr19	28973193	28973287	Endogenous p53 Motif	1669.39	2001.33	1835.36	165.969	5157.36	3423.8	4290.58	866.783	2.33773	0.000856033	Yes
cttcactgtggctggatatgacttcacacccaaccaacgtGCAAGTCCCAACTTGCcttaagtgattggtcaaatggttgcagtcaatctgttac	chr19	39266220	39266314	Endogenous p53 Motif	3250.54	3930.75	3590.64	340.109	8614.82	5676.65	7145.74	1469.09	1.9901	0.00721	Yes
gatataaggtatgggctggaacatgcctgggcacattcacGCATGCCTGAGCTTGCtagaacaagcactgaggttagagtataaatatatataat	chr19	42034680	42034774	Endogenous p53 Motif	4214.56	6529.03	5371.8	1157.24	13917.1	9882.88	11900	2017.11	2.21527	0.00647	Yes
cgcccccgcgtgacgctacggccccgcccgcccgccgcggACAAGTCAGGACTTGCaggcgcgcgccgcgcccccccctacctccgcgccggggg	chr19	47734539	47734633	Endogenous p53 Motif	80.3353	134.82	107.578	27.2424	160.486	66.1017	113.294	47.1921	1.05314	0.917209	No
aaaacaataacatttccaaataaggaaagaagcctgggctGCAAGCTGGGACATGCctgggcatgtctaggcctgtccggacaggccaggaaaca	chr19	53798472	53798566	Endogenous p53 Motif	22658.8	70460.7	46559.7	23900.9	347743	193447	270595	77148.1	5.81179	0.00103	Yes
agcttctgtgtatgaacactttgtgggtattatgctcatgGCATGTCTGGGCAAGTacgtagaactatgtgtcccattttgcaaaagtcttgatt	chr19	56112735	56112829	Endogenous p53 Motif	3145.25	3337.54	3241.4	96.1487	7391.7	5700.93	6546.32	845.384	2.0196	0.000227	Yes
ggcatgcactatgggctggggcttgtctagttctgtccagGCATGCTGGAGCAAGCtaggacaagtgatttggaacacacacacacacacacaca	chr19	59108323	59108417	Endogenous p53 Motif	3035.7	3401.21	3218.45	182.755	5850.73	4594.74	5222.73	627.992	1.62275	0.00819338	Yes
agatagtctctgaatgtaaagaaagcttggtcttgtctggGCTTGTCTGGGCTTGCcccctgagcggatgagacacaccccgtctcagcctattt	chr19	6577567	6577661	Endogenous p53 Motif	22053.9	62203	42128.4	20074.6	260199	160168	210184	50015.4	4.98912	0.0011	Yes
gccatttccccttttaaaatgaaacaaaatcatctgaaaaGCATGTCTGAACATGCtttataagttaagactgctcacagaactctgactcccag	chr2	100594611	100594705	Endogenous p53 Motif	2189.14	2121.92	2155.53	33.6093	2759.42	2487.58	2623.5	135.921	1.21711	0.120737	No
cattaggaggagattgtgtcagctgatctgccactgagagGCATGTTCAGGCTTGTtctgagacatagatttccttcatgtggaagattctggac	chr2	102320638	102320732	Endogenous p53 Motif	13419	23639.2	18529.1	5110.08	74158.5	40022.6	57090.5	17068	3.08113	0.00392	Yes
gtgtgtgtgtgtgtgtgtgtgtgtgtgtgtgttccaaatcACTTGTCCTAGCTTGCtccagcatgcctggacagaactagacaagccccagccca	chr2	114371732	114371826	Endogenous p53 Motif	5283.26	6018.22	5650.74	367.478	10176.1	8488	9332.03	844.029	1.65147	0.00242086	Yes
catggccacagttgcacagataagagaggttacacaggtgGCTTGCCCAGACATGCccgcaatggaaaattccatcccctgacacatatgcagta	chr2	123277571	123277665	Endogenous p53 Motif	6549.76	13461.8	10005.8	3456.01	65133.9	34568.5	49851.2	15282.7	4.98225	0.000326	Yes
aaccaagaaatctccctgcctttgctgaagagttctacgaACATGTTGAAACATGCctccaacaatgatgcaggcaatttacaactctgccttag	chr2	126208870	126208964	Endogenous p53 Motif	7140.1	8431.49	7785.8	645.697	18619.5	11838.9	15229.2	3390.27	1.95603	0.012	Yes
ggccacccagcaggctctcagcagatggtaactattttagGCTTGCTCAGGCATGTcttgtgaccttctcagggtcacacagatggaaaacagga	chr2	132426634	132426728	Endogenous p53 Motif	9402.88	9959.45	9681.17	278.289	10724.5	10440	10582.3	142.246	1.09308	0.406585	No
ttaccgtgtatgtgttaaggaatggaattttccactgtggGCATGTTTAGGCAAGTcccctatgcaagttcccttatctgtgcaaaacatctgat	chr2	133300901	133300995	Endogenous p53 Motif	9349.32	20942	15145.7	5796.36	91099.9	48661.6	69880.8	21219.1	4.61391	0.000816	Yes
catgcccacagctgcaaagataagaaaggctacacaggtgACTTGCCCAGACATGCctgcaatggaaagttccattccctgacacatgtgcagta	chr2	135348489	135348583	Endogenous p53 Motif	7037.25	12806.4	9921.83	2884.58	54160.1	28445.3	41302.7	12857.4	4.16281	0.000557	Yes
ttatgaaattctcattatatgtcacttacttgtgtcaccaACTTGTCCAGGCATGCccagccctgcatacaaaatgagatcagaactccatttat	chr2	137133309	137133403	Endogenous p53 Motif	2497.7	3580.97	3039.33	541.637	10589	6843.55	8716.25	1872.7	2.86782	0.000497	Yes
acaatcctcccacctcagcttcaactagctgggactacagGCATGCTCCAACATGCccagctgatttttgtatttttttgtggtgacgagatttc	chr2	137789513	137789607	Endogenous p53 Motif	8290.96	11633.5	9962.22	1671.25	34573	24305.2	29439.1	5133.92	2.95508	0.000132	Yes
acctagcagctctgttacaaaggatgctgaggttgctttgACATGTCATGACATGTgcactgttggatatgctggcttccagacagcagcacatt	chr2	144860111	144860205	Endogenous p53 Motif	8568.49	9086.12	8827.3	258.817	10264.9	9061.33	9663.1	601.77	1.09468	0.507973	No
ttactgcacatgtatcaggggatgaaattttccattgtggGCATGTCTGGGCAAGTcacctgtttagcctttattttctgtgtggctgtgagcat	chr2	147454892	147454986	Endogenous p53 Motif	6646.53	12223.7	9435.1	2788.58	51466.1	30526.8	40996.5	10469.6	4.3451	0.000226	Yes
aagtcacctgtttagcctttattttctgtgtggctgtgaGCATGTCTTAGGCAAGCccccctgtgcaaggtcccttatctatgcctgtagcttga	chr2	147454944	147455038	Endogenous p53 Motif	9862.37	9336.29	9599.33	263.042	7243.68	8941.27	8092.47	848.792	0.843025	0.31	No
ccatgctataactaacccttcctgcccttgccgcgccctgACATGCCTAGACATGTcttacgccataacgcatagccttccccttcccgcctaga	chr2	153557860	153557954	Endogenous p53 Motif	191.709	315.329	253.519	61.81	1227.8	874.161	1050.98	176.817	4.14556	1.96e-05	Yes
ttactgcgcatgtagcagggaatggaattttccatcatagACATGTCTGGGCAAGTcacctgtgtaggctttcttatctgtgtggctgtgggaat	chr2	164810039	164810133	Endogenous p53 Motif	12594.4	29146.6	20870.5	8276.11	115807	64111.9	89959.4	25847.5	4.31037	0.00134	Yes
tataaatacccactgctgacattcacacattcccagcttGCTTGTCCAAGGGCAAGCaggagtcattcagagcctgaacttaataggcatctaat	chr2	165848315	165848409	Endogenous p53 Motif	4345.41	3849.86	4097.63	247.773	2803.05	3270.01	3036.53	233.48	0.741045	0.0615	No
ttccttctgcttcagcctcccgagtagctgggactacaggGCATGCCCCAACATGCctggcttaagatcagaacaattttttataaactaaacac	chr2	171078316	171078410	Endogenous p53 Motif	2439.27	3486.6	2962.93	523.662	12469.6	7534.25	10001.9	2467.68	3.37568	0.000226	Yes
aactagagtgaagtgagagagattacagtttcttctcagGCATGTCTGGGACATGCctgaatactcagtgtgtttctgatgacttaatgttgatg	chr2	171178137	171178231	Endogenous p53 Motif	14880.9	25576.9	20228.9	5347.98	99172.5	60001.5	79587	19585.5	3.93433	0.000239	Yes
ggccagagctggtgagcaggaaactgcccattagggtgtgACATGCCAGAACTTGTtcacaggaatccagctgctggggtgtccaggaaacttgc	chr2	173989325	173989419	Endogenous p53 Motif	3926.08	4330.72	4128.4	202.319	6592.39	5532.31	6062.35	530.041	1.46845	0.0152	Yes
ttgtatagtggaaaatctgttgtccattgctggagttcaaGCATGCCTGGGCATGTttgtcaaactggcagggcaggccttgcagaggcctcgag	chr2	178035029	178035123	Endogenous p53 Motif	4469.56	5906.62	5188.09	718.527	12215.6	8311.28	10263.5	1952.18	1.97827	0.00971	Yes
ttactgttacacttgtaagatttggaatccgttcaaaaaACAAGCCAGAAACAAGCctttgtatacgttaggaaaagatgccctgcattagagcc	chr2	178035388	178035482	Endogenous p53 Motif	3817.14	3727.02	3772.08	45.0588	3278.28	3635.59	3456.94	178.659	0.916452	0.484771	No
gcttactggagttgctggcctttgtcgttctgagtgtagGCATGTTCCGGGCATGTctgcactctatacgacccagggaaatttactaaggtggc	chr2	17997070	17997164	Endogenous p53 Motif	7168.7	10120.5	8644.6	1475.89	27499.2	16664.4	22081.8	5417.41	2.5544	0.00258	Yes
actttccccagtgcacatgtcgggctccagtctgctgtggGCATGCCCAGACAAGCcctgggcaggtttcctcatctgcacaaaagcacctgatg	chr2	186432860	186432954	Endogenous p53 Motif	7121.23	11038	9079.62	1958.39	38887.5	22981.8	30934.6	7952.83	3.40704	0.000399	Yes
tcataaattccctttcataaattctttcatgactacacagACAAGCTATGACATGCcttgacttgactttctgacttgtcctaaacatccctctt	chr2	191476786	191476880	Endogenous p53 Motif	698.065	901.796	799.93	101.866	1855.72	1370.6	1613.16	242.559	2.01662	0.00274	Yes
ggccatggaaaatggtggtggagactggagtgaggcatccACAAGCCCAGGCATGCccaggcgagaggcatggggcactttttccctcagagtgc	chr2	19854570	19854664	Endogenous p53 Motif	6441.43	7272.79	6857.11	415.682	11720.2	8519.03	10119.6	1600.56	1.47578	0.077	No
aaatctcctgtgtagcctttcttatctatgtggcagtggGCATGTCTTAAGCAAGTtcccccgtgcaaattcccttttctgtgcctgcagcttga	chr2	205629089	205629183	Endogenous p53 Motif	5614.34	4932.17	5273.25	341.087	4683.7	4471.98	4577.84	105.857	0.868125	0.300895	No
tataagtgactatccgtattgttaaatataagaagggaaaACATGCCTAAACATGTttgtggttcacccatcactaatctccttaacactgagtc	chr2	221720073	221720167	Endogenous p53 Motif	2337.63	2930.84	2634.24	296.602	5157.36	3767.8	4462.58	694.784	1.69407	0.0237312	Yes
aaaaaaaagaggcaaataactctatgacaagtctgtcagaACATGTTAGAACTTGCcttaccaaatttaatcactaaggtaatcctctattaaca	chr2	225386796	225386890	Endogenous p53 Motif	5198.67	5773.29	5485.98	287.314	7594.26	7120.1	7357.18	237.08	1.34109	0.0213935	Yes
gagaggcccatggggctatgagtacatataatgaggtctgACATGTTTAGGCATGTcaggaaaggatctctgaaaaacagatattaagctggatc	chr2	228331651	228331745	Endogenous p53 Motif	1828.24	2512.9	2170.57	342.33	5749.45	3697.65	4723.55	1025.9	2.17618	0.00691912	Yes
cttggccttctggcactggggattcctctcccaagtcttGCTAGCTCGTGGCATGTgcaatgggatctctttcctgagtgcgcatttctttcctc	chr2	236550809	236550903	Endogenous p53 Motif	2945.63	2796.02	2870.82	74.8044	2597.38	2880.15	2738.76	141.383	0.954	0.711292	No
ttactgcacatgtgtcaggggacagaattttccattgtggGCATGTCTGGGCAAGTcacctatgtaggctttctttttttttttttttttttttt	chr2	238848650	238848744	Endogenous p53 Motif	11509.2	21985.4	16747.3	5238.08	80719.8	46589.6	63654.7	17065.1	3.80089	0.0008162	Yes
caggtgatccgcccacctttcttatcagtgcagctgtggGCATGTCTTAGGCAAGCcccccgtgcaagttcccttatctatgcctgcaggctgtt	chr2	238848964	238849058	Endogenous p53 Motif	4602.85	5067.73	4835.29	232.445	4694.6	4469.28	4581.94	112.66	0.947605	0.661	No
ccaattctgaaggaagattatttccagatagattaaaagGCATGCCAAAAGACTTGTaggctccttaaaaatgtatattccacacactgttttat	chr2	239362254	239362348	Endogenous p53 Motif	3178.72	2962.3	3070.51	108.212	2502.33	2510.52	2506.43	4.09052	0.81629	0.0755625	No
aggtgtgcaggcagccacgccaggcccaggcaagaaggaGCAAGCCTGGAGCATGTactgaacaggggtctgtgagtcacaaaatgtgacgcagc	chr2	241373485	241373579	Endogenous p53 Motif	3472.67	3482.1	3477.39	4.71366	3205.05	3794.78	3499.91	294.866	1.00648	0.966049	No
tggcggtcacagacgagaaagagccctgtgggccaggctgGCAAGCCAGGACATGCtacaggtgaagacagacacgcttccattggaaaaaggaa	chr2	38014202	38014296	Endogenous p53 Motif	3506.76	3402.71	3454.73	52.0242	3222.18	3144.55	3183.37	38.816	0.921452	0.431633	No
atgactggctatgtttcacatggcctctcatctctaacaaGCAAGCCTAGACTTGTtcctgtaacacaggcaaggcttgtaagagaggaaagaat	chr2	41950022	41950116	Endogenous p53 Motif	10081.5	11296.4	10688.9	607.477	22965.1	17511.6	20238.3	2726.76	1.89339	0.00103	Yes
tgggaggtcctgctctggggaccaggaagctcctgggatcACATGCCCTGGCATGTcctggactcttgaaagcagcagcctgtaggtcagtcagc	chr2	46235652	46235746	Endogenous p53 Motif	10060.8	15102.8	12581.8	2521.03	27080.1	19141.2	23110.6	3969.45	1.83683	0.0373	Yes
ctgaccttcaccaagggatagtaggctcttaaaaattctgACTTGCCCTAACTTGTtcatgaaggaattcatggcagctgcagatctccatgcag	chr2	46662329	46662423	Endogenous p53 Motif	3080.74	3317.32	3199.03	118.293	5154.25	3093.29	4123.77	1030.48	1.28907	0.375127	No
gcctttcacttcaaggcagcagattcctttctggcccaggGCATGCCTAGACATGTcatctgggaagtagggcctggaataggggcctcaggact	chr2	49068432	49068526	Endogenous p53 Motif	7784.61	12688.8	10236.7	2452.1	41341.5	24486	32913.7	8427.77	3.21526	0.000929	Yes
ctcattctttttttgcctgccgccatccacataagatgcgACTTGCTCGGACTTGCccggacttgccttccggcacgattgtgaggcctccccag	chr2	61505046	61505140	Endogenous p53 Motif	3549.36	6994.16	5271.76	1722.4	29378.3	17210.7	23294.5	6083.78	4.41873	0.000326	Yes
atcttggagggcattcttccagtgcccagctgaggcctggGCATGCCCTGACTTGCtgttctctaggatagaacagtcagagccaggcctgagtt	chr2	65296025	65296119	Endogenous p53 Motif	3618.13	4564.41	4091.27	473.138	7193.82	4979.21	6086.52	1107.31	1.48768	0.122	No
gtgacccctctgctctccagtggccagacagggattcagaACATGCCCAGGCATGTctgctactgacgtcctcatccatgaaattcccaatatct	chr2	70824184	70824278	Endogenous p53 Motif	4150.05	7677.25	5913.65	1763.6	24143	14353.5	19248.3	4894.75	3.25489	0.00193	Yes
tagctgaggtccctgtgctaatcttaacccctcagagaggACTTGTTGGGACTTGCcaccaaatcttgaccaccaaaatagtcttggagctgacg	chr2	72108154	72108248	Endogenous p53 Motif	4162.22	4150.21	4156.21	6.00445	6121.84	5653.72	5887.78	234.06	1.41662	0.00157	Yes
ttctgtaaccaacccccttgctgtacccatacatatccagGCATGCCTAGGCATGCcttccctcctgcctagttagtaacagacggtctctcctc	chr2	88837963	88838057	Endogenous p53 Motif	554.435	1147.47	850.952	296.517	3582.11	2227.22	2904.67	677.443	3.41343	0.00225	Yes
gccttgggctacccagacatttgttcaagcattattctagGCATGTCTAGGCATGTttgtgagagtgtctctggaggaaatcaacatttgaacca	chr20	10100124	10100218	Endogenous p53 Motif	6528.46	10812.6	8670.51	2142.05	31600.2	20049.1	25824.6	5775.55	2.97844	0.00123	Yes
tcactcagctctgctccatgtgtctctcatcctccagcagGCTAGCCCGGGCATGTtcatggtggtggtagaagcacaagagaggaagtattcag	chr20	10713986	10714080	Endogenous p53 Motif	10569.6	17388.8	13979.2	3409.61	62402.6	37986.9	50194.7	12207.8	3.59068	0.000326	Yes
cccatctctttcttcttctttccttctttctgcctttactACATGCCCAGGCATGCcacagcaccagtggcgttatcagcaccagctcatattcc	chr20	15285194	15285288	Endogenous p53 Motif	1755.2	2623.75	2189.48	434.272	6475.53	4467.94	5471.73	1003.8	2.49911	0.00157	Yes
ctcctgtggcctcgacctcttcaccccagcaccgcctccaACTAGTCCAGACAAGTcccaagtattttcagccacctttatctgatcagaaatgt	chr20	30266536	30266630	Endogenous p53 Motif	741.884	875.581	808.733	66.8486	774.384	740.609	757.496	16.8874	0.936646	0.674617	No
ttctattggcagcctcagttgttcacaccttagcatctctACATGTCTAGGCAAGCccggagagcttagcatggttgggattgggactttgaatt	chr20	38440438	38440532	Endogenous p53 Motif	6478.55	6218.2	6348.38	130.176	7405.73	6341.72	6873.72	532.005	1.08275	0.578563	No
cttccacttgctctatgtttctaccgtcattgtgagctaaACATGCCCTGACTAGCcccatggttacaggagattgaaagacagagcagagatca	chr20	38440976	38441070	Endogenous p53 Motif	2613.33	3742.75	3178.04	564.712	8141.16	4494.92	6318.04	1823.12	1.98803	0.0517	No
gtgtggacaacaaacttatcctttgaagatgactcgcaagGCATGTTGTAGCATGCcagggagacctttggggcttgttgattttggactcctac	chr20	3874209	3874303	Endogenous p53 Motif	7341.55	7628.57	7485.06	143.509	7279.52	7565.27	7422.4	142.877	0.991628	0.938343	No
aacagcaaatgcataggtcctgaggcaggcatgcatttgGCATGTTGGAAAACATGTggcactggccagaccaagcaaggccttggagaacatga	chr20	43306880	43306974	Endogenous p53 Motif	7445.62	7665.27	7555.44	109.825	6022.12	7085.02	6553.57	531.452	0.867397	0.332	No
catgacttgctttgtttaatggaatacagcagaagtgagaACAAGCCTGGGCTAGTctactggaagatgaaggaggtgaaggagagccaagaggc	chr20	4432278	4432372	Endogenous p53 Motif	299.431	424.683	362.057	62.6258	565.596	600.311	582.954	17.3576	1.61011	0.0352	Yes
ttactgtttatgtgttagcggatggaattttccattatggGCATGTCCGGGCAAGTcacctgtgtagcctttattacctgtgcagacgtaagcat	chr20	46621928	46622022	Endogenous p53 Motif	4507.9	8232.26	6370.08	1862.18	34850.4	20472.6	27661.5	7188.87	4.34241	0.000226	Yes
aagtcacctgtgtagcctttattacctgtgcagacgtaaGCATGTCTCAGGCAAGCtcccctgtgcaagttcccttatctgtgcctgtagctcga	chr20	46621980	46622074	Endogenous p53 Motif	1656	1915.19	1785.6	129.596	1483.33	1531.13	1507.23	23.9023	0.844103	0.243626	No
catgcccacagctgcacagataaaaaagtctacacaagtgACTTGCCTAGACATGCccacaatgaaaatgccgtcccctgacacatgtgtggtaa	chr20	50594815	50594909	Endogenous p53 Motif	2759.39	3867.84	3313.62	554.221	8538.48	5946.46	7242.47	1296.01	2.18567	0.00379	Yes
agtaaaatcttctatgactttgggactagaaaggcctggACATGCTCAAGACTTGTccttccagtttggagtatgagtgcattttccttcgccag	chr20	52410456	52410550	Endogenous p53 Motif	4921.75	5407.03	5164.39	242.64	7815.51	6812.52	7314.02	501.494	1.41624	0.0158572	Yes
caactgaggttcctgagcagtcacataaatactacagtgaGCATGCCAGGGCATGTtttataggagtctgctcttctttactttaagctgtaaat	chr21	18980163	18980257	Endogenous p53 Motif	4228.56	4800.34	4514.45	285.893	8071.04	5412.25	6741.64	1329.4	1.49335	0.109	No
acatgtcatcaggatctcctgaggctgtccttaggacggGCATGTCATGGGCATGTccttaatcttgtcctgaggcatgtcatgggcatgtcctt	chr21	19080917	19081011	Endogenous p53 Motif	9628.06	23941	16784.5	7156.49	141024	69656.4	105340	35683.6	6.27601	0.000326	Yes
acgggcatgtcatgggcatgtccttaatcttgtcctgagGCATGTCATGGGCATGTccttaaccttggcaaaataaacttctaaattgattgaga	chr21	19080952	19081046	Endogenous p53 Motif	10706.5	21725.5	16216	5509.5	107794	63719.3	85756.5	22037.1	5.28839	0.000112	Yes
ttactgtgcctgtgttgagggatggaattttccattgtggGCATGTCTGGGCAAGTcacatgtgtagcctttcttatctatgtggctgtgggcat	chr21	21964888	21964982	Endogenous p53 Motif	9277.51	20159.3	14718.4	5440.92	93281.3	51624.1	72452.7	20828.6	4.92259	0.000372	Yes
aagtcacatgtgtagcctttcttatctatgtggctgtggGCATGTCTTAGGCAAGCccctctgtgtaagttcccttatctatgcctgcagcttga	chr21	21964940	21965034	Endogenous p53 Motif	2791.65	3509.07	3150.36	358.708	8152.06	5297.58	6724.82	1427.24	2.13462	0.00447	Yes
aaccaataaacctcccagtttttgctgtcaggttctttgtGCATGTTGAGACATGCctcaacactcagtcatgtagtttacatctttgccttttc	chr21	25387197	25387291	Endogenous p53 Motif	4524.34	6408.45	5466.39	942.055	15341.2	10078.5	12709.8	2631.36	2.32509	0.00348	Yes
tcacagcacatgtgttaagagacagaattttccattgcagGCATGTCTGGGCAAGCcacctgggtagcttttcttatctgtgcagctgtgggcat	chr21	27813563	27813657	Endogenous p53 Motif	7400.58	13234.8	10317.7	2917.13	40483	24751.7	32617.3	7865.63	3.1613	0.00165	Yes
tgtttgcttccccttctgccgtgattgtaagtttcctgagGCATGCCCAGACATGCtgaactgtgagtcaattaaacctctttcctttataaatt	chr21	30776382	30776476	Endogenous p53 Motif	8016.49	16176.9	12096.7	4080.21	67030.2	36481.4	51755.8	15274.4	4.27851	0.000705	Yes
tggtcagaaaagatacttggtatgacttcagtcttcttaaACTTGTTAGGACTTGTtcgtgactgttatggtttgaatgtttgtcccctcctaaa	chr21	33007413	33007507	Endogenous p53 Motif	7031.16	7558.16	7294.66	263.5	13703.6	8883.26	11293.4	2410.19	1.54818	0.0894322	No
tctagcctgcaaacaactcttccgctctgattgtgccctgACATGCCCAGACATGTtcagacatgccttgtactctaacagacaaactactccta	chr21	34739641	34739735	Endogenous p53 Motif	2775.22	6521.54	4648.38	1873.16	38083.5	21584.2	29833.9	8249.62	6.41812	0.000112	Yes
ggtaagctgtggctctctgtggacatgtcactgggagagaGCATGTTGGGACTTGTtctatggggcttggtctccagggagcttgaaagggagat	chr21	36047649	36047743	Endogenous p53 Motif	6103.05	8258.48	7180.76	1077.71	22511.7	15482.6	18997.2	3514.51	2.64556	0.000339	Yes
ggatgcatgtgtatggggcatgtgtgcatggcgtgtgtgcACATGTCTGGGCATGCatgcgtgtgtcatgggcatgcatgtgtgtgtatgcggtg	chr21	45146794	45146888	Endogenous p53 Motif	1507.5	1576.65	1542.07	34.571	2291.99	1784.75	2038.37	253.621	1.32183	0.131	No
agaagattcaaggtgcaacaacttgccatttacatagaagACATGTCCTGGCATGCcctgagtcactagatcccccaggtcttcactcctgggta	chr21	47052806	47052900	Endogenous p53 Motif	3504.32	4588.37	4046.35	542.027	11053.3	6855.69	8954.48	2098.79	2.21298	0.00601	Yes
ggcatgcactatgggctggggcttgtctagttctgtccagGCATGCTGGAGCAAGCtaggacaagtgatttggaacacacacacacacacacaca	chr21	48108670	48108764	Endogenous p53 Motif	5688.59	7284.03	6486.31	797.719	12092.5	10418.4	11255.5	837.051	1.73527	0.00384577	Yes
accaggccaacccttccactgaatagctgtgtgttcttgaGCAAGTCTCAACTTGTctgaggctgcatagggtattaaaaatatgactggcatgg	chr22	31615044	31615138	Endogenous p53 Motif	2693.67	3049.18	2871.42	177.757	4269.24	3381.98	3825.61	443.63	1.3323	0.127457	No
gctgtacagcttcttcgttctccagttggagagcacaaggGCATGCTCAGACATGCacacgtgtacgggaacacacacctgcaccctcgcagcac	chr22	48793683	48793777	Endogenous p53 Motif	6661.13	7969.36	7315.25	654.115	18049.2	11868.6	14958.9	3090.3	2.0449	0.00497	Yes
gattctcctgcctcagccaccctaatagctgggattacagGCATGCCCCAACATGCctgactaagttttctatttttggtagagatggggttttg	chr3	100183094	100183188	Endogenous p53 Motif	12857.3	20097.2	16477.2	3619.94	88546.2	54253.3	71399.7	17146.4	4.33324	3.27e-05	Yes
gctaaggcagtgttgcagactgcctgcctgagggtagaagACATGCCCCAACATGCacacacagcccgtaggcaaacacttaataaacttaaagg	chr3	122113167	122113261	Endogenous p53 Motif	6347.09	7335.71	6841.4	494.306	18027.4	10716.6	14372	3655.42	2.10074	0.00971	Yes
tgaagaggtcaagtctctttccctaccccttgaatttggGCTTGCCTGTGACTTGCtttgaccaccagaatgcagcagcctagtcctcaagaggc	chr3	134060269	134060363	Endogenous p53 Motif	5575.39	5430.25	5502.82	72.569	4694.6	4949.53	4822.07	127.465	0.876291	0.221365	No
tttgctcttgtcctcttagcatctgccaatctacatgtgaACATGCCTGGGCTAGCctgatggagcatgacaagccacgtggagtagacaaatac	chr3	134060373	134060467	Endogenous p53 Motif	4092.84	4831.05	4461.94	369.106	10481.4	7327.85	8904.65	1576.8	1.99569	0.00294	Yes
gccagtaggacccactcagtggtgacagtcaagacacagACATGTCTCCAGACATGCccaaatgtcccctggcggcgggggacaaaatcacccta	chr3	135861139	135861233	Endogenous p53 Motif	2128.28	2166.11	2147.19	18.9163	3421.62	2807.3	3114.46	307.162	1.45048	0.0188718	Yes
ccattttttctttttctcttttttccttcctgcctttgctACATGCCCAGACATGTcacagtaccaggcttatcagtaccagctcacattccttt	chr3	140142500	140142594	Endogenous p53 Motif	6297.8	9071.14	7684.47	1386.67	21727.9	13306.7	17517.3	4210.63	2.27957	0.00842	Yes
acatggcctcactgcatagataagacaggccacacagctgACTTGCCCAGACATGTctgcaatggaaaattccatcccctgacacatgtgcagta	chr3	146300048	146300142	Endogenous p53 Motif	5207.19	11456.7	8331.95	3124.76	54425	26663.3	40544.1	13880.9	4.86611	0.000785	Yes
agaataaaaagggaaaataattcttttcagtaatggatgaACATGTTCTGACATGTatttaaaactttacaagctgcaataataaaaacaatgtg	chr3	148909875	148909969	Endogenous p53 Motif	3195.76	2686.66	2941.21	254.549	3675.6	3546.56	3611.08	64.5187	1.22775	0.182	No
ccaaactacacatatattggagggaattcactctcattctACATGTCTTAACTTGTactgtcgtcatatggattctttctgtgctttgcaatctt	chr3	151867769	151867863	Endogenous p53 Motif	559.304	683.837	621.57	62.2666	705.827	656.97	681.398	24.4283	1.09625	0.590385	No
ggggcaagggacatctacattgtctgtcactagggtgcagACATGTCTGAGCATGTctactggatgttggatcaatcctctcaggagtctatttg	chr3	152966	153060	Endogenous p53 Motif	7121.84	9076.38	8099.11	977.27	22659.7	14109.3	18384.5	4275.17	2.26994	0.00381	Yes
tcaagaaaagtgagcataggaggtacattttttgagatgtGCATGTCTGAGCATGTtttcctactggctgggatggtttggttgtgtagaagtct	chr3	153031708	153031802	Endogenous p53 Motif	6919.79	7136.47	7028.13	108.343	8010.28	7994.26	8002.27	8.00825	1.13861	0.191	No
gcttcttattaggacacaatggagaaatagatctgggaagGCATGTCAGGGCATGTcagacctaaatataaggatggtgaatcacagtttttctc	chr3	153332548	153332642	Endogenous p53 Motif	914.118	1619.34	1266.73	352.61	7411.96	4400.48	5906.22	1505.74	4.66258	9.54e-05	Yes
tgttcaaaggagaaaaaaggggagagagaaattgtagacaGCAAGTCTGGACAAGTctttcaaggagttttgtggttgtctaggagagtgtggga	chr3	159539020	159539114	Endogenous p53 Motif	377.332	292.859	335.096	42.2366	545.341	531.512	538.426	6.91451	1.60678	0.0109743	Yes
gccatcatgatgtagttgttgttgcctgtacatgtgtgaACAAGCCTCAGAACTTGCaaaaggggtaggcatcagaagcttggaagaaaatttca	chr3	16075564	16075658	Endogenous p53 Motif	4574.85	4399.63	4487.24	87.6115	3999.68	4424.77	4212.23	212.541	0.938712	0.60543	No
ttgataatggctttaatatttaaaatcatgcaagcatctaACAAGTTGTAACATGTacggaattctgagtagcttgtcctagagtgtagtctaaa	chr3	173461027	173461121	Endogenous p53 Motif	1572.62	1512.23	1542.43	30.1962	1612.65	1595.88	1604.27	8.38316	1.04009	0.718	No
agcaatataaacagaaaatcaaatgctaccaattgcctagGCATGTCTGGACTTGTtttatgaaagctcactttcacttgaggaaattctagcat	chr3	178787938	178788032	Endogenous p53 Motif	3652.21	5520.88	4586.55	934.334	15324.1	10012.4	12668.2	2655.84	2.76204	0.001	Yes
gactaggtcaggcatgtgatggggccccatgctggacttaACATGTCTGGGCATGCataactgagtaatagggtaaatcccctacatcaattttc	chr3	186194169	186194263	Endogenous p53 Motif	6828.5	12461.9	9645.18	2816.68	39097.8	22167	30632.4	8465.4	3.17593	0.0029	Yes
ttttgaatggctcaaaccctagtgctgttatgaacattaaACAAGTTCAGACATGCacattatttaaaatagtagctggtatagagcaagcatac	chr3	190043915	190044009	Endogenous p53 Motif	3168.98	3819.9	3494.44	325.459	5137.11	4641.96	4889.53	247.575	1.39923	0.0434	Yes
ggtgtcttatccttagtgccacaaatgagatcctgttcagACATGTTAAGACAAGTtagtacaagtttattttgttgccaaaaaaaaaaatgaaa	chr3	190875550	190875644	Endogenous p53 Motif	5879.69	8593.28	7236.48	1356.79	22866.9	13761.3	18314.1	4552.81	2.5308	0.00378	Yes
gatttcaaaatatttctggcaccaaaataagcttacactaACTTGTTATAACATGTctgaacaggatctagtttgaagcattaagaaagataaga	chr3	20996976	20997070	Endogenous p53 Motif	4796.38	4962.87	4879.63	83.2473	6135.86	5566.03	5850.95	284.914	1.19906	0.137638	No
atatttaagaaccctgcagagcttgagaattctactgtagACAAGTCTGGACTTGTtctatgtggccatagactgcagaaccaccagggaaaaga	chr3	3601616	3601710	Endogenous p53 Motif	6277.71	9381.98	7829.84	1552.13	33854.7	18573.2	26214	7640.76	3.34796	0.000705	Yes
aacccctttttctctttttttcttcctttctgtctttgttACATGTCCAGACATGCcacagtaccaggcgttatcagtactagctcacattcctt	chr3	36974503	36974597	Endogenous p53 Motif	1868.4	2681.42	2274.91	406.509	6371.14	4137.43	5254.28	1116.86	2.30966	0.00447	Yes
tggtgtgatacgtaagtgctgggccttcatatgtggagatACATGCCCTGACTAGTttgtctattggctatgagggcactgagcaaggagagact	chr3	40086171	40086265	Endogenous p53 Motif	3711.25	4247.58	3979.41	268.167	6547.2	5045.31	5796.26	750.945	1.45656	0.0601105	No
gcacacatggaacattcttcaggatagattatacgtgaggACAAGTCTTGACATGTcttcacaagtattcacaaatttaagaagactgaaataat	chr3	41513045	41513139	Endogenous p53 Motif	8907.48	11036.5	9972	1064.52	25660.6	18028.2	21844.4	3816.19	2.19058	0.0011	Yes
gacagacttgtctgggatgttcagaactggaagtttggtgGCTTGCCCTGACATGTccaatactcagtaagcaagcagaacttaccctctttggg	chr3	42864996	42865090	Endogenous p53 Motif	6143.21	8406.03	7274.62	1131.41	17312.2	13699.2	15505.7	1806.49	2.13148	0.00111	Yes
gtaacttcaaaccagtagaggcagtgaggaagcagcaagaACATGCCTTGGCATGTgcggttccttccctggaagggttcagagcgggctggaaa	chr3	52141112	52141206	Endogenous p53 Motif	7621.5	9125.07	8373.29	751.782	15554.7	11334.4	13444.5	2110.13	1.60565	0.0364	Yes
ggagtaagatgaaggctcttaacattgcccgcaaaaccctGCATGTTCTGACATGTctgagtatcttacacctctcgttttctgccctctcggta	chr3	58860193	58860287	Endogenous p53 Motif	1413.78	1539.2	1476.49	62.7082	1435.03	1509.55	1472.29	37.261	0.997155	0.983673	No
taacctccagccacgttggtgaactctcagaaagccttgtGCATGCCCAGACATGCtgaatctaaacaaaccaaagggaagctgcacttctccac	chr3	59784679	59784773	Endogenous p53 Motif	1174.6	1284.54	1229.57	54.9682	2210.97	2229.92	2220.44	9.47689	1.80587	2.31e-06	Yes
gcaaatgagccttggcctttctaggcctcataatctgcacGCAAGCCTTGACAAGTccctgctggtggaatctggccgtgttgctgctgacttca	chr3	64172736	64172830	Endogenous p53 Motif	5885.78	5993.5	5939.64	53.8619	5359.92	5134.35	5247.13	112.786	0.88341	0.23318	No
ttactgcacatgtgtcaggggatggaattttctattgcagGCATGTCTGGGCAAGTtacttgggtaggcctttcttatttgtgtggctgtgggca	chr3	75097952	75098046	Endogenous p53 Motif	8428.51	15589.7	12009.1	3580.59	49856.6	30217.9	40037.3	9819.34	3.33391	0.00141	Yes
actggaattcctctggacagggtttttcatgctccagcagGCTAGCCTGAACTTGTtcctaaattgatggctttatttcctcgatgtatactaac	chr3	82149731	82149825	Endogenous p53 Motif	6366.57	7288.52	6827.54	460.975	10152.7	6243.24	8197.96	1954.72	1.20072	0.521652	No
tgtgcccacagatacacagataaaaaaggcaactcagatgACTTGCCCAGACATGCccacaataacaaattccttcctctgacacatgcacagta	chr3	83983767	83983861	Endogenous p53 Motif	1794.76	3116.59	2455.68	660.913	11919.6	6786.89	9353.24	2566.35	3.80882	0.000476	Yes
accccacctcatttttctttttctcctttctgcctttgttACATGCCTGGACATGCcacagtaccaggcttatccatactgctcacattcctttc	chr4	108300762	108300856	Endogenous p53 Motif	875.776	1098.03	986.905	111.129	2695.54	2078.83	2387.19	308.355	2.41886	0.000105	Yes
tgaagggtttggttccatatgtgcttttagcctccaggaaACTAGCCTAGACTTGTttttatgcaggtggaagacctctgagagagtgaaagcaa	chr4	109388476	109388570	Endogenous p53 Motif	7252.69	8202.3	7727.5	474.804	7122.15	6898.86	7010.5	111.645	0.907216	0.460888	No
gtgagaccccgtatctataaaaaatttaaaaattagctggACATGCCTGGGCATGCctgtaatctcagctactcaagaggcttagggagaaggat	chr4	114482449	114482543	Endogenous p53 Motif	13288.2	21828.1	17558.1	4269.96	72228	44794	58511	13717	3.33241	0.000521	Yes
tgcagtgcagttgttgatctcagctgttttaatgcatgaaACATGTTAAAACATGTcagtattaactgtgaactttttttgcaagggaggaaaac	chr4	119407095	119407189	Endogenous p53 Motif	6354.4	6423.43	6388.91	34.5138	6941.41	6399.72	6670.57	270.842	1.04408	0.701	No
ccctagatcacttcccccatccagggcctccctgcagaggGCATGTCAGGACTTGCaggatctggctccggagaagagaataggatggaaagaaa	chr4	123719510	123719604	Endogenous p53 Motif	4678.31	7991.08	6334.7	1656.39	21497.3	12848	17172.7	4324.66	2.71089	0.00533	Yes
atcagcactgggtttgaagtcagtgaatttgcctttggggGCATGTTTGGGCATGTctccttcttggtccctgcgcaggcaacacttctctcaga	chr4	125834802	125834896	Endogenous p53 Motif	5587.56	9660.6	7624.08	2036.52	33566.5	19227.5	26397	7169.5	3.46232	0.000939	Yes
ttactgtgcatgtgtcaggggatggaattttccattgaaaGCATGTCTGGGCAAGTctcctgtgtagcctttcttatctacgtggctgtggacat	chr4	129607351	129607445	Endogenous p53 Motif	9569.03	20521.9	15045.4	5476.41	80540.6	43675.7	62108.1	18432.4	4.12804	0.00126	Yes
aagtctcctgtgtagcctttcttatctacgtggctgtggACATGTCTTAGGCAAGCtcccctgtgcaagttcccttatctgtgcccacagcttga	chr4	129607403	129607497	Endogenous p53 Motif	4854.2	5142.63	4998.42	144.219	5059.2	5495.88	5277.54	218.341	1.05584	0.647643	No
ttactgcccatgtgttaagaaacaaaattttccactgcggGCATGTTTAGGCAAGCccccggagcaagcacccttatctgcacaaaacatctggt	chr4	132731837	132731931	Endogenous p53 Motif	2482.48	3946.48	3214.48	732	13962.3	8440.78	11201.5	2760.75	3.48471	0.000333	Yes
tcatatctctcacagcaagaaatgtgctaccctgctcaggGCATGCTGAGACTTGTttccagtttttggaatagaggcaatgagggcaggaagta	chr4	146975956	146976050	Endogenous p53 Motif	3657.08	4622.83	4139.95	482.874	9072.91	6809.82	7941.37	1131.54	1.91823	0.00350432	Yes
taaagagctctaccatggaaagctctctcccttccattttGCAAGTCTCAACAAGTctgctgctgagtcagaacctccttttttccctgatgtaa	chr4	15002898	15002992	Endogenous p53 Motif	1720.51	1807.34	1763.93	43.4119	2795.26	2189.45	2492.36	302.905	1.41296	0.0583	No
attctcctctctcagcttcctgagtagcctgggattacagGCATGCCCCAACATGCccggctaattttgtattcttggtagagacggggtttcac	chr4	176936534	176936628	Endogenous p53 Motif	11166	19888.2	15527.1	4361.1	81272.9	47633.7	64453.3	16819.6	4.15102	0.00026	Yes
catgcctactgtcgcacagatgagaaaagctacacaagagACTTGCCCAGACATGCctgcaatggaaaattccatcctctgacacatgcacagta	chr4	28353580	28353674	Endogenous p53 Motif	7479.7	18205.9	12842.8	5363.12	94161.6	48625.2	71393.4	22768.2	5.55901	0.000476	Yes
tcccatactagtgaagtgtttaggggttcaatggtctaagGCATGTTGGGACATGCcctgtaagataaagaacaagttattagccaggtgcagtg	chr4	38604886	38604980	Endogenous p53 Motif	9478.95	13222.8	11350.9	1871.95	39181.9	24054.3	31618.1	7563.84	2.78552	0.000856	Yes
gagaggccttgtctctacaaaaatttaaaaaattagccggGCATGTTGGGACATGCctgtgggcccagctatttaggaggctgaggtgggaaggt	chr4	41146956	41147050	Endogenous p53 Motif	6873.53	13995.8	10434.7	3561.14	58527.5	34148.9	46338.2	12189.3	4.44079	0.000376	Yes
ttgctccatgtccctcccatcttccccctaagacctgtggACTAGCCTGGGCATGTtcttctcatagcaatagctgaggtctagcctccaaagca	chr4	5775088	5775182	Endogenous p53 Motif	1550.11	2344.37	1947.24	397.133	6791.83	4705.36	5748.6	1043.23	2.95218	0.000326	Yes
attgtgagttctgcaggaagaaatgggtgaggcaggggagGCAAGCCTGAGCATGCccagtactggagagttttaaaattgttgcatgctctggg	chr4	5914467	5914561	Endogenous p53 Motif	1668.78	2041.03	1854.9	186.121	4259.89	3206.61	3733.25	526.641	2.01264	0.00118	Yes
tcctagggtttcgctgtgctagaagtccaatgtgtggccgACATGCCCAAACATGTtctgttcttttctattcttatctcttttactttttcttt	chr4	6266565	6266659	Endogenous p53 Motif	2792.87	3574.23	3183.55	390.681	8756.61	6120.48	7438.55	1318.07	2.33656	0.000715	Yes
gccttatcatactcagtgacttcaccatttctctaagagaACAAGTTCTGGCATGCatcctgcttcttttgtgggggagggtggtaatgggaaat	chr4	69932728	69932822	Endogenous p53 Motif	4742.82	5731.35	5237.09	494.263	7949.51	5872.26	6910.88	1038.62	1.3196	0.221533	No
cagtatagggagatgctctgtgcattctcaagaaggagcaACATGTTTAGGCTTGTttttataatcttggcttccttaaatgtgtatagcagctg	chr4	71567134	71567228	Endogenous p53 Motif	4090.4	4202.64	4146.52	56.118	4411.03	4307.4	4359.21	51.8121	1.05129	0.618481	No
acttcatcaccagaagctgagctcccagcttgagtatgcaACATGTCTGGACATGTttggctaattactgtggcagccagcctgctggccattgc	chr4	75811855	75811949	Endogenous p53 Motif	5249.79	9844.11	7546.95	2297.16	33312.5	19254.5	26283.5	7029.02	3.48267	0.00143	Yes
ggcgagggcgatgtgttggagatggctgtgcccttactggGCATGTTGAGACATGCgctggccgcccacacatgcatgttcactggagatttggg	chr4	7704012	7704106	Endogenous p53 Motif	3879.83	5078.22	4479.02	599.196	9834.83	7265.79	8550.31	1284.52	1.90897	0.00616	Yes
actcctaaggtatttgactccaatccctggctcctggacaGCATGTCCAGACATGCacagggcctaggggatcttatcaccctgaagggaaggac	chr4	77309741	77309835	Endogenous p53 Motif	8811.32	11087.4	9949.38	1138.07	24919	15250.6	20084.8	4834.17	2.0187	0.0156	Yes
gagggaaggtgtgggagtcgtccctttgctgcagtgcaagGCATGTTCAGACATGTctaggcaagtcaggacacaagagtgggagggctgctcac	chr4	78254219	78254313	Endogenous p53 Motif	9950.01	25045.1	17497.5	7547.53	124146	65823.8	94984.9	29161.1	5.42847	0.000605	Yes
gagggagggggtgggagtggtccctctgctacagcacaagGCATGTTTGGACATGTctgggcaagttcagagcataacaagagtgggagggctgc	chr4	78263722	78263816	Endogenous p53 Motif	11808.1	33240.6	22524.3	10716.3	171988	105357	138672	33315.7	6.15655	0.000326	Yes
gtcttattcttcttagtgcttcaaactagatcctgttcagACATGTTATAACAAGTtagtaggagtttattttggtccaaaaattttgaaatcca	chr4	83815969	83816063	Endogenous p53 Motif	9643.88	10693.5	10168.7	524.796	9594.88	10473.7	10034.3	439.434	0.986786	0.924303	No
tcatatatgtgtcaaactctgtcattttgccccttactacACATGCCTGGACATGCccccagagaaagggcaaactccaccattttgccccttac	chr4	84092244	84092338	Endogenous p53 Motif	791.181	1083.8	937.492	146.311	1840.14	1531.13	1685.63	154.502	1.79802	0.00820211	Yes
ccagagaaagggcaaactccaccattttgccccttactggGCATGCCTGGACATGTctccagagaaaggtgctccaccattttgagttcttatca	chr4	84092302	84092396	Endogenous p53 Motif	6594.19	8999.24	7796.71	1202.53	23106.9	16159.8	19633.4	3473.51	2.51816	0.000557	Yes
gtcttagcctttttagtgtctcagactagatcctgtttggACATGTTATGACAAGTtagtacaagtttattttggtacaaaaaattgtgaaattc	chr5	110807291	110807385	Endogenous p53 Motif	14243.7	21195.2	17719.4	3475.76	57941.7	36538.1	47239.9	10701.8	2.66599	0.00166	Yes
ctgagggccaatgttacttggtgtaagttcactcagacagACATGTCAGAACATGCccaaagaagcctatatcttgctgctgggaaatgtaaagc	chr5	110830442	110830536	Endogenous p53 Motif	7325.12	12020	9672.53	2347.42	46536.3	27069.3	36802.8	9733.47	3.80488	0.000304	Yes
ttactgcacatgtgtcaggggacagaatttttcattgtggGCATGTCCGGGCAAGTcacctgtgtagcctttcttatttgtatgcctatgggcat	chr5	113010966	113011060	Endogenous p53 Motif	4649.1	7785.86	6217.48	1568.38	27248.3	15106.3	21177.3	6071.04	3.40609	0.00108	Yes
aggggggcttgatgtacagataagaaaggctacacaggtgACTTGCCCAGACATGCccacaatggaaaattccatcctcacacatgcacaataag	chr5	114368587	114368681	Endogenous p53 Motif	2194.61	3915.02	3054.82	860.205	17125.3	8980.39	13052.8	4072.43	4.27286	0.000401	Yes
ataggcatctgtcttgggtgagtaggaatttccatgtgtaACATGTCCTGACTTGCtgagaatctttgtgccttgtgggaggctcatttgattct	chr5	123468615	123468709	Endogenous p53 Motif	4694.14	6012.22	5353.18	659.044	12223.4	8830.65	10527	1696.39	1.9665	0.00434	Yes
tacttgagattccttttccattggatgtctcagacctaagACATGTTTGGACTTGCtaactcattcagcagctgttatatcacatgcctacagca	chr5	142454304	142454398	Endogenous p53 Motif	9468	12319.6	10893.8	1425.78	27343.4	19551.3	23447.3	3896.06	2.15236	0.00173	Yes
atgtttggacttgctaactcattcagcagctgttatatcACATGCCTACAGCATGCcagacacactgctagacacaggtatccaaagatggacat	chr5	142454346	142454440	Endogenous p53 Motif	5535.83	6144.05	5839.94	304.109	4923.65	5016.98	4970.32	46.6685	0.85109	0.194	No
tgatttatttctgaagcttgttctaccctcttctatccaaGCAAGTCAAAACATGTctgaattctagcaatctgtatatacactgctctgaattt	chr5	151276002	151276096	Endogenous p53 Motif	864.213	777.462	820.837	43.3753	803.988	932.169	868.078	64.0905	1.05755	0.718	No
tagcctgctagcagccctcccactctcgttgtgcaccctgACTTGCCCAGACATGTccgaacatgccttgtgctgtagcagagggaccactcctt	chr5	152191676	152191770	Endogenous p53 Motif	5579.04	13556.2	9567.6	3988.56	69842.6	37737.3	53789.9	16052.6	5.6221	0.000351	Yes
ttgtttacaaaaatggactcatgggctcattctacgtctaACATGTTTGAACATGTcttttccatttgataatgtattattgtaagcattcttca	chr5	154189135	154189229	Endogenous p53 Motif	1841.02	2170.6	2005.81	164.793	3111.56	2020.82	2566.19	545.367	1.27938	0.353761	No
ttgttctctaaacaagcctttccatctttgccatgcctaaACATGCCCAAACATGCcttaacggacaatccctccctcccctcctttcttttctt	chr5	154257693	154257787	Endogenous p53 Motif	383.418	529.543	456.481	73.0624	3005.61	1618.82	2312.21	693.394	5.0653	1.03e-05	Yes
cgcgcccttttccacactaaactctaccgctgttgtgagcACAAGCCCAGGCTAGTccgaggctggaggggcggagccggatccggcctcctgag	chr5	162864894	162864988	Endogenous p53 Motif	2435.62	3097.12	2766.37	330.748	5049.85	3600.52	4325.19	724.668	1.56349	0.0736	No
acttcccccagcccacaagtctggctccagtttgctgtggGCATGCCCAGACAAGTcctgggcaggttccctcgtttgcacaaaagcctctgatg	chr5	163546995	163547089	Endogenous p53 Motif	9684.66	19851.5	14768.1	5083.42	76182.5	44123.6	60153	16029.5	4.07318	0.00077	Yes
gcactggcaaaattagtcactggattccaacattctcaaaGCAAGTTTGAACATGTtgtacagacagctcaattgtggtttttagagcattttct	chr5	1808764	1808858	Endogenous p53 Motif	1333.44	1634.32	1483.88	150.437	2307.57	1639.05	1973.31	334.259	1.32983	0.240787	No
acattagatgcttttgtgcagatgagggaacctgcccaggGCTTGTCTGGGCATGCccacagtggactggagcctgacatgctcactggggcaag	chr5	27472234	27472328	Endogenous p53 Motif	16721.3	33990.4	25355.8	8634.54	125382	73896.3	99639	25742.7	3.92963	0.000856	Yes
ttactgtgcatgtgtcaggagatggaattttccattgcggGCATGTCTGGGCAAGTcacctgtgtagcctttcttatctgtatgtctgtgggcat	chr5	36442571	36442665	Endogenous p53 Motif	16935.5	41763.5	29349.5	12414	175392	103259	139326	36066.8	4.74712	0.000796	Yes
tgtctgcttcctctttcaaagctatgccattgccaggagaACATGCCTGGGCTAGCctgctggaggatgagaggcgtgtggaacagagcagtatt	chr5	37848129	37848223	Endogenous p53 Motif	11010.8	16872.7	13941.8	2930.96	53929.5	33273.4	43601.5	10328	3.1274	0.000557	Yes
tcacactcatcctgtcttctctacatgcttatcttctgaaACTTGTCCTGACTTGTcctgcttcaggcagatgacaggcttcctatagagagtgc	chr5	38427442	38427536	Endogenous p53 Motif	3254.8	5185.33	4220.06	965.266	15947.3	9389.14	12668.2	3279.09	3.00191	0.00151	Yes
tggagtttgtgtgatttgctcttgaggcgtaaggagaaggACATGCCCCAACATGCcccgatgcttccaaacaaggaatgttatgaatcggtacg	chr5	4019672	4019766	Endogenous p53 Motif	2157.49	3437.16	2797.33	639.836	15021.8	8995.23	12008.5	3013.29	4.29286	7.6e-05	Yes
tctgcacacttgactcagataaatacatctattcacctagACATGTCCTAGCATGCtcatagaagcaccatttctaatagccagaaatacccaaa	chr5	40568850	40568944	Endogenous p53 Motif	4448.26	4983.85	4716.05	267.793	7516.35	5799.41	6657.88	858.47	1.41175	0.0792246	No
ttattggcttcacaatgacctcagctcctcttccattaaaACATGTTGAGACATGTtggcacctcaaagcattcccataattttcagaaaatgaa	chr5	40601464	40601558	Endogenous p53 Motif	1263.45	1524.22	1393.83	130.38	3432.53	1815.77	2624.15	808.378	1.88268	0.0645	No
tatgagtcaaactccgccagtttgctccttacagacatgtGCATGCCTGGACATGTcccagaggaaggtcaacgtctgccattttaagttcatat	chr5	41122733	41122827	Endogenous p53 Motif	4032.59	7262.31	5647.45	1614.86	29210	15612.1	22411.1	6798.93	3.96836	0.000688	Yes
cgactggtgttttgtgcagataagggaacttgcacaagggACTTGCCTAAGCATGCctgctgcggattaagagcgcgcatgcgcactgggggaat	chr5	43007772	43007866	Endogenous p53 Motif	3507.36	4565.16	4036.26	528.896	12761	8644.48	10702.7	2058.24	2.65164	0.000319	Yes
ttagggactgtgtgcttgttttttatatttttgttttgtgACATGTTGAGACATGTaacagcagggattatgtcaccaggatggacaatgcattc	chr5	49719382	49719476	Endogenous p53 Motif	6332.49	7663.02	6997.75	665.266	12033.3	9733.14	10883.2	1150.1	1.55525	0.0219659	Yes
gatactctaaacaattgaattcaaagaaaggttcaggatcACATGTTGGGGCATGCctgtctatttgatgaggaaacaaaatgaaatcatcccct	chr5	52323978	52324072	Endogenous p53 Motif	1621.31	1863.51	1742.41	121.1	3692.74	2425.53	3059.13	633.604	1.75569	0.0276	Yes
aacataatgaaatcctcatctctacaaaaaaaaagcatggGCATGTTGGAGCATGCctgtagtcctagctgcttgggaggctgaggcaggaggat	chr5	52419037	52419131	Endogenous p53 Motif	6070.79	7069.81	6570.3	499.511	18508.9	13529.3	16019.1	2489.8	2.4381	9.55e-05	Yes
ttggtctggcctgaaaacaacatagtcactattggccaggGCTTGTCCAGACTTGTaatgactcaaatacatggctcattttatgtattgtattt	chr5	54121029	54121123	Endogenous p53 Motif	5972.2	6797.93	6385.06	412.864	15130.9	10483.2	12807	2323.84	2.00578	0.0025	Yes
taccagatgttttatgcagataagggaagctgcacaagggGCTTGCCTAAACATGTccacagtggaaaattccattccttaacaaacatacagta	chr5	56363512	56363606	Endogenous p53 Motif	3733.76	7607.59	5670.68	1936.92	32655	19698.3	26176.7	6478.35	4.61614	0.000271	Yes
cccaggctcttacattgtggctgggcagggttccaagaggGCTAGTCGAGGCATGCaaagacttttgaggcctaggcttggaactgacacagtgt	chr5	56790661	56790755	Endogenous p53 Motif	7065.85	6975.44	7020.64	45.2066	6556.55	6662.78	6609.67	53.1144	0.941462	0.536729	No
ttgctgtcacttccgtttttgattctttaaagagtgcaggGCAAGTCCAGGCATGTttctcataagtgacaatagactttaaccccaagattgtc	chr5	57758063	57758157	Endogenous p53 Motif	6009.93	12887.3	9448.61	3438.68	47425.9	28887.8	38156.9	9269.07	4.03836	0.000856	Yes
aagaaaaacttaaaatggtgaagtttgatcttcctctgggACATGTCTAAGCATGCacagtaaggggcaaaatggcagcatttgacccgtatatg	chr5	6676253	6676347	Endogenous p53 Motif	5807.27	6071.4	5939.33	132.065	6875.97	6688.41	6782.19	93.7769	1.14191	0.207	No
aaggtgtaggaaggggatttagtttttccattaggtcgtgGCATGTTAAGACTTGTttctttttccaaaatgttcaagttgctgaagagaactat	chr5	72251068	72251162	Endogenous p53 Motif	6990.99	6929.75	6960.37	30.6222	6882.2	7144.38	7013.29	131.09	1.0076	0.941506	No
aaaagttgcactctggtgaggctgtctacaggctaccttgACATGTTTAGACTTGTctcagttctcaacttctcagcttgagctaatgttctggg	chr5	77641733	77641827	Endogenous p53 Motif	13440.9	16448	14944.5	1503.55	34767.8	24201.3	29484.6	5283.24	1.97294	0.0045	Yes
cactctaaacaaaaacattcagccaatgaaaaggagaagaGCATGTCTGAACATGTtgtgccttttctcagtgaataatgtcaaggggcacatga	chr5	86538146	86538240	Endogenous p53 Motif	7412.75	11909.9	9661.3	2248.55	27968.2	18218.4	23093.3	4874.87	2.39029	0.00682	Yes
cggcctgccttggccttccaaagtgctgaggcgtaagccaACATGCCCAGGCTTGTagtacatttatttgacttgcatgaatcacattaccaaac	chr6	100284496	100284590	Endogenous p53 Motif	2888.42	3960.71	3424.57	536.147	6453.72	3932.38	5193.05	1260.67	1.51641	0.186437	No
ataaggggttcccttccctcctttgcattgaaaggaaagtGCAAGTCTGGACATGTttatcaagaggaaaagtgacttctcagtaatagactgtc	chr6	106546420	106546514	Endogenous p53 Motif	5033.13	6819.65	5926.39	893.26	18325	11836.3	15080.6	3244.38	2.54466	0.00106	Yes
tggctcagctgctcttggcagtgggaagggttgataaaagGCAAGCCTGGACTTGCtgcaactgggagtggccatttctagcatgtagtataatg	chr6	109218750	109218844	Endogenous p53 Motif	11668.7	16968.6	14318.6	2649.95	39560.6	27880.1	33720.3	5840.25	2.35499	0.00195	Yes
ggatttcaaaatatttttgaaccaaaatcaacttgtactaACTTGTTACAACATGTctgaacttgttacaacatgtctgaacagttcgagacatt	chr6	111428391	111428485	Endogenous p53 Motif	3608.39	7322.97	5465.68	1857.29	31939.8	17293	24616.4	7323.4	4.50381	0.00052	Yes
accaaaatcaacttgtactaacttgttacaacatgtctgaACTTGTTACAACATGTctgaacagttcgagacattaagaaatgatatcgcaccag	chr6	111428411	111428505	Endogenous p53 Motif	3646.13	8490.67	6068.4	2422.27	47349.6	26369.2	36859.4	10490.2	6.07399	0.00017	Yes
ttcctgccagaaccacccttcccacttttgctgtgccctaACATGCCCGGACATGCcttcaactgtaatggacagcctctcccttcccgcctagt	chr6	115392190	115392284	Endogenous p53 Motif	758.316	1163.2	960.757	202.441	3459.02	2081.53	2770.27	688.744	2.88343	0.00143	Yes
ggcagagaaatcattacccattttgcaacacagccttaggGCAAGTCTGGGCAAGCtctgggtgggcaaaaaataggctttccaaaactcaccta	chr6	116673906	116674000	Endogenous p53 Motif	981.064	1229.86	1105.46	124.397	1713.93	1505.5	1609.71	104.214	1.45615	0.0451	Yes
gcaaacctcttactctgtaaacaactctttgtcagcccagACATGTCCAGACATGCcttgaacttgttctgtaggcaactcttcccaccttagca	chr6	118895287	118895381	Endogenous p53 Motif	959.763	1882.99	1421.37	461.612	6258.95	3514.18	4886.57	1372.39	3.43792	0.00249	Yes
ttactatttcagcatgtaactgaaaaaaaactttacaaagGCATGTCCTGACTTGTcaatagtttattactgacaaattgagataaaatacatac	chr6	118970370	118970464	Endogenous p53 Motif	119.894	89.88	104.887	15.0071	176.067	171.325	173.696	2.37116	1.65603	0.0192822	Yes
gcaacatcaaagagggaacggaggatgtagggctgaacttACAAGTCACAACATGTttcctggggcatgaacattcctctttctactctggcccc	chr6	139773812	139773906	Endogenous p53 Motif	4507.9	3987.68	4247.79	260.113	5489.24	4187.34	4838.29	650.951	1.13901	0.521652	No
ttgcaccatatgtttctcatattcttcctggcacaaatggGCTAGCCTGGACATGTtcttctcatgatgatggtagagatgaaggagagaaagtg	chr6	14105857	14105951	Endogenous p53 Motif	4797.6	6331.3	5564.45	766.85	13418.5	9185.44	11302	2116.53	2.0311	0.00651	Yes
atgactaagattgttagatatggtctgaaaagcacagaaaGCAAGCCTGGACATGTtaatagttatcaagaagttccaaaaattgtgaactgaca	chr6	143379335	143379429	Endogenous p53 Motif	2568.29	3181.75	2875.02	306.729	5007.79	3260.57	4134.18	873.609	1.43796	0.185254	No
tgaggcttgccagctctgcgtactccctaagcaaaccagtACTTGTTTGGACATGTatttacattaaccagtgaattctctcagatttgttctga	chr6	143607463	143607557	Endogenous p53 Motif	7892.33	8179.83	8036.08	143.75	8265.81	6960.91	7613.36	652.446	0.947397	0.717151	No
cacttccaaataaggaaagaggaataagctatgacctaatGCTTGCTTGGACATGTtcaggcatgctgggacaaatatctaggctaaaatgtggg	chr6	147365503	147365597	Endogenous p53 Motif	9310.37	22499.2	15904.8	6594.42	97796.7	56519.7	77158.2	20638.5	4.85125	0.000696	Yes
aaaagtaataatattcccaaataagggaggagggtaggctGCAAGCTGGGACATGCctgggcatgtccagcacgaatattctgactaaggtacaa	chr6	151178435	151178529	Endogenous p53 Motif	13746.5	28882.2	21314.3	7567.87	129148	70700.5	99924	29223.5	4.68812	0.000462	Yes
cgaatattctgactaaggtacaaggacatagaatgtactACATGCCTGTGAGCATGTttaacagatactgaagtcagagtatgcttattctgtta	chr6	151178507	151178601	Endogenous p53 Motif	6839.45	7299.01	7069.23	229.777	4160.17	5255.76	4707.97	547.795	0.66598	0.0204919	Yes
ttactatgcatgtgttaggggatggaattttccattgcagGCATGTCTGGGCAAGCccccctgtgcaagttcccttatctgtgcctgcaggctgt	chr6	151845309	151845403	Endogenous p53 Motif	6855.28	16015.9	11435.6	4580.3	75878.7	39573.3	57726	18152.7	5.04793	0.000687	Yes
tctggcctgtgagcagccctcctgctcttgttgtgtcctgACTTGCCCAGACATGTccaaacttgccttgtgctgtaacacagggaccactccta	chr6	152543082	152543176	Endogenous p53 Motif	8452.24	20000.6	14226.4	5774.15	99948.5	56344.3	78146.4	21802.1	5.49306	0.000319	Yes
atgtgttttccaaaggctgctaaatttgctttctgaaaatACAAGTCTGAACTTGTcctttgcaggcagaatatcagtttcagaggcttcagagt	chr6	152635269	152635363	Endogenous p53 Motif	5598.52	6501.32	6049.92	451.403	11763.8	8790.18	10277	1486.8	1.6987	0.0106	Yes
ggagaccccgtctctataaaacatttagaaagttggctggGCATGCTGGGGCATGCccatagtcccagctactcaggaggctgaggtgggaggat	chr6	159053920	159054014	Endogenous p53 Motif	8421.2	11599.8	10010.5	1589.28	30515.7	19377.2	24946.5	5569.23	2.49203	0.00179	Yes
tttgaatcacattcctctggctcttaagctccaaacgctgACATGCCTGAACATGCcgtggggtcgggagtgctgagatttggcccagggaaggc	chr6	170541733	170541827	Endogenous p53 Motif	4894.97	7088.54	5991.76	1096.78	25927.1	17763.8	21845.4	4081.62	3.64592	2.04e-05	Yes
ttactgcatatgtgtcaggggacagaattttgcagggtggGCATGTCTAGGCAAGTcacctgtgtagactttcttatcttagagactgtgggcat	chr6	18090693	18090787	Endogenous p53 Motif	5697.11	7431.58	6564.34	867.235	15199.4	9745.28	12472.4	2727.07	1.90001	0.0231	Yes
aagtcacctgtgtagactttcttatcttagagactgtggGCATGTCTTAGGCAAGCcctgcccccacccctctcccccagggcaagttctcttat	chr6	18090745	18090839	Endogenous p53 Motif	5745.19	6179.25	5962.22	217.031	7980.67	6205.47	7093.07	887.603	1.18967	0.351055	No
tttttggttaatgttagaagactggagaggagatggaaggACATGTTCGGGCTTGCactccttgggtggcagtgggagaaagacagtaggtgtgg	chr6	18326404	18326498	Endogenous p53 Motif	5123.81	6144.8	5634.3	510.495	13617.9	9982.71	11800.3	1817.61	2.09437	0.000823	Yes
gttcccaatgcagattacaggtacagttactattgcctaaACATGCTTGGACATGTttctacaaacccatccttgtctttttatataaaatattc	chr6	20867071	20867165	Endogenous p53 Motif	4929.66	6105.85	5517.76	588.093	8208.16	6774.75	7491.45	716.703	1.3577	0.122	No
atttctgctggcctcttgctcctctgaaattgtcaggagaACATGCCCAGGCTAGCctgctggaaggcaagccacgtgggggaaagtcagatcat	chr6	22443280	22443374	Endogenous p53 Motif	3828.71	5333.63	4581.17	752.462	11966.3	8738.91	10352.6	1613.71	2.25982	0.00147	Yes
tgactgcccacgtatcgggggacagaattttccattgcggGCATGTCTGGGCAAGTctcctgtgcagcctttcttatttgtgcagctgtgggcat	chr6	31358415	31358509	Endogenous p53 Motif	9452.17	20773.5	15112.8	5660.67	78582	42897.3	60739.7	17842.4	4.01908	0.00172	Yes
aagtctcctgtgcagcctttcttatttgtgcagctgtggGCATGTCTTAGGCAAGCccccctgtgcaagttcccttctttgtgcctgcaggccgt	chr6	31358467	31358561	Endogenous p53 Motif	3969.9	4247.58	4108.74	138.839	6771.57	5499.93	6135.75	635.821	1.49334	0.0153	Yes
tgactgcccacgtatcgggggacagaattttccattgcggGCATGTCTGGGCAAGTctcctgtgcagcctttcttatttgtgcagctgtgggcat	chr6	31455330	31455424	Endogenous p53 Motif	7720.71	17346.8	12533.8	4813.07	68312.5	33179	50745.7	17566.7	4.04872	0.00312	Yes
aagtctcctgtgcagcctttcttatttgtgcagctgtggGCATGTCTTAGGCAAGCccccctgtgcaagttcccttctctgtgcctgcaggccgt	chr6	31455382	31455476	Endogenous p53 Motif	4415.4	4944.9	4680.15	264.751	7857.58	5756.24	6806.91	1050.67	1.45442	0.0825	No
cagcaggctgtggctctgattggctttctggccgtcaggaACATGTCCCAACATGTtgagctctggcatagaagaggctggtggctattttgtcc	chr6	36644188	36644282	Endogenous p53 Motif	8190.55	14937.3	11563.9	3373.38	53131.8	31218.9	42175.3	10956.4	3.64715	0.000756	Yes
gcctcatgaggactcagcagagctttcacccccagaaactGCAAGTTGGGACTTGTccctaggaaaatccagttgctgccaaggtcgtgcagtca	chr6	36650382	36650476	Endogenous p53 Motif	2830.6	2755.57	2793.09	37.5147	4786.53	4235.91	4511.22	275.314	1.61514	0.000293	Yes
agacttggcctagttccacatgtttttcatcatccagcagGCTAGCCTAGACATGTtctcatggcaatggcagagagcaacagtgacagcaagcc	chr6	37212715	37212809	Endogenous p53 Motif	15316	25881.7	20598.9	5282.83	70942.6	41653.5	56298.1	14644.5	2.73307	0.00514	Yes
ttttgtggcaagaaagaacaatatgtagcaatatccagagACAAGTCAGGGCATGCcagaggggctaaaaagaaattttacagatgcatcataca	chr6	38362206	38362300	Endogenous p53 Motif	1967	2386.31	2176.66	209.659	6042.37	4567.76	5305.07	737.306	2.43726	9.52e-05	Yes
ccttactgcacatgtcaggggatgaaattttccattgcagGCATGTTTGGGCAAGTcacctgtgtagtctgtcttatctatgaggctgtgggcat	chr6	41157719	41157813	Endogenous p53 Motif	7335.46	8998.49	8166.97	831.513	21643.8	15774	18708.9	2934.88	2.2908	0.000337	Yes
aagtcacctgtgtagtctgtcttatctatgaggctgtggGCATGTCTTAGGCAAGCccccctgtgcaagttcccatatctgtgcctgcagcttga	chr6	41157771	41157865	Endogenous p53 Motif	4820.12	4716.45	4768.28	51.831	5363.04	4419.37	4891.2	471.833	1.02578	0.876298	No
tctgctctctgtcttggaaccttgctgagctgtgatgtggACAAGCCCAGACTAGCcagctaggtgatgacagacacatggtccagtcaccccta	chr6	44276902	44276996	Endogenous p53 Motif	2889.03	2932.34	2910.68	21.6545	6213.77	4956.28	5585.02	628.744	1.9188	0.000217479	Yes
gtggctgcatccctctaccgatggccagacttctcactggGCAAGTCTGGGCAAGCctcccatgaccacagcattcactggaatccagtaacaaa	chr6	48078896	48078990	Endogenous p53 Motif	3399.03	5962.04	4680.54	1281.5	22408.8	12897.9	17653.4	4755.45	3.77166	0.00052	Yes
gtgctgcgcatgtgttaaggaatggaattttctactgcggGCATGTTTAGGCAAGCcccctctgtaagttcccttacctgcacaaaacatctggt	chr6	57356838	57356932	Endogenous p53 Motif	6708.6	10017.1	8362.87	1654.26	27461.8	16466.1	21963.9	5497.86	2.62636	0.00306	Yes
aggcagggaccgctggggccatcacagacgggcctgtgaaGCATGTCCAGACTTGTcttcatggatctgaaaggcattcttgtggctgtggtgac	chr6	5906412	5906506	Endogenous p53 Motif	6107.31	8729.6	7418.45	1311.15	27966.6	18554.3	23260.5	4706.14	3.13549	0.00017	Yes
caccagatgctttgtgcagatatgggagccagcacaggggGCTTGTCTGGGCATGCcccacaaccactaggagaatgggtggagccaccaggaat	chr6	72077589	72077683	Endogenous p53 Motif	10266.5	20613.2	15439.9	5173.38	106555	62123.5	84339.2	22215.7	5.46243	9.54e-05	Yes
tcttacactttagcccagttagttgcttcggcttactcagGCATGCCTGGACAAGCccaagcaagtcctagctcatagcttatgccccttcctta	chr6	75982011	75982105	Endogenous p53 Motif	3089.26	6758.23	4923.74	1834.49	31015.9	17426.6	24221.2	6794.65	4.91927	0.000362	Yes
caaaatgagagacctgattccagatgctgattctactggaACATGTTCAAACAAGCctctatatagaagatcacatggaaggacggagggagata	chr6	78962857	78962951	Endogenous p53 Motif	2078.98	2261.23	2170.11	91.1261	3511.99	2167.87	2839.93	672.064	1.30866	0.33162	No
ctgcagagaccagtttccaagggctgtgtgggcagagtgtGCATGTTCAGGCATGCatgcctgtttgcagatggtatggagaaaaaggtgattgt	chr6	80163375	80163469	Endogenous p53 Motif	2184.88	2143.64	2164.26	20.6187	2374.57	2433.62	2404.1	29.5264	1.11082	0.314078	No
cattccccctggacgcatgtgggcacttagtctgctgaggGCATGTTTAGACAAGCcccctgtgcacgttcccttatctgcacaaaacatgggtc	chr6	80997469	80997563	Endogenous p53 Motif	7137.06	8710.12	7923.59	786.532	23815.8	16150.4	19983.1	3832.7	2.52198	0.000323	Yes
agtatttcttgcaaacacttatgacttgtctatgtcttctACAAGTCTGGACATGTcttggaacattatctgtgttctgtgggttacaaggcttg	chr6	82469719	82469813	Endogenous p53 Motif	7976.32	11801.2	9888.78	1912.46	30757.2	20340.4	25548.8	5208.39	2.58362	0.00145	Yes
tctccccggggcctgggcagggttagacagtgaaataagcACAAGCCCGGGCTTGTcagcctggaacaaggaggcatctgcctagagttagccta	chr7	110174733	110174827	Endogenous p53 Motif	6179.73	8214.28	7197.01	1017.28	19222.5	13096.2	16159.4	3063.12	2.24529	0.00217	Yes
cttcccttttcttctctttttctttctttctgcctttactACATGCCCAGGCATGCcacagcaccaatggcttatcagtaccagctcacattcct	chr7	11122512	11122606	Endogenous p53 Motif	7810.17	10354.2	9082.17	1272	17016.2	12292.2	14654.2	2361.98	1.61351	0.0602	No
catgtttctgcttgatgggcttcctgagcaaaggaaactgACATGTTTGAGCATGTccccatctcctcagatctctttgctcctcatgtgcaagg	chr7	112224497	112224591	Endogenous p53 Motif	5086.68	5427.25	5256.97	170.286	9376.74	7063.44	8220.09	1156.65	1.56366	0.0218	Yes
cttccccttagtgtgcatgtggggctccagtccacggtggGCATGCCCAGACAAGCcttgggcaggttccctcatctgtgcaaaagcatctgatg	chr7	117270727	117270821	Endogenous p53 Motif	6298.41	10595.4	8446.88	2148.47	44253.6	26191.1	35222.4	9031.25	4.16987	0.000161	Yes
tggcaaataaatggtctcattgtctaactcttgtatctgaACTAGCCTCGACTTGCtttggccagagacaatagtaaatgtgttgcaggctggga	chr7	119373641	119373735	Endogenous p53 Motif	5499.92	5652.7	5576.31	76.3908	4534.12	5682.05	5108.08	573.965	0.916032	0.605284	No
tagagcttgctccactgatattttggacagcgccccatgaGCAAGCCTGGACTAGCcttctggattatgagatacaaggtctagccaccaaagtc	chr7	119373756	119373850	Endogenous p53 Motif	4356.97	4950.89	4653.93	296.96	4074.47	4045.69	4060.08	14.39	0.872399	0.305477	No
ggagggggtaggagtggtgatccatccactagaatacaagGCATGTCTGGACATGTctgggcatgtcagggtgcaactagagtgggagagttgtt	chr7	121151311	121151405	Endogenous p53 Motif	5789.62	15271.4	10530.5	4740.87	80018.6	45549.5	62784	17234.6	5.96212	0.000333	Yes
ttctcagcttgaatataattcagaatgagctgtccctgaACATGTCTGGGACATGTtctgggaagctgacctacaggaagcctaatttacatcaa	chr7	123886606	123886700	Endogenous p53 Motif	7443.79	12264.1	9853.96	2410.17	39007.4	23792.6	31400	7607.44	3.18654	0.000856	Yes
aaaggaatgcaagctggtactgataatgcctggtactctgGCATGTCTGGGCATGTaacaaaggcagaaaggaaggaaagaggagaaaaagagaa	chr7	12597194	12597288	Endogenous p53 Motif	968.892	1130.24	1049.57	80.6746	1935.18	1428.61	1681.89	253.287	1.60246	0.0295	Yes
ggctcatcttgactccacaggatgtctcatcctccagccgGCTAGCCTGGACTTGTtcgcatagccctggcaggtttcagaggagagccgaagca	chr7	130873241	130873335	Endogenous p53 Motif	4223.08	5598.03	4910.55	687.474	9110.31	6220.31	7665.31	1445	1.56099	0.101	No
atgatggcagggtcagcaccaacccttcagggcagggaggACTAGCCCAGGCTTGCctcctgtcattcttggaagtgggagagggagctacagtt	chr7	131459646	131459740	Endogenous p53 Motif	5745.8	6748.49	6247.14	501.347	10744.8	8691.7	9718.23	1026.54	1.55563	0.0166	Yes
ttttttcctttttctccttttttctcttttttcctttgttACATGCCCAGGCATGCcacagtaccaggtggtatctgtacctgctcacattcctt	chr7	134231005	134231099	Endogenous p53 Motif	5460.97	5787.52	5624.25	163.276	6927.38	5159.98	6043.68	883.702	1.07458	0.718	No
ttactgcacatgtgtcaggggatggaattttccattacggGCATGTCTGGGCAAGTcacctgtgtaggctttcttatctgtgtggctgtgggcat	chr7	137849618	137849712	Endogenous p53 Motif	15451.1	38101.6	26776.4	11325.2	168792	95244.5	132018	36773.9	4.9304	0.000751	Yes
aagtcacctgtgtaggctttcttatctgtgtggctgtggGCATGTCTTAGGCAAGTgccgctgtgcaagttcccttatctgtgcctgcagcttga	chr7	137849670	137849764	Endogenous p53 Motif	6348.31	6517.05	6432.68	84.3693	6296.35	6552.16	6424.26	127.908	0.99869	0.990248	No
atttggccaaatcaggaaggtggagcatttgctgtgagggGCATGTTTGGACAAGTagaggaaggcagagcgtgggagtccttgattgtgactca	chr7	138993322	138993416	Endogenous p53 Motif	1214.16	1743.67	1478.92	264.757	6042.37	3673.37	4857.87	1184.5	3.28475	0.000278	Yes
cttgttccttagtcaaattattcgtgctgaatgtgcccagGCATGTCCCAGCTTGCagcctcctcccttatttgggaatattattactttgtaaa	chr7	151769646	151769740	Endogenous p53 Motif	7183.31	8993.99	8088.65	905.341	12282.6	10024.5	11153.6	1129.05	1.37892	0.115702	No
cccccacccctttttcctttttctcttttctgcctttgttACATGCCCGGACATGCcacagtacaggcttatcagtaccagctcccattcctttc	chr7	152687067	152687161	Endogenous p53 Motif	1973.08	4376.41	3174.75	1201.66	14110.3	8131.86	11121.1	2989.22	3.50298	0.00384	Yes
catactcaggacatgctcagaataggctcagaacacagaACATGCTCAGAACATGCtcagaacacactgagaacatgtttataacacgctcagaa	chr7	155274870	155274964	Endogenous p53 Motif	1203.81	1147.47	1175.64	28.1718	1082.89	1500.1	1291.5	208.607	1.09855	0.654	No
ctcagaaccgactcagaatacactcagaacatacccagaACATGCTCAGAACATGCtcgaaacacgctcagaacatgctcagaacacacgcagaa	chr7	155274958	155275052	Endogenous p53 Motif	681.633	723.534	702.583	20.9508	648.176	848.53	748.353	100.177	1.06515	0.737536	No
ctcgaaacacgctcagaacatgctcagaacacacgcagaACATGCTCAGAACATGCtcatgcttagaaacaacttgctcggaacatgtttggaac	chr7	155275013	155275107	Endogenous p53 Motif	3413.64	3812.41	3613.03	199.385	3353.07	3967.45	3660.26	307.193	1.01307	0.938343	No
acgcagaacatgctcagaacatgctcatgcttagaaacaACTTGCTCGGAACATGTttggaacatgctcagaacacactcagaacatgtttataa	chr7	155275045	155275139	Endogenous p53 Motif	1936.57	2181.84	2059.2	122.635	2140.85	2144.93	2142.89	2.04056	1.04064	0.759	No
ctcggaacatgtttggaacatgctcagaacacactcagaACATGTTTATAACATGCtcacaacaggctcagaacacacttggaacatgcttggaa	chr7	155275089	155275183	Endogenous p53 Motif	6765.2	7189.65	6977.43	212.225	6494.23	5850.68	6172.45	321.777	0.884631	0.341	No
tttataacatgctcacaacaggctcagaacacacttggaACATGCTTGGAACATGCtcagagcacactcagaacatgcttggaacatgctcagaa	chr7	155275133	155275227	Endogenous p53 Motif	3298.01	3434.91	3366.46	68.4543	2971.33	3317.23	3144.28	172.949	0.934001	0.591	No
cttggaacatgcttggaacatgctcagagcacactcagaACATGCTTGGAACATGCtcagaacacgctcagaacaggctcagaacacactcagaa	chr7	155275166	155275260	Endogenous p53 Motif	1690.08	1611.85	1650.97	39.1176	1427.23	1502.8	1465.02	37.7838	0.88737	0.306503	No
ctcagaacacgctcagaacaggctcagaacacactcagaACATGCTTGGAACATGCtcagaacacactcaacacgctcagaacaggctcggaaca	chr7	155275221	155275315	Endogenous p53 Motif	1334.66	1240.34	1287.5	47.1583	1014.33	1277.52	1145.93	131.591	0.890037	0.521652	No
ctcggaacacattcagaacacattcagaacacgctcagaACATGCTCAGAGCATGCtcagaacacgctcagctctgctctgtgtcagcttcctga	chr7	155275307	155275401	Endogenous p53 Motif	5217.53	5576.31	5396.92	179.387	7874.72	4787.65	6331.19	1543.53	1.17311	0.568205	No
gcagaagtaacagctcatgcaaagatatagcataatgaggGCATGCCTAGACATGCatcataatgccttaccttgtaccttgatttgctttcatt	chr7	18460572	18460666	Endogenous p53 Motif	14707.4	19123.5	16915.5	2208.02	41466.1	28068.9	34767.5	6698.6	2.05537	0.00566	Yes
caatggaaccccaggatcccgagttcccaggtgtaaatgaACATGCCTAGGCATGTgcctacgtatgaaacaccgaaaggaaacacggcgaagca	chr7	1936166	1936260	Endogenous p53 Motif	4790.9	6134.31	5462.61	671.704	13071	9405.33	11238.2	1832.85	2.05729	0.00253	Yes
cacagctactgcaaccacaaccaacaggcttaaggaacctGCATGCCAGGGCTTGTccctatgggctttggcagccacgtgaagcagctcgtcct	chr7	2209731	2209825	Endogenous p53 Motif	1099.13	993.923	1046.53	52.6046	1826.11	1192.53	1509.32	316.792	1.44222	0.156308	No
gtttctcttcccaggggagatgggaaattggtcaatgacaGCATGTTCTGGCATGTtacggtgcaacgtgtgaggattttagtaaggagatgcca	chr7	29028596	29028690	Endogenous p53 Motif	4025.89	4661.78	4343.83	317.942	4733.56	4457.14	4595.35	138.207	1.0579	0.692678	No
tcaagctttgggcacagatgagggaacttgcacagcgggGCTTGCCTAAGACATGCccacagctgcacaggtaagaaaggataaacgggtgactt	chr7	33327536	33327630	Endogenous p53 Motif	4153.7	4045.35	4099.52	54.1743	6227.79	5312.42	5770.1	457.686	1.40751	0.0163344	Yes
catgcccacagctgcacaggtaagaaaggataaacgggtgACTTGTCCAGACATGCctgcaatggaaaattctgtctcctgaaacatgtgcagta	chr7	33327587	33327681	Endogenous p53 Motif	1359.61	2035.03	1697.32	337.71	4705.51	2851.82	3778.66	926.847	2.22625	0.0145	Yes
gacagttaactgcgtttctatgacaacctagtggaatagtACAAGTCCTGACTTGCagctaagcgaagatatgaacagagtgacatttacccata	chr7	38913191	38913285	Endogenous p53 Motif	2504.39	2766.06	2635.22	130.833	4100.96	3572.19	3836.58	264.386	1.45588	0.00971	Yes
atttcccccagggcacatgtcgggctccagtccactgtggGCATGCCCAGACAAGCcctgggcaggttccctcatttgcacaaaagcttctgatg	chr7	40757052	40757146	Endogenous p53 Motif	12092.9	22359.2	17226	5133.13	98106.8	56801.6	77454.2	20652.6	4.49635	0.000218	Yes
tgactgatctctgcttcccacgcctctcatcctccagcagGCTAGCCTGGGCATGTcatcagagtaaagcagaagcacagcagaaatactcgcgg	chr7	42534504	42534598	Endogenous p53 Motif	3915.74	5937.32	4926.53	1010.79	16008.1	10642.4	13325.2	2682.86	2.70479	0.00106	Yes
cccattcccccagtgcttgtgggcctccagttcactgcggGCATGCTCAGGCAAGTcccctgtgcaggttcccttatctgcacaaaacatctgat	chr7	43617206	43617300	Endogenous p53 Motif	3677.77	4890.22	4284	606.225	11740.4	8224.94	9982.67	1757.73	2.33022	0.00102	Yes
ttactgcacatgtgttaagggatagaatttttcactgtagGCATGTTTAGGCAAGCcccctgtgcataatgacctggatggcatttggctgtctc	chr7	45030546	45030640	Endogenous p53 Motif	9976.18	11383.3	10679.7	703.563	20497	16780.4	18638.7	1858.31	1.74524	0.00122	Yes
tctggttctgtgtaagtcttcttatctgtgcagctgcagGCATGTCTTAGGCAAGCcccatgtgtaagttcttttatctgagcatgtccataaaa	chr7	46501134	46501228	Endogenous p53 Motif	1229.37	1207.39	1218.38	10.9924	3178.56	2042.41	2610.48	568.075	2.14258	0.00239	Yes
gatttggggccaaggcctattgagtaatgccagagaatatGCATGCCTGAGCTTGTccccatggcgagcatcagctttggaaagctgagtggcag	chr7	47241913	47242007	Endogenous p53 Motif	10435.1	11478.4	10956.7	521.682	18744.1	15304.6	17024.4	1719.79	1.55378	0.00772	Yes
tcaagctgcaggcacaaataagggaacttgcacagggggGCTTGCCTGAGACATGCgcacagctccacagataaaaaagcctacacaggtgactt	chr7	66809888	66809982	Endogenous p53 Motif	4156.74	4130.74	4143.74	13.0028	3219.07	2784.37	3001.72	217.351	0.724398	0.0179	Yes
catgcgcacagctccacagataaaaaagcctacacaggtgACTTGCCTAGACATGCccacaatggaaaagtacatctcctgacaaatgtgcagta	chr7	66809939	66810033	Endogenous p53 Motif	4994.18	7452.55	6223.36	1229.19	35137.1	22140	28638.6	6498.53	4.60178	4.72e-06	Yes
cttgcctttgttgcaccccaacttgtctgaatatgcctagGCATGCCTGAACTTGCtacaaccccagtccacattcctttccttattagggaata	chr7	70301408	70301502	Endogenous p53 Motif	32589.3	92872.3	62730.8	30141.5	409838	234380	322109	87728.5	5.13478	0.00122	Yes
caaatacccccttgcctttgctataccccaacttgtctgtACATGCCTAGGCATGCctgaacttgctacaaccccagtccacattcctttcctta	chr7	70314681	70314775	Endogenous p53 Motif	4462.26	11053	7757.63	3295.37	56167	30375.8	43271.4	12895.6	5.57791	0.000413	Yes
ctaacacaatcccagctccacccccagatattcccactggGCAAGCCAGGACTTGCccttcttttttttttttttttttttttggagacagagtt	chr7	70953499	70953593	Endogenous p53 Motif	11340.7	20688.9	16014.8	4674.11	66368	40052.2	53210.1	13157.9	3.32256	0.00136	Yes
agactgaacatgattaaccacttattttgtttaagcaatgGCTTGTCTTGACATGTcactgtcaggagtggaaaaaaagtttttccatcaccaaa	chr7	80295022	80295116	Endogenous p53 Motif	2202.53	2372.08	2287.3	84.7792	2193.83	2077.48	2135.65	58.1728	0.9337	0.56887	No
accatatatatgtaggcttggttgagtgtaaaggttttagACATGCCTAGACATGCtcagacatttatgatagcctaagacaagtcttatcctaa	chr7	81252700	81252794	Endogenous p53 Motif	5876.04	7508.73	6692.38	816.344	20151.1	12388	16269.6	3881.56	2.43106	0.00205	Yes
ttactgtgcctgtgttaggggatggaattttccattgtggGCTTGTCTGGGCAAGTcacctgtttagcctttcttatctgtgcagctgtgggcac	chr7	86960402	86960496	Endogenous p53 Motif	9495.99	18170.7	13833.4	4337.38	68702	37657.7	53179.9	15522.1	3.84432	0.00103	Yes
ttacctccactgtctcaacccactgcatctgccattaagaACAAGCCTGGGCTAGTctgctgcacagtgagggacaatgtagagaagagctgaag	chr7	93740395	93740489	Endogenous p53 Motif	3176.29	3468.62	3322.45	146.167	5560.92	3495.3	4528.11	1032.81	1.36288	0.254668	No
agtttccgactgactcaatttctggtcacccagttggaagACATGCCTGGGCATGTcaggacaacaatttaggtcaagatttcccagcaagcact	chr8	103249030	103249124	Endogenous p53 Motif	6313.01	14048.2	10180.6	3867.62	64107.1	33269.4	48688.3	15418.9	4.78244	0.000715	Yes
agggtagaagttatctctttgagcctaaacttacattcaaACATGTCAGGACATGTttgctgaggtggaagagcaagtacaggtgagttgatgtg	chr8	124857162	124857256	Endogenous p53 Motif	4168.3	4341.95	4255.13	86.8246	5158.92	5106.02	5132.47	26.4518	1.20618	0.070076	No
gttataagatgtttcagacctattttgcatactggcagcgACAAGTTGAGACTTGTtcaacttgacacagtcctgtggtcatagcgaatctttct	chr8	128807979	128808073	Endogenous p53 Motif	10309.1	13875.2	12092.2	1783.07	30838.2	21129.6	25983.9	4854.31	2.14882	0.00381	Yes
tcactcaatgtcccttacttacagttccaacatcatcaggGCAAGTCATGACTTGTtatgattaactaggattctgggatcataaagtcctcagt	chr8	131318214	131318308	Endogenous p53 Motif	2431.36	2690.41	2560.88	129.525	2662.82	2577.97	2620.39	42.4271	1.02324	0.859569	No
aataaaaacttaaaatggcgagtttgactttcctctggggACATGTCCAGGCATGCacagtaaggggaaaattggcagcatttgacccatctatt	chr8	133037586	133037680	Endogenous p53 Motif	4756.21	6296.1	5526.15	769.941	15254	10012.4	12633.2	2620.79	2.28607	0.00256	Yes
tccaggctcactgagtgtggcacacagctgcaccatgaatGCTTGCCCAGGCATGTccaggctggtccctccctgagctgtgctggctcctttgg	chr8	143897209	143897303	Endogenous p53 Motif	5400.11	7372.41	6386.26	986.148	17692.4	12158.7	14925.5	2766.87	2.33713	0.00152	Yes
aacagtaataacatttctgaataaggaaggggcataggctGCAAGCTGGGACATGTctgggcacgtccagcacgaatatttcggttaaggtacaa	chr8	145927370	145927464	Endogenous p53 Motif	5235.18	8125.15	6680.17	1444.99	25623.2	16298.8	20961	4662.22	3.1378	0.000469	Yes
gtgtgtgtgtgtgtgtgtgtattccaaatcagttgtcctaGCTTGCTCCAGCATGCctgggcagaactagacaagccccagcccataatacatgc	chr8	164615	164709	Endogenous p53 Motif	5423.24	6396.46	5909.85	486.611	10060.8	7333.24	8697	1363.76	1.47161	0.0872713	No
gattctcctgcctcagcctcctgagtagctggggctacagGCATGCTCCAACATGCctggctaatttttgtggttttttgtagaggcggggtttc	chr8	20175388	20175482	Endogenous p53 Motif	9466.17	14893.9	12180	2713.85	69727.3	41217.8	55472.5	14254.7	4.55439	3.27e-05	Yes
agtcttcctgtctcagactccttagtaactgggactatagGCATGTTTCAACATGCctggctgatttttaaaaaaatgacagtgtcttgtcatat	chr8	20285698	20285792	Endogenous p53 Motif	3995.46	5910.36	4952.91	957.449	18354.6	12083.1	15218.9	3135.74	3.07271	0.000302	Yes
aagtggtaatgccttctctggaactttgcctgcatttgggACATGTTGGGACATGCcagcattatgcaagcaacagtaccttgctgatgtctgtg	chr8	29628104	29628198	Endogenous p53 Motif	10732.7	17353.6	14043.1	3310.46	43139.6	27896.3	35517.9	7621.65	2.5292	0.0043	Yes
attcttttcacatgcctaatataactctttgtgtatgtatACATGCCCAGGCATGTtccttcctcagaacattaaattcaccattttggtcaact	chr8	31030103	31030197	Endogenous p53 Motif	3411.21	5003.32	4207.26	796.058	14635.4	8133.21	11384.3	3251.09	2.70587	0.00381	Yes
cacgcccacagctgcacagataagaaagcctacacaggtaACTTGCCCAGACATGCcggcaatggaaaattctgttccctaacatatgcacagta	chr8	41676401	41676495	Endogenous p53 Motif	3457.46	4718.7	4088.08	630.621	13245.5	7868.8	10557.2	2688.37	2.58243	0.00226	Yes
tcaagctgcaggcacagataagggaatttacacaggaggGCTTGCCTAAGACATGCccacagctgcacagataagaaaggctacataggtgactt	chr8	50023073	50023167	Endogenous p53 Motif	2075.33	2285.2	2180.26	104.936	4752.25	3140.51	3946.38	805.875	1.81005	0.016298	Yes
catgcccacagctgcacagataagaaaggctacataggtgACTTGTCCAGACATGCccgcaatggaaaattccatcccctaacacatgtgccgta	chr8	50023124	50023218	Endogenous p53 Motif	3271.84	6141.05	4706.44	1434.61	32214.1	16027.6	24120.8	8093.21	5.12507	0.000235	Yes
ctagtggtcatgttctttccaaaatggtcatgaccctgtgACATGTTTGGGCATGTtggttactgcagcctagcctgccttttctttcttttttt	chr8	57818667	57818761	Endogenous p53 Motif	13388	16304.2	14846.1	1458.12	34473.3	23436.4	28954.9	5518.45	1.95033	0.00679	Yes
aatctccaaccctccccacaagtgtttaccttcacaggggGCTTGCCTGGGCATGCccgcagccaactggaggcccacaggcactaggggaatgg	chr8	57865072	57865166	Endogenous p53 Motif	2240.87	3465.62	2853.25	612.378	12690.9	8270.81	10480.8	2210.02	3.6733	9.54e-05	Yes
gatcctcccacctcagcctcctgagtagctgggaccacagGCATGCCCCAACATGCccagctattttttttttttttttttttttaaaaaacagg	chr8	69543118	69543212	Endogenous p53 Motif	12139.1	22404.8	17272	5132.85	87827.9	52564.3	70196.1	17631.8	4.06416	0.000326	Yes
ccctggaaccagtcccctgtgaagactgagggacgactgtACATGCCATGACATGCtctcttcccatgctctcccctgcctttgcgtgtactgct	chr8	71522563	71522657	Endogenous p53 Motif	387.07	397.719	392.394	5.32458	403.552	341.301	372.426	31.1257	0.949112	0.735	No
acatttccaaataaggaagagacataagctgtgagctgggACATGCCTGGGCATGCtgagacatgcctgagcaagccaaaactaatattgtagtt	chr8	8220455	8220549	Endogenous p53 Motif	28281.1	85964.2	57122.6	28841.6	509449	260829	385139	124310	6.74232	0.000521	Yes
gacataagctgtgagctgggacatgcctgggcatgctgagACATGCCTGAGCAAGCcaaaactaatattgtagttaaagtataaagatatatata	chr8	8220475	8220569	Endogenous p53 Motif	9816.73	24399.4	17108.1	7291.35	137071	78136.3	107603	29467.2	6.28963	0.000201	Yes
ctgcaacctttaaaagtttgaaaaacacacgttgctttacACATGTCCAGGCATGTttatgtacaatggctgggagtagaaaataatttgacttt	chr8	8264931	8265025	Endogenous p53 Motif	2100.28	2250	2175.14	74.8581	2809.28	2080.18	2444.73	364.552	1.12394	0.568205	No
tctgcctcactcctgtgcctctcactgtggcatgtgggtgACATGCTGGGACATGCtggtgatgccatttctctgcgtggtcccatttatccttt	chr9	1009482	1009576	Endogenous p53 Motif	4276.03	4207.13	4241.58	34.4466	4256.77	3820.41	4038.59	218.182	0.952143	0.688924	No
aaagcctcggcttgatctaaacgttatcatttcctcctggACAAGTTTGGACAAGTcaccaagtttctccaggcctagtttccacttagccccta	chr9	108626891	108626985	Endogenous p53 Motif	4841.42	5833.96	5337.69	496.273	14153.9	9572.61	11863.3	2290.66	2.22255	0.00126	Yes
tcagaactgactttaaaactttaagaattccatcagctggGCATGCCTGGGCATGCctatggtcccagttgctcaagaggctgaggcaggaggat	chr9	114907205	114907299	Endogenous p53 Motif	12686.3	24838.3	18762.3	6076.03	104744	63780	84262.2	20482.2	4.49104	0.000227	Yes
gaatctggccaatcctgaaatctctgcttggctttgtcagACAAGTTCAGGCATGCacagacatgtccatgagtttctcagaaggttgactctgc	chr9	118706532	118706626	Endogenous p53 Motif	15023.9	35386.5	25205.2	10181.3	192511	105115	148813	43698.1	5.90407	0.000227	Yes
cttttcctaaataaggaaaggaatgtgagctggggctgtgGCATGCCTGGGCATGTagtaaaatcagaaagaagaaaaaaggagaagaaaggcag	chr9	26976595	26976689	Endogenous p53 Motif	300.649	496.587	398.618	97.9692	1818.32	998.271	1408.3	410.026	3.53295	0.000796	Yes
cccaaccccccagtgcatgtgggcctccagtctgctgctgGCATGTCCAGGCAAGCccctgtgcaggttcccttatctgcaccggatgttttatc	chr9	33560359	33560453	Endogenous p53 Motif	9540.42	17192.5	13366.5	3826.06	52870	32451.9	42660.9	10209.1	3.19164	0.00157	Yes
cagctcagatcttctccatgttttcccctccctttagcagACTAGCTCAGGCATGTtcacgtggtggtggcaggagtccaagagagaaagtggaa	chr9	36075004	36075098	Endogenous p53 Motif	2305.99	2399.8	2352.89	46.9046	2926.14	2795.16	2860.65	65.4923	1.2158	0.078073	No
agataaaacgtccggtgcagataagggaacctgcacagggGCTTGCCTGGACTTGCcagcagcagactggaggcccacatgcactggggggatgg	chr9	38583907	38584001	Endogenous p53 Motif	7535.08	10793.8	9164.46	1629.38	27619.2	19243.7	23431.4	4187.74	2.55677	0.000763	Yes
aaaggatgagaaaacttgaacagaactaactaaagaatgaGCAAGTCTGGACAAGTacaacttatgcaatactagaaaatctgaaggtgtggaga	chr9	4743348	4743442	Endogenous p53 Motif	558.087	495.089	526.588	31.4988	1129.63	790.522	960.078	169.556	1.82321	0.00819338	Yes
ttttcctttttctccttttttcttcctttctgcctttgttACATGCCCAGACATGCcacagtaccaggcgttatcagtaccagctcacattcttt	chr9	6087426	6087520	Endogenous p53 Motif	1810.59	2416.27	2113.43	302.844	5308.5	3666.62	4487.56	820.94	2.12335	0.00381	Yes
tttttggttatattcaaataaggaagcttgctcaggaggGCATGCTTGGAACATGCctacagctacacagataaggggagttacactgagctagg	chr9	6239248	6239342	Endogenous p53 Motif	4406.88	5010.06	4708.47	301.593	7662.82	5850.68	6756.75	906.07	1.43502	0.0752985	No
tggcccatagtaagttcttggcagattgtttgttcttatgACTTGTCTGGACTTGTcaatgtcctctgtcctttttttttttgatggctacctta	chr9	75046535	75046629	Endogenous p53 Motif	12311.4	14154.6	13233	921.613	19725.8	15818.5	17772.1	1953.6	1.34302	0.115	No
ttactgtgcatgagttaagagacagaattttgtaccctggGCATGTTTAGGCAAGCcccctgtgcacaatgacctgagtggcatttggctgcctc	chr9	76299355	76299449	Endogenous p53 Motif	5426.28	6690.82	6058.55	632.268	14605.8	8354.45	11480.1	3125.67	1.89486	0.0432	Yes
caagactccgtctcaaagaaaaaagaaaaaagagatccgaACATGTCCCAACATGTtttatgtccctgaaaaatgctaaatggtattctcaggct	chr9	84207259	84207353	Endogenous p53 Motif	2610.9	3333.05	2971.97	361.077	7307.57	5099.27	6203.42	1104.15	2.08731	0.00297	Yes
actgactcacctctgttccatgtgtctcatcctccagcagGCTAGCCCAGGCATGTtcttgtgatgaaggcagtggagagtggagaagaaagaga	chr9	84636289	84636383	Endogenous p53 Motif	6344.66	15241.4	10793	4448.37	52756.3	30633.4	41694.8	11061.4	3.86313	0.00297	Yes
tcttataccagtcaaactctgccatgtttcctcttactgcACATGCCTGGACATGTttgctcaattctcaggatcttactgggaagttgttgccc	chr9	86853776	86853870	Endogenous p53 Motif	7608.72	9632.14	8620.43	1011.71	20651.3	14352.2	17501.7	3149.55	2.03026	0.00407	Yes
actccacccctgacctgcgggggatgagtcaaacggtcagACTTGCCTGGGCTTGTtccacgctcccctggctagacaggcgtctacacattctc	chr9	94909690	94909784	Endogenous p53 Motif	10141.1	28304.7	19222.9	9081.8	95987.8	53322.5	74655.1	21332.6	3.88365	0.00692	Yes
agataaaacatctggtgcagataagggaacctgcacagggGCTTGCCTGGACATGCcagcagcagactggaggcccacatgcactggggagctgg	chr9	99930618	99930712	Endogenous p53 Motif	5549.22	7873.49	6711.35	1162.14	17493	11745.9	14619.4	2873.55	2.17831	0.00585575	Yes
aagacaaaggcagaagacattgtgtggctgagtgttgaagACATGCCCCAACATGTacacagagtcccttggccaaaactgggaggctttttgtt	chrX	107366213	107366307	Endogenous p53 Motif	7122.45	9283.11	8202.78	1080.33	22225	15752.4	18988.7	3236.26	2.31491	0.000785	Yes
tggtatttgttttgtagctgcattagaaatagatgagttaGCATGTTCAGACATGCtccattcatcctgaacatgaatgaaatgtctgccagaga	chrX	12255380	12255474	Endogenous p53 Motif	2904.85	3378.74	3141.79	236.945	3709.87	3035.28	3372.58	337.296	1.07346	0.693376	No
ccacaagtgtgtattagacgcttttgtgcagatgagggaACTTGCCCAGGGCTTGTctgggcatgcccacagcagactggagcctgacatatgca	chrX	132920538	132920632	Endogenous p53 Motif	14093.4	28436.5	21265	7171.59	132742	71434.4	102088	30653.9	4.80078	0.000333	Yes
tgttggtcctctctccatgtggtcttgtgccttccaggagGCTAGTCCGGGCTTGTtcacatggtggtggaagggcctgcagaagcaagcaggag	chrX	17566012	17566106	Endogenous p53 Motif	8739.5	10578.9	9659.19	919.688	28429.4	19982.9	24206.2	4223.22	2.50602	0.000214	Yes
cacatcccccatgtgcatgttgggctccagtccactgtggGCATGCCCAGACAAGCcctggcaagcttccctcatctgcacaaaaacatctaatg	chrX	34577668	34577762	Endogenous p53 Motif	4325.93	8546.84	6436.39	2110.45	35006.2	19018.4	27012.3	7993.9	4.19681	0.000705	Yes
atattttaagcagaaaaaacaacagatgtgtatgtccagGCATGTCAGGAACATGCctgacatgtgaaagaacagcagggaaactggagtggatg	chrX	41052285	41052379	Endogenous p53 Motif	2574.99	3141.31	2858.15	283.159	5543.78	4119.89	4831.83	711.944	1.69055	0.0175	Yes
ttactgtgcatgtgtcaggggatggaattttccattgcagGCATGTCTGGGCAAGTcacctgtgtagcctttcttatctgtgtggctgtgggcat	chrX	42836068	42836162	Endogenous p53 Motif	10738.8	24689.3	17714	6975.27	102759	60025.7	81392.5	21366.8	4.59481	0.000696	Yes
aagtcacctgtgtagcctttcttatctgtgtggctgtggGCATGTCTTAAGCAAGCtcccctgtgcaacttcccttatctgtgcctgcaggctgt	chrX	42836120	42836214	Endogenous p53 Motif	2436.23	2605.02	2520.63	84.3974	2564.66	1780.7	2172.68	391.98	0.86196	0.521793	No
caccagatgttttgtgcagataagggaacctgcacaggggGCTTGCCTGGGCATGCctgcagtggactggaggtacacatgcactgggggaatgg	chrX	44835046	44835140	Endogenous p53 Motif	6197.38	9857.59	8027.48	1830.11	23120.9	13854.4	18487.6	4633.25	2.30304	0.0155	Yes
ataagaacttaaaatggcaaagtttgatcttcctctgggaACATGTCCAGGCATGCacagtaaggggcaaaatggtggagtctgacctatatatg	chrX	47678520	47678614	Endogenous p53 Motif	4997.83	6230.93	5614.38	616.553	14116.5	8720.03	11418.3	2698.25	2.03376	0.0127	Yes
tggattgaaagcccccaaacagagccagcatgctctttacACAAGCCCTGACTTGCcctcaagccacgcgggttagcagttctgctttcctcagg	chrX	65858367	65858461	Endogenous p53 Motif	12313.2	12780.2	12546.7	233.492	17810.8	14329.2	16070	1740.8	1.28082	0.144977	No
cactagatgttttgtgcagataaggaaacttgcacaggggGCTTGCCTAAACATGTccacagttacacagataagggaagttatgcaggagactt	chrX	83990144	83990238	Endogenous p53 Motif	4442.17	6481.1	5461.64	1019.46	15980	9747.98	12864	3116.03	2.35534	0.00672	Yes
taatacatgggtcaaattctgccattttgccccttactacGCATGCCTGGACATGCtcccagaggaaggaaaaacttcgccattttgtcccttac	chrX	86520650	86520744	Endogenous p53 Motif	7760.26	10413.3	9086.81	1326.54	18307.9	12575.5	15441.7	2866.18	1.69935	0.0515	No
ggaaaaacttcgccattttgtcccttacttctcttactgtGCATGCCTGGACATGTccccagagcaagatcaaagttcaccattttaagttttta	chrX	86520717	86520811	Endogenous p53 Motif	3162.9	3695.57	3429.23	266.335	7369.89	5942.41	6656.15	713.741	1.941	0.000377	Yes
aggagggtgagctggtgctgataatgccactggtgctgtgGCATGCCTGGGCATGTagtaaagtcagaaagaagaaaaggagaagaaagagatgc	chrY	7147730	7147824	Endogenous p53 Motif	408.371	532.539	470.455	62.0841	1140.54	976.686	1058.61	81.9273	2.25019	0.000136698	Yes
aaggttggagtgtgtgcttagatcagcttacagcgccgcagtgtgtatgcccgacctcgccactgacatagtgcataacaatttgcatccacaga	NA	NA	NA	Random Sequence	2131.93	2276.21	2204.07	72.142	1656.28	2202.94	1929.61	273.331	0.875476	0.508736	No
aagtcctacctaaaccgtaccacgaagacggtagcaacgtgggtcatctaacaggttgcgatcgtagacgtgcgtgtcgaaccctgtttatgttt	NA	NA	NA	Random Sequence	8178.37	8080.96	8129.67	48.7054	5657.52	6782.84	6220.18	562.662	0.765121	0.0823	No
aagtcttggtaaagtagacagcgacgtggttccgccggctgccaccgcgactatttatggtcagccaagtgtcaactatctgcccgtataatgaa	NA	NA	NA	Random Sequence	5486.53	5331.38	5408.96	77.5752	3929.57	5181.56	4555.57	625.997	0.842226	0.373975	No
aatagatcattataactttgtctgttggctagcgctcgtaccagtacacgctgttgcccggaggtcccgcgaaactatagagccaggactcaagg	NA	NA	NA	Random Sequence	3885.91	3589.21	3737.56	148.353	2424.43	3890.56	3157.49	733.064	0.8448	0.536729	No
aattagcgcctttgcccaatggctgccttcccaggcccattaagtagtatggctacagtatcataggctggagattaagaggatctccgtcgcaa	NA	NA	NA	Random Sequence	3062.48	2773.55	2918.01	144.465	2648.8	3105.43	2877.11	228.317	0.985984	0.932167	No
aattagggcctcactatactctgtcgacccattgattatgtcgctgggtttacatctaggcaccagcaagaattgcggactatagcacggcgagg	NA	NA	NA	Random Sequence	4778.73	4564.41	4671.57	107.162	3628.85	4480.08	4054.46	425.612	0.867902	0.399843	No
accagtgtcgttgacgctggtaaagtgttgtgctgctccttgagtaagcctcccgatacctgatacggtcgcgcatcatgaaattgagaccacaa	NA	NA	NA	Random Sequence	3095.95	2927.09	3011.52	84.429	2179.8	2644.07	2411.94	232.132	0.800903	0.173068	No
accgttccgagttcaccaaggatgggtccgttcagcctagagagcccaaagtaacgactttcgggccagggttctcatttggaatcattaagtta	NA	NA	NA	Random Sequence	4703.26	4817.57	4760.42	57.1522	3956.06	4144.17	4050.11	94.0575	0.85079	0.127457	No
acgtagtgtgacatgaggacccaaagatgatttgccagcgttcgccgctggttctcgttaaccttggacctcttaggaaagtagacaacacctgc	NA	NA	NA	Random Sequence	4260.2	4476.02	4368.11	107.911	3653.78	2957.04	3305.41	348.372	0.756714	0.0974008	No
agcagagatgtgcggagtatgtcaatgcgccagtgacacgcctttgccttgtttctgacctacagccgcaaatactgaaatcgtgaccggttcta	NA	NA	NA	Random Sequence	6308.75	6278.87	6293.81	14.9422	5183.85	5325.91	5254.88	71.028	0.834928	0.0708	No
aggatgcgtacgtactttggagcagccgacgctaccgtcgttgatcttcagtggacacgcatcagtatcatacagtatccggaactaccgtatgt	NA	NA	NA	Random Sequence	6263.72	5567.32	5915.52	348.199	5112.18	5208.54	5160.36	48.1825	0.872343	0.291	No
aggctacgctcgggccaataggacattatctggaattactctcgttgactatggcctgccacgtaatccggttaccacgacgttgagttacaaga	NA	NA	NA	Random Sequence	2559.16	2557.09	2558.13	1.03927	1782.48	2428.23	2105.36	322.87	0.823007	0.34425	No
aggttatccgcgtgctagtgttacgatcgagtggactaccaagcgccttagacatcggtcttgccagccattgaaatgtcccaagcttagatagc	NA	NA	NA	Random Sequence	6134.69	5987.51	6061.1	73.5929	4951.69	4890.18	4920.94	30.7582	0.811888	0.0349894	Yes
agtacctttccgcgcgtggtcaaagatcagtggactttgacgtccgtcgctgagttgcacaggctaacagatccttactttacacaggagacata	NA	NA	NA	Random Sequence	10979.8	10169.2	10574.5	405.293	9439.07	9417.47	9428.27	10.7995	0.891607	0.305	No
agttacaggatacggttcacgtatggcttgctccaatgaaaggcgacttagtccgtatgccttagcactagtgaacgaacttctgcagacgcgcc	NA	NA	NA	Random Sequence	3401.47	3533.03	3467.25	65.7828	2525.71	2688.59	2607.15	81.4396	0.751935	0.00971	Yes
agttgttgtagagagctccaacctccatgactcatcagcgacaatgatcaggagccgaacgttctcggcgatgtcaagcagttcggcttagtttc	NA	NA	NA	Random Sequence	7849.12	7917.68	7883.4	34.28	7457.14	6943.38	7200.26	256.884	0.913345	0.411208	No
atataccgaccggctagacgacggagcctgcgccagggttatgcaacacattccatagatcgttagaaatggtgtcattcgatcgtcgatcttgc	NA	NA	NA	Random Sequence	1553.76	1658.29	1606.02	52.2646	1548.77	1369.25	1459.01	89.759	0.908461	0.491	No
atttcttcggacaatcgtcgtgggagctcgtaaccgtcccatgtacagagggtcccagcccgccagtaccggagtaacattattgatagatagta	NA	NA	NA	Random Sequence	3385.64	3214.71	3300.18	85.4679	2664.38	2494.33	2579.35	85.0256	0.78158	0.034	Yes
caattgcctaccaatgaggttcgacgatttgaatttcctcatcatgacactatggaggcgcagtggacgtccaatggcgcaggtttactacgagc	NA	NA	NA	Random Sequence	6744.51	7087.04	6915.77	171.264	5990.96	5409.55	5700.25	290.705	0.824239	0.125	No
caggtgaggaccgatctgtgagagtgactttaacgaatagctcctctcgcagcatgctttagaccttgaaacaaccattcgccgctgtagtcgat	NA	NA	NA	Random Sequence	4582.15	4461.79	4521.97	60.1796	3432.53	3213.35	3322.94	109.589	0.734843	0.00428	Yes
ccctagagctctacacctttgtaaaggcgccagctagtaatagctaatgctcgttcaggcagaagtgtaattggcagtagaatcgtcggcttcgc	NA	NA	NA	Random Sequence	3637	3871.58	3754.29	117.293	2754.75	2931.41	2843.08	88.3293	0.757288	0.0165	Yes
ccggagtcaagttacactagtttatggtcaaggaagatcctggctacgtcctaccggcggtataagctctgaggccttgtattaacagtccgaac	NA	NA	NA	Random Sequence	5036.78	4816.82	4926.8	109.979	4644.74	4578.55	4611.65	33.0949	0.936034	0.526566	No
ccggcgatctaatcctcaagcgttatgcaaacgtctatacgttgctcgaccaacgtgtgaagtgggaggaacgtgtttgtactcagcccaacgta	NA	NA	NA	Random Sequence	4714.83	4817.57	4766.2	51.3705	4610.47	4229.16	4419.81	190.653	0.927325	0.52199	No
ccggtgcgggcttctgcaactggtagaccgctacacactcccacatgcctactgaagtacaattatcgacgtaacattgatttggtgtagatgag	NA	NA	NA	Random Sequence	6355.01	5960.54	6157.77	197.232	4368.96	4856.45	4612.7	243.747	0.749086	0.0239344	Yes
ccgtcagccgtagaaagcctagactgagcgccctgagtggatattgctagctactacaattatgcatttctcggcactatgcgaatcaggatggt	NA	NA	NA	Random Sequence	5366.03	5772.54	5569.29	203.257	4354.93	5370.43	4862.68	507.746	0.873124	0.426	No
cgtagttactaactggataatcgagccatcagttggataaactgtgagagcaagctccttgtaccacgttgacatcaatgggctggctgccctcc	NA	NA	NA	Random Sequence	2406.41	2318.9	2362.66	43.7509	1910.25	1548.67	1729.46	180.791	0.731998	0.0616	No
cgtctccagtcgttcatggattacaagctcacaacctcagcggtctggcgcatggtgtcttatgcgtgaaccaagtaataaacctttaggcgaga	NA	NA	NA	Random Sequence	7794.35	7768.63	7781.49	12.8584	5850.73	5756.24	5803.49	47.2411	0.745807	0.00185	Yes
ctcggtggtcaggccaatggcacatccaccactattcttaagagttattgatttgagccgggacgacaatctcggacggtcacttgtacatggca	NA	NA	NA	Random Sequence	1293.28	1262.81	1278.05	15.2309	1112.49	1036.04	1074.27	38.226	0.840556	0.148	No
ctgactgagcgccgtgccaaagccaggttgggtcataataagatgcgtttcgccttatgatcgcttagctccaaccatggacatctggttacaga	NA	NA	NA	Random Sequence	3947.99	3402.71	3675.35	272.642	3205.05	3504.74	3354.89	149.847	0.912809	0.546177	No
cttgtctgataggactccatacccaaatagggcacatttaccagagctccctaaggctgattgatggagtatccgaatgtcgttcgcgtcaggag	NA	NA	NA	Random Sequence	5472.54	5827.22	5649.88	177.343	4049.54	5070.94	4560.24	510.7	0.80714	0.223961	No
gaaatctgccggtgggcgggtgaaaccatgattctgtccgcaaataacaatattacatgtatctccgatcacaccacgtcggtgatcgtgtcgtg	NA	NA	NA	Random Sequence	4792.73	5160.61	4976.67	183.941	4484.26	3873.02	4178.64	305.619	0.839646	0.236006	No
gaagggtgaatggtgggctcagtgtcgcatatcactatctaataatagtctagctctaccaatatggtggcgcgagacccgttcctcccagcact	NA	NA	NA	Random Sequence	2965.71	2768.3	2867.01	98.7028	2013.09	2607.64	2310.37	297.279	0.805846	0.25677	No
gaatatcatcgcaacatcggactactgtacaaaccgggcgcttatttgttaggaacgaaccgtcgtcgataggccgatgatacgccggttgtctc	NA	NA	NA	Random Sequence	5936.29	5771.8	5854.04	82.247	4255.22	5416.29	4835.75	580.539	0.826054	0.287	No
gacatagtccacctagaatccataccagcatgagtcgtgggtggtatacccatctcttgtacatagtttctcgtgggtgccgacaacaagcggat	NA	NA	NA	Random Sequence	6246.07	6060.91	6153.49	92.5788	4839.51	5278.69	5059.1	219.592	0.822152	0.0965	No
gatcgccaacgaacagggacattggagtacgactacatcccttcgaatagggacctccaccattcttggtcagctgttattaggtcgcggtgtaa	NA	NA	NA	Random Sequence	3609.61	3884.31	3746.96	137.353	2602.05	2927.36	2764.71	162.654	0.737853	0.024	Yes
gattagaatgtatcattcagacttataaagcgttcgctagtgcgcaacacactctagcggtgcgcctactgtgctcacgctgccgatagagcatg	NA	NA	NA	Random Sequence	4966.79	5162.11	5064.45	97.6602	3996.57	4484.12	4240.35	243.778	0.837277	0.172	No
gcaacatgcactatcgggccgacgttgtgcacctattggtgagtccgttatacctcggtgagaagttacgcttgactccaatcgacggaattaac	NA	NA	NA	Random Sequence	8308.01	8377.57	8342.79	34.7807	6274.53	7167.31	6720.92	446.39	0.805597	0.107	No
gcaggagggtatttgaaacgatacagccaacacgcgcttctcagggcttcattaccattagtgtatccgagttgaactgcatactgccactgcgg	NA	NA	NA	Random Sequence	3192.11	3091.87	3141.99	50.1185	2460.27	2903.08	2681.67	221.407	0.853495	0.289	No
gcatcgggccttgatgccagaggacaaacgacattgcagtgatatctcaattgtctactcacgcttagaatctgcggcgattcgcgtaggatact	NA	NA	NA	Random Sequence	4929.06	4831.05	4880.05	49.0022	3033.65	4134.73	3584.19	550.538	0.734457	0.134411	No
gcattaacgtgatatagtatggaccacggtcataggcgcatttccaaaccggacctatctccatagttatgctatcgttgactggacgcgagggc	NA	NA	NA	Random Sequence	2421.62	2314.41	2368.02	53.6054	2291.99	2178.66	2235.32	56.6654	0.943965	0.603	No
gccactctggaacaggctatgaccaatgcgaattggtaataacgtaagcaacatgcgcctcgttgttcgctaactatgggtggatccttctgacc	NA	NA	NA	Random Sequence	7417.01	8042.76	7729.89	312.875	7014.64	7482.98	7248.81	234.172	0.937764	0.593356	No
gctaacaacagtctattcagaaactcgcggttgtattgggatctcttcactaaggtgctctcgggcaaccatagcgtttacgcaccgtagagcga	NA	NA	NA	Random Sequence	4198.73	4640.8	4419.77	221.035	3984.1	3549.26	3766.68	217.423	0.852234	0.263391	No
gctgagttccaccggccgcaaagatgtctcatacgcacttaaggtggagcatcgctcatccgggtatagtatagtcgcagtctttaagtgacatc	NA	NA	NA	Random Sequence	1071.75	1145.97	1108.86	37.1124	805.546	729.817	767.681	37.8647	0.692317	0.00505887	Yes
ggaactgcgttcgctagataagtcacgtagcgttacgtgtggcctgatcgtgcacctttgatattagcactaagctccaagagacccatcgcaat	NA	NA	NA	Random Sequence	3913.3	3707.55	3810.43	102.875	3162.98	2938.15	3050.56	112.411	0.800584	0.0617	No
gggtgtacacgtcacaacgatcaaggtttcttcgtgctgcacggtcaactctgagccgattcgtacggagctgcaacagcatatatgtatcgcat	NA	NA	NA	Random Sequence	616.512	656.873	636.693	20.1804	838.267	717.676	777.971	60.2954	1.22189	0.194	No
gtactcggagatgttacctaagactaaagtttactccgcctacgctacagcgtctacggtttgacgaaccgggatcagggttgtaactagccgta	NA	NA	NA	Random Sequence	3457.46	3228.19	3342.82	114.634	2902.77	2528.05	2715.41	187.359	0.81231	0.147	No
gtaggtcctgtgttactcaattcgaagtgcctgccacatttcacttataggcaacaatccaacgtgcacgggaatgcgttcgagcctgcgagaag	NA	NA	NA	Random Sequence	13687.4	13166.7	13427	260.376	9803.67	12263.9	11033.8	1230.11	0.821758	0.257	No
gtattcgacaccacatccacgggccttctgttgtgactaaggtgccctgttgcgtcacgcccagtgataaatgtgaacagctatggatagcgata	NA	NA	NA	Random Sequence	6119.48	6028.7	6074.09	45.3878	4788.09	5168.07	4978.08	189.991	0.81956	0.0794	No
gtattctttgcggtccatagtgagtcacaaattcttagttgagaagactgcatgcaccgctgttagtagcacgtcggaacccggaccacacgagt	NA	NA	NA	Random Sequence	10601.8	10762.4	10682.1	80.2813	8878.15	8722.73	8800.44	77.7098	0.823849	0.0454016	Yes
tacccgaggttggacccggactcatagacgcaacaggcttgtcttcagtgaccggatcgatgtatcggctagcatgtcataaggtcaaattacct	NA	NA	NA	Random Sequence	2383.28	2394.55	2388.92	5.63699	1473.98	1953.37	1713.68	239.697	0.717344	0.0886	No
tacctcattggttcgagaccggagttaggaaagatagctcgcattcgttgcctacaagcgatggcctatattgcgctctaacccagtagcagtgc	NA	NA	NA	Random Sequence	5418.37	7199.39	6308.88	890.51	12672.2	6062.47	9367.31	3304.84	1.48478	0.307	No
tatcagagggatgagtctcagcaggaagctcgtatcctcgtgacttcgcttgggattgcaattaagctttcaaaccgatgagttccagccaccgc	NA	NA	NA	Random Sequence	3361.91	3398.96	3380.44	18.5268	3340.6	3180.98	3260.79	79.8127	0.964606	0.730078	No
tccaaacatgtctccttcggacagactgcccgtaatggtatctgttcgcgacgcagtagatagtgtccgtgatcccgatgcatcgggataatgaa	NA	NA	NA	Random Sequence	3416.68	3290.36	3353.52	63.1627	2215.64	2979.97	2597.81	382.166	0.774651	0.207837	No
tccgaagatagttatagactcggccgtagttaacccgagtacctgcctttgcaatgggtcgctgctcgactaaagcgcagtaatgtcgatgcact	NA	NA	NA	Random Sequence	6272.85	6716.28	6494.56	221.72	5158.92	5155.93	5157.43	1.495	0.794114	0.0349	Yes
tccggcatcggtgtaaagccgacgtagcgtcaatgtatacgccgctcgatcaagcaggatcgctttgacgcctttaccaaagatttgcttaatga	NA	NA	NA	Random Sequence	4801.86	4306	4553.93	247.928	3741.04	4160.36	3950.7	209.662	0.867536	0.317	No
tcctagacctgatagacccgggtttccagacaacgtaactttcgcggttctagtagtgaatagacggcctagtctgattgaaggcgctatccaga	NA	NA	NA	Random Sequence	7111.5	7336.46	7223.98	112.48	5302.27	5907.33	5604.8	302.532	0.775861	0.0425088	Yes
tgcgtgcatagtagtgtgacgaactttaacttgctatgcagcattcatgccgcatagactatactcgccgaaccaccctgtgggtgtaagcgaga	NA	NA	NA	Random Sequence	8683.51	8224.77	8454.14	229.371	7792.14	8090.04	7941.09	148.95	0.939314	0.561	No
tgctgaactacgattccgtcgttgataggttgtgcaaacctcgtagttcgcatcactgacatcaacagccaagtagccggcgtgatagtaatcgc	NA	NA	NA	Random Sequence	7552.73	7335.71	7444.22	108.512	7101.89	7207.78	7154.84	52.9449	0.961127	0.685	No
ttatgggaaagttcacgttatggccgcgtgtgttaacaataatggcacccttagttcaacggcgcaatctgcctcactcgggcaaaggtcagact	NA	NA	NA	Random Sequence	2767.91	2566.07	2666.99	100.92	1654.72	2146.28	1900.5	245.781	0.7126	0.077036	No
ttgcgagaacttccgaaactccacagctagactagggctctgctctaccttaggtggcaggtgtactagagagcgttgatacttccacgtgaata	NA	NA	NA	Random Sequence	1761.9	1833.55	1797.73	35.827	2471.17	2077.48	2274.33	196.845	1.26511	0.126157	No
atgctgcttctgctcttgaacctcagcctttcccatagaaGAGGGCTTGACATTCCctgatggaggaacatgagagacacgtggagcagtcaggt	chr1	101992507	101992601	Scrambled p53 Motif	2828.17	2787.03	2807.6	20.5685	2466.5	2542.89	2504.7	38.197	0.892113	0.275684	No
ttactgtgcatgtgtcaggggatggaattgtccgttgtggGCGCCGCAAGGTTGATcacctgtatagcctttcttatctgtgtggctgtgggcat	chr1	111757223	111757317	Scrambled p53 Motif	6250.33	6212.21	6231.27	19.0599	5068.55	5435.18	5251.87	183.313	0.842825	0.121899	No
aagccacctgtatagcctttcttatctgtgtggctgtggCTGAGTAGCTTGGACACccccctgtgcaaattcctttatctgtgcctgcagcttca	chr1	111757275	111757369	Scrambled p53 Motif	6921	6711.79	6816.4	104.607	5945.77	7113.35	6529.56	583.791	0.95792	0.778881	No
aaaggaatgtgagctggtactgataacacttggtactgtgCGGTTGGTAGCTCGATaacaaaggcagaaaggaagaaagaggagaaaagggaaag	chr1	111907529	111907623	Scrambled p53 Motif	514.267	651.63	582.949	68.6814	793.081	350.744	571.912	221.169	0.981068	0.963362	No
acctccctggaaaccgaggcatctagcaaagggacaggggTGCCAGTCCTGATGTGtctggcaaaacaccaattgtgcgacaacagagcttgaaa	chr1	113246501	113246595	Scrambled p53 Motif	1469.77	1629.08	1549.42	79.6526	1109.38	1435.35	1272.37	162.986	0.821186	0.31	No
cgccgggactcgcgctctcccgggactggctcccctctctGCGAGGCTCGACAGTCcgccggtgtccctgagggctcgcagctgtaactcgaaca	chr1	12678434	12678528	Scrambled p53 Motif	2021.77	2041.03	2031.4	9.62729	1734.18	1725.39	1729.79	4.39701	0.851525	0.124632	No
tgtggacagattgaaacagagctagctggtgagtcggtggTAAGTAACGGCCTACTcttaggggcctgaatcaaccctcagctggaaagtggaaa	chr1	144010799	144010893	Scrambled p53 Motif	6902.14	6156.78	6529.46	372.678	5046.74	5926.22	5486.48	439.741	0.840265	0.278626	No
aacaaaatttcatcatcatcaattcttctcacacagtgggGCTACCCATCGGAAAAgctctctcttctgctgctcttgcccctgatgcttacacc	chr1	152140384	152140478	Scrambled p53 Motif	161.279	125.083	143.181	18.0981	127.766	160.533	144.149	16.3836	1.00676	0.975191	No
ttactgtgcatgtgttaagggatggaatttttcaccgtgcAGGAGAGATCACTTCTccctgtgcacaatgacctgggcgggttggaagttctcca	chr1	153498750	153498844	Scrambled p53 Motif	4686.83	5099.19	4893.01	206.18	3850.11	4280.42	4065.26	215.159	0.83083	0.173	No
ggcattcaaaaccgtcgtggtttcttccagtgtctccagTAAAATGTAGCCCCACTccgatgttttccccatcccacacagttcctatttgttca	chr1	157127525	157127619	Scrambled p53 Motif	1450.29	1620.84	1535.57	85.2707	1118.73	1501.45	1310.09	191.363	0.853165	0.449508	No
ggggtgacttagttctgctccaaatgtctccctccagcagTGACCCCGGTTGCGTAtctcacagtgaaggcagagcttccactggagtacgtgtc	chr1	171723669	171723763	Scrambled p53 Motif	9740.04	10154.2	9947.12	207.076	7852.91	8362.54	8107.72	254.817	0.815083	0.0672	No
atcttatctttctaagtatctcaaactagctcctgttcagATCACGTAATGAGTTAtagtacaagtttatttgggtgaaaaaaattgaaatctat	chr1	173265054	173265148	Scrambled p53 Motif	651.203	656.124	653.663	2.4608	620.13	601.66	610.895	9.23493	0.934572	0.572579	No
acgaaaacaggctttgttaagatgtgcttggttttaaaaaACAGTGCATCTGCATAccacttactattctgaatgttgtaacaatgagaaataag	chr1	180485363	180485457	Scrambled p53 Motif	4099.53	4320.98	4210.26	110.724	3940.48	3994.43	3967.45	26.9778	0.94233	0.575	No
tgcgtggcagcagcccagcatgaggctgagggtgagggagTCCCGCTGGAGTCGGActgctggggcaggctggccaggttcctgagaagaccaag	chr1	181104240	181104334	Scrambled p53 Motif	3953.47	4322.48	4137.97	184.506	3429.41	3951.26	3690.34	260.925	0.891822	0.443601	No
ggcagggaccacatcattcacatcattcagggcctcgttgTCGGATGCAGATCTCGtcagtgggaggccattgaatggtttgaaacaggaaagtg	chr1	181491088	181491182	Scrambled p53 Motif	4004.59	3685.08	3844.84	159.755	3429.41	2996.16	3212.79	216.626	0.835611	0.218	No
ttactgtacatgtgtcaggggatgtaattttccattgcggGATGGGTATCCGGATCcccctgtgtagcctttcttatttgtgtggctgggagcat	chr1	182730656	182730750	Scrambled p53 Motif	10722.3	10984.8	10853.6	131.256	10118.4	10630.2	10374.3	255.913	0.955843	0.660641	No
aagtcccctgtgtagcctttcttatttgtgtggctgggaAATGTTCGGATGCATCGccccctgtgcaagttcccttatctatgcctgcagtctgt	chr1	182730708	182730802	Scrambled p53 Motif	7182.09	7051.84	7116.97	65.129	5655.96	6294.5	5975.23	319.27	0.839576	0.159873	No
ccttggaaaagaattctggttaaagatcaataaggaagggGCGGGATTCGATACTActgacctctcatcccatcatggtcggaaactcagtgttt	chr1	185606317	185606411	Scrambled p53 Motif	1224.5	1118.26	1171.38	53.1235	911.498	1222.21	1066.85	155.355	0.910765	0.644615	No
ttactgcacatgtgtcaaggggtggaattttcccttgcagCTTGCCCTGAGAAGGGctcttatgtagtctttcttatctgtgtggctgtggggat	chr1	187377456	187377550	Scrambled p53 Motif	5872.39	5559.83	5716.11	156.279	4887.81	5249.01	5068.41	180.602	0.88669	0.305955	No
tttccctttgctgtgccccaacttgtctgaatatgcctagCGTTGACCGACCTTAGtacaaccccagtccacattcctttccttattagggaata	chr1	187608016	187608110	Scrambled p53 Motif	1797.2	1695.74	1746.47	50.7304	1936.74	1648.5	1792.62	144.121	1.02642	0.869465	No
catttgcttcctgttttgccttctgcacttcactgtgtgaGCTTCGGACAGTGTCAccactaaaggatgaaacatataggacccagtcgcacaca	chr1	199918254	199918348	Scrambled p53 Motif	4548.07	4353.94	4451	97.0668	2907.44	3739.47	3323.46	416.011	0.746676	0.114	No
ttttttcctgcctcagcctcccgagtggctgggactacagATCGGTCCACTCCAGActgactaattttttttttttcgtatttttagtagagatg	chr1	202971759	202971853	Scrambled p53 Motif	8291.57	8672.67	8482.12	190.55	8072.6	7381.81	7727.2	345.397	0.910999	0.441616	No
atgttgactcttagttaactttctatggtcctttgtcaagCCGAGTTTTTACCAAAtgtagaggttttcctagaagtcctgttggaatcttaaaa	chr1	204494136	204494230	Scrambled p53 Motif	8248.36	8000.07	8124.22	124.146	6318.16	7476.24	6897.2	579.038	0.848968	0.274	No
actgtcacctctctcccagtgcctttgctatccttttgtaGGTGATCTAAGCCTCCccctctgctctggagcagagaagagtgtcatcttcctct	chr1	208387207	208387301	Scrambled p53 Motif	2923.72	3162.28	3043	119.281	2631.66	2414.74	2523.2	108.461	0.829181	0.147317	No
aacattcgtttcattttcactttgtgtttcctttggttctAAAGGTACAGCTTCGTaacagagccaaggcagaagagtgctgtggggggtgtgaa	chr1	212769867	212769961	Scrambled p53 Motif	3621.17	3622.16	3621.67	0.495913	4046.43	4009.27	4027.85	18.5786	1.11215	0.283153	No
tgacgagctgaccttgagagttaggaggctgtaaaccgaaATGTATTTACAGACCGcccgctatgattacgcctcctctgcttttacaaagtaca	chr1	214612932	214613026	Scrambled p53 Motif	5543.13	5571.81	5557.47	14.3394	3951.38	4488.17	4219.78	268.394	0.759298	0.0351529	Yes
tcttggctctggttgccttgaaatcatacttaggttaagaTTCACGGGTGACTTGCctgtgcaaggaaaatgaaagacctgtactagtgaggcca	chr1	215175141	215175235	Scrambled p53 Motif	1912.83	1897.97	1905.4	7.43248	1388.28	1718.64	1553.46	165.181	0.815295	0.226426	No
gggagaggttggaggaggtgtgattttaagtaagtcttggGTGCTTAAGCTACCAAccagcccacaggcaagcaggtaggaggttgttatgctcc	chr1	218774497	218774591	Scrambled p53 Motif	5072.68	4968.12	5020.4	52.2835	4009.03	4639.26	4324.15	315.114	0.861315	0.286558	No
attccctactttctcactcctcagacaggataactgagccTTCTTCCACCGGGTTAcccttaggattccccagggggttgaagctccagctgccc	chr1	233088762	233088856	Scrambled p53 Motif	401.068	286.118	343.593	57.4748	249.299	256.313	252.806	3.50706	0.735771	0.183622	No
ttttaaaagcctggaatgctgaaaccctcttagactgaaaCTAAAGCCTTCGAGAGctttttgggatactgtcaaacggtttaggctcagaattc	chr1	234754289	234754383	Scrambled p53 Motif	5879.08	6126.82	6002.95	123.87	5246.18	5352.89	5299.53	53.3558	0.882821	0.231784	No
ccttgcttaatttgtaattagcaaacctctatatgcccagCCGATTTAGCACTACGtctgtaaactacctttcccaccttagcaacagtctcttc	chr1	235833370	235833464	Scrambled p53 Motif	293.345	329.56	311.453	18.1073	278.903	130.854	204.879	74.0242	0.657816	0.26002	No
ccttgcttattttgtaactagcaaacctctatatgcctagCCGTTACTACATGAGCtctataaactacccttcctgccttagcaacagtctcttc	chr1	235838494	235838588	Scrambled p53 Motif	617.121	455.392	536.256	80.8644	520.411	559.841	540.126	19.7151	1.00722	0.974905	No
acagcctgaaggcacagataagggaacttgcacagcgggGCCGGCTATTAATTGCAccacagctgcacagacaagaaagcctacacgggtgactt	chr1	244898828	244898922	Scrambled p53 Motif	3723.42	3928.51	3825.96	102.544	3694.29	3699	3696.65	2.35188	0.9662	0.745022	No
catgcccacagctgcacagacaagaaagcctacacgggtgTTCAAGGCTCACAGCCccgcaatggaaatttccatcccctgacacatgtgcagta	chr1	244898879	244898973	Scrambled p53 Motif	2929.8	3150.29	3040.05	110.246	4819.25	2549.64	3684.45	1134.81	1.21197	0.561494	No
catattactgagaaggaaacaggctgagagaggaaaagggTGCCCTCGGTAGTTCGataggtaggaagtggtagattcggtgtctgaattctgct	chr1	25298919	25299013	Scrambled p53 Motif	1732.08	1713.71	1722.89	9.18232	1699.9	1510.9	1605.4	94.5044	0.931804	0.583	No
attctatgtccttgtactttaaccaagatatttattctggACTTATGAAGCCGGTCcccagctcacagactatgcccctttcttatttggaaatg	chr1	31939710	31939804	Scrambled p53 Motif	8425.46	8752.82	8589.14	163.675	6003.42	7339.99	6671.7	668.283	0.77676	0.121899	No
ttcccaacagcccctgcgccacatggtggtcagtcagcctGAAGACTCTCACCCGGccgagtcaatcgtggggtggggagtctctccatccgtgt	chr1	38412728	38412822	Scrambled p53 Motif	3348.52	3613.93	3481.22	132.703	2840.45	3004.25	2922.35	81.9045	0.839461	0.149	No
ctggccagtgtggagctttgcagaatccaaggatctaaatTGGGAGACTCCTTGACaagtccttgtgaatttatatttgtcaaagtctttcattc	chr1	38752976	38753070	Scrambled p53 Motif	844.737	844.872	844.805	0.0673464	439.389	478.9	459.144	19.7557	0.543492	7.85e-06	Yes
ggatgctcttgcttttgatattcagttctttatctcagaCAGGCTCTAGTCCTAGAcccctcagcagaatcgacagatgctgaggcttctgaatg	chr1	39812687	39812781	Scrambled p53 Motif	3800.1	3856.6	3828.35	28.2502	2394.82	3071.71	2733.27	338.441	0.713954	0.0638727	No
ttcgctcctctgctagtctcccagacacctgctccccaggTCGGGTGGCCACCGCTagctaccctatgcccctgcaggctgggtgcccacctacc	chr1	41948043	41948137	Scrambled p53 Motif	1289.62	1290.53	1290.08	0.451413	1519.16	1510.9	1515.03	4.13363	1.17437	0.132428	No
aggaatgtgagctggtgttgataacgtcactggtgttgtgCGCCGGGATATGGTTCagtaaaagcagaaagaaagaagaagaaagagaggtggag	chr1	42998931	42999025	Scrambled p53 Motif	349.337	440.412	394.874	45.5377	769.709	635.386	702.548	67.1618	1.77917	0.00382	Yes
agcaagcttatcaagaatgctagttaccaagtgtacatgcCACTGTCTTGAACGGTccactgccacattcttgtagcagggttaaacagcagttt	chr1	51069372	51069466	Scrambled p53 Motif	4581.54	4948.64	4765.09	183.55	3965.41	3841.99	3903.7	61.7065	0.819228	0.0866	No
attttaattctaaaaaatatatataccatctgactactcaACGACCGTCTTCTATGtccaaactatagtcagttgcattttgaaccatctgatta	chr1	52159418	52159512	Scrambled p53 Motif	329.861	365.512	347.687	17.8253	224.369	194.258	209.313	15.0553	0.602017	0.0021262	Yes
gatgtgctagtttcatcaccaggattttctgtggtacagaCCCCTAGATATATGGAtggggactgccagcagcggaagagatccctgtgagtcag	chr1	68152420	68152514	Scrambled p53 Motif	4790.29	5035.53	4912.91	122.617	3960.73	4418.02	4189.38	228.645	0.852728	0.220979	No
tcaagctgtgggcacagataagggaacttgcacagcagaACCGTGTATCCGCGAATctactgcagcacagacaagaaaggctacacaggtgacct	chr1	69521025	69521119	Scrambled p53 Motif	3585.27	3442.4	3513.83	71.4304	2248.36	2588.76	2418.56	170.198	0.688296	0.00579	Yes
acagcctgaaggcacagataagggaacttgcaaaggagaTGGTTCAGACGACGCCTccacagccccatagataagaaaggctatccaggagactt	chr1	72466582	72466676	Scrambled p53 Motif	3375.91	3093.37	3234.64	141.268	3404.48	2861.26	3132.87	271.612	0.968538	0.845	No
catgcccacagccccatagataagaaaggctatccaggagTAAATCTGTCCACTGGccacaatggaaaactccatcccccgacacatgtgtagta	chr1	72466633	72466727	Scrambled p53 Motif	453.407	521.304	487.356	33.9484	397.32	431.685	414.502	17.1825	0.850512	0.314	No
tttgttgatgcagaaggggtggacctggatgtacagctgaTCGGAGGGTTTTAACCcttctccaggatgtagcttgtgatgtctacagtgatttg	chr1	87640557	87640651	Scrambled p53 Motif	5157.89	5260.98	5209.43	51.544	4392.33	4455.79	4424.06	31.7324	0.849241	0.100874	No
tataaaccaatctcctgggttctctttactgttcagtgagTTACCAAAAGAGCCTAtgctatggtctgaatgttggtgtccccccaaaattcaca	chr1	92070608	92070702	Scrambled p53 Motif	4357.58	3712.79	4035.19	322.393	3441.88	3587.03	3514.45	72.5752	0.870952	0.350305	No
ccccgatctgcgtggtcaccgagaagcagcccggctcggaGAAAAGACGCCACCGCccaggcagagcccgccgccgggtcctccttcctgctcgt	chr1	9242165	9242259	Scrambled p53 Motif	1152.08	999.166	1075.62	76.4573	1216.89	852.577	1034.73	182.156	0.961984	0.872	No
attactaccttcctttcatgacttttgttcatgtctctcaAAAGTTGCTCTCTACCtctctgcaaaagaaatatgaatttttttatctataggaa	chr1	93689003	93689097	Scrambled p53 Motif	2517.78	2569.07	2543.43	25.6451	2167.34	2343.24	2255.29	87.9491	0.886713	0.304573	No
gctcttggagtccctgattccaaaccttggctctaggatgGAGGTACGTCTGCTCTcctaggccagaaggcagctcattgccctgaagggtgagt	chr1	98982005	98982099	Scrambled p53 Motif	4668.57	4564.41	4616.49	52.0837	3867.24	3920.24	3893.74	26.4956	0.843442	0.0899	No
tgactaaaagagttataaatatggaaaagggaaaggctagAATTAGCTCGAAGCACcaaattagaaatagaggtatataggccaggggcagtgac	chr1	99143075	99143169	Scrambled p53 Motif	177.711	197.736	187.724	10.0123	123.091	152.439	137.765	14.6737	0.733871	0.119694	No
taggtgggaaggtagaggctgcccgttactgggcgggaagTGTCTGGGACTCATTGctgggcacagcaaaggcgagaagtgttgtttaacaggta	chr10	109799731	109799825	Scrambled p53 Motif	1180.08	1301.76	1240.92	60.843	786.849	859.322	823.085	36.2367	0.663287	0.00258	Yes
atgcatggagacactgtcaccagttcatcctttgaaggcaTCGTGGCTTGTTAACAtcatttctattctacaaacatttatggaacacatgctgt	chr10	114476006	114476100	Scrambled p53 Motif	556.869	408.954	482.912	73.9577	285.135	410.1	347.618	62.4825	0.719837	0.233132	No
cacttcgcaccgctgtccccgcaatcccaagtcctgccaaCTAACTTCCTGGGACGccactagcttcaccctggctgcctctttcctgaccccac	chr10	118976505	118976599	Scrambled p53 Motif	46.8622	60.669	53.7656	6.90339	81.022	49.9135	65.4678	15.5543	1.21765	0.526566	No
gactcctgctgtcttgggagtttagctcttcagccagcaTTTGATAGCAGGTCGTCTgtttcaagccccccaagaaagggtgcttgaaatttaaa	chr10	124251234	124251328	Scrambled p53 Motif	7561.25	7108.76	7335.01	226.246	5341.22	6495.5	5918.36	577.141	0.806865	0.19009	No
tctagcctttaagcagccctcctgctcttgttgtgccctgCAACGTTCCAGGTACTctgaacatgccttgtgctgcagcagagggaccactcctg	chr10	129661581	129661675	Scrambled p53 Motif	7036.03	7322.23	7179.13	143.098	4918.97	5680.7	5299.84	380.863	0.738228	0.02822	Yes
tgccctcagcagggtctcagtggctggacctgatacgtggAGCGGCATTGACTTCGctggacagccaccttggtggggtcttggcaggagccctg	chr10	135058609	135058703	Scrambled p53 Motif	5084.86	4951.64	5018.25	66.6085	3574.32	4109.1	3841.71	267.39	0.765548	0.0522	No
ggcatgcactatgggctggggcttgtctagttctgtccagGAACGGTTACGCGCGAtaggacaagtgatttggaacacacacacacacacacata	chr10	135513577	135513671	Scrambled p53 Motif	3062.48	2861.18	2961.83	100.649	2206.29	2240.71	2223.5	17.2101	0.750719	0.00949	Yes
catctaatgccactaaatatagaacaccttatatgcctcgTAAGCTAAATGCCGACacaccctccttgcagcacagtgctaagaccttagtggat	chr10	15166028	15166122	Scrambled p53 Motif	2223.83	2284.45	2254.14	30.3121	1336.86	1626.91	1481.89	145.024	0.657408	0.00713	Yes
catgcctacagccacacagataagaaacactacacaggtgCCCTTCTAAAGGTGCActgcaatggaaaattctgtcccctaacatgtgcacacca	chr10	17289439	17289533	Scrambled p53 Motif	2602.38	2709.88	2656.13	53.7534	2561.54	2436.32	2498.93	62.6116	0.940817	0.579	No
agctgtgcctctttccacgtggcctttcatcctcaaagagGGAGCTAGCTCCTGCAtcacgaggcagtagtgtctcaagagagtagaagcaaagc	chr10	21716832	21716926	Scrambled p53 Motif	3298.61	3207.97	3253.29	45.3235	2513.24	2577.97	2545.6	32.3625	0.78247	0.0167	Yes
gcttcaattctcttccttggaatgctgcaaccactatatgTCGCGCAACGTGATGCctgctgtaggataagggaccacatggagcagagatgagt	chr10	25045370	25045464	Scrambled p53 Motif	1348.66	1227.61	1288.13	60.5237	807.104	1143.96	975.534	168.43	0.757323	0.224	No
cctgagggttgccacctcaatcatccagaagaggaaacgaAGGCCACGGTCTATTGctgcaaagtttgtttttttttttttttgctgcttttttt	chr10	30519242	30519336	Scrambled p53 Motif	8093.78	7915.43	8004.61	89.1721	6011.21	7528.85	6770.03	758.818	0.845767	0.330167	No
gaaggttgattattagcaggaaaaaagaggtaatagaggaAAGTACCTTCAACGAAccttcaggaacgtggctcaatatttccccttatttgcat	chr10	33993522	33993616	Scrambled p53 Motif	1240.33	1279.29	1259.81	19.4822	818.011	972.639	895.325	77.3142	0.710683	0.0239843	Yes
tgtactttaaccaagatatttgtgctggacgtgctcacagACAGGCCGTTTTCCCGagcccatgccccttccttatttggaaatgttattacttt	chr10	45933022	45933116	Scrambled p53 Motif	3498.24	3489.59	3493.91	4.32195	2991.58	2904.43	2948.01	43.5776	0.843755	0.0965	No
gagccatcaggaacatgtcagtgtcccagagccatcaggaGCCATGTCTAGTAAAGggggacatgtcagaaagtgtctcagagcatgccaggcag	chr10	45933956	45934050	Scrambled p53 Motif	4760.47	4898.46	4829.47	68.994	4032.4	3717.88	3875.14	157.261	0.802396	0.0589883	No
gcagaagtaaagctggagtgagaatgttgctgactggctgGCGATTGTGGACCTCTgcactagagtttagctgttgccaattgtctggctttaca	chr10	61097121	61097215	Scrambled p53 Motif	10009	9600.68	9804.86	204.18	7396.38	9244.8	8320.59	924.209	0.848618	0.340466	No
tggaaagttggctggacctgccactggacctgacactggGCCCTGGTGCATATGCATcactggacttgacactggacctgcccccggacctgccg	chr10	702966	703060	Scrambled p53 Motif	2050.37	2116.67	2083.52	33.1497	1685.88	2035.66	1860.77	174.89	0.893089	0.48	No
aagggatgccagagttgggtggccaaggctgctggtggaaGCTACACCGGTAGTAGccaccttggcctgaggggaggaggagcgggtgggtggac	chr10	74030484	74030578	Scrambled p53 Motif	2023.6	2044.02	2033.81	10.2124	1904.02	2139.54	2021.78	117.759	0.994084	0.966	No
caactcggacctaaagccttgacaattgccaacagtgtagTCCCACGAGCGAATACccaaaatttataagagaaggctgcctggaagagggacac	chr10	74058087	74058181	Scrambled p53 Motif	4774.47	4881.23	4827.85	53.3816	4021.5	4252.09	4136.8	115.298	0.85686	0.153901	No
cctgcctgtgatagtcagtgctggcacaggaagggtgaaaCCAGTCGGAGCTGATTttgtcaggccagtgttcctcagctcttctgcattccctg	chr10	82378962	82379056	Scrambled p53 Motif	3691.77	3578.72	3635.25	56.5239	2030.23	2926.01	2478.12	447.893	0.681692	0.0938812	No
acagcctgcaggcacagataagagaccttgcacagtgggGGCAAAGGGTCCATCCTccacagcctcacagataagagcggctatacaggagattt	chr10	86284924	86285018	Scrambled p53 Motif	6192.51	6217.45	6204.98	12.4701	4781.86	5829.09	5305.47	523.616	0.855035	0.329215	No
gagtactcacataaaggctgcattcacaattgaggttagaTAGTTCGGCACTTGTActagtgagcaatgggaggagtctgctaggaaagtacttt	chr10	89602985	89603079	Scrambled p53 Motif	3857.92	3470.87	3664.39	193.526	2698.66	3353.65	3026.15	327.496	0.825827	0.285647	No
ggagggggaccccggttggagagaggagcggaactcctggTCCCAGGCAAGAACACcaagccaaaggtccgctccggcgcgggtgggtgagtgcg	chr10	90751028	90751122	Scrambled p53 Motif	3165.33	3216.96	3191.14	25.8123	4161.73	3732.72	3947.23	214.503	1.23693	0.0899893	No
ctgaggagagtgaatcggacacggatgctgcaggccgtggCCGTCTTTGTCCGCGGccgtcttcctggcaagacaagcagttattagaggctggt	chr10	94898037	94898131	Scrambled p53 Motif	7505.26	7522.96	7514.11	8.84815	6238.7	6707.3	6473	234.301	0.861446	0.179786	No
tgtgctcagctttacaataagtctcgttgactctgcagaCAGTACAGCCATGTGCTccaggtaactcaagagccctctgtggggctaggcttcta	chr10	97054943	97055037	Scrambled p53 Motif	4789.08	4106.77	4447.92	341.155	3664.69	3565.44	3615.07	49.6222	0.812754	0.152	No
cccgtctggtgtgagagccgtgtctctcacaccagccagaCAAACTTAGGCTGGCCcacataatcggtgcatctgggaaggacactgttggcccc	chr10	99309890	99309984	Scrambled p53 Motif	8833.84	9312.32	9073.08	239.241	7880.95	7775.72	7828.34	52.6166	0.862809	0.160408	No
tttagcctgcaagcagccctcctgctcttgctgtgccctaCGTGACTTGCCATCAAccagacacgtcttgtgccatagcagaagaaccacttcta	chr11	10066244	10066338	Scrambled p53 Motif	2794.69	2651.46	2723.08	71.6165	2598.94	2283.88	2441.41	157.528	0.896563	0.427	No
ttgtggttatgatgtaacatagaaagaaggtacaacaggGTGTCTCCCTTAGGACGctttctcatcgagtttgggacaagtctaaactcctgaaa	chr11	104209088	104209182	Scrambled p53 Motif	5422.63	5836.21	5629.42	206.789	5166.71	4346.52	4756.62	410.095	0.844957	0.282	No
agtgcacctctgctccatatgctctctcatcccccagcagGCTAGTCCGCGTATGTtcacatggtggctgtgcaggattccaaaagattgagtgg	chr11	109213110	109213204	Scrambled p53 Motif	5014.26	4782.37	4898.31	115.947	3892.17	4762.02	4327.1	434.923	0.883385	0.452138	No
ctggggcagccatcgtctcaagcctccgctggaagagggtTCTATGGGCGCACACTccatgtggctgtgggcaggcctcaagtcttcactggctg	chr11	12087627	12087721	Scrambled p53 Motif	6831.54	6256.4	6543.97	287.571	5990.96	5780.53	5885.74	105.215	0.899415	0.373666	No
ttacagggcatgtgctaagggatagaatttttcaccatggTTCCAGACGATGGGATcccctatgcacaatgacttgtgtgggtcagaggttctct	chr11	131958590	131958684	Scrambled p53 Motif	4404.44	4534.45	4469.44	65.0026	3194.14	3920.24	3557.19	363.049	0.79589	0.166	No
agaaagatgactgactactgcgtgacagatggacagagggTGCAGGACGACCAGGAagatgagacaggattcttgtttaggacactgttcctcct	chr11	13282396	13282490	Scrambled p53 Motif	2328.51	2282.2	2305.35	23.151	1818.32	1719.99	1769.16	49.1642	0.767412	0.0153	Yes
ttggtctttagaaatccaagtgctttgacttcatcagccaCATATTAAAGGGTCCGcccacccaggactcagctcctagctatgcctgggccgca	chr11	20072201	20072295	Scrambled p53 Motif	4982	4898.46	4940.23	41.7713	3588.34	3982.29	3785.32	196.974	0.766222	0.0288305	Yes
ggatatttcatgccttctgtgcagtttcaccatttagataGAGGCCGCAGTACTCCttaggcagtgaggatgcagaggcgaacaaagaaatggta	chr11	20505640	20505734	Scrambled p53 Motif	2166.01	2112.18	2139.09	26.9144	1779.37	1972.26	1875.81	96.4451	0.876919	0.299242	No
ttattatgcatgtgtcaggggatgaaattttccactgctgACGGGGCATTTGATGCcacctgtgtagcctttcttatctgtgcagctgtgggcat	chr11	27657426	27657520	Scrambled p53 Motif	6269.8	5944.81	6107.31	162.494	5216.57	5955.9	5586.24	369.663	0.914681	0.522	No
aagtcacctgtgtagcctttcttatctgtgcagctgtggTGGGCTTTAACTAGACGcccccagtgtaagttcccttatctgtgcctgcaggctgt	chr11	27657478	27657572	Scrambled p53 Motif	2877.46	2895.63	2886.55	9.08574	2458.71	2229.92	2344.31	114.393	0.812151	0.0886195	No
acttttctgcttaggccttgctggctgagtggccataagcGGGGACTAGCCACTCTctcctggagtataactcccctgggacagccaaattgtcc	chr11	32102871	32102965	Scrambled p53 Motif	10931.7	11883.6	11407.7	475.977	8806.47	9343.27	9074.87	268.4	0.795507	0.0596758	No
gtaaggaaggggcataagctatgagctaagtcttgcctggTCAGCTGTACACCGTGctgaataagccaaagcgactaactgggctaaagtgtaag	chr11	3317777	3317871	Scrambled p53 Motif	9837.42	8641.21	9239.32	598.102	7974.44	8544.66	8259.55	285.109	0.893957	0.421	No
atatttcctattttctaggagggtgaaaagaaaagagactTTGGCCATGTCAGATTcctgttaaattaaaaagagagtgagcttaaaatagaaga	chr11	41507843	41507937	Scrambled p53 Motif	2430.14	2775.79	2602.97	172.826	1654.72	2015.43	1835.07	180.354	0.704993	0.0489118	Yes
tctgttctgtgaccaacccttcctgccttgccacacccagCCGGACCCAAGTTCAActtccctcctgcctagttagtaatggacatctcttcctc	chr11	4485617	4485711	Scrambled p53 Motif	183.797	244.174	213.986	30.1884	177.625	198.305	187.965	10.3399	0.878401	0.561494	No
ctccgagacgggtggggccggagctccaagctggtttgaGCTAGCCGAGTGACTCAttggcgggaagttggcttagctcggctacctgtggcccc	chr11	47236493	47236587	Scrambled p53 Motif	3174.46	3513.56	3344.01	169.55	2491.43	2669.7	2580.56	89.1358	0.771697	0.0488139	Yes
aaaggaatgtgagttggtactgataacgcctggtactgtgTTTAGGGATCCTCAGAagcaaaagcagaaaggaaagagaagagaagaaaagtgaa	chr11	5711743	5711837	Scrambled p53 Motif	348.728	453.894	401.311	52.583	336.553	317.018	326.786	9.76737	0.814295	0.309926	No
acttcccccagtgtacatgtcggcctccagtccgctgtggGGACAACGATCGACCCcctgggcaggtttccccatctgcacaaaagcatctgatg	chr11	60331216	60331310	Scrambled p53 Motif	2462.4	2457.47	2459.93	2.46404	2291.99	2341.89	2316.94	24.95	0.941871	0.561267	No
attctatgtccttgtactttaaccaagatatttgttctggAGATGGGCCTGTTCACcccagctcacagcctttgccccttccttatttggaaatg	chr11	61766602	61766696	Scrambled p53 Motif	4482.34	4505.24	4493.79	11.4467	4150.82	3910.79	4030.81	120.015	0.896973	0.312464	No
attctatgtccttgtactttaaccaagacatttgttctggACATGCATGGCGTATCcccagctcacagcctatgccccttccttatttgggaatg	chr11	63559095	63559189	Scrambled p53 Motif	6504.72	7037.61	6771.16	266.442	5246.18	5707.68	5476.93	230.751	0.808861	0.0946	No
ttcccctggcagagaaacagggctaagcaggcgccagggaATCGGCCCCGGTGGTAcacatcaccaccttctgtgctgaaggtcagatgacacac	chr11	65188753	65188847	Scrambled p53 Motif	7353.11	7300.5	7326.81	26.3033	5989.4	6610.17	6299.78	310.386	0.859827	0.212	No
gactaaaatgactagacatttaagaaagaggaagtacaggATGATGCCGCAGCCAAcacagctgtctgagtaagtcatgataaggcttgtgaatg	chr11	67423920	67424014	Scrambled p53 Motif	2064.98	2087.46	2076.22	11.241	2503.89	2134.14	2319.02	184.876	1.11694	0.451476	No
attgaaacagagaacacaatttgcatacagtgacttgccaCCGTTCCAACTACGGTcaacaaggtgacggtgcctggcccaaaccatgatgtccg	chr11	72953970	72954064	Scrambled p53 Motif	2480.66	2505.41	2493.03	12.375	1913.37	1862.99	1888.18	25.189	0.757383	0.00616023	Yes
ccacagcctcccaaagtgctgggattacaggcatgagccaCGCCCTAGTGGTTCGCagatgtaattaatgcttaccttaagacaggaagattatc	chr11	73846426	73846520	Scrambled p53 Motif	11057.7	10586.4	10822	235.647	8714.54	9451.19	9082.87	368.325	0.839296	0.134771	No
ggatccattcatacctaagaggacacatgagctccagtatTCATAAATGGACTCCGtctgagcaacactgtaagaggccaaaagtggaaacaacc	chr11	94798661	94798755	Scrambled p53 Motif	1793.55	1733.94	1763.74	29.8051	1235.59	1741.58	1488.58	252.996	0.843991	0.444473	No
ttactgtgtatgtgttaaggaatggaattttccactgcagGGGTCGAGACACTATTtccccgtgcaagttcccttatctgcacaaaacatctggt	chr12	102249241	102249335	Scrambled p53 Motif	8205.15	9059.91	8632.53	427.377	8418.5	7698.82	8058.66	359.839	0.933523	0.601998	No
gtgagcccttcctgtcgccatcattcactcactgaatagGTTGCTGTGAGATCGGAggggacatgccaagtgctgtacactttgggtaaagcata	chr12	103917690	103917784	Scrambled p53 Motif	2736.27	2913.61	2824.94	88.6714	1952.32	2969.18	2460.75	508.43	0.871081	0.579	No
aaccagttaccatgagatagctccttagccctagatggtgGAACAGCAGAATCTTCtgaaattgagatgatgctttggtttctgtgtgcctttgc	chr12	106349297	106349391	Scrambled p53 Motif	9391.92	9343.03	9367.48	24.4474	6787.15	7253.65	7020.4	233.248	0.749444	0.00586973	Yes
tcctgattacgtgaccaaggaaagctgcttaaatctggggGGGCAACGGCTTTTGAaaacctgctccgccccagcggggaggaatccagggagct	chr12	110258901	110258995	Scrambled p53 Motif	3022.92	3455.14	3239.03	216.11	3128.7	2930.06	3029.38	99.3191	0.935274	0.629975	No
gaatttcttcagtcttttgatgagattacagctatggtgaGCGTTATTTGGCATAAacaggtgactcaggctacacaagcacatagtagcctcta	chr12	110778764	110778858	Scrambled p53 Motif	2410.67	2714.38	2562.52	151.855	1863.51	1861.64	1862.57	0.933605	0.726852	0.0131298	Yes
tgctcctgcccccgggaaaacataacccctacctctggcaGCCGTGCATATCTAACacgtaggttaccatacacactggacattctctgtctggt	chr12	114278226	114278320	Scrambled p53 Motif	2924.93	2834.97	2879.95	44.9842	2338.73	2445.76	2392.25	53.5153	0.830656	0.0886836	No
ggactcagttctgctccacctgtctctcaccctccagcagGAACCGTGTCCTGGGTcctcacagtgatggcagaaggggagagagagggagagaa	chr12	114707113	114707207	Scrambled p53 Motif	3156.81	3398.96	3277.89	121.076	2031.78	2735.8	2383.79	352.009	0.727235	0.121259	No
taaagttttatgtccggatatgtgtgagaaatacttaaacAGCGGCATTCCTGTTTctgcacatagcatttaatatgctaatgcatttgacactc	chr12	115695751	115695845	Scrambled p53 Motif	4876.72	4975.61	4926.16	49.4461	3794.01	4123.94	3958.97	164.962	0.803663	0.0603072	No
cagtcagtaatgaatcacctgaaaatattggcacaaggggCTATCGTAGAAAAACGaaggaaacccaagaggccagtcatttccagctgcccaaa	chr12	11788424	11788518	Scrambled p53 Motif	2763.65	2438	2600.83	162.83	2631.66	2451.16	2541.41	90.2496	0.977155	0.871745	No
tgttgactgatctaggctgacctcagcaggagtgacaaggGGGATACTCAGGACCTtcccatggtgatgacagaggcccacaagagcaacaggaa	chr12	124758295	124758389	Scrambled p53 Motif	1099.74	1133.24	1116.49	16.7481	710.501	910.585	810.543	100.042	0.725975	0.0812	No
gaattctatattttctgagacaggtcacaacttctggtccAAAGCGGCCAATCTACcgctctccaaaataaattcatttttctctaactcaattt	chr12	124758637	124758731	Scrambled p53 Motif	455.233	511.567	483.4	28.167	487.69	288.689	388.19	99.5007	0.80304	0.4532	No
cttgtacctttgtcaaaatattcgtgctggacgtgcccagAGCTAGCTGCCTCTGCagcctacactcttccttatttaggaatattattactttt	chr12	125423245	125423339	Scrambled p53 Motif	5691.63	5746.33	5718.98	27.3487	4961.04	4784.95	4873	88.0441	0.852075	0.115789	No
aggaaacttatagtcatggcggaaggtgaggagggagcagAGAAGTTACTCTTGCGccagagcaggaggaaggcagggaggtgctacacactttc	chr12	132205552	132205646	Scrambled p53 Motif	1470.99	1195.4	1333.2	137.792	1106.26	1077.86	1092.06	14.2	0.819131	0.241	No
tctcagctccagtctaagctgggtctgttgctgggctcaaTTAGGAGGTCCGTTCGctggcaaactggcgaggcaggactacaagaaacctgctg	chr12	19584916	19585010	Scrambled p53 Motif	7309.9	7143.96	7226.93	82.9685	5827.35	6024.7	5926.03	98.6717	0.819992	0.0506	No
acaccagaacaacaaccagtgtaaatgaggactgtcctggCCGAACTAGTGAGCGCagtcatcctgcctgtgatgagtaatgggggacagaaccc	chr12	2499437	2499531	Scrambled p53 Motif	3762.98	3757.73	3760.36	2.62153	3186.35	2807.3	2996.82	189.524	0.796952	0.0863	No
ccaagcctcgtgggagtgaggccatgggaaacagagatgaGCAGGTCTTAAGTAGCctgtgatggtagtggatgagaataacccatggcaaaaca	chr12	2806427	2806521	Scrambled p53 Motif	3706.99	3710.55	3708.77	1.78059	2715.8	3379.28	3047.54	331.742	0.821712	0.24851	No
ttcctgttggctccatcccattcccccagtgcgcatgtggATCGTACAGAGGGTTCcccctgtacaagttcctttatctgctcaaaatatgggtt	chr12	29286608	29286702	Scrambled p53 Motif	5793.88	5350.11	5571.99	221.884	5216.57	4822.73	5019.65	196.923	0.900872	0.407	No
ttactgcacatgtgttaaggaatggaattttccactgcggTATATCGGGGTAAGCCcccctgtgcaagttcccacatctgcacaaaatatctggt	chr12	32401884	32401978	Scrambled p53 Motif	6942.91	7099.77	7021.34	78.429	6894.66	5984.23	6439.45	455.218	0.917125	0.53	No
tcttttaggcactttattactgtgttttatgttgcagagaGTTTCACGAGAGTATTttataagtcaacttgaaataatttcctgcattaagaaaa	chr12	4222151	4222245	Scrambled p53 Motif	3418.51	3297.1	3357.8	60.7051	2429.1	2826.19	2627.64	198.541	0.782548	0.0886195	No
ttctgttttcagcatgtgtcctcagtagcgcctggcatccACGAGCTGATACCTTActggtttaacttgcactcttctgcctggtgaattagaag	chr12	46501535	46501629	Scrambled p53 Motif	6768.85	6514.8	6641.83	127.026	5420.69	5984.23	5702.46	281.771	0.858567	0.219474	No
tttgtgactcaagaatatccttgaggataccaagctcagaTTGAATCTATTCTTTGtttaatgtcaggctggtagcaagatccagtacacatgca	chr12	47903574	47903668	Scrambled p53 Motif	4970.44	4855.77	4913.1	57.3361	3448.11	4198.13	3823.12	375.011	0.778148	0.12	No
aaagaacagcctcaaaaatcaagctgcaggcacaggggtCTTGAAGGACCTGCTCAccacagccgcacagataagaaaggctacacaggtgactt	chr12	47950161	47950255	Scrambled p53 Motif	1836.15	1953.39	1894.77	58.6224	1517.61	1586.44	1552.02	34.4178	0.819109	0.0908	No
ccatgctgtaaacaactcttcccatccttgccacaccctgATCAAGCTGCGCCCAActcacaccataatagatagcctccctcttcccacctagt	chr12	48996111	48996205	Scrambled p53 Motif	296.997	362.516	329.757	32.7595	369.274	213.144	291.209	78.0646	0.883103	0.682971	No
ataacacaacacccaaattcacttggagaggttccctgtgACATACCTAGTTGCAAcagaaattcagtaagtgtagttatatcctgcaagtgatt	chr12	59435045	59435139	Scrambled p53 Motif	1649.31	1893.47	1771.39	122.083	1508.26	1394.88	1451.57	56.6878	0.819452	0.179956	No
tggggagaaatcagcagggaccccttttcactgtcctttaTGGCATAGCCGTGATGccaatgctgatgatgaaatatgtggttaaaaacgtttaa	chr12	64916138	64916232	Scrambled p53 Motif	3691.77	4013.89	3852.83	161.061	2919.91	3530.37	3225.14	305.23	0.837083	0.281763	No
tgtttatccttcttagtgcctcaaactaggttttgctcagTTCAAACTGGAATGTAtagtacaagtttattttggtgcaaaaaatttttcaaatc	chr12	65028616	65028710	Scrambled p53 Motif	487.489	500.332	493.911	6.42155	465.877	466.759	466.318	0.441106	0.944134	0.646077	No
aagtcccctgtatagcctttcttatctgtgtggctgtggACTATCACTGAGGCTGGccccctgtgcaagttcccttatctgtgcctgcaggctgt	chr12	70485003	70485097	Scrambled p53 Motif	6975.17	6956.71	6965.94	9.2284	5521.96	5354.24	5438.1	83.863	0.78067	0.0106241	Yes
atgtcaactgcttgttgtgttgaagtgttgagtgttgaagCACTGGCTAAACTGCCacagagagcttttggcagacattgggatattcatttgtt	chr12	79139995	79140089	Scrambled p53 Motif	2301.73	2403.54	2352.63	50.9072	2510.13	2343.24	2426.68	83.4437	1.03147	0.792	No
acttttgctctctcttgagattttttcctctattatgagaAGCGCAACACTAAACCctactgagggtaatagaccatggggaaaaaagctgagtc	chr12	81171985	81172079	Scrambled p53 Motif	3795.84	3640.14	3717.99	77.8503	3013.4	3500.69	3257.04	243.648	0.876023	0.355326	No
atagaacatgctgggaaacccactggagagattatggggaCAAGTGGGACCAGGACccatcagcacacagcgaactctccaaggtccttcactgc	chr12	88939170	88939264	Scrambled p53 Motif	2941.37	3116.59	3028.98	87.6117	2221.87	2248.81	2235.34	13.4666	0.737985	0.00447	Yes
aattctaccagctgaaacacagcaaagcatttacagttgGGAAAAGGGTCTCTGCCtcctctggtaacaataaacttcaattgcagattcattga	chr12	88953550	88953644	Scrambled p53 Motif	2602.98	2384.07	2493.53	109.458	2626.98	2692.63	2659.81	32.8243	1.06669	0.586808	No
tttctctggtaacaatactctacaactgcaggttcaatgAGTTCGCTCAGGACACTtcttctgataacaatatatgtcaattgcaggctcactgt	chr12	88953660	88953754	Scrambled p53 Motif	2515.35	2432	2473.67	41.6712	1603.3	1900.76	1752.03	148.73	0.708271	0.0202851	Yes
cagagaacttccaactcactcagctggttgtgcacaggggTTGAAGCCCATTCAACccacggtgaaaaattccatcccttaacacatgcacagta	chr12	90628376	90628470	Scrambled p53 Motif	1498.98	1721.2	1610.09	111.11	916.172	1017.16	966.665	50.4922	0.600378	0.000770021	Yes
gcgccaggccagcccaggagccgtgggctggtgggactgaTCGCCAGGGTAAGTAAccccgttcggcaaagcttgtggacagcaggaatgaatga	chr12	9108852	9108946	Scrambled p53 Motif	7904.5	7702.72	7803.61	100.893	5941.1	6852.99	6397.05	455.948	0.819755	0.152394	No
ttttgtcacctcttcccaagccccttatgatcttaacaggTTGCCAACCTAGCGATcagagcatattcatgaattatctaaagaattccattgtt	chr12	92296834	92296928	Scrambled p53 Motif	451.582	373.002	412.292	39.2897	342.786	265.756	304.271	38.5149	0.737998	0.156	No
cggaatttgtatgacctcccattataagttactcagactaATGTTCCAACGGGAACcaaattctgaaaaatctctacccccttcaaaaaaaacct	chr12	93156719	93156813	Scrambled p53 Motif	245.875	242.676	244.275	1.59927	308.507	230.681	269.594	38.9128	1.10365	0.627573	No
caagctcaaaatttggactgctccatgaaatcctttctgaATCCAGCTCAAGAAGTtttcccctgcctctgaactttcatctacatcattcaatg	chr12	93178385	93178479	Scrambled p53 Motif	1430.82	1530.21	1480.51	49.6938	1023.68	1273.47	1148.58	124.894	0.775796	0.146371	No
aacttgtaagtctctcagtctttgctaaggagctctatgtATGCATGCGTGGCATTctttaacactcagccaggcagttttcaactctgacttag	chr12	93367565	93367659	Scrambled p53 Motif	5974.63	5908.11	5941.37	33.2589	5267.99	5400.1	5334.05	66.0567	0.89778	0.278941	No
ggcatgcactatgggctggggcttgtctagttctgtccagTGCCATGAGGCAGACGtaggacaagtgatttggaatacacacacacacacacaca	chr13	115109631	115109725	Scrambled p53 Motif	2786.17	3014.73	2900.45	114.276	2038.02	2536.15	2287.08	249.065	0.788527	0.177882	No
ctcccgccgaaactacccttcccgcctttgccgtgccctgCGCAACAGACATTTACcttgtactgtaatggacagcctctcccttcccacctaat	chr13	23973568	23973662	Scrambled p53 Motif	576.345	582.722	579.533	3.18873	327.204	381.771	354.488	27.2833	0.611678	0.00102022	Yes
agaaggcagctttgtccaagttctatttcctcattttatgGATGCTCTTCATCGATtcagtagcacccttgtctgagcagcacgtgcccttgtga	chr13	32739986	32740080	Scrambled p53 Motif	1320.05	1203.64	1261.85	58.2056	962.916	1032	997.456	34.5401	0.790472	0.0808768	No
tttacatcagatacttttgcacagagggaacctgcccaggTGCCTGGATGTCTGGCccataactgactggatcctgatatgcacatggggggaag	chr13	48640842	48640936	Scrambled p53 Motif	3909.04	4387.64	4148.34	239.301	3895.29	4064.58	3979.94	84.6448	0.959404	0.749159	No
atatcatatgcttttttgcacatgagggaacctgtccaggTGTTCGCCGGTGAGCTccacaaaggactggagcccaacatacgcactgggggaag	chr13	48646559	48646653	Scrambled p53 Motif	4071.54	4264.06	4167.8	96.2603	2965.1	4234.56	3599.83	634.73	0.863724	0.521652	No
gtaaggacctcccctcctgcgggcgcggctaccccagcagTGCACGTTGGGCGCTTccgcccagttgacgccaggccaagttttacgggaggaat	chr13	51103618	51103712	Scrambled p53 Motif	5038.6	5312.66	5175.63	137.027	4904.95	4188.69	4546.82	358.13	0.878505	0.378899	No
aggaagtgagctttcttctaaaaacctcactggcccaagaAACCCGAAGCTGCAAGctacaattcaatgacttagaagtattttcttattctaaa	chr13	51305712	51305806	Scrambled p53 Motif	2522.04	2714.38	2618.21	96.1681	2313.8	2298.72	2306.26	7.54108	0.880855	0.273067	No
aactctacaatgctctggaaactttgcttctaccatgaggCAAAACCACGAACGCActattggaggatgagagaactaggtagtagagatgactt	chr13	80366992	80367086	Scrambled p53 Motif	5470.71	5131.4	5301.05	169.655	4163.29	4762.02	4462.65	299.367	0.841843	0.223	No
aacagcctgcaggcacagacaagggaacttgcataggggACGTTGTGATACCCGCAccacagcctcacaaataggaaaggctacacaggtaactt	chr13	84515908	84516002	Scrambled p53 Motif	3085	3028.96	3056.98	28.0196	2330.94	2638.67	2484.81	153.865	0.812832	0.117661	No
catgcccacagcctcacaaataggaaaggctacacaggtaCTGGGCCCACTTACAActgtagtggaaaattccattccctgatacatgagcagta	chr13	84515959	84516053	Scrambled p53 Motif	6586.27	7124.49	6855.38	269.107	6604.85	5633.48	6119.17	485.685	0.892608	0.45482	No
ctattccctaataaggaaagaaatgtggactggggttgtaATGAGCCGCTGGCATActaggcatattcagacaagctgcggtgcagcacaggcaa	chr14	103710519	103710613	Scrambled p53 Motif	1938.39	2020.05	1979.22	40.8304	1642.25	1836.01	1739.13	96.877	0.878694	0.324932	No
cgcctggcccaatgctccatggttcagtgggttttgatagTGTGCCTTCCAAGGAGcagcaccaccgcagttagggtggtgaacagccccatttt	chr14	105820730	105820824	Scrambled p53 Motif	9422.96	10045.6	9734.28	311.314	6812.08	8104.88	7458.48	646.397	0.766208	0.086564	No
tacagttacccatgctgtaaacaaccctttccgcacactgCTGCGACCACAGTAACctagacatgccttgtgccataagggatagccttcccctt	chr14	21220243	21220337	Scrambled p53 Motif	2859.81	2932.34	2896.07	36.2609	2457.15	2188.1	2322.63	134.524	0.801991	0.0886195	No
cagccccaagaggatggagtgactctgagtcatgccgagCTCTGAATTGCTAGTTGgctccagcagtgtgcatttatggcaaggtgaaaaataca	chr14	23006053	23006147	Scrambled p53 Motif	4941.23	5239.26	5090.24	149.014	3564.97	3837.95	3701.46	136.488	0.727167	0.00578789	Yes
ttccttacaataggtcagctttcctgcaaaccacattgagAGTACGATAGCGCCAAagggcttggtaagaactgttagaggccagaaaggggaca	chr14	24101178	24101272	Scrambled p53 Motif	2964.49	3303.84	3134.17	169.673	2753.19	2614.39	2683.79	69.4008	0.856301	0.238	No
gggtactcctgtttgagcctaaactctgctaggattcagtCTCATAAGTCCGGGGTctgaccacccaggcctgcttttacgagggattctatggg	chr14	24139856	24139950	Scrambled p53 Motif	6964.22	6138.81	6551.51	412.705	5652.85	5788.62	5720.73	67.8874	0.873193	0.305898	No
tactgagcatgtgctagaggacaggatttttccattgcggATTGCAGCGGGTTACGcacctgtgtagcctttcttatctgtgcagctgtggacat	chr14	32490262	32490356	Scrambled p53 Motif	5219.97	4897.71	5058.84	161.127	4314.42	5706.33	5010.38	695.953	0.99042	0.963362	No
tagcatctgagcttgaattatctccatcactgagcctcagTACGTTGGAGTTGTACctgctgaatgtctgccctgtatctgtgatgagttggtgg	chr14	32814663	32814757	Scrambled p53 Motif	7085.94	7203.13	7144.53	58.5995	5613.89	5938.36	5776.13	162.234	0.808468	0.0451	Yes
ataagaactacaaatagtagagtttgactttcctctggggGTGCCGAACGACATCTacagaaaggggcaaagtggcagagtttgacctggatatg	chr14	34767100	34767194	Scrambled p53 Motif	2802	2737.6	2769.8	32.2005	2712.68	2537.5	2625.09	87.5922	0.947755	0.627239	No
gaaaaaagttttcgctgactgagtcaacaatgactcctaaATTCAGCTTATGTTGGaactcttaactacctgaaattgaaatgcgaagctcatta	chr14	51067072	51067166	Scrambled p53 Motif	4686.22	4514.22	4600.22	85.9999	3857.9	4382.95	4120.42	262.526	0.8957	0.412032	No
gatgactggactccactccacgtatctcattctccagaagTCCAGATCGTGTGTCGttttgtggcaatcacatggtggtcatagagagcaagtag	chr14	51590296	51590390	Scrambled p53 Motif	6555.24	6335.04	6445.14	110.096	5581.17	5487.79	5534.48	46.691	0.858706	0.133	No
ctctaataagaaaggaacaaaaaatctcactactgcccaGGATTTCGGAAGGACCTGgagagcgagccacgctgtctttgactctgaggggcact	chr14	51862040	51862134	Scrambled p53 Motif	2398.49	2273.22	2335.85	62.6395	1794.95	1950.67	1872.81	77.8624	0.801767	0.0758598	No
acatgccacagccatatagataagaaagcctgcacaggtgGACCATGTCGCACTACccgcaatggaaaattccattccctgacacatgtgcagta	chr14	57133143	57133237	Scrambled p53 Motif	5647.81	5223.53	5435.67	212.143	5643.5	5134.35	5388.92	254.574	0.9914	0.948366	No
cctctttccgccctgccctccactaacaacactgaggagcGTGCACCAGAGACCCTccacctggtaggaaaggaagaaattagaacaatgggagc	chr14	70179976	70180070	Scrambled p53 Motif	2658.98	2440.99	2549.98	108.992	2856.03	2703.42	2779.73	76.3011	1.0901	0.488851	No
gctcaagtatcattgttattatgcttgagtggttgaaatgTAAGCGCACGTTAACTctcagtgggaacattgatgctaagattgccttgtagctg	chr14	70477965	70478059	Scrambled p53 Motif	6107.91	5690.9	5899.41	208.506	4467.12	4969.77	4718.44	251.325	0.799816	0.0901119	No
attcctggtggccccaccccatcccccaatgtatatgtggCCAGGCGAGCATCAACctggtagtattggaaataggtagtattggaaaaggcagc	chr14	71331900	71331994	Scrambled p53 Motif	2283.47	2426.76	2355.11	71.6457	2008.41	2231.27	2119.84	111.429	0.900101	0.424978	No
acagcctgcaggcacagataagggaaattgcacagggggAAGTTGCACTAGTTCGCtcacagccgcacagataagaaaggctacacaggtgactt	chr14	72240791	72240885	Scrambled p53 Motif	3343.65	3230.44	3287.04	56.6067	3130.26	3085.2	3107.73	22.5298	0.945447	0.582958	No
catgctcacagccgcacagataagaaaggctacacaggtgGATCCGTCACTCAGACcctcagtggaaaattccatcccctgagacatgtgcagta	chr14	72240842	72240936	Scrambled p53 Motif	5430.54	5213.04	5321.79	108.751	4794.32	4558.32	4676.32	118.002	0.878712	0.23805	No
ccttactgcacatgtgttgaggtggaatttttcattgcagTAAAGGCGGCTTCGGTcacctgtttagcctttcttatctgtgtggctgtgggcat	chr14	79507186	79507280	Scrambled p53 Motif	5556.52	5314.9	5435.71	120.809	4248.98	4401.83	4325.41	76.4254	0.795739	0.0306	Yes
atgccttttctcttactccctcaaactagatcatgttcagAAACTATATATTACGGtagtacaagtttattttgctacaaagccaaatagaaatt	chr14	79626125	79626219	Scrambled p53 Motif	3668.04	3659.61	3663.82	4.2102	2960.42	3127.02	3043.72	83.2972	0.830749	0.0862114	No
cttcatgacatccgttccaaagaaatcccacctgctactgTGCGATTCACTGGGTCcttccccacataccagcctcccaggcatgtctccaaggg	chr14	89895288	89895382	Scrambled p53 Motif	1373.61	1322.73	1348.17	25.4385	1148.33	1324.73	1236.53	88.2002	0.917191	0.546177	No
tataaatacccactgctgacattcacacattcccagcttAGTGTGACGACCAGGCTCaggagtcatttacagcctgaacctaataggcatctaat	chr15	21926187	21926281	Scrambled p53 Motif	6913.09	7361.92	7137.51	224.415	6015.89	6438.85	6227.37	211.479	0.872485	0.251	No
cccccttttcctttttctcttttttctttctgcctttgttCAGAACCCGTGCGGCTcacagtagcaggcttatcagtaccagctcacattccttt	chr15	25104014	25104108	Scrambled p53 Motif	4998.44	5250.49	5124.46	126.028	3806.48	3759.7	3783.09	23.3875	0.738241	0.00300684	Yes
aaccatcattccaggactggaaaacagccaaaagcagacaCAAGTTGACTATGGGTttacttaaggaaaaaacccctgcatgagaaatggcattt	chr15	29983367	29983461	Scrambled p53 Motif	1144.78	1195.4	1170.09	25.3134	1059.52	882.255	970.887	88.6318	0.829754	0.241	No
catgcccacagctacacaggtaagaaagtctacacaggtgATACATCGCAGTCGCCctgccatggaaaatttcatcccctgacacatgcgcagta	chr15	31443010	31443104	Scrambled p53 Motif	2994.92	3347.28	3171.1	176.179	3906.2	3098.69	3502.44	403.756	1.10449	0.586	No
gcagaagactctggacgggcatgactgtcaaattatccagGACCATACACGCGTAActgaatcctagggagaacatagctgaggcccaagctgca	chr15	33437890	33437984	Scrambled p53 Motif	1599.4	1700.98	1650.19	50.7886	1428.79	1609.37	1519.08	90.2908	0.92055	0.547622	No
cagaggagcagagcaagtgtcaccaaccgtgcatggatggATATTGATGCGTGCACagggaaatctgagaagccaggcacgtctagctggcagag	chr15	35024780	35024874	Scrambled p53 Motif	5243.7	5850.44	5547.07	303.369	4062.01	4953.58	4507.79	445.786	0.812644	0.232	No
aaaaggcttctttacgaggcataaagaaaatgaatgtaaaTACTCATCTAAGTAAGtcagaaattctccaacatgctacttcatctattcaaaaa	chr15	35800595	35800689	Scrambled p53 Motif	1696.78	1972.87	1834.82	138.044	1224.68	1581.04	1402.86	178.183	0.764577	0.185252	No
gaaaggaatgtgagctggtactgataacgctggtactgtgTGGCGGTCGTCATGATaataaaggcagaaaggaagaaaaaagagaaaaaggaaaa	chr15	42963814	42963908	Scrambled p53 Motif	912.292	939.995	926.144	13.8515	777.5	658.319	717.909	59.5905	0.77516	0.0943681	No
aaaggaggggttaggagtggtctgtccactatagtataagATCGTTATTGGCGGCAttggccatgtcagggcacaacaagagtgggagggttgtt	chr15	49917997	49918091	Scrambled p53 Motif	2764.26	2899.38	2831.82	67.5581	1891.55	2190.8	2041.18	149.623	0.7208	0.0203	Yes
tattgtggttcaatgggaatgaatgggtgagtcaggatagGGATAATCAAGATTCGttaggactagatggtttgaataatttgaacaggctcagg	chr15	52156836	52156930	Scrambled p53 Motif	1181.9	971.453	1076.68	105.224	1129.63	1243.79	1186.71	57.0785	1.1022	0.569497	No
tgatcctcccatctcagcatcccaagagctgggactatagCCGTCAAGCCAAATCGccagctaattttttttttaagtttttttgtagagatggg	chr15	52955920	52956014	Scrambled p53 Motif	6902.75	6813.65	6858.2	44.5462	5096.6	5522.86	5309.73	213.133	0.774216	0.0221	Yes
taggaaaaggctgtcttaatttgcctttccctgagaactaATAATGGATCACAGACttctctaggtttttgaacacatttcctttccatgaaatg	chr15	56497472	56497566	Scrambled p53 Motif	7143.14	7347.69	7245.42	102.274	5038.95	6477.97	5758.46	719.51	0.794772	0.211642	No
gagagacacccagggatctgctcacaccacccatctccagAGTATGTGCTACAGAGcctggaaagccacctgaaccctggacagctccgcctgac	chr15	61201214	61201308	Scrambled p53 Motif	1374.83	1251.58	1313.2	61.6246	1327.52	982.082	1154.8	172.716	0.879375	0.536729	No
gataataataacatttccaaataaggaaaaggcataggctCAACACGCGTGGAGATctgggcatgtccaagcatatctaggcagactagaaacta	chr15	62554928	62555022	Scrambled p53 Motif	2665.06	3427.42	3046.24	381.182	8684.94	5962.64	7323.79	1361.15	2.4042	0.000696	Yes
atcaatatggatgaatctgtctgcggccataccaccctgaGCACTACAGTCTTCAAcaatatggatgaatctcaccaaaacaatattgagtgaaa	chr15	63720679	63720773	Scrambled p53 Motif	2937.71	2828.22	2882.97	54.745	2440.01	2710.17	2575.09	135.08	0.893207	0.373975	No
gggagccccagcctgctacccatcgttcttgcaacactggTGCCAAGTTGCAGAGAttgctcatctgcagttgggcggtaagatgaactgcctca	chr15	71656574	71656668	Scrambled p53 Motif	5260.13	5933.58	5596.86	336.723	4783.42	5120.86	4952.14	168.721	0.884807	0.37	No
ttactgcacatgtgtcaggagacgggattttccattgtggGAGTGCACGTTGTAGCcacctgtgtagcctttcttatctgtgtggctgtggacat	chr15	73458253	73458347	Scrambled p53 Motif	5464.02	5096.95	5280.48	183.535	4404.79	4366.76	4385.78	19.0176	0.830564	0.0946	No
ataggagtggtccctctgctacagcacaaggcgtgttcggGGTTAAAGCTCGTGACccgggcacaacaagagcgggagggctgctcacaggctag	chr15	80295647	80295741	Scrambled p53 Motif	3809.84	3924.76	3867.3	57.4609	3226.86	3611.31	3419.09	192.226	0.884101	0.335955	No
ctgggctggggttgccctgcagccctgtggggatgtcaagGCGCCATCCTCGGTGAccctgttgccactttactggggacatacctgagtggagg	chr15	85433513	85433607	Scrambled p53 Motif	13166.5	13216.1	13191.3	24.8224	9909.62	12092.6	11001.1	1091.47	0.833967	0.26002	No
ctgccgtccagcgagccaataggcgggcagtcggagccggGTCGTGCGCTATGCCGgggagctgccggctttccggacgccacgtgcagaccgga	chr15	89164499	89164593	Scrambled p53 Motif	6389.09	6395.71	6392.4	3.31218	5300.71	5619.99	5460.35	159.641	0.854194	0.139498	No
tggctttgctcactcttgaatccctgccatggtcatgagaGATAAGCGTCGACGCCctactggaggatgacagacacatggaacaaagccaaatt	chr16	13547325	13547419	Scrambled p53 Motif	2748.44	2734.6	2741.52	6.92013	2320.04	4331.69	3325.86	1005.83	1.21314	0.553692	No
gaattgaaccaatggcatcatctaatggatggagataacaTTTACGTATCGCGTGAttggagtacctgctgtcacgccaagctctgtgcagggcc	chr16	17609379	17609473	Scrambled p53 Motif	3176.29	3468.62	3322.45	146.167	3561.85	3166.14	3364	197.859	1.0125	0.933	No
tgtccccttctccacccgcaaagagagcaatgacaaaaatTGTACAGCAAATCCACcctcaaagacttgtagttttacttaggcttcaaaaatac	chr16	20877232	20877326	Scrambled p53 Motif	1928.65	1691.24	1809.95	118.706	1425.68	1295.05	1360.37	65.3113	0.751604	0.0562293	No
tactgcacatgtgtcagggaatggaattttccattgcaggTAGGGTGACTGGACCTcacctgtgtagcctttcttatctgtgcagctgtggacat	chr16	25565186	25565280	Scrambled p53 Motif	7090.2	7294.51	7192.35	102.158	5483.01	6839.5	6161.26	678.246	0.85664	0.363	No
aagtcacctgtgtagcctttcttatctgtgcagctgtggCCGGAAGTTAAATGCCTccccctgtgcaagtttctttatctgtgtctgcaggcagt	chr16	25565238	25565332	Scrambled p53 Motif	2155.05	2067.24	2111.15	43.907	1427.23	1989.8	1708.52	281.281	0.809283	0.32858	No
gtgacttggccctttggcaacctggctctcattctccaggAGTGTCGGGCATTCCGcctcatggtgaaggcaggggagcaagagaacagtggaga	chr16	31285209	31285303	Scrambled p53 Motif	5254.66	5306.67	5280.66	26.0047	5077.9	4204.88	4641.39	436.512	0.878941	0.41	No
tgacacgctatctaatttatgctgagagcacagctagggaGATCAACGCCAGGCCTggcttttacctactgagctggacaagattgtggaagtga	chr16	4190834	4190928	Scrambled p53 Motif	1345.01	1447.07	1396.04	51.0306	1000.31	1116.98	1058.65	58.3366	0.758323	0.0453	Yes
gtcttggagaaactaacaaatgatttagagcaggagagtaTCACAGGCATCTATGAatttttgaaaatcattcacattccagtgtggaaaaatga	chr16	61967300	61967394	Scrambled p53 Motif	3811.06	3736.01	3773.53	37.5218	2944.84	3597.82	3271.33	326.491	0.866914	0.377643	No
caagcaaacagctgccatctccgctggtggaggcaaacgTTCGTCCACCGTGAGATcgccggctccgtgcctgcgggggaagggtcaaccgcaag	chr16	62068812	62068906	Scrambled p53 Motif	8549.62	8170.84	8360.23	189.388	7891.86	7890.38	7891.12	0.73689	0.943888	0.569	No
cttcatccagtcttgacagaagctagacgactccatgaggATTGCAATAGCATGCTcctcatggcaatgacttgcctccaagcaggggtaatatg	chr16	65133637	65133731	Scrambled p53 Motif	6132.87	5858.68	5995.77	137.094	4967.27	4687.82	4827.55	139.725	0.805159	0.0523963	No
ttactgtgcatgtgtcaggcaacagaattttccattgcgaTAGTGGCGAGCTGACTctcctgtgtaggctttcttatctgtgtagctgtaggcat	chr16	65803110	65803204	Scrambled p53 Motif	3739.85	3791.44	3765.64	25.7944	3072.61	3546.56	3309.58	236.977	0.878889	0.351055	No
gatgaaattgttttcacagagtttcaaattgagcaggattGCTTCCTAAATAATTGcagggcctgaatctctatctcattctcagatttctacct	chr16	68970922	68971016	Scrambled p53 Motif	5680.07	5519.38	5599.73	80.3431	4308.19	4419.37	4363.78	55.5898	0.779285	0.0122013	Yes
ggagttggtgcaatggtctgattgcagggaggtatctttCAATAGGCCGGCATCGCccctgggtgcatatcctatgtgagcagctctcctcctgg	chr16	74465365	74465459	Scrambled p53 Motif	3637	4122.5	3879.75	242.75	2574.01	3212	2893.01	318.998	0.745669	0.112046	No
ctcctgcctaaacagctcttcctgcctttgccgtgccctgACCACCGAGCATTAACcttgtaccataatggacagcctctcccttcccatctaat	chr16	78025712	78025806	Scrambled p53 Motif	338.382	384.986	361.684	23.3021	243.066	326.461	284.764	41.6977	0.787328	0.269215	No
aattaggcaggaagggagaggctgtctgttatggtacaagCGGTGTCATTGAGGTTcagggcacggcaaaggcgggaagggtagtttcattggga	chr16	83159994	83160088	Scrambled p53 Motif	1151.47	1154.96	1153.22	1.74305	998.753	851.228	924.99	73.7622	0.802097	0.135006	No
atgattttgcagttccactggaaggctgaacatcactctgGACTTAAGGACATCGTtccattaatcatctccaaggctgcttgctacaaagaagc	chr16	89524997	89525091	Scrambled p53 Motif	2195.83	2115.93	2155.88	39.9526	1966.34	1823.87	1895.11	71.2376	0.879041	0.278	No
tcaaactgcaggcacagattagggaacttgcacagggtgATTGGCCGGCATCCATAcaacagccacatagataagaaaggctacacaggggactt	chr17	10109025	10109119	Scrambled p53 Motif	3155.59	3140.56	3148.08	7.51795	2193.83	2484.88	2339.36	145.528	0.743107	0.021795	Yes
catgccaacagccacatagataagaaaggctacacaggggATCTTGAACGGCCACCccacaatggaaaattccaccccctgacacatgcgcagta	chr17	10109076	10109170	Scrambled p53 Motif	3077.08	3444.65	3260.87	183.784	5595.2	3823.11	4709.15	886.044	1.44414	0.127938	No
gagagacagccaaatgccaaccagtcattgtgcacaggggCGGCAAGCATCATCTTccaaagtgaaaattccatcccttaacacatgtgcaggaa	chr17	13078613	13078707	Scrambled p53 Motif	2500.13	2750.33	2625.23	125.099	2020.88	1652.54	1836.71	184.167	0.699638	0.0353595	Yes
gctcagctcaggcccagccaggtccatcactggaattcagTTCTGAACGCAAGCTTtggagtagatgagaaccccacaggagccagagcagcccg	chr17	15867210	15867304	Scrambled p53 Motif	2055.24	1972.87	2014.06	41.1887	1824.55	1795.54	1810.05	14.508	0.898707	0.326417	No
gggagccataggtctgttgtacaaggaatttgctttctaaAATGCACATCAGTTTGcctaaggtccctgttggagcactaagaggtgacacaggc	chr17	17093022	17093116	Scrambled p53 Motif	5998.97	7027.12	6513.05	514.072	4555.93	5852.02	5203.98	648.046	0.799008	0.265491	No
ccatttttaaataaggaaaggaatgtgagctggggccgtaAATGCGTGTCGGGCTCagtaaaatcagaaagaaggaaaaggagaagaaaggcggg	chr17	19890262	19890356	Scrambled p53 Motif	136.327	65.912	101.119	35.2072	148.021	120.062	134.042	13.9794	1.32558	0.465859	No
ctataatagaaactatagaaggagaggggactgtcttaggCGTGCCTAAAAGCAGTccagattatttcatagcccatagcaccgaacataccaat	chr17	31910670	31910764	Scrambled p53 Motif	777.183	587.965	682.574	94.6088	813.337	798.616	805.977	7.36009	1.18079	0.405	No
taaccaaggcctatctcattttttccctaagtctgtccagACGATCCGTTAAAGCCccaggcatgtcccagcttgcagcctatgccccttcctta	chr17	37203081	37203175	Scrambled p53 Motif	1572.02	1569.16	1570.59	1.42987	1385.17	1327.43	1356.3	28.8676	0.863562	0.186116	No
ttttccctaagtctgtccagacatgcctgaacatgcccagCCTGCAGTCCTGTACGagcctatgccccttccttatttggaaatgttattgcctt	chr17	37203101	37203195	Scrambled p53 Motif	14867.5	34735.6	24801.6	9934.06	168115	95685.6	131900	36214.5	5.31821	0.000326	Yes
taatcccagcgtgtgggaggcacagaccggaaacttgagaAGTCGCAAATGACCAAagcctggctcttgatgctagttcctgacttcttgaggga	chr17	39777502	39777596	Scrambled p53 Motif	4904.1	5301.42	5102.76	198.66	4185.1	4551.57	4368.34	183.237	0.856073	0.224384	No
agctggggcaaaggaccagagataaggactcagaaagacaGCTATATAAAATCGCAccggcgccaggatctacctacctttaaacatctattcat	chr17	48449061	48449155	Scrambled p53 Motif	1678.52	1465.79	1572.16	106.363	1449.05	1609.37	1529.21	80.163	0.972684	0.860355	No
gcctcctgcgtctgtgtctggagacgcagctgactccctgCCAGGAATAACCACGCagctgttcctgcagaggaagcagcaggaactggggaagg	chr17	49031743	49031837	Scrambled p53 Motif	11202.5	12170.5	11686.5	483.997	8674.03	10098.7	9386.38	712.344	0.803181	0.144	No
ggcatgcactatgggctggggcttgtctagttctgtccagAGAACCCTGGGCAGCAtaggacagctggtttggaatacataaatgtgtatatata	chr17	51694276	51694370	Scrambled p53 Motif	2336.42	2467.96	2402.19	65.7691	1636.02	2030.27	1833.14	197.122	0.763115	0.115702	No
ggggttgcagatgtgcaaggcctgaatcacatcacccagaAACCGAGCGTCGCAACccactccctacttatgttgccctggcacgggcgacacct	chr17	54794997	54795091	Scrambled p53 Motif	3921.82	4017.64	3969.73	47.9076	2817.07	3565.44	3191.26	374.185	0.803899	0.22	No
gaagttggccctgctccatgtgccacccatcctgcatcagGCGACTGGCTGGCCATccttgtcatggtgatggcagaggtgcaagagagaacaag	chr17	55601448	55601542	Scrambled p53 Motif	7391.45	7480.26	7435.86	44.4058	5719.84	6182.53	5951.19	231.344	0.800336	0.0479827	Yes
acagcttgcaggcacagataagggaacttgcacagggggTGACCAAGGCTGATCTCccacagctgcacagataagaaaggctatgcagggcgggg	chr17	60221102	60221196	Scrambled p53 Motif	5075.73	4816.07	4945.9	129.829	3578.99	3949.91	3764.45	185.461	0.761126	0.028	Yes
attccgtctcaaacaaacaaacaaaaaagctatacaggtgTGTACACGCCTAGCACccacaatggaaaattccatcccctgacacatgcgcagta	chr17	60221469	60221563	Scrambled p53 Motif	1620.09	1776.63	1698.36	78.2669	3335.93	2135.49	2735.71	600.219	1.61079	0.0725277	No
ttcaggctagataactggtccatgataagtctgaaaagaaCGTGGCACAATCTGACctgcctaactccattatgaaatctgtggcttccagggac	chr17	66694087	66694181	Scrambled p53 Motif	6159.65	5663.19	5911.42	248.228	4914.3	5307.02	5110.66	196.362	0.864541	0.252521	No
ggtggcgctggcggccacaggctgcacaagataatcctctGAGGACCTACGTCAATcctgtgcccaaaggacacagctgtgaaacctttctgaag	chr17	67603472	67603566	Scrambled p53 Motif	7432.84	8427.75	7930.29	497.456	6502.02	6933.93	6717.98	215.957	0.847128	0.23	No
ggcatgcagtatgggctggggcttgtctagttctgtccagGTGACTGGCGGACACAtaggacaagtgatttggaacacacacacacacacacaca	chr17	81185685	81185779	Scrambled p53 Motif	2175.75	2416.27	2296.01	120.264	2033.34	2090.97	2062.16	28.8153	0.898148	0.403	No
cacgcgcatatgcacatatacatccctgatctcccttcagCGCATCATGGGCTTATtgaccacacagtaactcactgttctgtacatacagaaag	chr18	10209501	10209595	Scrambled p53 Motif	1417.43	1397.63	1407.53	9.89813	1071.98	1203.32	1137.65	65.6684	0.80826	0.108	No
gacttagctctgctccacatggtctctcaagcttcagcagTGGATGTCTTCCTGGGtctcatggtggaagctgccaaagaaaaactgcaccagac	chr18	20857488	20857582	Scrambled p53 Motif	1144.17	990.178	1067.17	76.9954	754.128	818.852	786.49	32.3617	0.736984	0.0475631	Yes
aaagaactgcaggcacagataagggaacttgcatgagggCTTGCAGCTAACCGTGAccacagctgcacagataagaaagactacacagattactt	chr18	23113262	23113356	Scrambled p53 Motif	1993.78	1907.7	1950.74	43.0359	1509.81	1836.01	1672.91	163.097	0.857578	0.34425	No
catgcccacagctgcacagataagaaagactacacagattCCAACACAGCTCTGTGccacaatggaaaattccatcccctgacacatgcgcattg	chr18	23113313	23113407	Scrambled p53 Motif	3556.05	3992.17	3774.11	218.059	4541.91	4088.86	4315.39	226.523	1.14342	0.350463	No
ccaagcctatggctccaccttttcccccagcgtgcatgtgGCCTCATGTACAGAGAccctgggcagttccctcatctgtacaaaagcatctgatg	chr18	31140810	31140904	Scrambled p53 Motif	1850.75	1833.55	1842.15	8.60086	1511.37	1401.63	1456.5	54.8734	0.79065	0.0446521	Yes
aagtctcttacatagcctttcctatatctggggctgtggTGTCACACCGGAAGATCatccctgtgcaagttcctttcttttccgagttctgtgcc	chr18	37796093	37796187	Scrambled p53 Motif	1329.79	1638.81	1484.3	154.51	1717.04	1049.53	1383.29	333.755	0.931945	0.812051	No
cggagggagctaagctctgtctagggctcttgaggacaggGGGCACTCACGATTCCctttaaatcctggcatggcccagagcagggcacctgggc	chr18	45856522	45856616	Scrambled p53 Motif	9833.77	9529.53	9681.65	152.119	8011.83	10179.7	9095.75	1083.91	0.939483	0.722	No
tcctctgatacgtggttcaagtccggagacaacttgcatgTTCAGCAGCTGCTCGGctgagcccagccttgacccccaggctgtcctggggcatc	chr18	53750996	53751090	Scrambled p53 Motif	6351.35	6394.21	6372.78	21.4298	5149.57	6123.18	5636.38	486.801	0.884445	0.414	No
ttcctggtggctccaccccattaccccagtgcacatgtggCAACGTGGAACCCGCGcatagatagtattgaaaaaggcaacattcaagaggctaa	chr18	56856431	56856525	Scrambled p53 Motif	2299.29	2399.05	2349.17	49.8774	2441.57	1865.69	2153.63	287.941	0.916761	0.64257	No
aactttggtttgtcagcctgtgggttgggaaagtcaggagGTCCATAGAACCCCGGtcagtgttgggggggtaaaatagaagacctctctgcaaa	chr18	71360521	71360615	Scrambled p53 Motif	3265.14	3385.48	3325.31	60.1695	2879.4	2722.31	2800.85	78.5439	0.842284	0.124022	No
tgcccttctgcgctgagacatgtcacagctggaaacatgTTGGTAACGTCTTGGTTcttttacctccctgagagatgggaccacatgtcaacaaa	chr18	72530921	72531015	Scrambled p53 Motif	5415.33	5969.53	5692.43	277.102	4632.28	4515.15	4573.72	58.5643	0.803473	0.0745497	No
cacatattcctagcagagacatgttctttgtcatggtgtgGACTACACATGTTCCGcctgtttggtggctggccctctccgaacggattcccctc	chr18	74684246	74684340	Scrambled p53 Motif	1820.32	1883.74	1852.03	31.7057	1530.07	1633.66	1581.86	51.7931	0.854124	0.179804	No
ttcctgatggctccgcccagttccctcagggcacatgtggCCCAGATCGGCAAGCGcataggtagtattggaaaagacaacattccattggttaa	chr18	7728472	7728566	Scrambled p53 Motif	3193.33	3026.71	3110.02	83.3086	3041.44	2644.07	2842.76	198.687	0.914064	0.526566	No
cccattcccccagtgcatgtgggcctccagtccactgtggCAGCGGGAAACCCTGCcccctgggcaggttctcttttctgcacaaaacatctggt	chr18	7733813	7733907	Scrambled p53 Motif	6322.75	6138.06	6230.4	92.3471	4780.3	4710.76	4745.53	34.7712	0.761673	0.00505887	Yes
cgtgttcagggtttgcagaacatgttggatcatgtaggagATCGCAGGCTTACGAGtggagccctgacatagctcctacgtgccatgttaggcag	chr19	15757561	15757655	Scrambled p53 Motif	8789.41	9774.45	9281.93	492.522	13131.8	10584.4	11858.1	1273.72	1.27755	0.169981	No
actgcctaacatggcgtgtaggagctatgtcagggttccaACCGTTACCAGCTTGGctcctacacgatccaacatgttccgcaacccctgagcac	chr19	16003598	16003692	Scrambled p53 Motif	5019.13	5013.81	5016.47	2.66061	4153.94	4469.28	4311.61	157.673	0.859492	0.179	No
ctcaaaacgggggcgcgggggctggagttggcagagctctCAGCCGTATGGGCTCTctgagcaggaggaattccgggcggccaaagggttttatg	chr19	18475759	18475853	Scrambled p53 Motif	4577.28	4826.56	4701.92	124.636	3167.65	3492.6	3330.12	162.474	0.708248	0.00451558	Yes
gcagccttgtggccgaagggctgggactggccatgagattATTCGGCTATGCACCAtcagccaggcgcgcgcagctctgccccttcctccagtga	chr19	19887419	19887513	Scrambled p53 Motif	1251.89	1094.29	1173.09	78.801	1234.03	1242.44	1238.24	4.20708	1.05553	0.697	No
ttcaaccaatcaaatgttgccttttccgatactacctatgCCGGTGTTTCGCAGGCccacctgtgttctaggagaatgggtggagccaccaggaa	chr19	28973193	28973287	Scrambled p53 Motif	1936.57	1781.12	1858.84	77.7222	1537.86	1831.96	1684.91	147.05	0.906429	0.54	No
cttcactgtggctggatatgacttcacacccaaccaacgtATGTCCACGACGACTCcttaagtgattggtcaaatggttgcagtcaatctgttac	chr19	39266220	39266314	Scrambled p53 Motif	1440.56	1113.76	1277.16	163.397	1184.17	1149.36	1166.76	17.4041	0.913561	0.625	No
gatataaggtatgggctggaacatgcctgggcacattcacGCATGCGTACGTTCGCtagaacaagcactgaggttagagtataaatatatataat	chr19	42034680	42034774	Scrambled p53 Motif	5745.19	7348.44	6546.81	801.626	7907.44	7105.26	7506.35	401.091	1.14657	0.472765	No
cgcccccgcgtgacgctacggccccgcccgcccgccgcggTACAAACGGTGATGCCaggcgcgcgccgcgcccccccctacctccgcgccggggg	chr19	47734539	47734633	Scrambled p53 Motif	48.0794	23.968	36.0237	12.0557	56.0922	9.4431	32.7676	23.3245	0.909613	0.887	No
aaaacaataacatttccaaataaggaaagaagcctgggctAACTGGGCCGCAGAGTctgggcatgtctaggcctgtccggacaggccaggaaaca	chr19	53798472	53798566	Scrambled p53 Motif	4129.96	9249.4	6689.68	2559.72	34234.9	17828.6	26031.8	8203.18	3.89133	0.00297	Yes
agcttctgtgtatgaacactttgtgggtattatgctcatgTGGCGCTTTGAGACAGacgtagaactatgtgtcccattttgcaaaagtcttgatt	chr19	56112735	56112829	Scrambled p53 Motif	17962.2	16754.4	17358.3	603.925	13457.4	15235.8	14346.6	889.159	0.826498	0.165605	No
ggcatgcactatgggctggggcttgtctagttctgtccagTCCGGCGAACGTAAGGtaggacaagtgatttggaacacacacacacacacacaca	chr19	59108323	59108417	Scrambled p53 Motif	2364.41	2324.15	2344.28	20.1327	1634.46	1879.18	1756.82	122.357	0.749407	0.0358937	Yes
agatagtctctgaatgtaaagaaagcttggtcttgtctggCTGTTGCCGTTTGGCGcccctgagcggatgagacacaccccgtctcagcctattt	chr19	6577567	6577661	Scrambled p53 Motif	9360.28	9302.58	9331.43	28.8468	7454.03	7549.08	7501.56	47.5281	0.803902	0.0211935	Yes
gccatttccccttttaaaatgaaacaaaatcatctgaaaaAGTGTGTCCAGACACTtttataagttaagactgctcacagaactctgactcccag	chr2	100594611	100594705	Scrambled p53 Motif	2056.46	1948.9	2002.68	53.7813	1260.52	1844.1	1552.31	291.793	0.775116	0.281465	No
cattaggaggagattgtgtcagctgatctgccactgagagTGATCAGTGCCGGTTTtctgagacatagatttccttcatgtggaagattctggac	chr2	102320638	102320732	Scrambled p53 Motif	12386.8	12285.8	12336.3	50.4981	10219.7	10711.2	10465.4	245.745	0.848341	0.108	No
gtgtgtgtgtgtgtgtgtgtgtgtgtgtgtgttccaaatcTAGCTTCACTCGTCGTtccagcatgcctggacagaactagacaagccccagccca	chr2	114371732	114371826	Scrambled p53 Motif	4542.59	4374.91	4458.75	83.8421	4738.23	4670.29	4704.26	33.9719	1.05506	0.596599	No
catggccacagttgcacagataagagaggttacacaggtgCGCCGGGCCTCATTAAccgcaatggaaaattccatcccctgacacatatgcagta	chr2	123277571	123277665	Scrambled p53 Motif	3977.81	4458.05	4217.93	240.118	3621.06	3185.02	3403.04	218.02	0.806804	0.154288	No
aaccaagaaatctccctgcctttgctgaagagttctacgaTACTAGACTAACGATGctccaacaatgatgcaggcaatttacaactctgccttag	chr2	126208870	126208964	Scrambled p53 Motif	3962.6	3944.23	3953.42	9.18149	2949.51	3357.7	3153.61	204.091	0.797691	0.0893173	No
ggccacccagcaggctctcagcagatggtaactattttagGCCCGATGTGGTTACTcttgtgaccttctcagggtcacacagatggaaaacagga	chr2	132426634	132426728	Scrambled p53 Motif	6050.1	6549.26	6299.68	249.58	4789.65	5153.23	4971.44	181.793	0.789158	0.0572055	No
ttaccgtgtatgtgttaaggaatggaattttccactgtggGAGGAGGTATTATCTCcccctatgcaagttcccttatctgtgcaaaacatctgat	chr2	133300901	133300995	Scrambled p53 Motif	4837.16	5208.55	5022.85	185.695	9864.43	5145.14	7504.79	2359.65	1.49413	0.23799	No
catgcccacagctgcaaagataagaaaggctacacaggtgATACGTTACCCCGGACctgcaatggaaagttccattccctgacacatgtgcagta	chr2	135348489	135348583	Scrambled p53 Motif	3565.79	3603.44	3584.61	18.8247	3402.93	2967.83	3185.38	217.547	0.888625	0.384524	No
ttatgaaattctcattatatgtcacttacttgtgtcaccaCGCATGACTGACCTTGccagccctgcatacaaaatgagatcagaactccatttat	chr2	137133309	137133403	Scrambled p53 Motif	2574.38	2418.52	2496.45	77.9293	1977.25	2097.72	2037.48	60.2339	0.816152	0.0886836	No
acaatcctcccacctcagcttcaactagctgggactacagGGCGACCTACCAACTTccagctgatttttgtatttttttgtggtgacgagatttc	chr2	137789513	137789607	Scrambled p53 Motif	5344.12	5117.17	5230.64	113.476	3667.81	4134.73	3901.27	233.462	0.745848	0.0235569	Yes
acctagcagctctgttacaaaggatgctgaggttgctttgGTCACAGCTTATAGATgcactgttggatatgctggcttccagacagcagcacatt	chr2	144860111	144860205	Scrambled p53 Motif	6333.1	5872.16	6102.63	230.468	5299.15	5392.01	5345.58	46.4285	0.875947	0.244	No
ttactgcacatgtatcaggggatgaaattttccattgtggCCGGTGTGGGCTAAATcacctgtttagcctttattttctgtgtggctgtgagcat	chr2	147454892	147454986	Scrambled p53 Motif	4017.98	4149.46	4083.72	65.7402	3401.37	3280.8	3341.09	60.2824	0.818147	0.0580404	No
aagtcacctgtttagcctttattttctgtgtggctgtgaTCAGACGCGATTCAGGTccccctgtgcaaggtcccttatctatgcctgtagcttga	chr2	147454944	147455038	Scrambled p53 Motif	5493.23	5523.88	5508.55	15.3241	4217.82	4651.4	4434.61	216.79	0.805041	0.0733263	No
ccatgctataactaacccttcctgcccttgccgcgccctgATTAGATCCGAAGCCTcttacgccataacgcatagccttccccttcccgcctaga	chr2	153557860	153557954	Scrambled p53 Motif	199.621	206.724	203.172	3.55154	130.882	144.345	137.613	6.73139	0.677322	0.0196289	Yes
ttactgcgcatgtagcagggaatggaattttccatcatagTCGGAGAAATCGCTTGcacctgtgtaggctttcttatctgtgtggctgtgggaat	chr2	164810039	164810133	Scrambled p53 Motif	4720.91	4641.55	4681.23	39.68	4231.84	3804.22	4018.03	213.812	0.858328	0.221533	No
tataaatacccactgctgacattcacacattcccagcttGGTAATCCAAGGCTGCCGaggagtcattcagagcctgaacttaataggcatctaat	chr2	165848315	165848409	Scrambled p53 Motif	6486.46	6027.2	6256.83	229.63	5392.64	5266.55	5329.6	63.0441	0.851804	0.156749	No
ttccttctgcttcagcctcccgagtagctgggactacaggGCAACCCGGTCACCATctggcttaagatcagaacaattttttataaactaaacac	chr2	171078316	171078410	Scrambled p53 Motif	1727.82	1565.41	1646.61	81.2032	1422.56	1216.81	1319.69	102.875	0.801454	0.159873	No
aactagagtgaagtgagagagattacagtttcttctcagGGCGGCCAAAGTTTCGTctgaatactcagtgtgtttctgatgacttaatgttgatg	chr2	171178137	171178231	Scrambled p53 Motif	9866.02	9932.49	9899.26	33.2342	8465.25	8772.64	8618.94	153.697	0.870666	0.166339	No
ggccagagctggtgagcaggaaactgcccattagggtgtgTCGACCGTTAAATAGCtcacaggaatccagctgctggggtgtccaggaaacttgc	chr2	173989325	173989419	Scrambled p53 Motif	5603.99	5708.88	5656.44	52.4429	4460.89	4610.93	4535.91	75.0221	0.801902	0.027971	Yes
ttgtatagtggaaaatctgttgtccattgctggagttcaaAATGTGGCTGCGCTCGttgtcaaactggcagggcaggccttgcagaggcctcgag	chr2	178035029	178035123	Scrambled p53 Motif	4719.09	4956.13	4837.61	118.523	3747.27	3806.92	3777.09	29.8245	0.780777	0.0171589	Yes
ttactgttacacttgtaagatttggaatccgttcaaaaaAAAAGCCAGCAACAAGCctttgtatacgttaggaaaagatgccctgcattagagcc	chr2	178035388	178035482	Scrambled p53 Motif	1123.48	1025.38	1074.43	49.0476	966.032	785.126	875.579	90.4529	0.814925	0.240787	No
gcttactggagttgctggcctttgtcgttctgagtgtagGATGCCTCAGGTTCTGGctgcactctatacgacccagggaaatttactaaggtggc	chr2	17997070	17997164	Scrambled p53 Motif	8831.4	8543.84	8687.62	143.778	6544.09	6680.32	6612.2	68.1154	0.761106	0.00505887	Yes
actttccccagtgcacatgtcgggctccagtctgctgtggAAAGCCCCATAGGCCGcctgggcaggtttcctcatctgcacaaaagcacctgatg	chr2	186432860	186432954	Scrambled p53 Motif	5414.11	5165.85	5289.98	124.128	4590.21	4323.59	4456.9	133.31	0.842517	0.12864	No
tcataaattccctttcataaattctttcatgactacacagAAGCTACTTACACAGGcttgacttgactttctgacttgtcctaaacatccctctt	chr2	191476786	191476880	Scrambled p53 Motif	329.253	325.815	327.534	1.7189	255.531	385.818	320.675	65.1435	0.979058	0.938343	No
ggccatggaaaatggtggtggagactggagtgaggcatccAGCCCACGCCTAGAAGccaggcgagaggcatggggcactttttccctcagagtgc	chr2	19854570	19854664	Scrambled p53 Motif	8125.42	8198.56	8161.99	36.5653	6631.34	6859.74	6745.54	114.198	0.826458	0.0571742	No
aaatctcctgtgtagcctttcttatctatgtggcagtggATATGTTGAAGCCAGTCtcccccgtgcaaattcccttttctgtgcctgcagcttga	chr2	205629089	205629183	Scrambled p53 Motif	6429.26	6558.99	6494.12	64.8694	5297.6	5541.75	5419.67	122.078	0.83455	0.0830734	No
tataagtgactatccgtattgttaaatataagaagggaaaTACATTCAAACGCAGTttgtggttcacccatcactaatctccttaacactgagtc	chr2	221720073	221720167	Scrambled p53 Motif	3520.15	3620.67	3570.41	50.2608	2581.8	2842.37	2712.09	130.287	0.759602	0.0221236	Yes
aaaaaaaagaggcaaataactctatgacaagtctgtcagaCATTTATAGAGTAGCCcttaccaaatttaatcactaaggtaatcctctattaaca	chr2	225386796	225386890	Scrambled p53 Motif	2519	2159.37	2339.18	179.815	2363.66	2525.35	2444.51	80.8463	1.04503	0.767	No
gagaggcccatggggctatgagtacatataatgaggtctgATGGAATTCCTTGTGAcaggaaaggatctctgaaaaacagatattaagctggatc	chr2	228331651	228331745	Scrambled p53 Motif	1599.4	1482.27	1540.84	58.5654	1525.4	1235.7	1380.55	144.849	0.895972	0.524839	No
cttggccttctggcactggggattcctctcccaagtcttCGGCCAAGTTTGCGTGTgcaatgggatctctttcctgagtgcgcatttctttcctc	chr2	236550809	236550903	Scrambled p53 Motif	3714.29	3712.79	3713.54	0.747515	2681.52	2843.72	2762.62	81.1021	0.743931	0.00488182	Yes
ttactgcacatgtgtcaggggacagaattttccattgtggTGGCGACGACGATTGTcacctatgtaggctttctttttttttttttttttttttt	chr2	238848650	238848744	Scrambled p53 Motif	3848.18	3745	3796.59	51.5901	3765.97	4370.81	4068.39	302.42	1.07159	0.618481	No
caggtgatccgcccacctttcttatcagtgcagctgtggTAGGCGAAGATCGTCTCcccccgtgcaagttcccttatctatgcctgcaggctgtt	chr2	238848964	238849058	Scrambled p53 Motif	3522.58	3413.94	3468.26	54.3185	2416.64	3224.14	2820.39	403.753	0.8132	0.298929	No
ccaattctgaaggaagattatttccagatagattaaaagGTACGTTCAGACGTAACAaggctccttaaaaatgtatattccacacactgttttat	chr2	239362254	239362348	Scrambled p53 Motif	1848.93	2114.43	1981.68	132.75	2824.86	1991.15	2408	416.86	1.21513	0.403412	No
aggtgtgcaggcagccacgccaggcccaggcaagaaggaGCAAACGGCCGGTTATGactgaacaggggtctgtgagtcacaaaatgtgacgcagc	chr2	241373485	241373579	Scrambled p53 Motif	6274.67	6636.14	6455.41	180.735	6378.93	6391.63	6385.28	6.35107	0.989137	0.921	No
tggcggtcacagacgagaaagagccctgtgggccaggctgCGCCACAGTGAAAGGCtacaggtgaagacagacacgcttccattggaaaaaggaa	chr2	38014202	38014296	Scrambled p53 Motif	2895.11	3093.37	2994.24	99.129	2522.59	2688.59	2605.59	82.9977	0.8702	0.250853	No
atgactggctatgtttcacatggcctctcatctctaacaaGGTTTCCAAGGCTACAtcctgtaacacaggcaaggcttgtaagagaggaaagaat	chr2	41950022	41950116	Scrambled p53 Motif	5352.03	5508.15	5430.09	78.0572	4347.14	4049.74	4198.44	148.702	0.773181	0.0202851	Yes
tgggaggtcctgctctggggaccaggaagctcctgggatcCCGAGATTCCTTCGAGcctggactcttgaaagcagcagcctgtaggtcagtcagc	chr2	46235652	46235746	Scrambled p53 Motif	7701.23	7801.59	7751.41	50.1775	6023.68	7304.91	6664.3	640.618	0.859753	0.340106	No
ctgaccttcaccaagggatagtaggctcttaaaaattctgCCAATTTGCGTATCTCtcatgaaggaattcatggcagctgcagatctccatgcag	chr2	46662329	46662423	Scrambled p53 Motif	5913.77	5847.44	5880.61	33.1634	4440.63	5084.44	4762.53	321.902	0.809871	0.119534	No
gcctttcacttcaaggcagcagattcctttctggcccaggAAGGTTCCAGTAGCTCcatctgggaagtagggcctggaataggggcctcaggact	chr2	49068432	49068526	Scrambled p53 Motif	14002.1	14960.5	14481.3	479.229	11075.1	12189.7	11632.4	557.302	0.80327	0.0846576	No
ctcattctttttttgcctgccgccatccacataagatgcgTGGTTGCTAATGCCCCccggacttgccttccggcacgattgtgaggcctccccag	chr2	61505046	61505140	Scrambled p53 Motif	1442.38	1537.7	1490.04	47.6571	1167.03	1504.15	1335.59	168.561	0.896345	0.561	No
atcttggagggcattcttccagtgcccagctgaggcctggTGGCCGCAACTTCGTCtgttctctaggatagaacagtcagagccaggcctgagtt	chr2	65296025	65296119	Scrambled p53 Motif	2413.71	2436.5	2425.1	11.394	2162.67	2167.87	2165.27	2.60037	0.892855	0.270957	No
gtgacccctctgctctccagtggccagacagggattcagaAGCTGAGGTTCACACCctgctactgacgtcctcatccatgaaattcccaatatct	chr2	70824184	70824278	Scrambled p53 Motif	4041.11	3850.61	3945.86	95.2487	3912.43	3221.45	3566.94	345.492	0.90397	0.531	No
tagctgaggtccctgtgctaatcttaacccctcagagaggCTTCGAAGTTGGTTCGcaccaaatcttgaccaccaaaatagtcttggagctgacg	chr2	72108154	72108248	Scrambled p53 Motif	3511.62	3455.89	3483.76	27.8691	2355.87	2591.46	2473.66	117.792	0.710057	0.0035	Yes
ttctgtaaccaacccccttgctgtacccatacatatccagACGCGTCGCAGGTCATcttccctcctgcctagttagtaacagacggtctctcctc	chr2	88837963	88838057	Scrambled p53 Motif	259.264	228.445	243.854	15.4094	241.508	241.474	241.491	0.0172236	0.990307	0.948617	No
gccttgggctacccagacatttgttcaagcattattctagCTGTTAGTGCCGTGAAttgtgagagtgtctctggaggaaatcaacatttgaacca	chr20	10100124	10100218	Scrambled p53 Motif	7117.58	6970.94	7044.26	73.3191	6193.51	6467.17	6330.34	136.831	0.898652	0.302227	No
tcactcagctctgctccatgtgtctctcatcctccagcagACTCGGGGATCTGCGCtcatggtggtggtagaagcacaagagaggaagtattcag	chr20	10713986	10714080	Scrambled p53 Motif	1511.76	1256.07	1383.92	127.845	1071.98	1130.47	1101.23	29.245	0.795733	0.161776	No
cccatctctttcttcttctttccttctttctgcctttactCCTCAAGAGAGCTCGCcacagcaccagtggcgttatcagcaccagctcatattcc	chr20	15285194	15285288	Scrambled p53 Motif	967.066	862.099	914.583	52.4835	746.338	760.844	753.591	7.25321	0.823972	0.161776	No
ctcctgtggcctcgacctcttcaccccagcaccgcctccaTACAACATATGACCGGcccaagtattttcagccacctttatctgatcagaaatgt	chr20	30266536	30266630	Scrambled p53 Motif	1029.75	1003.66	1016.71	13.0459	749.454	729.817	739.635	9.81857	0.727482	0.00493	Yes
ttctattggcagcctcagttgttcacaccttagcatctctTTCGCGGGAAAACCATccggagagcttagcatggttgggattgggactttgaatt	chr20	38440438	38440532	Scrambled p53 Motif	2988.84	3315.07	3151.96	163.119	1894.67	2144.93	2019.8	125.132	0.640809	0.00177	Yes
cttccacttgctctatgtttctaccgtcattgtgagctaaGTCCCAAACGTGCCATcccatggttacaggagattgaaagacagagcagagatca	chr20	38440976	38441070	Scrambled p53 Motif	2839.12	3045.43	2942.28	103.157	1841.69	2107.16	1974.43	132.734	0.671054	0.00382	Yes
gtgtggacaacaaacttatcctttgaagatgactcgcaagCCTGTTGAATGTGCGAcagggagacctttggggcttgttgattttggactcctac	chr20	3874209	3874303	Scrambled p53 Motif	10931.1	11323.4	11127.2	196.155	8965.4	9441.75	9203.58	238.175	0.827122	0.0772661	No
aacagcaaatgcataggtcctgaggcaggcatgcatttgTGATAGGTAGTACCGTAAggcactggccagaccaagcaaggccttggagaacatga	chr20	43306880	43306974	Scrambled p53 Motif	4204.82	3607.18	3906	298.818	3711.43	3914.84	3813.14	101.703	0.976225	0.873013	No
catgacttgctttgtttaatggaatacagcagaagtgagaGGAACCCTTGTACGAGctactggaagatgaaggaggtgaaggagagccaagaggc	chr20	4432278	4432372	Scrambled p53 Motif	192.318	223.951	208.134	15.8166	269.554	172.674	221.114	48.4401	1.06236	0.829633	No
ttactgtttatgtgttagcggatggaattttccattatggCGAGTTGCGAGTACGCcacctgtgtagcctttattacctgtgcagacgtaagcat	chr20	46621928	46622022	Scrambled p53 Motif	3013.79	3040.94	3027.37	13.5755	2446.24	2530.75	2488.5	42.2542	0.822001	0.060383	No
aagtcacctgtgtagcctttattacctgtgcagacgtaaGCTATCGTGAAAGCCCGtcccctgtgcaagttcccttatctgtgcctgtagctcga	chr20	46621980	46622074	Scrambled p53 Motif	2107.58	2476.94	2292.26	184.68	1749.76	2142.23	1946	196.235	0.848942	0.380008	No
catgcccacagctgcacagataaaaaagtctacacaagtgCTGCATATTCGCGACAccacaatgaaaatgccgtcccctgacacatgtgtggtaa	chr20	50594815	50594909	Scrambled p53 Motif	2063.16	1853.78	1958.47	104.69	1391.4	1660.64	1526.02	134.619	0.77919	0.132	No
agtaaaatcttctatgactttgggactagaaaggcctggAAGCTTCACGTATTAGCccttccagtttggagtatgagtgcattttccttcgccag	chr20	52410456	52410550	Scrambled p53 Motif	4748.91	4444.57	4596.74	152.171	3861.01	4163.06	4012.04	151.023	0.8728	0.265491	No
caactgaggttcctgagcagtcacataaatactacagtgaCGTGAGCGCACTATGGtttataggagtctgctcttctttactttaagctgtaaat	chr21	18980163	18980257	Scrambled p53 Motif	8948.86	9638.13	9293.5	344.636	8658.45	7658.35	8158.4	500.049	0.877861	0.343907	No
acatgtcatcaggatctcctgaggctgtccttaggacggTTCATTACAGGGGGTGCccttaatcttgtcctgaggcatgtcatgggcatgtcctt	chr21	19080917	19081011	Scrambled p53 Motif	3004.66	3772.71	3388.69	384.027	9981.29	5821	7901.14	2080.15	2.33162	0.00506	Yes
acgggcatgtcatgggcatgtccttaatcttgtcctgagGCGCTGTAAATGTGCGTccttaaccttggcaaaataaacttctaaattgattgaga	chr21	19080952	19081046	Scrambled p53 Motif	4908.36	7027.12	5967.74	1059.38	18376.4	12667.2	15521.8	2854.59	2.60096	0.000705	Yes
ttactgtgcctgtgttgagggatggaattttccattgtggCCTTACAGAGTGGGTGcacatgtgtagcctttcttatctatgtggctgtgggcat	chr21	21964888	21964982	Scrambled p53 Motif	6650.18	6601.69	6625.93	24.2451	5909.93	5761.64	5835.79	74.1473	0.88075	0.200049	No
aagtcacatgtgtagcctttcttatctatgtggctgtggCGGAGTAGACCCTATTGccctctgtgtaagttcccttatctatgcctgcagcttga	chr21	21964940	21965034	Scrambled p53 Motif	2492.22	2239.51	2365.86	126.354	2041.13	1864.34	1952.74	88.3972	0.825379	0.168867	No
aaccaataaacctcccagtttttgctgtcaggttctttgtATCTTACGAGACGGGTctcaacactcagtcatgtagtttacatctttgccttttc	chr21	25387197	25387291	Scrambled p53 Motif	1437.51	1252.33	1344.92	92.593	913.056	1408.37	1160.71	247.657	0.863035	0.572674	No
tcacagcacatgtgttaagagacagaattttccattgcagGACGGATTTGCAGCGCcacctgggtagcttttcttatctgtgcagctgtgggcat	chr21	27813563	27813657	Scrambled p53 Motif	6916.14	6850.36	6883.25	32.8903	7754.74	7054	7404.37	350.374	1.07571	0.538684	No
tgtttgcttccccttctgccgtgattgtaagtttcctgagTCAGCGCACGAACTGCtgaactgtgagtcaattaaacctctttcctttataaatt	chr21	30776382	30776476	Scrambled p53 Motif	908.032	727.279	817.656	90.3764	534.434	632.688	583.561	49.1269	0.7137	0.0892303	No
tggtcagaaaagatacttggtatgacttcagtcttcttaaTTCGGTTTGATCAGATtcgtgactgttatggtttgaatgtttgtcccctcctaaa	chr21	33007413	33007507	Scrambled p53 Motif	6043.4	7152.95	6598.18	554.774	5084.13	5271.95	5178.04	93.9074	0.784768	0.108047	No
tctagcctgcaaacaactcttccgctctgattgtgccctgCAATGACTAAGCGTCCtcagacatgccttgtactctaacagacaaactactccta	chr21	34739641	34739735	Scrambled p53 Motif	522.788	524.3	523.544	0.756143	565.596	388.516	477.056	88.54	0.911206	0.68225	No
ggtaagctgtggctctctgtggacatgtcactgggagagaTGCGCGTTTATGGGTAtctatggggcttggtctccagggagcttgaaagggagat	chr21	36047649	36047743	Scrambled p53 Motif	3728.9	3476.86	3602.88	126.018	2594.26	2877.45	2735.86	141.592	0.759353	0.0353595	Yes
ggatgcatgtgtatggggcatgtgtgcatggcgtgtgtgcAGTCTGGACTCGGCATatgcgtgtgtcatgggcatgcatgtgtgtgtatgcggtg	chr21	45146794	45146888	Scrambled p53 Motif	4167.09	4359.18	4263.13	96.0467	3208.16	3550.61	3379.38	171.222	0.792699	0.0658	No
agaagattcaaggtgcaacaacttgccatttacatagaagAAGGTCTCCCCTTGGAcctgagtcactagatcccccaggtcttcactcctgggta	chr21	47052806	47052900	Scrambled p53 Motif	12457.4	11992.2	12224.8	232.601	9747.58	11002.6	10375.1	627.493	0.848687	0.21206	No
ggcatgcactatgggctggggcttgtctagttctgtccagAGCATGCGCCGGATGAtaggacaagtgatttggaacacacacacacacacacaca	chr21	48108670	48108764	Scrambled p53 Motif	3290.7	3493.34	3392.02	101.317	3540.04	3000.21	3270.12	269.916	0.964064	0.812	No
accaggccaacccttccactgaatagctgtgtgttcttgaCGAGACATCGCTTTTActgaggctgcatagggtattaaaaatatgactggcatgg	chr22	31615044	31615138	Scrambled p53 Motif	3065.52	3063.41	3064.47	1.05502	2929.26	2750.64	2839.95	89.3091	0.926736	0.491245	No
gctgtacagcttcttcgttctccagttggagagcacaaggCGCTGGCCCAGAAATTacacgtgtacgggaacacacacctgcaccctcgcagcac	chr22	48793683	48793777	Scrambled p53 Motif	2962.67	3075.39	3019.03	56.3637	2698.66	2568.52	2633.59	65.067	0.87233	0.22	No
gattctcctgcctcagccaccctaatagctgggattacagCCCCCCAATTCAAGGGctgactaagttttctatttttggtagagatggggttttg	chr3	100183094	100183188	Scrambled p53 Motif	7665.93	8266.71	7966.32	300.391	5945.77	5680.7	5813.24	132.536	0.729726	0.00505887	Yes
gctaaggcagtgttgcagactgcctgcctgagggtagaagTCTCGGAAACCAACCCacacacagcccgtaggcaaacacttaataaacttaaagg	chr3	122113167	122113261	Scrambled p53 Motif	6348.92	6159.78	6254.35	94.5715	4602.68	5561.99	5082.33	479.655	0.812608	0.189943	No
tgaagaggtcaagtctctttccctaccccttgaatttggTTGGTTCTAGCGGCTCCtttgaccaccagaatgcagcagcctagtcctcaagaggc	chr3	134060269	134060363	Scrambled p53 Motif	4593.11	5317.15	4955.13	362.022	4973.51	4625.77	4799.64	173.868	0.96862	0.831	No
tttgctcttgtcctcttagcatctgccaatctacatgtgaTGGCTGGTCACCAAGCctgatggagcatgacaagccacgtggagtagacaaatac	chr3	134060373	134060467	Scrambled p53 Motif	2794.08	2715.87	2754.98	39.1051	2279.52	3077.1	2678.31	398.789	0.972172	0.893	No
gccagtaggacccactcagtggtgacagtcaagacacagCCTATCGTTGACACCAGAccaaatgtcccctggcggcgggggacaaaatcacccta	chr3	135861139	135861233	Scrambled p53 Motif	2133.14	2398.3	2265.72	132.577	1791.83	1806.33	1799.08	7.24827	0.794044	0.0812423	No
ccattttttctttttctcttttttccttcctgcctttgctACGACCGGTCATATCAcacagtaccaggcttatcagtaccagctcacattccttt	chr3	140142500	140142594	Scrambled p53 Motif	1307.27	1229.11	1268.19	39.0823	2025.55	2256.9	2141.23	115.675	1.68841	0.000132357	Yes
acatggcctcactgcatagataagacaggccacacagctgGCTCGACATCAGTATCctgcaatggaaaattccatcccctgacacatgtgcagta	chr3	146300048	146300142	Scrambled p53 Motif	1949.96	1847.78	1898.87	51.0863	1810.53	1745.62	1778.08	32.4532	0.936388	0.561494	No
agaataaaaagggaaaataattcttttcagtaatggatgaCCTGGTATATAGATTCatttaaaactttacaagctgcaataataaaaacaatgtg	chr3	148909875	148909969	Scrambled p53 Motif	1825.19	1891.97	1858.58	33.3908	1251.17	1765.86	1508.51	257.346	0.811647	0.34425	No
ccaaactacacatatattggagggaattcactctcattctTTATATTAGTCGATCCactgtcgtcatatggattctttctgtgctttgcaatctt	chr3	151867769	151867863	Scrambled p53 Motif	2607.85	2446.98	2527.42	80.4348	1763.79	2341.89	2052.84	289.051	0.812227	0.296903	No
ggggcaagggacatctacattgtctgtcactagggtgcagGGTCTATAGCTATGCActactggatgttggatcaatcctctcaggagtctatttg	chr3	152966	153060	Scrambled p53 Motif	7227.74	6887.81	7057.77	169.967	5204.11	7020.27	6112.19	908.081	0.866022	0.483	No
tcaagaaaagtgagcataggaggtacattttttgagatgtAGAGTCGGTCTAGCTTtttcctactggctgggatggtttggttgtgtagaagtct	chr3	153031708	153031802	Scrambled p53 Motif	4702.05	4807.83	4754.94	52.8923	3778.43	4500.31	4139.37	360.94	0.870541	0.359661	No
gcttcttattaggacacaatggagaaatagatctgggaagAGCGGAGTGTAGTTCCcagacctaaatataaggatggtgaatcacagtttttctc	chr3	153332548	153332642	Scrambled p53 Motif	3317.48	3131.57	3224.53	92.9558	2664.38	2773.57	2718.98	54.5974	0.843217	0.131015	No
tgttcaaaggagaaaaaaggggagagagaaattgtagacaACTCGGCAAGGGTAATctttcaaggagttttgtggttgtctaggagagtgtggga	chr3	159539020	159539114	Scrambled p53 Motif	374.898	449.4	412.149	37.2511	377.064	308.924	342.994	34.0699	0.832209	0.349342	No
gccatcatgatgtagttgttgttgcctgtacatgtgtgaAATCAAGGAAGCTCTCCCaaaaggggtaggcatcagaagcttggaagaaaatttca	chr3	16075564	16075658	Scrambled p53 Motif	4478.69	4189.16	4333.92	144.767	4317.54	4055.14	4186.34	131.201	0.965946	0.766702	No
ttgataatggctttaatatttaaaatcatgcaagcatctaATGAATACGCAGATTTacggaattctgagtagcttgtcctagagtgtagtctaaa	chr3	173461027	173461121	Scrambled p53 Motif	3437.38	3741.26	3589.32	151.94	2902.77	3081.15	2991.96	89.1891	0.833574	0.143333	No
agcaatataaacagaaaatcaaatgctaccaattgcctagTGCGGTATTTGAGCTCtttatgaaagctcactttcacttgaggaaattctagcat	chr3	178787938	178788032	Scrambled p53 Motif	4652.75	4231.85	4442.3	210.45	3642.88	4218.37	3930.62	287.746	0.884817	0.418992	No
gactaggtcaggcatgtgatggggccccatgctggacttaGTAGGGACTTGTACCCataactgagtaatagggtaaatcccctacatcaattttc	chr3	186194169	186194263	Scrambled p53 Motif	7099.93	7299.76	7199.84	99.9111	6302.58	6127.22	6214.9	87.6785	0.863199	0.147303	No
ttttgaatggctcaaaccctagtgctgttatgaacattaaCATAAGCCGAGAATTCacattatttaaaatagtagctggtatagagcaagcatac	chr3	190043915	190044009	Scrambled p53 Motif	1223.29	1265.06	1244.17	20.8871	1227.8	1460.98	1344.39	116.593	1.08055	0.606089	No
ggtgtcttatccttagtgccacaaatgagatcctgttcagAGACAATAGAGTCATTtagtacaagtttattttgttgccaaaaaaaaaaatgaaa	chr3	190875550	190875644	Scrambled p53 Motif	5232.14	5323.14	5277.64	45.5028	4393.89	4457.14	4425.52	31.6278	0.83854	0.0777703	No
gatttcaaaatatttctggcaccaaaataagcttacactaTAACTCTAGGTTTAATctgaacaggatctagtttgaagcattaagaaagataaga	chr3	20996976	20997070	Scrambled p53 Motif	2584.73	2669.44	2627.08	42.3551	2196.94	1977.66	2087.3	109.644	0.794532	0.0708144	No
atatttaagaaccctgcagagcttgagaattctactgtagGATCTACGGATTGCTAtctatgtggccatagactgcagaaccaccagggaaaaga	chr3	3601616	3601710	Scrambled p53 Motif	3715.51	3536.03	3625.77	89.7381	2656.59	3102.73	2879.66	223.072	0.794221	0.117126	No
aacccctttttctctttttttcttcctttctgtctttgttATGCAATCCTGGAACCcacagtaccaggcgttatcagtactagctcacattcctt	chr3	36974503	36974597	Scrambled p53 Motif	2463.61	2489.68	2476.65	13.0309	2078.53	2286.58	2182.55	104.026	0.881254	0.301	No
tggtgtgatacgtaagtgctgggccttcatatgtggagatAGTCACTCTGGATACCttgtctattggctatgagggcactgagcaaggagagact	chr3	40086171	40086265	Scrambled p53 Motif	2803.21	2556.34	2679.78	123.438	2569.33	2037.01	2303.17	266.161	0.859465	0.406	No
gcacacatggaacattcttcaggatagattatacgtgaggAGACTCTCTTTAAGGActtcacaagtattcacaaatttaagaagactgaaataat	chr3	41513045	41513139	Scrambled p53 Motif	4747.69	4771.88	4759.79	12.0938	3985.66	3721.93	3853.8	131.865	0.809657	0.0566	No
gacagacttgtctgggatgttcagaactggaagtttggtgGCGAAGTCCCTTTCTGccaatactcagtaagcaagcagaacttaccctctttggg	chr3	42864996	42865090	Scrambled p53 Motif	6309.36	6224.19	6266.78	42.585	5668.43	5593.01	5630.72	37.7067	0.898503	0.276291	No
gtaacttcaaaccagtagaggcagtgaggaagcagcaagaGACTTACGTTAGTCGCgcggttccttccctggaagggttcagagcgggctggaaa	chr3	52141112	52141206	Scrambled p53 Motif	5774.4	5666.19	5720.29	54.1076	5004.67	4694.57	4849.62	155.05	0.847792	0.131	No
ggagtaagatgaaggctcttaacattgcccgcaaaaccctGTGTCATGATTCTCGActgagtatcttacacctctcgttttctgccctctcggta	chr3	58860193	58860287	Scrambled p53 Motif	1959.08	1828.31	1893.7	65.3878	1743.53	2065.34	1904.44	160.904	1.00567	0.970239	No
taacctccagccacgttggtgaactctcagaaagccttgtGGCTCCATAACGGCCAtgaatctaaacaaaccaaagggaagctgcacttctccac	chr3	59784679	59784773	Scrambled p53 Motif	1113.13	1193.91	1153.52	40.388	1026.8	964.545	995.672	31.1267	0.863161	0.24985	No
gcaaatgagccttggcctttctaggcctcataatctgcacATCAACTGAGCCGTAGccctgctggtggaatctggccgtgttgctgctgacttca	chr3	64172736	64172830	Scrambled p53 Motif	3327.83	3726.28	3527.05	199.224	2658.15	3089.24	2873.69	215.548	0.814758	0.193467	No
ttactgcacatgtgtcaggggatggaattttctattgcagTAAGTCGCTGACGGGTtacttgggtaggcctttcttatttgtgtggctgtgggca	chr3	75097952	75098046	Scrambled p53 Motif	3869.48	3792.94	3831.21	38.2726	3248.67	3280.8	3264.74	16.0653	0.852143	0.113522	No
actggaattcctctggacagggtttttcatgctccagcagTCAACAGCCTGTTGTGtcctaaattgatggctttatttcctcgatgtatactaac	chr3	82149731	82149825	Scrambled p53 Motif	9669.44	9317.56	9493.5	175.941	8223.74	8442.13	8332.93	109.197	0.877751	0.203	No
tgtgcccacagatacacagataaaaaaggcaactcagatgCCCCCATGATAGCGATccacaataacaaattccttcctctgacacatgcacagta	chr3	83983767	83983861	Scrambled p53 Motif	897.686	861.35	879.518	18.1678	696.478	907.887	802.182	105.704	0.91207	0.624827	No
accccacctcatttttctttttctcctttctgcctttgttTACCGACAGCGGTTCAcacagtaccaggcttatccatactgctcacattcctttc	chr4	108300762	108300856	Scrambled p53 Motif	957.937	966.21	962.074	4.13651	718.292	714.978	716.635	1.65699	0.744885	0.00857	Yes
tgaagggtttggttccatatgtgcttttagcctccaggaaGATATCATTCTGCAGCttttatgcaggtggaagacctctgagagagtgaaagcaa	chr4	109388476	109388570	Scrambled p53 Motif	5104.94	5230.27	5167.6	62.6636	4397	4851.06	4624.03	227.026	0.894811	0.360027	No
gtgagaccccgtatctataaaaaatttaaaaattagctggCCGATCCATGGTGGCActgtaatctcagctactcaagaggcttagggagaaggat	chr4	114482449	114482543	Scrambled p53 Motif	3284.62	3162.28	3223.45	61.1691	2006.85	2785.71	2396.28	389.43	0.743392	0.168127	No
tgcagtgcagttgttgatctcagctgttttaatgcatgaaTATAACGGAACTATTAcagtattaactgtgaactttttttgcaagggaggaaaac	chr4	119407095	119407189	Scrambled p53 Motif	8718.81	8686.15	8702.48	16.3279	6500.46	7371.01	6935.74	435.277	0.796984	0.083	No
ccctagatcacttcccccatccagggcctccctgcagaggTTCAGAGTCACTGGGCaggatctggctccggagaagagaataggatggaaagaaa	chr4	123719510	123719604	Scrambled p53 Motif	3670.47	3121.08	3395.78	274.693	2840.45	2850.47	2845.46	5.01072	0.83794	0.233048	No
atcagcactgggtttgaagtcagtgaatttgcctttggggAGCGTGTTGATTGGTCctccttcttggtccctgcgcaggcaacacttctctcaga	chr4	125834802	125834896	Scrambled p53 Motif	5158.5	4704.47	4931.48	227.014	3716.11	4416.67	4066.39	350.283	0.824577	0.23	No
ttactgtgcatgtgtcaggggatggaattttccattgaaaGACTGAGGTGTGCACTctcctgtgtagcctttcttatctacgtggctgtggacat	chr4	129607351	129607445	Scrambled p53 Motif	5278.39	4900.71	5089.55	188.842	5677.78	5386.61	5532.19	145.581	1.08697	0.483	No
aagtctcctgtgtagcctttcttatctacgtggctgtggTATGATGTAGCAACCGCtcccctgtgcaagttcccttatctgtgcccacagcttga	chr4	129607403	129607497	Scrambled p53 Motif	5164.58	5317.15	5240.87	76.2842	4934.55	4895.57	4915.06	19.4905	0.937834	0.525	No
ttactgcccatgtgttaagaaacaaaattttccactgcggCAATGGGCATGTGACTccccggagcaagcacccttatctgcacaaaacatctggt	chr4	132731837	132731931	Scrambled p53 Motif	750.404	816.41	783.407	33.0029	604.549	589.519	597.034	7.51491	0.762099	0.0389	Yes
tcatatctctcacagcaagaaatgtgctaccctgctcaggGCTCGATCGGGTTATAttccagtttttggaatagaggcaatgagggcaggaagta	chr4	146975956	146976050	Scrambled p53 Motif	7379.89	7252.57	7316.23	63.6605	6156.12	6544.07	6350.09	193.976	0.867946	0.19	No
taaagagctctaccatggaaagctctctcccttccattttCACAATAGGCGATACTctgctgctgagtcagaacctccttttttccctgatgtaa	chr4	15002898	15002992	Scrambled p53 Motif	3593.18	3595.95	3594.56	1.38622	3339.04	2859.91	3099.48	239.566	0.862268	0.300948	No
attctcctctctcagcttcctgagtagcctgggattacagAAGACCCGTTCCCACGccggctaattttgtattcttggtagagacggggtttcac	chr4	176936534	176936628	Scrambled p53 Motif	6347.09	6102.1	6224.6	122.495	4598	5803.46	5200.73	602.729	0.835512	0.307162	No
catgcctactgtcgcacagatgagaaaagctacacaagagCCAGTGAGACCCTTCActgcaatggaaaattccatcctctgacacatgcacagta	chr4	28353580	28353674	Scrambled p53 Motif	2442.31	2709.88	2576.1	133.784	2521.03	2739.85	2630.44	109.408	1.0211	0.879	No
tcccatactagtgaagtgtttaggggttcaatggtctaagGGTTGTGACATCGGCAcctgtaagataaagaacaagttattagccaggtgcagtg	chr4	38604886	38604980	Scrambled p53 Motif	6168.77	6152.29	6160.53	8.24365	5035.83	6754.52	5895.17	859.342	0.956926	0.829252	No
gagaggccttgtctctacaaaaatttaaaaaattagccggGATGCTATACGCGGTGctgtgggcccagctatttaggaggctgaggtgggaaggt	chr4	41146956	41147050	Scrambled p53 Motif	2456.92	2428.26	2442.59	14.3308	2257.71	2333.8	2295.75	38.0422	0.939885	0.555528	No
ttgctccatgtccctcccatcttccccctaagacctgtggCGAAGCTGTATGCCGTtcttctcatagcaatagctgaggtctagcctccaaagca	chr4	5775088	5775182	Scrambled p53 Motif	1778.33	1910.7	1844.52	66.1844	1843.25	1258.63	1550.94	292.311	0.840839	0.466	No
attgtgagttctgcaggaagaaatgggtgaggcaggggagGTGAGCAATAGGCCCCccagtactggagagttttaaaattgttgcatgctctggg	chr4	5914467	5914561	Scrambled p53 Motif	1369.35	1437.33	1403.34	33.9901	1210.66	1080.56	1145.61	65.0479	0.816343	0.131015	No
tcctagggtttcgctgtgctagaagtccaatgtgtggccgATAACCGTTCAGACACtctgttcttttctattcttatctcttttactttttcttt	chr4	6266565	6266659	Scrambled p53 Motif	1820.93	1859.77	1840.35	19.4174	1238.7	1381.39	1310.05	71.3441	0.711846	0.00643959	Yes
gccttatcatactcagtgacttcaccatttctctaagagaCGGTTGACTTCGACAAatcctgcttcttttgtgggggagggtggtaatgggaaat	chr4	69932728	69932822	Scrambled p53 Motif	5465.84	5302.17	5384.01	81.8345	4887.81	4362.71	4625.26	262.549	0.859074	0.237252	No
cagtatagggagatgctctgtgcattctcaagaaggagcaCGTGAGTGTAACTTTTttttataatcttggcttccttaaatgtgtatagcagctg	chr4	71567134	71567228	Scrambled p53 Motif	3462.33	3406.45	3434.39	27.9377	3184.79	2892.29	3038.54	146.251	0.884739	0.311027	No
acttcatcaccagaagctgagctcccagcttgagtatgcaATTACTTCGAGCGAGTttggctaattactgtggcagccagcctgctggccattgc	chr4	75811855	75811949	Scrambled p53 Motif	9799.08	8964.03	9381.56	417.521	7679.95	8473.16	8076.56	396.602	0.860897	0.263	No
ggcgagggcgatgtgttggagatggctgtgcccttactggAACGTTGAGGGTCATCgctggccgcccacacatgcatgttcactggagatttggg	chr4	7704012	7704106	Scrambled p53 Motif	2769.13	2972.78	2870.96	101.825	2401.06	2294.67	2347.86	53.1919	0.817799	0.0886837	No
actcctaaggtatttgactccaatccctggctcctggacaATTGTCAACGCCCAGGacagggcctaggggatcttatcaccctgaagggaaggac	chr4	77309741	77309835	Scrambled p53 Motif	9448.52	9670.34	9559.43	110.909	7823.3	8523.07	8173.19	349.885	0.854987	0.179584	No
gagggaaggtgtgggagtcgtccctttgctgcagtgcaagTTTATCGGAACGAGTCctaggcaagtcaggacacaagagtgggagggctgctcac	chr4	78254219	78254313	Scrambled p53 Motif	6837.63	7107.26	6972.44	134.818	5344.34	6001.77	5673.05	328.713	0.813639	0.112173	No
gagggagggggtgggagtggtccctctgctacagcacaagAGTAGTTTACTGGTGCctgggcaagttcagagcataacaagagtgggagggctgc	chr4	78263722	78263816	Scrambled p53 Motif	5074.51	5141.89	5108.2	33.6876	4693.05	4921.2	4807.12	114.079	0.941061	0.561267	No
gtcttattcttcttagtgcttcaaactagatcctgttcagATTATGAACTAGCATAtagtaggagtttattttggtccaaaaattttgaaatcca	chr4	83815969	83816063	Scrambled p53 Motif	10050.4	9952.71	10001.6	48.8572	8926.45	8115.67	8521.06	405.389	0.851972	0.179283	No
tcatatatgtgtcaaactctgtcattttgccccttactacCAGCTCACACTTGAGGccccagagaaagggcaaactccaccattttgccccttac	chr4	84092244	84092338	Scrambled p53 Motif	1436.3	1353.44	1394.87	41.4269	931.754	863.369	897.561	34.1922	0.643473	0.000476	Yes
ccagagaaagggcaaactccaccattttgccccttactggCAGGGACTTATGTCGCctccagagaaaggtgctccaccattttgagttcttatca	chr4	84092302	84092396	Scrambled p53 Motif	3142.81	3231.94	3187.37	44.5614	2608.29	2978.62	2793.45	185.169	0.876413	0.33204	No
gtcttagcctttttagtgtctcagactagatcctgtttggATAGTTAATACCATGGtagtacaagtttattttggtacaaaaaattgtgaaattc	chr5	110807291	110807385	Scrambled p53 Motif	3388.69	3285.86	3337.28	51.4119	2916.79	3349.6	3133.2	216.405	0.938849	0.642571	No
ctgagggccaatgttacttggtgtaagttcactcagacagGTACACAATCGAAGTCccaaagaagcctatatcttgctgctgggaaatgtaaagc	chr5	110830442	110830536	Scrambled p53 Motif	4844.46	4956.88	4900.67	56.2116	3889.06	4068.63	3978.84	89.7846	0.811898	0.0476871	Yes
ttactgcacatgtgtcaggggacagaatttttcattgtggTGCACTGCAGACGTGGcacctgtgtagcctttcttatttgtatgcctatgggcat	chr5	113010966	113011060	Scrambled p53 Motif	8839.92	8780.53	8810.23	29.6967	6439.69	6896.16	6667.93	228.233	0.75684	0.00843505	Yes
aggggggcttgatgtacagataagaaaggctacacaggtgACAGCCGTAGCTCACTccacaatggaaaattccatcctcacacatgcacaataag	chr5	114368587	114368681	Scrambled p53 Motif	2572.55	2808.75	2690.65	118.098	2567.78	2657.56	2612.67	44.8914	0.971016	0.812	No
ataggcatctgtcttgggtgagtaggaatttccatgtgtaTCCCACTGATGTATCGtgagaatctttgtgccttgtgggaggctcatttgattct	chr5	123468615	123468709	Scrambled p53 Motif	7038.46	6753.73	6896.1	142.365	5758.8	5757.59	5758.19	0.602174	0.834993	0.0785	No
tacttgagattccttttccattggatgtctcagacctaagGACATGTCTCATTTGGtaactcattcagcagctgttatatcacatgcctacagca	chr5	142454304	142454398	Scrambled p53 Motif	3359.47	3756.99	3558.23	198.755	3901.52	3147.25	3524.39	377.136	0.990489	0.959597	No
atgtttggacttgctaactcattcagcagctgttatatcCCTAAGCAGTCAACTGCcagacacactgctagacacaggtatccaaagatggacat	chr5	142454346	142454440	Scrambled p53 Motif	4729.43	4573.4	4651.41	78.0197	3836.08	4594.74	4215.41	379.33	0.906265	0.527	No
tgatttatttctgaagcttgttctaccctcttctatccaaAATAGAATCCAACGGTctgaattctagcaatctgtatatacactgctctgaattt	chr5	151276002	151276096	Scrambled p53 Motif	3826.88	3650.63	3738.75	88.1266	3272.04	3212	3242.02	30.0205	0.86714	0.182631	No
tagcctgctagcagccctcccactctcgttgtgcaccctgACCCCTTGTAGATCGAccgaacatgccttgtgctgtagcagagggaccactcctt	chr5	152191676	152191770	Scrambled p53 Motif	1099.13	1065.83	1082.48	16.6526	789.965	685.299	737.632	52.3328	0.681428	0.00567511	Yes
ttgtttacaaaaatggactcatgggctcattctacgtctaACTAAAGTTGAGCTTTcttttccatttgataatgtattattgtaagcattcttca	chr5	154189135	154189229	Scrambled p53 Motif	1149.65	1227.61	1188.63	38.9825	825.802	952.404	889.103	63.3013	0.748007	0.049472	Yes
ttgttctctaaacaagcctttccatctttgccatgcctaaCCACAATACAGGACTCcttaacggacaatccctccctcccctcctttcttttctt	chr5	154257693	154257787	Scrambled p53 Motif	758.316	724.283	741.3	17.0165	838.266	588.17	713.218	125.048	0.962119	0.865965	No
cgcgcccttttccacactaaactctaccgctgttgtgagcGACAGAGCGCTCATACccgaggctggaggggcggagccggatccggcctcctgag	chr5	162864894	162864988	Scrambled p53 Motif	2150.18	2099.45	2124.82	25.3691	1958.55	2043.76	2001.15	42.6023	0.941801	0.578563	No
acttcccccagcccacaagtctggctccagtttgctgtggCACGAAGATGCGCTACcctgggcaggttccctcgtttgcacaaaagcctctgatg	chr5	163546995	163547089	Scrambled p53 Motif	6374.48	5641.47	6007.98	366.506	4569.95	5487.79	5028.87	458.918	0.837033	0.296466	No
gcactggcaaaattagtcactggattccaacattctcaaaTGATTCATAGAGATGCtgtacagacagctcaattgtggtttttagagcattttct	chr5	1808764	1808858	Scrambled p53 Motif	3937.04	4694.73	4315.89	378.848	3921.78	3659.88	3790.83	130.951	0.878343	0.411208	No
acattagatgcttttgtgcagatgagggaacctgcccaggTCCGGTTGCGCTTGGAccacagtggactggagcctgacatgctcactggggcaag	chr5	27472234	27472328	Scrambled p53 Motif	5896.12	5586.79	5741.46	154.665	4933	5193.7	5063.35	130.355	0.881893	0.263897	No
ttactgtgcatgtgtcaggagatggaattttccattgcggTGTTGGCCGTACGAGAcacctgtgtagcctttcttatctgtatgtctgtgggcat	chr5	36442571	36442665	Scrambled p53 Motif	5523.05	5528.37	5525.71	2.66034	5417.57	4154.96	4786.27	631.303	0.866181	0.447	No
tgtctgcttcctctttcaaagctatgccattgccaggagaCAAGCGGAGTTCGTCCctgctggaggatgagaggcgtgtggaacagagcagtatt	chr5	37848129	37848223	Scrambled p53 Motif	6100	5771.05	5935.52	164.478	4529.44	5054.76	4792.1	262.656	0.807359	0.0994143	No
tcacactcatcctgtcttctctacatgcttatcttctgaaACGTGTTGCCTATCTTcctgcttcaggcagatgacaggcttcctatagagagtgc	chr5	38427442	38427536	Scrambled p53 Motif	4562.68	4307.5	4435.09	127.589	3602.36	3292.94	3447.65	154.71	0.777359	0.0419	Yes
tggagtttgtgtgatttgctcttgaggcgtaaggagaaggCTGTCAAACCAAGCCCcccgatgcttccaaacaaggaatgttatgaatcggtacg	chr5	4019672	4019766	Scrambled p53 Motif	1183.73	1283.79	1233.76	50.0292	966.032	1027.95	996.99	30.9584	0.808093	0.10102	No
tctgcacacttgactcagataaatacatctattcacctagAACGCTTAGCTACTGCtcatagaagcaccatttctaatagccagaaatacccaaa	chr5	40568850	40568944	Scrambled p53 Motif	1579.32	1500.25	1539.78	39.5355	1478.65	1157.45	1318.05	160.599	0.856	0.393	No
ttattggcttcacaatgacctcagctcctcttccattaaaGGGCATTTTTAGCAAAtggcacctcaaagcattcccataattttcagaaaatgaa	chr5	40601464	40601558	Scrambled p53 Motif	1802.67	1858.27	1830.47	27.7974	1735.74	1517.64	1626.69	109.05	0.888673	0.39159	No
tatgagtcaaactccgccagtttgctccttacagacatgtCGGCAGTACTTCTAGGcccagaggaaggtcaacgtctgccattttaagttcatat	chr5	41122733	41122827	Scrambled p53 Motif	5252.83	4920.93	5086.88	165.95	4071.36	4793.05	4432.2	360.845	0.871301	0.362	No
cgactggtgttttgtgcagataagggaacttgcacaagggCTTCGATACGACGACTctgctgcggattaagagcgcgcatgcgcactgggggaat	chr5	43007772	43007866	Scrambled p53 Motif	2358.33	2191.57	2274.95	83.3762	2499.22	2180.01	2339.61	159.606	1.02842	0.851	No
ttagggactgtgtgcttgttttttatatttttgttttgtgGGGTAGTTATAACATCaacagcagggattatgtcaccaggatggacaatgcattc	chr5	49719382	49719476	Scrambled p53 Motif	2188.53	2329.39	2258.96	70.4316	1752.88	1937.18	1845.03	92.1519	0.816762	0.122	No
gatactctaaacaattgaattcaaagaaaggttcaggatcCAGTTGAGTGGAGCCTctgtctatttgatgaggaaacaaaatgaaatcatcccct	chr5	52323978	52324072	Scrambled p53 Motif	2146.53	1935.42	2040.97	105.559	1978.81	2625.18	2301.99	323.187	1.12789	0.552583	No
aacataatgaaatcctcatctctacaaaaaaaaagcatggGCTAGCTGGAGAGTCTctgtagtcctagctgcttgggaggctgaggcaggaggat	chr5	52419037	52419131	Scrambled p53 Motif	1402.82	1356.44	1379.63	23.1924	1028.36	1303.15	1165.75	137.396	0.844974	0.345	No
ttggtctggcctgaaaacaacatagtcactattggccaggGAATTTGCCTCTGCTGaatgactcaaatacatggctcattttatgtattgtattt	chr5	54121029	54121123	Scrambled p53 Motif	6243.02	5992.75	6117.89	125.137	5754.12	5289.48	5521.8	232.319	0.902567	0.386256	No
taccagatgttttatgcagataagggaagctgcacaagggGTTGATCAACACCTGTccacagtggaaaattccattccttaacaaacatacagta	chr5	56363512	56363606	Scrambled p53 Motif	2122.19	1843.29	1982.74	139.45	1788.72	1791.49	1790.1	1.38681	0.902844	0.468429	No
cccaggctcttacattgtggctgggcagggttccaagaggTGACGGAAGCCCGTTGaaagacttttgaggcctaggcttggaactgacacagtgt	chr5	56790661	56790755	Scrambled p53 Motif	5523.66	5495.41	5509.54	14.122	4499.84	4825.42	4662.63	162.792	0.846284	0.131015	No
ttgctgtcacttccgtttttgattctttaaagagtgcaggTACACAGCTGGGTCAGttctcataagtgacaatagactttaaccccaagattgtc	chr5	57758063	57758157	Scrambled p53 Motif	8347.56	8632.23	8489.9	142.331	6621.99	7883.64	7252.82	630.823	0.854288	0.301	No
aagaaaaacttaaaatggtgaagtttgatcttcctctgggGACATACACATTCTGGacagtaaggggcaaaatggcagcatttgacccgtatatg	chr5	6676253	6676347	Scrambled p53 Motif	3674.12	3789.19	3731.66	57.5353	2516.36	2916.57	2716.46	200.106	0.727951	0.0222801	Yes
aaggtgtaggaaggggatttagtttttccattaggtcgtgTCCGTAAGTGATAGTTttctttttccaaaatgttcaagttgctgaagagaactat	chr5	72251068	72251162	Scrambled p53 Motif	2187.92	2217.04	2202.48	14.5609	1495.79	2027.57	1761.68	265.889	0.799862	0.276044	No
aaaagttgcactctggtgaggctgtctacaggctaccttgTTTTGTAACACGTATGctcagttctcaacttctcagcttgagctaatgttctggg	chr5	77641733	77641827	Scrambled p53 Motif	10764.9	9982.67	10373.8	391.126	7491.42	8698.44	8094.93	603.511	0.780325	0.0922986	No
cactctaaacaaaaacattcagccaatgaaaaggagaagaGCAGTGCTTTATGAACtgtgccttttctcagtgaataatgtcaaggggcacatga	chr5	86538146	86538240	Scrambled p53 Motif	3008.31	2906.87	2957.59	50.7213	3002.49	3372.54	3187.51	185.023	1.07774	0.561494	No
cggcctgccttggccttccaaagtgctgaggcgtaagccaTCAGCCACCGGGTTTAagtacatttatttgacttgcatgaatcacattaccaaac	chr6	100284496	100284590	Scrambled p53 Motif	1490.46	1563.91	1527.19	36.7249	1263.63	1349.01	1306.32	42.691	0.855379	0.196854	No
ataaggggttcccttccctcctttgcattgaaaggaaagtTTCGTTCGGAAGCAGAttatcaagaggaaaagtgacttctcagtaatagactgtc	chr6	106546420	106546514	Scrambled p53 Motif	2385.11	2449.23	2417.17	32.0626	2249.92	1554.07	1901.99	347.928	0.786868	0.299242	No
tggctcagctgctcttggcagtgggaagggttgataaaagCGTGAGCACGTGTACCtgcaactgggagtggccatttctagcatgtagtataatg	chr6	109218750	109218844	Scrambled p53 Motif	4567.55	4483.52	4525.53	42.0159	3770.64	3902.7	3836.67	66.0286	0.847783	0.109	No
ggatttcaaaatatttttgaaccaaaatcaacttgtactaCCGTATAATTTCATGActgaacttgttacaacatgtctgaacagttcgagacatt	chr6	111428391	111428485	Scrambled p53 Motif	3264.53	3535.28	3399.91	135.374	4847.3	4235.9	4541.6	305.697	1.3358	0.0433676	Yes
accaaaatcaacttgtactaacttgttacaacatgtctgaTTCATTCTATACAAGGctgaacagttcgagacattaagaaatgatatcgcaccag	chr6	111428411	111428505	Scrambled p53 Motif	4075.8	4064.82	4070.31	5.48682	5459.64	4865.9	5162.77	296.872	1.2684	0.0614287	No
ttcctgccagaaccacccttcccacttttgctgtgccctaCCGCGCGTAGACCTAActtcaactgtaatggacagcctctcccttcccgcctagt	chr6	115392190	115392284	Scrambled p53 Motif	784.486	834.386	809.436	24.9501	564.038	563.888	563.963	0.0750388	0.696736	0.00319151	Yes
ggcagagaaatcattacccattttgcaacacagccttaggGGCAGGCGAAGCACTTtctgggtgggcaaaaaataggctttccaaaactcaccta	chr6	116673906	116674000	Scrambled p53 Motif	605.558	608.188	606.873	1.31532	470.551	469.457	470.004	0.547054	0.774469	0.0386884	Yes
gcaaacctcttactctgtaaacaactctttgtcagcccagCGTTAAGACTACCCGActtgaacttgttctgtaggcaactcttcccaccttagca	chr6	118895287	118895381	Scrambled p53 Motif	1161.82	1110.77	1136.29	25.5255	1090.68	1080.56	1085.62	5.06043	0.955406	0.685468	No
ttactatttcagcatgtaactgaaaaaaaactttacaaagCTTCTGGCTATTGGACcaatagtttattactgacaaattgagataaaatacatac	chr6	118970370	118970464	Scrambled p53 Motif	2327.9	1912.2	2120.05	207.85	1570.58	1818.47	1694.53	123.945	0.799287	0.220978	No
gcaacatcaaagagggaacggaggatgtagggctgaacttAGAACCATAACTAGCTttcctggggcatgaacattcctctttctactctggcccc	chr6	139773812	139773906	Scrambled p53 Motif	5106.77	4896.96	5001.86	104.902	4308.19	4291.22	4299.7	8.48837	0.85962	0.143813	No
ttgcaccatatgtttctcatattcttcctggcacaaatggTTATCAGGGGCTACCGtcttctcatgatgatggtagagatgaaggagagaaagtg	chr6	14105857	14105951	Scrambled p53 Motif	2860.42	2672.43	2766.43	93.9949	2265.5	2112.56	2189.03	76.4723	0.791284	0.0567082	No
atgactaagattgttagatatggtctgaaaagcacagaaaTGTGACTCGCGAACAGtaatagttatcaagaagttccaaaaattgtgaactgaca	chr6	143379335	143379429	Scrambled p53 Motif	2739.31	2627.49	2683.4	55.9091	2162.66	1939.88	2051.27	111.391	0.764431	0.0358937	Yes
tgaggcttgccagctctgcgtactccctaagcaaaccagtGCGTTTTATCATGGATatttacattaaccagtgaattctctcagatttgttctga	chr6	143607463	143607557	Scrambled p53 Motif	9094.92	8905.61	9000.27	94.6569	7988.46	7404.74	7696.6	291.861	0.855152	0.165605	No
cacttccaaataaggaaagaggaataagctatgacctaatTGGTCTGGATTGCCTAtcaggcatgctgggacaaatatctaggctaaaatgtggg	chr6	147365503	147365597	Scrambled p53 Motif	2942.58	3502.32	3222.45	279.871	7251.47	5166.73	6209.1	1042.37	1.92682	0.00382415	Yes
aaaagtaataatattcccaaataagggaggagggtaggctACACCTGAGGTCGAGGctgggcatgtccagcacgaatattctgactaaggtacaa	chr6	151178435	151178529	Scrambled p53 Motif	3326	3066.41	3196.2	129.798	2793.7	2617.09	2705.39	88.3073	0.84644	0.181751	No
cgaatattctgactaaggtacaaggacatagaatgtactTCTGAGCCTTCTAAGGGAttaacagatactgaagtcagagtatgcttattctgtta	chr6	151178507	151178601	Scrambled p53 Motif	4787.86	4801.84	4794.85	6.98996	3636.64	4067.28	3851.96	215.317	0.803354	0.0830363	No
ttactatgcatgtgttaggggatggaattttccattgcagCAACGGCTAGCGTTGGccccctgtgcaagttcccttatctgtgcctgcaggctgt	chr6	151845309	151845403	Scrambled p53 Motif	4905.93	5505.9	5205.91	299.986	4858.21	4041.65	4449.93	408.28	0.854783	0.35	No
tctggcctgtgagcagccctcctgctcttgttgtgtcctgCCGGACCTGATTCTAAccaaacttgccttgtgctgtaacacagggaccactccta	chr6	152543082	152543176	Scrambled p53 Motif	7429.19	6787.44	7108.31	320.873	6671.85	6662.78	6667.32	4.53592	0.937961	0.579	No
atgtgttttccaaaggctgctaaatttgctttctgaaaatTATACTGGACTTCGAAcctttgcaggcagaatatcagtttcagaggcttcagagt	chr6	152635269	152635363	Scrambled p53 Motif	5797.53	5909.61	5853.57	56.0415	4724.21	5012.94	4868.57	144.364	0.831727	0.0886195	No
ggagaccccgtctctataaaacatttagaaagttggctggTCATCAGGTCGGGCGGccatagtcccagctactcaggaggctgaggtgggaggat	chr6	159053920	159054014	Scrambled p53 Motif	7588.03	7373.91	7480.97	107.062	7036.45	6499.55	6768	268.451	0.904696	0.381702	No
tttgaatcacattcctctggctcttaagctccaaacgctgTTAAGCACCCAATGCGcgtggggtcgggagtgctgagatttggcccagggaaggc	chr6	170541733	170541827	Scrambled p53 Motif	5127.46	4747.16	4937.31	190.148	4133.68	4328.99	4231.34	97.6523	0.857012	0.192045	No
ttactgcatatgtgtcaggggacagaattttgcagggtggATCATCGATTGGGCAGcacctgtgtagactttcttatcttagagactgtgggcat	chr6	18090693	18090787	Scrambled p53 Motif	4361.23	4442.32	4401.77	40.5444	3755.06	3391.42	3573.24	181.819	0.811773	0.0892588	No
aagtcacctgtgtagactttcttatcttagagactgtggAATGGTGGCGCTTACCAcctgcccccacccctctcccccagggcaagttctcttat	chr6	18090745	18090839	Scrambled p53 Motif	4741.61	4412.36	4576.98	164.623	3987.22	3925.63	3956.43	30.7938	0.864418	0.196679	No
tttttggttaatgttagaagactggagaggagatggaaggGGATTTGCGCATGCTCactccttgggtggcagtgggagaaagacagtaggtgtgg	chr6	18326404	18326498	Scrambled p53 Motif	1657.22	1793.86	1725.54	68.3181	1526.95	1719.99	1623.47	96.5197	0.940851	0.66074	No
gttcccaatgcagattacaggtacagttactattgcctaaCCAATTTAGTGCGGTAttctacaaacccatccttgtctttttatataaaatattc	chr6	20867071	20867165	Scrambled p53 Motif	3102.64	2816.99	2959.82	142.828	2161.11	2336.49	2248.8	87.6928	0.759777	0.0367705	Yes
atttctgctggcctcttgctcctctgaaattgtcaggagaACGACGTGACCGTACCctgctggaaggcaagccacgtgggggaaagtcagatcat	chr6	22443280	22443374	Scrambled p53 Motif	2336.42	2294.19	2315.3	21.1149	1826.11	2312.21	2069.16	243.049	0.89369	0.527	No
tgactgcccacgtatcgggggacagaattttccattgcggCTGCAGAGGGATGTCTctcctgtgcagcctttcttatttgtgcagctgtgggcat	chr6	31358415	31358509	Scrambled p53 Motif	4796.38	5019.05	4907.72	111.335	3636.64	4302.01	3969.32	332.682	0.808793	0.160408	No
aagtctcctgtgcagcctttcttatttgtgcagctgtggTTATGCGCGAAAGGCTCccccctgtgcaagttcccttctttgtgcctgcaggccgt	chr6	31358467	31358561	Scrambled p53 Motif	4175	3958.47	4066.73	108.267	2921.47	3581.63	3251.55	330.083	0.799549	0.179589	No
tgactgcccacgtatcgggggacagaattttccattgcggCAAGTCGGACGTTTGGctcctgtgcagcctttcttatttgtgcagctgtgggcat	chr6	31455330	31455424	Scrambled p53 Motif	5585.13	5695.4	5640.26	55.1352	5400.43	5549.85	5475.14	74.7071	0.970724	0.766243	No
aagtctcctgtgcagcctttcttatttgtgcagctgtggGTCTCGGGGCCTATAAAccccctgtgcaagttcccttctctgtgcctgcaggccgt	chr6	31455382	31455476	Scrambled p53 Motif	3645.52	3715.04	3680.28	34.7619	2475.85	3032.58	2754.22	278.369	0.748371	0.077036	No
cagcaggctgtggctctgattggctttctggccgtcaggaAACAGCATTACTCGCTtgagctctggcatagaagaggctggtggctattttgtcc	chr6	36644188	36644282	Scrambled p53 Motif	5848.04	6229.43	6038.74	190.696	5417.57	5242.27	5329.92	87.6502	0.882621	0.262531	No
gcctcatgaggactcagcagagctttcacccccagaaactGCGATCTTAGAGGTGTccctaggaaaatccagttgctgccaaggtcgtgcagtca	chr6	36650382	36650476	Scrambled p53 Motif	2386.32	2181.84	2284.08	102.243	1618.88	1889.97	1754.43	135.543	0.768111	0.0877409	No
agacttggcctagttccacatgtttttcatcatccagcagGGATTCAGCCTACATGtctcatggcaatggcagagagcaacagtgacagcaagcc	chr6	37212715	37212809	Scrambled p53 Motif	7336.68	7029.37	7183.02	153.656	5908.38	5937.01	5922.69	14.3177	0.824541	0.0597	No
ttttgtggcaagaaagaacaatatgtagcaatatccagagTATGAAACGCCAGCGGcagaggggctaaaaagaaattttacagatgcatcataca	chr6	38362206	38362300	Scrambled p53 Motif	2271.91	2178.84	2225.37	46.5321	1607.98	1827.91	1717.94	109.969	0.771981	0.0589729	No
ccttactgcacatgtcaggggatgaaattttccattgcagACTACGGTATGGTGGTcacctgtgtagtctgtcttatctatgaggctgtgggcat	chr6	41157719	41157813	Scrambled p53 Motif	7417.62	7583.63	7500.62	83.0019	5500.15	7183.5	6341.83	841.676	0.845506	0.374	No
aagtcacctgtgtagtctgtcttatctatgaggctgtggATAGCCATGACGCGTTGccccctgtgcaagttcccatatctgtgcctgcagcttga	chr6	41157771	41157865	Scrambled p53 Motif	10737.5	11010.3	10873.9	136.382	7535.05	9047.84	8291.44	756.395	0.762507	0.0808	No
tctgctctctgtcttggaaccttgctgagctgtgatgtggACGTCCCCAAAAGGACcagctaggtgatgacagacacatggtccagtcaccccta	chr6	44276902	44276996	Scrambled p53 Motif	4389.23	4524.71	4456.97	67.7416	3187.91	3700.35	3444.13	256.22	0.772751	0.0708	No
gtggctgcatccctctaccgatggccagacttctcactggGACGGTATGCGGACCActcccatgaccacagcattcactggaatccagtaacaaa	chr6	48078896	48078990	Scrambled p53 Motif	1333.44	1615.59	1474.52	141.075	1296.35	1307.19	1301.77	5.4211	0.882847	0.445645	No
gtgctgcgcatgtgttaaggaatggaattttctactgcggGATGAGCACTTGTGCAcccctctgtaagttcccttacctgcacaaaacatctggt	chr6	57356838	57356932	Scrambled p53 Motif	6381.18	6266.88	6324.03	57.1459	5026.48	5884.4	5455.44	428.959	0.862653	0.305898	No
aggcagggaccgctggggccatcacagacgggcctgtgaaCTTATGACGCCTTGGActtcatggatctgaaaggcattcttgtggctgtggtgac	chr6	5906412	5906506	Scrambled p53 Motif	4412.96	4169.68	4291.32	121.639	3970.08	3778.59	3874.34	95.7455	0.90283	0.364568	No
caccagatgctttgtgcagatatgggagccagcacaggggCGTCGCTGGTTTGCAGcccacaaccactaggagaatgggtggagccaccaggaat	chr6	72077589	72077683	Scrambled p53 Motif	5227.88	5055	5141.44	86.4381	4428.17	4652.75	4540.46	112.292	0.88311	0.250852	No
tcttacactttagcccagttagttgcttcggcttactcagGCAGAATGTCCGCGACccaagcaagtcctagctcatagcttatgccccttcctta	chr6	75982011	75982105	Scrambled p53 Motif	1327.97	1292.03	1310	17.9705	905.265	1331.48	1118.37	213.106	0.853721	0.508	No
caaaatgagagacctgattccagatgctgattctactggaCTCAATTAAACGCAGActctatatagaagatcacatggaaggacggagggagata	chr6	78962857	78962951	Scrambled p53 Motif	730.929	671.853	701.391	29.538	643.502	835.04	739.271	95.7689	1.05401	0.782695	No
ctgcagagaccagtttccaagggctgtgtgggcagagtgtGGATGCCTCACTGATGatgcctgtttgcagatggtatggagaaaaaggtgattgt	chr6	80163375	80163469	Scrambled p53 Motif	2815.39	2735.35	2775.37	40.0187	2072.3	2722.31	2397.3	325.008	0.863779	0.447898	No
cattccccctggacgcatgtgggcacttagtctgctgaggCGTCGAATAAGGTTCAcccctgtgcacgttcccttatctgcacaaaacatgggtc	chr6	80997469	80997563	Scrambled p53 Motif	5456.1	4703.72	5079.91	376.191	3258.02	4234.56	3746.29	488.267	0.737471	0.133	No
agtatttcttgcaaacacttatgacttgtctatgtcttctGTGCTAACGTGCAAATcttggaacattatctgtgttctgtgggttacaaggcttg	chr6	82469719	82469813	Scrambled p53 Motif	7539.34	7356.68	7448.01	91.3317	5518.85	6844.9	6181.87	663.026	0.830003	0.269	No
tctccccggggcctgggcagggttagacagtgaaataagcGAGCTCGCTCATCAGGcagcctggaacaaggaggcatctgcctagagttagccta	chr7	110174733	110174827	Scrambled p53 Motif	5006.35	4926.92	4966.64	39.7123	4395.45	3891.91	4143.68	251.77	0.834302	0.164523	No
cttcccttttcttctctttttctttctttctgcctttactACCGTGGACGACACTCcacagcaccaatggcttatcagtaccagctcacattcct	chr7	11122512	11122606	Scrambled p53 Motif	2798.95	3007.24	2903.09	104.141	2207.85	2155.72	2181.79	26.0629	0.751539	0.0112283	Yes
catgtttctgcttgatgggcttcctgagcaaaggaaactgATATTTTCGATGGCGAccccatctcctcagatctctttgctcctcatgtgcaagg	chr7	112224497	112224591	Scrambled p53 Motif	6614.88	6295.35	6455.11	159.766	5363.04	5780.53	5571.78	208.745	0.863158	0.212	No
cttccccttagtgtgcatgtggggctccagtccacggtggCCCATGGACAAACGGCcttgggcaggttccctcatctgtgcaaaagcatctgatg	chr7	117270727	117270821	Scrambled p53 Motif	8699.94	8323.64	8511.79	188.153	6511.37	7286.03	6898.7	387.329	0.810487	0.102	No
tggcaaataaatggtctcattgtctaactcttgtatctgaATATCGGCCGCTTCCAtttggccagagacaatagtaaatgtgttgcaggctggga	chr7	119373641	119373735	Scrambled p53 Motif	5291.78	5571.06	5431.42	139.641	4599.56	4902.32	4750.94	151.38	0.874714	0.246	No
tagagcttgctccactgatattttggacagcgccccatgaAGCGCGTGCACTAGCActtctggattatgagatacaaggtctagccaccaaagtc	chr7	119373756	119373850	Scrambled p53 Motif	4955.83	4701.47	4828.65	127.18	3287.62	3983.64	3635.63	348.007	0.752929	0.0793	No
ggagggggtaggagtggtgatccatccactagaatacaagTTCTAGCAGGTGTACGctgggcatgtcagggtgcaactagagtgggagagttgtt	chr7	121151311	121151405	Scrambled p53 Motif	1620.7	1557.92	1589.31	31.3914	1625.12	1821.17	1723.14	98.0271	1.08421	0.539	No
ttctcagcttgaatataattcagaatgagctgtccctgaTGGAAGGTTCATCTCAGtctgggaagctgacctacaggaagcctaatttacatcaa	chr7	123886606	123886700	Scrambled p53 Motif	3845.14	4126.24	3985.69	140.552	3956.06	3090.59	3523.32	432.733	0.883994	0.508	No
aaaggaatgcaagctggtactgataatgcctggtactctgGATCTTGCGTCGAGGTaacaaaggcagaaaggaaggaaagaggagaaaaagagaa	chr7	12597194	12597288	Scrambled p53 Motif	498.444	493.591	496.017	2.42635	285.135	586.821	435.978	150.843	0.878957	0.718	No
ggctcatcttgactccacaggatgtctcatcctccagccgTTCCTCGGTGGCGAATtcgcatagccctggcaggtttcagaggagagccgaagca	chr7	130873241	130873335	Scrambled p53 Motif	4606.5	4578.64	4592.57	13.9296	3850.11	3935.07	3892.59	42.4848	0.847585	0.0975	No
atgatggcagggtcagcaccaacccttcagggcagggaggTCATCCCAGCGCTAGGctcctgtcattcttggaagtgggagagggagctacagtt	chr7	131459646	131459740	Scrambled p53 Motif	3207.32	2823.73	3015.53	191.797	1891.55	2847.77	2369.66	478.108	0.78582	0.340871	No
ttttttcctttttctccttttttctcttttttcctttgttCATCCGTGCCAGAGACcacagtaccaggtggtatctgtacctgctcacattcctt	chr7	134231005	134231099	Scrambled p53 Motif	7326.94	7517.71	7422.33	95.3866	6335.3	5761.64	6048.47	286.83	0.814902	0.0886195	No
ttactgcacatgtgtcaggggatggaattttccattacggAGGTGAATGGTCCCGTcacctgtgtaggctttcttatctgtgtggctgtgggcat	chr7	137849618	137849712	Scrambled p53 Motif	3961.38	3909.78	3935.58	25.7999	3416.95	3642.34	3529.64	112.695	0.896855	0.322637	No
aagtcacctgtgtaggctttcttatctgtgtggctgtggCTGAAGAGTGAGTCCTTgccgctgtgcaagttcccttatctgtgcctgcagcttga	chr7	137849670	137849764	Scrambled p53 Motif	6875.97	6842.12	6859.04	16.926	4954.81	5679.35	5317.08	362.27	0.775193	0.0596758	No
atttggccaaatcaggaaggtggagcatttgctgtgagggATATAGGTCATCGGTGagaggaaggcagagcgtgggagtccttgattgtgactca	chr7	138993322	138993416	Scrambled p53 Motif	1118.61	1054.59	1086.6	32.0077	2086.32	1189.83	1638.07	448.243	1.50752	0.180343	No
cttgttccttagtcaaattattcgtgctgaatgtgcccagTTGTCAGCCGGCCACTagcctcctcccttatttgggaatattattactttgtaaa	chr7	151769646	151769740	Scrambled p53 Motif	7233.22	7878.73	7555.97	322.758	5736.98	6651.99	6194.49	457.503	0.819813	0.184791	No
cccccacccctttttcctttttctcttttctgcctttgttGGCTGCCAATCAACGCcacagtacaggcttatcagtaccagctcccattcctttc	chr7	152687067	152687161	Scrambled p53 Motif	2425.88	3022.22	2724.05	298.167	3984.1	3048.77	3516.44	467.665	1.29089	0.251173	No
catactcaggacatgctcagaataggctcagaacacagaACAGCTAACGTATCCGAtcagaacacactgagaacatgtttataacacgctcagaa	chr7	155274870	155274964	Scrambled p53 Motif	727.278	830.641	778.959	51.6818	618.572	546.351	582.462	36.1107	0.747743	0.0728292	No
ctcagaaccgactcagaatacactcagaacatacccagaACTTCACTGAGAAGCCAtcgaaacacgctcagaacatgctcagaacacacgcagaa	chr7	155274958	155275052	Scrambled p53 Motif	988.976	862.099	925.538	63.4383	645.06	1119.68	882.371	237.311	0.953361	0.879	No
ctcgaaacacgctcagaacatgctcagaacacacgcagaACGCTGATCCGAACTAAtcatgcttagaaacaacttgctcggaacatgtttggaac	chr7	155275013	155275107	Scrambled p53 Motif	1739.38	1640.31	1689.85	49.5349	1126.52	1460.98	1293.75	167.232	0.765603	0.159736	No
acgcagaacatgctcagaacatgctcatgcttagaaacaCTGTGATGTCGACTAACttggaacatgctcagaacacactcagaacatgtttataa	chr7	155275045	155275139	Scrambled p53 Motif	2968.14	3246.92	3107.53	139.386	2234.34	2737.15	2485.74	251.406	0.79991	0.192172	No
ctcggaacatgtttggaacatgctcagaacacactcagaTAATGTAAACTTTGCCAtcacaacaggctcagaacacacttggaacatgcttggaa	chr7	155275089	155275183	Scrambled p53 Motif	3362.52	3369.75	3366.14	3.61699	2884.07	2897.68	2890.88	6.80484	0.858812	0.12864	No
tttataacatgctcacaacaggctcagaacacacttggaTAGCATACTAACGTGCGtcagagcacactcagaacatgcttggaacatgctcagaa	chr7	155275133	155275227	Scrambled p53 Motif	2813.56	2870.92	2842.24	28.6788	4072.92	3363.09	3718	354.911	1.30812	0.09	No
cttggaacatgcttggaacatgctcagagcacactcagaACATGAACTTGGGTCACtcagaacacgctcagaacaggctcagaacacactcagaa	chr7	155275166	155275260	Scrambled p53 Motif	1295.71	1294.27	1294.99	0.719089	852.29	1439.4	1145.84	293.554	0.884827	0.668011	No
ctcagaacacgctcagaacaggctcagaacacactcagaATCGAGCTGATGATCCAtcagaacacactcaacacgctcagaacaggctcggaaca	chr7	155275221	155275315	Scrambled p53 Motif	1585.4	1578.89	1582.15	3.25598	1160.8	1237.05	1198.92	38.1248	0.757781	0.0144223	Yes
ctcggaacacattcagaacacattcagaacacgctcagaTACCTGACGTACCAGGAtcagaacacgctcagctctgctctgtgtcagcttcctga	chr7	155275307	155275401	Scrambled p53 Motif	2226.87	1929.42	2078.15	148.722	1908.69	1575.65	1742.17	166.522	0.838329	0.323	No
gcagaagtaacagctcatgcaaagatatagcataatgaggGAGTATCCTGACACCGatcataatgccttaccttgtaccttgatttgctttcatt	chr7	18460572	18460666	Scrambled p53 Motif	8086.47	8260.72	8173.6	87.124	6266.74	7930.85	7098.8	832.056	0.868504	0.424	No
caatggaaccccaggatcccgagttcccaggtgtaaatgaGGTTTGACCTGCACAAgcctacgtatgaaacaccgaaaggaaacacggcgaagca	chr7	1936166	1936260	Scrambled p53 Motif	3170.81	2889.64	3030.22	140.583	2821.75	2482.19	2651.97	169.781	0.875172	0.356237	No
cacagctactgcaaccacaaccaacaggcttaaggaacctGCGCAGCTTAGCTGGTccctatgggctttggcagccacgtgaagcagctcgtcct	chr7	2209731	2209825	Scrambled p53 Motif	1505.68	1787.86	1646.77	141.093	1143.66	1462.33	1302.99	159.337	0.791242	0.252521	No
gtttctcttcccaggggagatgggaaattggtcaatgacaTACCCATTGGGGGTTTtacggtgcaacgtgtgaggattttagtaaggagatgcca	chr7	29028596	29028690	Scrambled p53 Motif	1436.91	1498	1467.45	30.5473	1087.57	1307.19	1197.38	109.815	0.815958	0.201124	No
tcaagctttgggcacagatgagggaacttgcacagcgggCCGTAAGTCAGAGTTCCccacagctgcacaggtaagaaaggataaacgggtgactt	chr7	33327536	33327630	Scrambled p53 Motif	4047.19	3793.69	3920.44	126.754	2480.52	3413.01	2946.76	466.243	0.751641	0.181	No
catgcccacagctgcacaggtaagaaaggataaacgggtgAAATGCCGCTACTGTCctgcaatggaaaattctgtctcctgaaacatgtgcagta	chr7	33327587	33327681	Scrambled p53 Motif	3570.05	3524.05	3547.05	23.0024	2466.5	2718.26	2592.38	125.883	0.730856	0.00772897	Yes
gacagttaactgcgtttctatgacaacctagtggaatagtAAACTTCGCCTATGGCagctaagcgaagatatgaacagagtgacatttacccata	chr7	38913191	38913285	Scrambled p53 Motif	2022.99	1708.47	1865.73	157.259	1424.12	1674.13	1549.12	125.004	0.830304	0.296	No
atttcccccagggcacatgtcgggctccagtccactgtggGACAGACCAATCGCGCcctgggcaggttccctcatttgcacaaaagcttctgatg	chr7	40757052	40757146	Scrambled p53 Motif	4709.96	4807.08	4758.52	48.5619	3508.88	3937.77	3723.32	214.448	0.782454	0.0557164	No
tgactgatctctgcttcccacgcctctcatcctccagcagACGCTCGTGGCTGTAGcatcagagtaaagcagaagcacagcagaaatactcgcgg	chr7	42534504	42534598	Scrambled p53 Motif	2117.32	2009.57	2063.44	53.8768	1558.12	1460.98	1509.55	48.5669	0.731568	0.00681544	Yes
cccattcccccagtgcttgtgggcctccagttcactgcggGCCGAATACGTCTGGAcccctgtgcaggttcccttatctgcacaaaacatctgat	chr7	43617206	43617300	Scrambled p53 Motif	2169.05	2438.74	2303.9	134.846	1721.72	1885.92	1803.82	82.1018	0.782943	0.0877409	No
ttactgcacatgtgttaagggatagaatttttcactgtagGGGTCGACAGATTTCAcccctgtgcataatgacctggatggcatttggctgtctc	chr7	45030546	45030640	Scrambled p53 Motif	6622.18	6785.19	6703.69	81.5052	5853.84	5360.98	5607.41	246.43	0.836467	0.12864	No
tctggttctgtgtaagtcttcttatctgtgcagctgcagATGGTTCGTAAGCGCCAcccatgtgtaagttcttttatctgagcatgtccataaaa	chr7	46501134	46501228	Scrambled p53 Motif	1506.89	1523.47	1515.18	8.28575	1120.29	1096.75	1108.52	11.7684	0.731607	0.00328731	Yes
gatttggggccaaggcctattgagtaatgccagagaatatCCTCCAGGGTGGTTATccccatggcgagcatcagctttggaaagctgagtggcag	chr7	47241913	47242007	Scrambled p53 Motif	8622.04	8811.24	8716.64	94.5973	7030.22	6879.97	6955.1	75.1236	0.79791	0.0202851	Yes
tcaagctgcaggcacaaataagggaacttgcacagggggCATTTGACGAGGCCTCGgcacagctccacagataaaaaagcctacacaggtgactt	chr7	66809888	66809982	Scrambled p53 Motif	3824.45	3868.59	3846.52	22.0702	3365.53	3479.11	3422.32	56.7885	0.889719	0.257527	No
catgcgcacagctccacagataaaaaagcctacacaggtgACCCAGCTATCGGATTccacaatggaaaagtacatctcctgacaaatgtgcagta	chr7	66809939	66810033	Scrambled p53 Motif	4013.72	3995.17	4004.44	9.27671	3465.25	3380.63	3422.94	42.3103	0.854785	0.121	No
cttgcctttgttgcaccccaacttgtctgaatatgcctagGGCTTCATCAGAGCTCtacaaccccagtccacattcctttccttattagggaata	chr7	70301408	70301502	Scrambled p53 Motif	5762.84	5241.5	5502.17	260.668	6165.47	4562.37	5363.92	801.55	0.974873	0.905391	No
caaatacccccttgcctttgctataccccaacttgtctgtCGCGTTATAACGACCGctgaacttgctacaaccccagtccacattcctttcctta	chr7	70314681	70314775	Scrambled p53 Motif	2069.85	1942.16	2006	63.8464	1986.6	1632.31	1809.45	177.145	0.902019	0.530214	No
ctaacacaatcccagctccacccccagatattcccactggGATCAGGTCGACGCCAccttcttttttttttttttttttttttggagacagagtt	chr7	70953499	70953593	Scrambled p53 Motif	1363.87	1212.63	1288.25	75.6212	1205.98	1413.77	1309.87	103.892	1.01678	0.921	No
agactgaacatgattaaccacttattttgtttaagcaatgGTCGATCTGTGTTCATcactgtcaggagtggaaaaaaagtttttccatcaccaaa	chr7	80295022	80295116	Scrambled p53 Motif	1357.79	1494.26	1426.02	68.2338	1086.01	1158.8	1122.4	36.3982	0.787089	0.0747663	No
accatatatatgtaggcttggttgagtgtaaaggttttagAGAAGACCACCTTTGCtcagacatttatgatagcctaagacaagtcttatcctaa	chr7	81252700	81252794	Scrambled p53 Motif	5398.9	5672.93	5535.91	137.016	3711.43	4728.3	4219.86	508.431	0.762271	0.133	No
ttactgtgcctgtgttaggggatggaattttccattgtggGGCATCTTGGGGATCTcacctgtttagcctttcttatctgtgcagctgtgggcac	chr7	86960402	86960496	Scrambled p53 Motif	2604.2	2667.19	2635.7	31.494	2033.34	2476.79	2255.07	221.724	0.855587	0.334	No
ttacctccactgtctcaacccactgcatctgccattaagaAGGAATCGCGCCTTAGctgctgcacagtgagggacaatgtagagaagagctgaag	chr7	93740395	93740489	Scrambled p53 Motif	4982.61	4648.3	4815.45	167.159	3741.04	6232.45	4986.74	1245.7	1.03557	0.905391	No
agtttccgactgactcaatttctggtcacccagttggaagATGGAGCTGTGCCCTAcaggacaacaatttaggtcaagatttcccagcaagcact	chr8	103249030	103249124	Scrambled p53 Motif	5216.31	5899.87	5558.09	341.78	4364.28	4749.88	4557.08	192.798	0.8199	0.16	No
agggtagaagttatctctttgagcctaaacttacattcaaGTACCAATAGCTGAGTttgctgaggtggaagagcaagtacaggtgagttgatgtg	chr8	124857162	124857256	Scrambled p53 Motif	2150.79	2211.05	2180.92	30.1272	2259.27	2100.41	2179.84	79.4266	0.999505	0.996	No
gttataagatgtttcagacctattttgcatactggcagcgTTAAACGTTACGGTGAtcaacttgacacagtcctgtggtcatagcgaatctttct	chr8	128807979	128808073	Scrambled p53 Motif	3644.3	3748	3696.15	51.8485	2767.21	3580.28	3173.75	406.535	0.858664	0.412	No
tcactcaatgtcccttacttacagttccaacatcatcaggCTTCAAATGCGAGGTTtatgattaactaggattctgggatcataaagtcctcagt	chr8	131318214	131318308	Scrambled p53 Motif	483.229	599.2	541.214	57.9857	534.434	504.531	519.483	14.9512	0.959846	0.824	No
aataaaaacttaaaatggcgagtttgactttcctctggggGTGAGACCTCCTCAAGacagtaaggggaaaattggcagcatttgacccatctatt	chr8	133037586	133037680	Scrambled p53 Motif	4566.94	5137.39	4852.16	285.227	4090.05	3800.17	3945.11	144.941	0.813063	0.131015	No
tccaggctcactgagtgtggcacacagctgcaccatgaatGTGGCCTGCTCGATACccaggctggtccctccctgagctgtgctggctcctttgg	chr8	143897209	143897303	Scrambled p53 Motif	4972.27	5371.83	5172.05	199.781	3465.25	4277.72	3871.49	406.237	0.748541	0.0905	No
aacagtaataacatttctgaataaggaaggggcataggctGGAAGATCAGGTTCCGctgggcacgtccagcacgaatatttcggttaaggtacaa	chr8	145927370	145927464	Scrambled p53 Motif	5129.28	5333.63	5231.46	102.173	4470.23	4708.06	4589.15	118.912	0.877222	0.233	No
gtgtgtgtgtgtgtgtgtgtattccaaatcagttgtcctaGTGTACCCGTGCATCCctgggcagaactagacaagccccagcccataatacatgc	chr8	164615	164709	Scrambled p53 Motif	5886.38	6450.39	6168.39	282.003	4945.46	5045.31	4995.39	49.9264	0.809837	0.0780927	No
gattctcctgcctcagcctcctgagtagctggggctacagAACCTGACTCGCAGCTctggctaatttttgtggttttttgtagaggcggggtttc	chr8	20175388	20175482	Scrambled p53 Motif	5120.76	5350.11	5235.44	114.672	4347.14	4386.99	4367.07	19.9252	0.834137	0.0819409	No
agtcttcctgtctcagactccttagtaactgggactatagGATTGTGTCATCCACActggctgatttttaaaaaaatgacagtgtcttgtcatat	chr8	20285698	20285792	Scrambled p53 Motif	2018.73	2018.56	2018.64	0.0862061	1735.74	1444.79	1590.27	145.474	0.787791	0.124755	No
aagtggtaatgccttctctggaactttgcctgcatttgggCAATGATTTGCGGGCAcagcattatgcaagcaacagtaccttgctgatgtctgtg	chr8	29628104	29628198	Scrambled p53 Motif	9447.31	9816.4	9631.85	184.545	7358.98	8042.82	7700.9	341.92	0.799525	0.0604	No
attcttttcacatgcctaatataactctttgtgtatgtatAGTCACTGAACGCGTCtccttcctcagaacattaaattcaccattttggtcaact	chr8	31030103	31030197	Scrambled p53 Motif	272.044	217.959	245.002	27.0427	314.74	241.474	278.106	36.633	1.13512	0.578563	No
cacgcccacagctgcacagataagaaagcctacacaggtaAGGCCATTCTGACACCcggcaatggaaaattctgttccctaacatatgcacagta	chr8	41676401	41676495	Scrambled p53 Motif	597.646	653.877	625.761	28.1157	423.808	493.739	458.773	34.9658	0.733144	0.0533	No
tcaagctgcaggcacagataagggaatttacacaggaggCTTACGTACACGTCAGGccacagctgcacagataagaaaggctacataggtgactt	chr8	50023073	50023167	Scrambled p53 Motif	3742.28	3616.17	3679.23	63.0558	3244	3171.53	3207.76	36.2326	0.871858	0.19	No
catgcccacagctgcacagataagaaaggctacataggtgACTGATGGACTTCCACccgcaatggaaaattccatcccctaacacatgtgccgta	chr8	50023124	50023218	Scrambled p53 Motif	5745.19	5717.87	5731.53	13.6607	5289.81	4413.98	4851.89	437.915	0.846526	0.278619	No
ctagtggtcatgttctttccaaaatggtcatgaccctgtgCAATGTTGGCGGTTATtggttactgcagcctagcctgccttttctttcttttttt	chr8	57818667	57818761	Scrambled p53 Motif	18183.2	17423.2	17803.2	379.958	14537.2	16271.8	15404.5	867.293	0.865267	0.26002	No
aatctccaaccctccccacaagtgtttaccttcacaggggGCTGATGTGCGGCCCTccgcagccaactggaggcccacaggcactaggggaatgg	chr8	57865072	57865166	Scrambled p53 Motif	3599.26	3337.55	3468.4	130.859	2383.92	2912.52	2648.22	264.302	0.763527	0.108028	No
gatcctcccacctcagcctcctgagtagctgggaccacagGCCCCAATGTACCACGccagctattttttttttttttttttttttaaaaaacagg	chr8	69543118	69543212	Scrambled p53 Motif	3102.64	2933.09	3017.86	84.7803	2667.49	2660.26	2663.88	3.61935	0.882702	0.255757	No
ccctggaaccagtcccctgtgaagactgagggacgactgtCAAGCTATACTGGCACtctcttcccatgctctcccctgcctttgcgtgtactgct	chr8	71522563	71522657	Scrambled p53 Motif	265.958	239.68	252.819	13.1392	124.649	261.709	193.179	68.5297	0.7641	0.466544	No
acatttccaaataaggaagagacataagctgtgagctgggGCACGGTTGCCGAACTtgagacatgcctgagcaagccaaaactaatattgtagtt	chr8	8220455	8220549	Scrambled p53 Motif	4064.84	5219.78	4642.31	577.47	9660.32	6940.68	8300.5	1359.82	1.78801	0.0167	Yes
gacataagctgtgagctgggacatgcctgggcatgctgagATCGAGACACAGCCTGcaaaactaatattgtagttaaagtataaagatatatata	chr8	8220475	8220569	Scrambled p53 Motif	3668.64	5063.99	4366.32	697.673	13502.6	9134.18	11318.4	2184.23	2.59221	0.000672	Yes
ctgcaacctttaaaagtttgaaaaacacacgttgctttacTCGGCAGTCTTCAAGAttatgtacaatggctgggagtagaaaataatttgacttt	chr8	8264931	8265025	Scrambled p53 Motif	4196.3	3970.45	4083.38	112.925	4264.56	3328.02	3796.29	468.273	0.929694	0.685468	No
tctgcctcactcctgtgcctctcactgtggcatgtgggtgAGCAGTACCGGTAGTCtggtgatgccatttctctgcgtggtcccatttatccttt	chr9	1009482	1009576	Scrambled p53 Motif	10435.7	9569.98	10002.8	432.849	7510.12	8338.26	7924.19	414.069	0.792195	0.0847	No
aaagcctcggcttgatctaaacgttatcatttcctcctggAAAGGTTCGAATGTACcaccaagtttctccaggcctagtttccacttagccccta	chr9	108626891	108626985	Scrambled p53 Motif	3901.74	4085.8	3993.77	92.029	3159.86	3538.47	3349.16	189.303	0.838597	0.179	No
tcagaactgactttaaaactttaagaattccatcagctggGGCGCCTTAGCGTACGctatggtcccagttgctcaagaggctgaggcaggaggat	chr9	114907205	114907299	Scrambled p53 Motif	10388.2	10274	10331.1	57.0833	8882.82	9998.89	9440.86	558.037	0.913827	0.483002	No
gaatctggccaatcctgaaatctctgcttggctttgtcagCCAATGAAGGTACGTCacagacatgtccatgagtttctcagaaggttgactctgc	chr9	118706532	118706626	Scrambled p53 Motif	3999.72	3941.24	3970.48	29.2418	3418.51	3063.61	3241.06	177.448	0.816289	0.106963	No
cttttcctaaataaggaaaggaatgtgagctggggctgtgCGAGTCCGTGTCGGATagtaaaatcagaaagaagaaaaaaggagaagaaaggcag	chr9	26976595	26976689	Scrambled p53 Motif	674.938	537.782	606.36	68.5779	515.736	662.366	589.051	73.3148	0.971455	0.900093	No
cccaaccccccagtgcatgtgggcctccagtctgctgctgGAAAGGCGTTCGCCCAccctgtgcaggttcccttatctgcaccggatgttttatc	chr9	33560359	33560453	Scrambled p53 Motif	11901.2	11614.8	11758	143.219	9319.09	10011	9665.06	345.971	0.822002	0.0792246	No
cagctcagatcttctccatgttttcccctccctttagcagGACAATTGGTCCCTGAtcacgtggtggtggcaggagtccaagagagaaagtggaa	chr9	36075004	36075098	Scrambled p53 Motif	4848.11	4453.56	4650.83	197.278	3549.39	4037.6	3793.49	244.106	0.815659	0.156	No
agataaaacgtccggtgcagataagggaacctgcacagggGGTCCTAGGGCCTTCTcagcagcagactggaggcccacatgcactggggggatgg	chr9	38583907	38584001	Scrambled p53 Motif	4771.43	4556.17	4663.8	107.63	4258.33	3704.39	3981.36	276.969	0.853674	0.258812	No
aaaggatgagaaaacttgaacagaactaactaaagaatgaCGAAGGTGACAAGTCTacaacttatgcaatactagaaaatctgaaggtgtggaga	chr9	4743348	4743442	Scrambled p53 Motif	302.474	188.748	245.611	56.8632	288.252	248.219	268.235	20.0164	1.09211	0.759266	No
ttttcctttttctccttttttcttcctttctgcctttgttATGCACCACAGCCGATcacagtaccaggcgttatcagtaccagctcacattcttt	chr9	6087426	6087520	Scrambled p53 Motif	3461.72	3228.19	3344.95	116.764	2898.1	2900.38	2899.24	1.14233	0.86675	0.207	No
tttttggttatattcaaataaggaagcttgctcaggaggTACGTTCAGACAGGTCGctacagctacacagataaggggagttacactgagctagg	chr9	6239248	6239342	Scrambled p53 Motif	2929.19	2939.83	2934.51	5.31572	2201.62	2159.77	2180.7	20.9231	0.743121	0.00284429	Yes
tggcccatagtaagttcttggcagattgtttgttcttatgCTTAGGGGTCTTATCTcaatgtcctctgtcctttttttttttgatggctacctta	chr9	75046535	75046629	Scrambled p53 Motif	9060.24	8831.46	8945.85	114.387	10556.2	7334.59	8945.41	1610.82	0.999951	0.999556	No
ttactgtgcatgagttaagagacagaattttgtaccctggTGTGAGAAACGCTTCGcccctgtgcacaatgacctgagtggcatttggctgcctc	chr9	76299355	76299449	Scrambled p53 Motif	8324.44	8024.04	8174.24	150.199	6500.46	7117.4	6808.93	308.469	0.832974	0.127	No
caagactccgtctcaaagaaaaaagaaaaaagagatccgaTCCCTAGTTACACAAGtttatgtccctgaaaaatgctaaatggtattctcaggct	chr9	84207259	84207353	Scrambled p53 Motif	2318.16	2432.75	2375.46	57.2966	1623.56	1459.63	1541.6	81.9618	0.648968	0.000705292	Yes
actgactcacctctgttccatgtgtctcatcctccagcagGGTACTCTCGCACGGAtcttgtgatgaaggcagtggagagtggagaagaaagaga	chr9	84636289	84636383	Scrambled p53 Motif	1883.01	1864.26	1873.64	9.37427	1349.33	1891.32	1620.32	270.995	0.864802	0.508	No
tcttataccagtcaaactctgccatgtttcctcttactgcCAGCTGTAGAGTACTCttgctcaattctcaggatcttactgggaagttgttgccc	chr9	86853776	86853870	Scrambled p53 Motif	2559.16	2625.24	2592.2	33.0402	1985.04	2240.71	2112.88	127.836	0.815088	0.122	No
actccacccctgacctgcgggggatgagtcaaacggtcagCCGTCGTGTTTATGGCtccacgctcccctggctagacaggcgtctacacattctc	chr9	94909690	94909784	Scrambled p53 Motif	1715.64	1833.55	1774.6	58.9538	1491.12	1572.95	1532.03	40.9168	0.863313	0.228	No
agataaaacatctggtgcagataagggaacctgcacagggCGTCTAGGCGTCTACGcagcagcagactggaggcccacatgcactggggagctgg	chr9	99930618	99930712	Scrambled p53 Motif	7235.04	7200.89	7217.97	17.0776	5833.59	5986.93	5910.26	76.6693	0.818826	0.0422115	Yes
aagacaaaggcagaagacattgtgtggctgagtgttgaagATCCGCCACTCATAAGacacagagtcccttggccaaaactgggaggctttttgtt	chrX	107366213	107366307	Scrambled p53 Motif	8641.52	8256.98	8449.25	192.27	7980.67	7295.47	7638.07	342.601	0.903994	0.403689	No
tggtatttgttttgtagctgcattagaaatagatgagttaTTCCCTAGGCAGATAGtccattcatcctgaacatgaatgaaatgtctgccagaga	chrX	12255380	12255474	Scrambled p53 Motif	3086.82	2764.56	2925.69	161.131	2175.13	2200.24	2187.69	12.5561	0.74775	0.021	Yes
ccacaagtgtgtattagacgcttttgtgcagatgagggaGGCTTTAGCCCAGCTGTctgggcatgcccacagcagactggagcctgacatatgca	chrX	132920538	132920632	Scrambled p53 Motif	6778.59	6832.38	6805.49	26.8936	6534.74	6070.56	6302.65	232.087	0.926114	0.491365	No
tgttggtcctctctccatgtggtcttgtgccttccaggagCGGGCTTTTGGCAGTCtcacatggtggtggaagggcctgcagaagcaagcaggag	chrX	17566012	17566106	Scrambled p53 Motif	8230.71	7547.67	7889.19	341.519	5897.47	7319.75	6608.61	711.141	0.837679	0.31	No
cacatcccccatgtgcatgttgggctccagtccactgtggGCAGATCCAGGACACCcctggcaagcttccctcatctgcacaaaaacatctaatg	chrX	34577668	34577762	Scrambled p53 Motif	2142.88	2121.92	2132.4	10.4825	1512.93	1783.4	1648.16	135.233	0.772915	0.0830363	No
atattttaagcagaaaaaacaacagatgtgtatgtccagTGTACGGCAAGATCCGActgacatgtgaaagaacagcagggaaactggagtggatg	chrX	41052285	41052379	Scrambled p53 Motif	2371.11	2462.71	2416.91	45.8025	2256.15	2217.78	2236.97	19.1864	0.925548	0.47105	No
ttactgtgcatgtgtcaggggatggaattttccattgcagGGCACTTAGGCGTATGcacctgtgtagcctttcttatctgtgtggctgtgggcat	chrX	42836068	42836162	Scrambled p53 Motif	7909.37	8253.23	8081.3	171.93	6871.29	7265.79	7068.54	197.249	0.874679	0.226	No
aagtcacctgtgtagcctttcttatctgtgtggctgtggGCCTGACCTAGATTAGAtcccctgtgcaacttcccttatctgtgcctgcaggctgt	chrX	42836120	42836214	Scrambled p53 Motif	1164.25	1282.29	1223.27	59.0178	1221.56	1030.65	1126.11	95.4581	0.920569	0.602821	No
caccagatgttttgtgcagataagggaacctgcacaggggCGGACCCCGTGTGGTTctgcagtggactggaggtacacatgcactgggggaatgg	chrX	44835046	44835140	Scrambled p53 Motif	7324.51	8352.85	7838.68	514.171	5607.66	6445.59	6026.62	418.965	0.768832	0.0956365	No
ataagaacttaaaatggcaaagtttgatcttcctctgggaGCTACGAGAGATCTCCacagtaaggggcaaaatggtggagtctgacctatatatg	chrX	47678520	47678614	Scrambled p53 Motif	2650.45	3231.19	2940.82	290.366	2673.73	3006.95	2840.34	166.613	0.965832	0.847842	No
tggattgaaagcccccaaacagagccagcatgctctttacCCATATCCCAGATGCGcctcaagccacgcgggttagcagttctgctttcctcagg	chrX	65858367	65858461	Scrambled p53 Motif	2351.63	2367.59	2359.61	7.9786	2207.85	2185.4	2196.63	11.2237	0.930928	0.488	No
cactagatgttttgtgcagataaggaaacttgcacaggggGACTTCGTCAACTGATccacagttacacagataagggaagttatgcaggagactt	chrX	83990144	83990238	Scrambled p53 Motif	3061.87	2799.76	2930.82	131.053	2909	2548.29	2728.65	180.357	0.931019	0.618	No
taatacatgggtcaaattctgccattttgccccttactacCACAGGCTGCGGTATCtcccagaggaaggaaaaacttcgccattttgtcccttac	chrX	86520650	86520744	Scrambled p53 Motif	5343.51	5598.03	5470.77	127.257	4817.69	5080.39	4949.04	131.346	0.904634	0.364882	No
ggaaaaacttcgccattttgtcccttacttctcttactgtTGTAGCGTCGCCAATGccccagagcaagatcaaagttcaccattttaagttttta	chrX	86520717	86520811	Scrambled p53 Motif	2830.6	2675.43	2753.01	77.5862	2245.24	2722.31	2483.78	238.533	0.902203	0.526597	No
aggagggtgagctggtgctgataatgccactggtgctgtgGACTGAGTCGTTGCGCagtaaagtcagaaagaagaaaaggagaagaaagagatgc	chrY	7147730	7147824	Scrambled p53 Motif	376.115	408.205	392.16	16.045	414.459	307.575	361.017	53.4418	0.920586	0.682971	No
