# Supplementary material for: p53 regulates enhancer accessibility and activity in response to DNA damage
Source: Nucleic Acids Res. 2017 Jul 13;45(17):9889–900. doi: 10.1093/nar/gkx577 (PMC5622327; doi:10.1093/nar/gkx577)
Supplement: Supplementary Data [file gkx577_supp.zip › nar-03023-d-2016-File015.xlsx]

## Sheet: MPRA_Distal
Sequence	Chrom	Start	Stop	oligoType	UNT1norm	UNT2norm	UNTavg	UNTstderr	DOX1norm	DOX2norm	DOXavg	DOXstderr	FoldChange	PvalAdj	Sig
atgctgcttctgctcttgaacctcagcctttcccatagaaACATGTCAGGGCTTGCctgatggaggaacatgagagacacgtggagcagtcaggt	chr1	101992507	101992601	Endogenous p53 Motif	4719.69	4586.57	4653.13	66.5582	5355.65	5382.2	5368.92	13.2735	1.15383	0.000187039	Yes
ttactgtgcatgtgtcaggggatggaattgtccgttgtggGCATGTCTGGGCAAGCcacctgtatagcctttcttatctgtgtggctgtgggcat	chr1	111757223	111757317	Endogenous p53 Motif	15400.5	15074.1	15237.3	163.182	28063.9	27769.1	27916.5	147.402	1.83212	2.3e-79	Yes
aagccacctgtatagcctttcttatctgtgtggctgtggGCATGTCTTAGGCAAGCccccctgtgcaaattcctttatctgtgcctgcagcttca	chr1	111757275	111757369	Endogenous p53 Motif	2485.66	2473.64	2479.65	6.01354	2641.49	2699.71	2670.6	29.1142	1.07701	0.0784132	No
aaaggaatgtgagctggtactgataacacttggtactgtgGCATGTCTGGGCATGTaacaaaggcagaaaggaagaaagaggagaaaagggaaag	chr1	111907529	111907623	Endogenous p53 Motif	1758.7	1771.75	1765.23	6.52732	2686.6	2754.85	2720.73	34.1289	1.54129	4.72e-23	Yes
acctccctggaaaccgaggcatctagcaaagggacaggggGCTTGCTCAGGCATGTtctggcaaaacaccaattgtgcgacaacagagcttgaaa	chr1	113246501	113246595	Endogenous p53 Motif	1286.17	1407.41	1346.79	60.619	1260.6	1263.92	1262.26	1.66037	0.937233	0.200333	No
cgccgggactcgcgctctcccgggactggctcccctctctGCAAGCCGGGACTTGCcgccggtgtccctgagggctcgcagctgtaactcgaaca	chr1	12678434	12678528	Endogenous p53 Motif	682.229	721.408	701.819	19.5895	634.057	661.251	647.654	13.5972	0.922822	0.188017	No
tgtggacagattgaaacagagctagctggtgagtcggtggGCAAGTCCAAACTTGTcttaggggcctgaatcaaccctcagctggaaagtggaaa	chr1	144010799	144010893	Endogenous p53 Motif	1288.97	1261.14	1275.05	13.9126	2087.63	2096.62	2092.12	4.49637	1.64081	1.91e-27	Yes
aacaaaatttcatcatcatcaattcttctcacacagtgggACTAGCCCAGACAAGTgctctctcttctgctgctcttgcccctgatgcttacacc	chr1	152140384	152140478	Endogenous p53 Motif	58.7165	62.5441	60.6303	1.91383	55.1354	56.8633	55.9993	0.863959	0.92362	0.507668	No
ttactgtgcatgtgttaagggatggaatttttcaccgtgcACATGTTTAGGCAAGCccctgtgcacaatgacctgggcgggttggaagttctcca	chr1	153498750	153498844	Endogenous p53 Motif	3293.71	3232.77	3263.24	30.472	3859.48	3695.25	3777.36	82.1119	1.15755	0.00128179	Yes
ggcattcaaaaccgtcgtggtttcttccagtgtctccagACTAGTCTCAAACATGCccgatgttttccccatcccacacagttcctatttgttca	chr1	157127525	157127619	Endogenous p53 Motif	2088.63	1931.92	2010.27	78.355	1566.35	1578.39	1572.37	6.02064	0.782166	1.27e-05	Yes
ggggtgacttagttctgctccaaatgtctccctccagcagGCTAGCCCTGGCATGTtctcacagtgaaggcagagcttccactggagtacgtgtc	chr1	171723669	171723763	Endogenous p53 Motif	3539.76	3620.61	3580.19	40.4229	3914.61	3906.34	3910.47	4.13787	1.09225	0.0348086	Yes
atcttatctttctaagtatctcaaactagctcctgttcagACATGTTATAGCAAGTtagtacaagtttatttgggtgaaaaaaattgaaatctat	chr1	173265054	173265148	Endogenous p53 Motif	648.677	625.441	637.059	11.618	711.748	673.744	692.746	19.0019	1.08741	0.200948	No
acgaaaacaggctttgttaagatgtgcttggttttaaaaaACATGCTCTGACAAGTccacttactattctgaatgttgtaacaatgagaaataag	chr1	180485363	180485457	Endogenous p53 Motif	1258.21	1180.4	1219.3	38.9069	1177.89	1161.39	1169.64	8.25122	0.95927	0.571038	No
tgcgtggcagcagcccagcatgaggctgagggtgagggagGCATGCCCGGGCATGTctgctggggcaggctggccaggttcctgagaagaccaag	chr1	181104240	181104334	Endogenous p53 Motif	3028.09	3012.71	3020.4	7.6923	6017.28	6001.23	6009.25	8.02153	1.98956	8.85e-78	Yes
ggcagggaccacatcattcacatcattcagggcctcgttgGCATGTCCAGGCATGTtcagtgggaggccattgaatggtttgaaacaggaaagtg	chr1	181491088	181491182	Endogenous p53 Motif	4180.05	4334.08	4257.06	77.0115	6423.27	6512.57	6467.92	44.6495	1.51934	1.69e-25	Yes
ttactgtacatgtgtcaggggatgtaattttccattgcggGCATGTCTGGGCAAGTcccctgtgtagcctttcttatttgtgtggctgggagcat	chr1	182730656	182730750	Endogenous p53 Motif	10806.6	10832.4	10819.5	12.8759	23735.8	23860.6	23798.2	62.417	2.19957	4.2e-150	Yes
aagtcccctgtgtagcctttcttatttgtgtggctgggaGCATGTCTTAGGCAAGTccccctgtgcaagttcccttatctatgcctgcagtctgt	chr1	182730708	182730802	Endogenous p53 Motif	1800.64	1762.16	1781.4	19.2412	1701.68	1741.22	1721.45	19.7724	0.966349	0.579029	No
ccttggaaaagaattctggttaaagatcaataaggaagggGCATGCTAAGGCATGTctgacctctcatcccatcatggtcggaaactcagtgttt	chr1	185606317	185606411	Endogenous p53 Motif	1364.46	1290.59	1327.53	36.9329	2182.86	1948	2065.43	117.431	1.55585	3.48e-11	Yes
ttactgcacatgtgtcaaggggtggaattttcccttgcagGCATGCCTGGGCAAGTctcttatgtagtctttcttatctgtgtggctgtggggat	chr1	187377456	187377550	Endogenous p53 Motif	9911.9	9925.98	9918.94	7.04272	19357.5	19469.6	19413.6	56.0589	1.95722	3.16e-106	Yes
tttccctttgctgtgccccaacttgtctgaatatgcctagGCATGCCTGAACTTGCtacaaccccagtccacattcctttccttattagggaata	chr1	187608016	187608110	Endogenous p53 Motif	13882.2	13290.8	13586.5	295.729	24710.7	23361.8	24036.2	674.453	1.76912	1.99e-36	Yes
catttgcttcctgttttgccttctgcacttcactgtgtgaACATGTCTGGGCTAGCccactaaaggatgaaacatataggacccagtcgcacaca	chr1	199918254	199918348	Endogenous p53 Motif	2396.19	2401.83	2399.01	2.81785	4656.43	4425	4540.72	115.718	1.89275	1.39e-43	Yes
ttttttcctgcctcagcctcccgagtggctgggactacagACATGTCCCAGCATGCctgactaattttttttttttcgtatttttagtagagatg	chr1	202971759	202971853	Endogenous p53 Motif	1624.49	1398.14	1511.32	113.173	2328.22	2329.67	2328.94	0.727673	1.541	2.43e-10	Yes
atgttgactcttagttaactttctatggtcctttgtcaagACATGTTCCAACATGTtgtagaggttttcctagaagtcctgttggaatcttaaaa	chr1	204494136	204494230	Endogenous p53 Motif	3595.68	3301.93	3448.81	146.876	3909.6	3884.8	3897.2	12.4013	1.13001	0.0161863	Yes
actgtcacctctctcccagtgcctttgctatccttttgtaACTAGCCCAGGCTTGTccctctgctctggagcagagaagagtgtcatcttcctct	chr1	208387207	208387301	Endogenous p53 Motif	2740.1	2788.01	2764.06	23.9551	3526.16	3498.82	3512.49	13.6711	1.27077	5.02e-09	Yes
aacattcgtttcattttcactttgtgtttcctttggttctACATGTCAGGACATGTaacagagccaaggcagaagagtgctgtggggggtgtgaa	chr1	212769867	212769961	Endogenous p53 Motif	1112.82	1151.61	1132.21	19.3946	1679.12	1603.8	1641.46	37.6597	1.44979	4.51e-12	Yes
tgacgagctgaccttgagagttaggaggctgtaaaccgaaACATGTTGCAACATGTcccgctatgattacgcctcctctgcttttacaaagtaca	chr1	214612932	214613026	Endogenous p53 Motif	5894.01	5929.78	5911.9	17.8819	5909.51	6183.02	6046.27	136.756	1.02273	0.577781	No
tcttggctctggttgccttgaaatcatacttaggttaagaACATGCTTGGGCTTGCctgtgcaaggaaaatgaaagacctgtactagtgaggcca	chr1	215175141	215175235	Endogenous p53 Motif	3970.35	3873.1	3921.73	48.6244	4726.61	4755.84	4741.22	14.6168	1.20896	7.92e-07	Yes
gggagaggttggaggaggtgtgattttaagtaagtcttggACAAGTCTGAACTTGCccagcccacaggcaagcaggtaggaggttgttatgctcc	chr1	218774497	218774591	Endogenous p53 Motif	651.473	649.598	650.536	0.937338	1009.98	1049.82	1029.9	19.9186	1.58315	9.25e-17	Yes
attccctactttctcactcctcagacaggataactgagccACTTGCCCTGACTTGTcccttaggattccccagggggttgaagctccagctgccc	chr1	233088762	233088856	Endogenous p53 Motif	2046.69	1947.47	1997.08	49.6082	2325.71	2416.26	2370.99	45.2744	1.18723	0.000279861	Yes
ttttaaaagcctggaatgctgaaaccctcttagactgaaaACATGTCAGGACATGCctttttgggatactgtcaaacggtttaggctcagaattc	chr1	234754289	234754383	Endogenous p53 Motif	5292.87	5087.91	5190.39	102.478	8561.02	8582.91	8571.97	10.9454	1.65151	1.87e-39	Yes
ccttgcttaatttgtaattagcaaacctctatatgcccagACATGCCCAGACTTGTtctgtaaactacctttcccaccttagcaacagtctcttc	chr1	235833370	235833464	Endogenous p53 Motif	2091.42	2030.86	2061.14	30.2803	3608.86	3530.26	3569.56	39.2991	1.73184	7.91e-38	Yes
ccttgcttattttgtaactagcaaacctctatatgcctagACATGCCCAGACTTGTtctataaactacccttcctgccttagcaacagtctcttc	chr1	235838494	235838588	Endogenous p53 Motif	4420.51	4249.69	4335.1	85.4099	8197.63	7907.45	8052.54	145.092	1.85752	1.38e-49	Yes
acagcctgaaggcacagataagggaacttgcacagcgggGCTTGTCTAAGACATGCccacagctgcacagacaagaaagcctacacgggtgactt	chr1	244898828	244898922	Endogenous p53 Motif	3858.51	3863.84	3861.17	2.66318	5912.02	5973.23	5942.62	30.6073	1.53907	1.45e-32	Yes
catgcccacagctgcacagacaagaaagcctacacgggtgACTTGCCCAGACATGCccgcaatggaaatttccatcccctgacacatgtgcagta	chr1	244898879	244898973	Endogenous p53 Motif	3232.2	3199.35	3215.77	16.4273	6069.9	6383.77	6226.84	156.931	1.93634	1.47e-52	Yes
catattactgagaaggaaacaggctgagagaggaaaagggACTTGCCTGGGCTTGCataggtaggaagtggtagattcggtgtctgaattctgct	chr1	25298919	25299013	Endogenous p53 Motif	1308.54	1258.16	1283.35	25.1878	1238.04	1185.08	1211.56	26.4785	0.944061	0.303152	No
attctatgtccttgtactttaaccaagatatttattctggACATGCTCAGGCATGTcccagctcacagactatgcccctttcttatttggaaatg	chr1	31939710	31939804	Endogenous p53 Motif	6045	5674.64	5859.82	185.181	8505.89	8444.2	8475.04	30.8429	1.4463	2.91e-17	Yes
ttcccaacagcccctgcgccacatggtggtcagtcagcctGCAAGTCCCAGCATGCccgagtcaatcgtggggtggggagtctctccatccgtgt	chr1	38412728	38412822	Endogenous p53 Motif	3738.28	3495.85	3617.07	121.215	4453.44	4455.15	4454.29	0.859103	1.23147	5.61e-06	Yes
ctggccagtgtggagctttgcagaatccaaggatctaaatGCAAGTCTGGACTTGCaagtccttgtgaatttatatttgtcaaagtctttcattc	chr1	38752976	38753070	Endogenous p53 Motif	178.945	146.598	162.772	16.1736	112.777	102.095	107.436	5.34072	0.660042	0.000236514	Yes
ggatgctcttgcttttgatattcagttctttatctcagaACATGCCCAGGACTTGTcccctcagcagaatcgacagatgctgaggcttctgaatg	chr1	39812687	39812781	Endogenous p53 Motif	1705.57	1699.61	1702.59	2.98089	2238	2239.64	2238.82	0.821662	1.31495	5.03e-10	Yes
ttcgctcctctgctagtctcccagacacctgctccccaggGCATGCCCGGGCTTGCagctaccctatgcccctgcaggctgggtgcccacctacc	chr1	41948043	41948137	Endogenous p53 Motif	274.01	252.493	263.252	10.7586	238.085	224.007	231.046	7.03883	0.877662	0.144688	No
aggaatgtgagctggtgttgataacgtcactggtgttgtgGCATGCCTGGGCATGTagtaaaagcagaaagaaagaagaagaaagagaggtggag	chr1	42998931	42999025	Endogenous p53 Motif	1241.43	1317.07	1279.25	37.8164	2090.13	2158.65	2124.39	34.2596	1.66065	7.16e-23	Yes
agcaagcttatcaagaatgctagttaccaagtgtacatgcACTTGTCTGGACTAGCccactgccacattcttgtagcagggttaaacagcagttt	chr1	51069372	51069466	Endogenous p53 Motif	4235.97	4076.62	4156.3	79.6771	3889.55	4107.51	3998.53	108.981	0.962042	0.518366	No
attttaattctaaaaaatatatataccatctgactactcaGCATGTCCCAACTTGTtccaaactatagtcagttgcattttgaaccatctgatta	chr1	52159418	52159512	Endogenous p53 Motif	173.353	146.267	159.81	13.5431	140.345	118.896	129.62	10.7243	0.811089	0.0480671	Yes
gatgtgctagtttcatcaccaggattttctgtggtacagaACATGTCTAAGCATGCtggggactgccagcagcggaagagatccctgtgagtcag	chr1	68152420	68152514	Endogenous p53 Motif	3223.81	3153.35	3188.58	35.2323	4295.55	4282.41	4288.98	6.56896	1.34511	2.43e-14	Yes
tcaagctgtgggcacagataagggaacttgcacagcagaGCTTGCCTAAGACATGCctactgcagcacagacaagaaaggctacacaggtgacct	chr1	69521025	69521119	Endogenous p53 Motif	2256.39	2237.03	2246.71	9.68099	2110.18	2070.34	2090.26	19.9202	0.930366	0.106721	No
acagcctgaaggcacagataagggaacttgcaaaggagaGCTTGCCTGAGACATGCccacagccccatagataagaaaggctatccaggagactt	chr1	72466582	72466676	Endogenous p53 Motif	1537.81	1478.56	1508.18	29.6279	1263.1	1335.86	1299.48	36.3776	0.861618	0.0125644	Yes
catgcccacagccccatagataagaaaggctatccaggagACTTGCTCAGACATGTccacaatggaaaactccatcccccgacacatgtgtagta	chr1	72466633	72466727	Endogenous p53 Motif	2577.93	2508.71	2543.32	34.6091	3345.72	3530.26	3437.99	92.274	1.35177	7.42e-11	Yes
tttgttgatgcagaaggggtggacctggatgtacagctgaGCATGTCTGAGCATGTcttctccaggatgtagcttgtgatgtctacagtgatttg	chr1	87640557	87640651	Endogenous p53 Motif	5385.14	5708.06	5546.6	161.461	7102.44	7620.54	7361.49	259.052	1.32721	1.21e-07	Yes
tataaaccaatctcctgggttctctttactgttcagtgagACAAGTCCAAACATGTtgctatggtctgaatgttggtgtccccccaaaattcaca	chr1	92070608	92070702	Endogenous p53 Motif	1042.92	985.484	1014.2	28.7163	1037.55	959.784	998.666	38.882	0.984683	0.794989	No
ccccgatctgcgtggtcaccgagaagcagcccggctcggaACAAGCCCAGGCAAGCccaggcagagcccgccgccgggtcctccttcctgctcgt	chr1	9242165	9242259	Endogenous p53 Motif	623.513	621.801	622.657	0.855922	1436.03	1493.52	1464.77	28.7485	2.35246	1.2e-56	Yes
attactaccttcctttcatgacttttgttcatgtctctcaACATGCCTCAACTTGTtctctgcaaaagaaatatgaatttttttatctataggaa	chr1	93689003	93689097	Endogenous p53 Motif	525.652	572.825	549.238	23.5863	756.858	703.037	729.948	26.9106	1.32902	0.000141487	Yes
gctcttggagtccctgattccaaaccttggctctaggatgGCATGTCTGGACTTGCcctaggccagaaggcagctcattgccctgaagggtgagt	chr1	98982005	98982099	Endogenous p53 Motif	3014.11	2947.85	2980.98	33.1325	4884.49	4994.49	4939.49	54.9998	1.657	6.45e-37	Yes
tgactaaaagagttataaatatggaaaagggaaaggctagACAAGCCATGACATGTcaaattagaaatagaggtatataggccaggggcagtgac	chr1	99143075	99143169	Endogenous p53 Motif	447.364	518.885	483.124	35.7605	451.108	508.323	479.716	28.6079	0.992945	0.873424	No
taggtgggaaggtagaggctgcccgttactgggcgggaagGCATGTCTGGACTTGTctgggcacagcaaaggcgagaagtgttgtttaacaggta	chr10	109799731	109799825	Endogenous p53 Motif	4353.41	4349.96	4351.68	1.72309	6488.43	6603.9	6546.16	57.7324	1.50428	2.44e-29	Yes
atgcatggagacactgtcaccagttcatcctttgaaggcaACATGTCTTGGCATGTtcatttctattctacaaacatttatggaacacatgctgt	chr10	114476006	114476100	Endogenous p53 Motif	4504.39	4282.45	4393.42	110.97	4272.99	4130.34	4201.67	71.3244	0.956354	0.371151	No
cacttcgcaccgctgtccccgcaatcccaagtcctgccaaACTTGTCGCAGCATGCccactagcttcaccctggctgcctctttcctgaccccac	chr10	118976505	118976599	Endogenous p53 Motif	539.632	540.725	540.179	0.546553	533.811	523.401	528.606	5.20496	0.978576	0.696387	No
gactcctgctgtcttgggagtttagctcttcagccagcaGCATGCTGTTTGACATGTgtttcaagccccccaagaaagggtgcttgaaatttaaa	chr10	124251234	124251328	Endogenous p53 Motif	1263.8	1280	1271.9	8.10076	1147.82	1104.53	1126.17	21.6459	0.885423	0.0131946	Yes
tctagcctttaagcagccctcctgctcttgttgtgccctgACTTGCCCAGACATGTctgaacatgccttgtgctgcagcagagggaccactcctg	chr10	129661581	129661675	Endogenous p53 Motif	15464.8	15184.3	15324.6	140.238	29211.7	29167.4	29189.6	22.1507	1.90476	9.57e-95	Yes
tgccctcagcagggtctcagtggctggacctgatacgtggGCATGTCTTGGCAAGCctggacagccaccttggtggggtcttggcaggagccctg	chr10	135058609	135058703	Endogenous p53 Motif	2832.37	2765.18	2798.77	33.5961	3060.01	3160.65	3110.33	50.319	1.11132	0.0126999	Yes
ggcatgcactatgggctggggcttgtctagttctgtccagGCATGCTGGAGCAAGCtaggacaagtgatttggaacacacacacacacacacata	chr10	135513577	135513671	Endogenous p53 Motif	1425.97	1344.53	1385.25	40.7191	1957.31	1783.44	1870.37	86.9331	1.3502	1.31e-06	Yes
catctaatgccactaaatatagaacaccttatatgcctcgACATGTCTAAGCAAGCacaccctccttgcagcacagtgctaagaccttagtggat	chr10	15166028	15166122	Endogenous p53 Motif	1725.15	1769.77	1747.46	22.3107	1393.42	1336.72	1365.07	28.3516	0.781175	2.53e-07	Yes
catgcctacagccacacagataagaaacactacacaggtgACTTGTCCAGACATGCctgcaatggaaaattctgtcccctaacatgtgcacacca	chr10	17289439	17289533	Endogenous p53 Motif	1484.69	1562.61	1523.65	38.9613	2814.41	2669.13	2741.77	72.6409	1.79948	1.66e-29	Yes
agctgtgcctctttccacgtggcctttcatcctcaaagagGCAAGCCCAGGCTTGTtcacgaggcagtagtgtctcaagagagtagaagcaaagc	chr10	21716832	21716926	Endogenous p53 Motif	1034.53	1017.25	1025.89	8.63808	1987.38	2014.34	2000.86	13.4797	1.95036	1.93e-45	Yes
gcttcaattctcttccttggaatgctgcaaccactatatgGCAAGTCCAGGCTTGCctgctgtaggataagggaccacatggagcagagatgagt	chr10	25045370	25045464	Endogenous p53 Motif	1149.17	1078.14	1113.65	35.5118	1832	1773.53	1802.77	29.2333	1.61878	1.05e-20	Yes
cctgagggttgccacctcaatcatccagaagaggaaacgaGCATGTCTGAGCATGCctgcaaagtttgtttttttttttttttgctgcttttttt	chr10	30519242	30519336	Endogenous p53 Motif	575.981	640.994	608.488	32.507	937.302	965.384	951.343	14.0411	1.56345	5.19e-12	Yes
gaaggttgattattagcaggaaaaaagaggtaatagaggaACAAGTCCAAACATGTccttcaggaacgtggctcaatatttccccttatttgcat	chr10	33993522	33993616	Endogenous p53 Motif	1459.52	1514.96	1487.24	27.717	1962.32	2057.85	2010.08	47.765	1.35155	3.29e-09	Yes
tgtactttaaccaagatatttgtgctggacgtgctcacagGCATGTCCCAGCTTGCagcccatgccccttccttatttggaaatgttattacttt	chr10	45933022	45933116	Endogenous p53 Motif	5010.47	4829.13	4919.8	90.6687	5197.76	5254.26	5226.01	28.2461	1.06224	0.131916	No
gagccatcaggaacatgtcagtgtcccagagccatcaggaACATGTCAGAGCATGTggggacatgtcagaaagtgtctcagagcatgccaggcag	chr10	45933956	45934050	Endogenous p53 Motif	2329.09	2462.72	2395.9	66.8149	3107.63	3144.71	3126.17	18.5411	1.3048	2.32e-08	Yes
gcagaagtaaagctggagtgagaatgttgctgactggctgACTTGCCTGGGCATGTgcactagagtttagctgttgccaattgtctggctttaca	chr10	61097121	61097215	Endogenous p53 Motif	1705.57	1753.88	1729.73	24.1547	1842.02	1865.72	1853.87	11.8482	1.07177	0.169857	No
tggaaagttggctggacctgccactggacctgacactggACATGCTGCTGGACTTGCcactggacttgacactggacctgcccccggacctgccg	chr10	702966	703060	Endogenous p53 Motif	1613.3	1680.42	1646.86	33.5568	1360.84	1371.18	1366.01	5.16973	0.829463	0.00011705	Yes
aagggatgccagagttgggtggccaaggctgctggtggaaGCATGTCTAGGCAAGCccaccttggcctgaggggaggaggagcgggtgggtggac	chr10	74030484	74030578	Endogenous p53 Motif	3358.02	3325.76	3341.89	16.1318	3704.1	3740.49	3722.29	18.1949	1.11383	0.0058507	Yes
caactcggacctaaagccttgacaattgccaacagtgtagACAAGTCCCAGCATGCccaaaatttataagagaaggctgcctggaagagggacac	chr10	74058087	74058181	Endogenous p53 Motif	1042.92	948.089	995.503	47.4134	902.215	978.738	940.477	38.2613	0.944725	0.638999	No
cctgcctgtgatagtcagtgctggcacaggaagggtgaaaGCAAGCCTGGACTTGTttgtcaggccagtgttcctcagctcttctgcattccctg	chr10	82378962	82379056	Endogenous p53 Motif	2443.72	2368.07	2405.9	37.8253	3080.06	2982.31	3031.19	48.8776	1.2599	2.8e-07	Yes
acagcctgcaggcacagataagagaccttgcacagtgggGCTAGCCTGAGACATGCccacagcctcacagataagagcggctatacaggagattt	chr10	86284924	86285018	Endogenous p53 Motif	1333.7	1217.46	1275.58	58.1216	1303.2	1379.37	1341.28	38.0829	1.05151	0.288775	No
gagtactcacataaaggctgcattcacaattgaggttagaACTTGTCTAGGCATGTctagtgagcaatgggaggagtctgctaggaaagtacttt	chr10	89602985	89603079	Endogenous p53 Motif	2097.02	2013.66	2055.34	41.6803	3450.97	3447.12	3449.05	1.92576	1.67809	5.85e-34	Yes
ggagggggaccccggttggagagaggagcggaactcctggACAAGCCCTGACAAGCcaagccaaaggtccgctccggcgcgggtgggtgagtgcg	chr10	90751028	90751122	Endogenous p53 Motif	436.179	398.76	417.47	18.7097	516.268	578.972	547.62	31.3521	1.31176	3.26e-05	Yes
ctgaggagagtgaatcggacacggatgctgcaggccgtggGCTTGCCCTGGCTTGCccgtcttcctggcaagacaagcagttattagaggctggt	chr10	94898037	94898131	Endogenous p53 Motif	1859.35	1772.41	1815.88	43.4702	2568.81	2408.51	2488.66	80.1511	1.37049	2.59e-09	Yes
tgtgctcagctttacaataagtctcgttgactctgcagaACAAGTCCTGGACTTGCccaggtaactcaagagccctctgtggggctaggcttcta	chr10	97054943	97055037	Endogenous p53 Motif	3044.87	2900.19	2972.53	72.337	4398.3	4482.29	4440.3	41.9964	1.49378	9.76e-21	Yes
cccgtctggtgtgagagccgtgtctctcacaccagccagaGCAAGCCCAGACTTGTcacataatcggtgcatctgggaaggacactgttggcccc	chr10	99309890	99309984	Endogenous p53 Motif	1205.09	1232.68	1218.88	13.7981	1608.95	1670.14	1639.55	30.5967	1.34512	3.1e-09	Yes
tttagcctgcaagcagccctcctgctcttgctgtgccctaACTTGCCCAGACATGTccagacacgtcttgtgccatagcagaagaaccacttcta	chr11	10066244	10066338	Endogenous p53 Motif	9895.12	9770.45	9832.79	62.3357	17718.5	17372.6	17545.6	172.954	1.78439	3.42e-66	Yes
ttgtggttatgatgtaacatagaaagaaggtacaacaggACTTGTCCAGGGCTTGCctttctcatcgagtttgggacaagtctaaactcctgaaa	chr11	104209088	104209182	Endogenous p53 Motif	4026.27	3838.69	3932.48	93.7925	5242.87	5053.94	5148.41	94.4662	1.3092	1.65e-09	Yes
agtgcacctctgctccatatgctctctcatcccccagcagACTAGCCTGGGCTTGTtcacatggtggctgtgcaggattccaaaagattgagtgg	chr11	109213110	109213204	Endogenous p53 Motif	1207.88	1271.73	1239.81	31.9245	1258.09	1216.96	1237.52	20.5642	0.99816	0.79604	No
ctggggcagccatcgtctcaagcctccgctggaagagggtGCATGTCCAAGCTTGCccatgtggctgtgggcaggcctcaagtcttcactggctg	chr11	12087627	12087721	Endogenous p53 Motif	2899.47	2823.75	2861.61	37.8618	3107.63	3267.06	3187.34	79.7122	1.11383	0.015985	Yes
ttacagggcatgtgctaagggatagaatttttcaccatggGCATGTTTAGGCAAGCcccctatgcacaatgacttgtgtgggtcagaggttctct	chr11	131958590	131958684	Endogenous p53 Motif	4901.43	4628.6	4765.01	136.415	6608.73	6543.16	6575.94	32.7854	1.38005	5.24e-14	Yes
agaaagatgactgactactgcgtgacagatggacagagggGCAAGTCAGGGCAAGCagatgagacaggattcttgtttaggacactgttcctcct	chr11	13282396	13282490	Endogenous p53 Motif	1940.44	1915.7	1928.07	12.368	2290.62	2334.41	2312.52	21.8931	1.19939	3.04e-05	Yes
ttggtctttagaaatccaagtgctttgacttcatcagccaGCAAGTTGTAACATGCcccacccaggactcagctcctagctatgcctgggccgca	chr11	20072201	20072295	Endogenous p53 Motif	2754.08	2630.16	2692.12	61.9597	3222.91	3012.03	3117.47	105.441	1.158	0.00589932	Yes
ggatatttcatgccttctgtgcagtttcaccatttagataGCATGCCCAGGCATGCttaggcagtgaggatgcagaggcgaacaaagaaatggta	chr11	20505640	20505734	Endogenous p53 Motif	1406.4	1484.18	1445.29	38.8914	1832	1774.39	1803.2	28.8025	1.24764	4.8e-05	Yes
ttattatgcatgtgtcaggggatgaaattttccactgctgGCATGTCTGGGCAAGTcacctgtgtagcctttcttatctgtgcagctgtgggcat	chr11	27657426	27657520	Endogenous p53 Motif	6481.18	6533.71	6507.44	26.2653	11748.8	11815.9	11782.4	33.5433	1.8106	5.73e-73	Yes
aagtcacctgtgtagcctttcttatctgtgcagctgtggGCATGTCTTAGGCAAGTcccccagtgtaagttcccttatctgtgcctgcaggctgt	chr11	27657478	27657572	Endogenous p53 Motif	4895.83	4866.86	4881.35	14.4877	5764.15	5862.95	5813.55	49.3986	1.19097	1.84e-06	Yes
acttttctgcttaggccttgctggctgagtggccataagcACATGCCTGGGCTAGCctcctggagtataactcccctgggacagccaaattgtcc	chr11	32102871	32102965	Endogenous p53 Motif	2670.2	2599.06	2634.63	35.5727	3551.22	3454.01	3502.62	48.6026	1.32945	3.38e-11	Yes
gtaaggaaggggcataagctatgagctaagtcttgcctggGCTTGTCCAGACATGCctgaataagccaaagcgactaactgggctaaagtgtaag	chr11	3317777	3317871	Endogenous p53 Motif	9327.53	8983.85	9155.69	171.839	16119.6	16356.8	16238.2	118.617	1.77356	1.59e-55	Yes
atatttcctattttctaggagggtgaaaagaaaagagactGCATGTTCTGACATGTcctgttaaattaaaaagagagtgagcttaaaatagaaga	chr11	41507843	41507937	Endogenous p53 Motif	243.254	254.809	249.032	5.77773	315.775	325.241	320.508	4.73274	1.28702	0.00130146	Yes
tctgttctgtgaccaacccttcctgccttgccacacccagACATGCCCAGACATGCcttccctcctgcctagttagtaatggacatctcttcctc	chr11	4485617	4485711	Endogenous p53 Motif	9078.68	8838.58	8958.63	120.054	17513	17130.1	17321.5	191.467	1.9335	4.19e-77	Yes
ctccgagacgggtggggccggagctccaagctggtttgaACAAGCCCTGGGCATGTttggcgggaagttggcttagctcggctacctgtggcccc	chr11	47236493	47236587	Endogenous p53 Motif	1146.37	1108.92	1127.64	18.7259	1348.31	1339.3	1343.81	4.50384	1.1917	0.000403545	Yes
aaaggaatgtgagttggtactgataacgcctggtactgtgACATGTCTAGGCATGTagcaaaagcagaaaggaaagagaagagaagaaaagtgaa	chr11	5711743	5711837	Endogenous p53 Motif	1140.78	1195.29	1168.03	27.2553	1726.74	1755.44	1741.09	14.3495	1.49062	2.77e-15	Yes
acttcccccagtgtacatgtcggcctccagtccgctgtggGCATGCCCAGACAAGCcctgggcaggtttccccatctgcacaaaagcatctgatg	chr11	60331216	60331310	Endogenous p53 Motif	5740.23	5748.1	5744.17	3.93463	11285.2	11289.1	11287.1	1.93895	1.96498	6.41e-94	Yes
attctatgtccttgtactttaaccaagatatttgttctggGCATGCTCAGGCATGTcccagctcacagcctttgccccttccttatttggaaatg	chr11	61766602	61766696	Endogenous p53 Motif	9330.33	8985.17	9157.75	172.576	16909	16586.9	16747.9	161.083	1.82883	9.97e-60	Yes
attctatgtccttgtactttaaccaagacatttgttctggACATGCTCAGGCATGTcccagctcacagcctatgccccttccttatttgggaatg	chr11	63559095	63559189	Endogenous p53 Motif	8069.32	7941.45	8005.38	63.9354	13154.8	13254.7	13204.8	49.9741	1.64949	5.48e-52	Yes
ttcccctggcagagaaacagggctaagcaggcgccagggaGCAAGCCTGGGCTTGCcacatcaccaccttctgtgctgaaggtcagatgacacac	chr11	65188753	65188847	Endogenous p53 Motif	3822.16	3847.62	3834.89	12.7298	4876.98	4961.75	4919.36	42.3893	1.28279	5.55e-11	Yes
gactaaaatgactagacatttaagaaagaggaagtacaggGCAAGTCCAAGCATGCcacagctgtctgagtaagtcatgataaggcttgtgaatg	chr11	67423920	67424014	Endogenous p53 Motif	1384.03	1301.84	1342.94	41.0933	1902.17	1958.77	1930.47	28.2988	1.4375	2.77e-13	Yes
attgaaacagagaacacaatttgcatacagtgacttgccaACATGCCCTGACTTGCcaacaaggtgacggtgcctggcccaaaccatgatgtccg	chr11	72953970	72954064	Endogenous p53 Motif	1213.47	1166.5	1189.99	23.488	1415.98	1357.4	1386.69	29.2905	1.1653	0.00388718	Yes
ccacagcctcccaaagtgctgggattacaggcatgagccaGCTTGCCCGGACTTGCagatgtaattaatgcttaccttaagacaggaagattatc	chr11	73846426	73846520	Endogenous p53 Motif	679.433	663.828	671.631	7.80264	771.895	875.35	823.623	51.7274	1.2263	0.00134518	Yes
ggatccattcatacctaagaggacacatgagctccagtatACATGTCCAAGCATGTtctgagcaacactgtaagaggccaaaagtggaaacaacc	chr11	94798661	94798755	Endogenous p53 Motif	22.3682	34.4158	28.392	6.02382	27.5677	34.8934	31.2305	3.66285	1.09998	0.894567	No
ttactgtgtatgtgttaaggaatggaattttccactgcagGCATGTTTAGGCAAGCtccccgtgcaagttcccttatctgcacaaaacatctggt	chr12	102249241	102249335	Endogenous p53 Motif	3665.58	3486.26	3575.92	89.6646	5982.19	5793.59	5887.89	94.2971	1.64654	4.65e-30	Yes
gtgagcccttcctgtcgccatcattcactcactgaatagGCATGTTGGGGACATGTggggacatgccaagtgctgtacactttgggtaaagcata	chr12	103917690	103917784	Endogenous p53 Motif	4619.03	4368.82	4493.93	125.103	6651.33	6432.01	6541.67	109.659	1.45567	6.21e-17	Yes
aaccagttaccatgagatagctccttagccctagatggtgACAAGTCTGAACATGCtgaaattgagatgatgctttggtttctgtgtgcctttgc	chr12	106349297	106349391	Endogenous p53 Motif	2650.63	2785.7	2718.16	67.5332	3982.28	3930.03	3956.15	26.1244	1.45545	7.43e-17	Yes
tcctgattacgtgaccaaggaaagctgcttaaatctggggGCAAGTTTGGGCATGCaaacctgctccgccccagcggggaggaatccagggagct	chr12	110258901	110258995	Endogenous p53 Motif	1973.99	2086.13	2030.06	56.0681	2641.49	2642.42	2641.95	0.46714	1.30142	6.19e-08	Yes
gaatttcttcagtcttttgatgagattacagctatggtgaGCATGTTTGAACATGTacaggtgactcaggctacacaagcacatagtagcctcta	chr12	110778764	110778858	Endogenous p53 Motif	2499.64	2354.17	2426.91	72.7349	3177.8	3264.04	3220.92	43.1183	1.32717	1.09e-09	Yes
tgctcctgcccccgggaaaacataacccctacctctggcaACATGCCCTGACATGTacgtaggttaccatacacactggacattctctgtctggt	chr12	114278226	114278320	Endogenous p53 Motif	3053.26	2918.39	2985.83	67.4307	3335.69	3385.95	3360.82	25.1302	1.12559	0.00613042	Yes
ggactcagttctgctccacctgtctctcaccctccagcagGCTAGCCTGGGCATGTcctcacagtgatggcagaaggggagagagagggagagaa	chr12	114707113	114707207	Endogenous p53 Motif	1291.76	1283.64	1287.7	4.05928	1874.6	1972.55	1923.58	48.9752	1.49381	4.92e-16	Yes
taaagttttatgtccggatatgtgtgagaaatacttaaacACATGTCTTGGCTTGCctgcacatagcatttaatatgctaatgcatttgacactc	chr12	115695751	115695845	Endogenous p53 Motif	2452.11	2274.42	2363.27	88.8447	2029.98	1987.2	2008.59	21.3923	0.849922	0.00313801	Yes
cagtcagtaatgaatcacctgaaaatattggcacaaggggACAAGTTGAAACATGCaaggaaacccaagaggccagtcatttccagctgcccaaa	chr12	11788424	11788518	Endogenous p53 Motif	679.433	699.237	689.335	9.90165	844.574	824.087	834.33	10.2434	1.21034	0.00190133	Yes
tgttgactgatctaggctgacctcagcaggagtgacaaggACTAGCCTGGGCAAGTtcccatggtgatgacagaggcccacaagagcaacaggaa	chr12	124758295	124758389	Endogenous p53 Motif	2810	2681.79	2745.89	64.1081	3263.01	3182.62	3222.82	40.1952	1.17369	0.000432018	Yes
gaattctatattttctgagacaggtcacaacttctggtccACAAGCTCAGACATGCcgctctccaaaataaattcatttttctctaactcaattt	chr12	124758637	124758731	Endogenous p53 Motif	156.577	158.511	157.544	0.967028	187.962	178.775	183.368	4.59338	1.16392	0.147703	No
cttgtacctttgtcaaaatattcgtgctggacgtgcccagGCATGTCCCAGCTTGCagcctacactcttccttatttaggaatattattactttt	chr12	125423245	125423339	Endogenous p53 Motif	3229.41	3298.29	3263.85	34.4434	5308.03	5142.25	5225.14	82.891	1.60091	1.15e-29	Yes
aggaaacttatagtcatggcggaaggtgaggagggagcagGCATGTCTAAGCATGTccagagcaggaggaaggcagggaggtgctacacactttc	chr12	132205552	132205646	Endogenous p53 Motif	2259.19	2335.64	2297.41	38.2283	4009.85	4260.01	4134.93	125.081	1.79982	1.79e-33	Yes
tctcagctccagtctaagctgggtctgttgctgggctcaaGCATGTCTGGGCATGTctggcaaactggcgaggcaggactacaagaaacctgctg	chr12	19584916	19585010	Endogenous p53 Motif	4199.62	4237.45	4218.54	18.9109	6463.37	6390.66	6427.02	36.3555	1.52352	3.26e-31	Yes
acaccagaacaacaaccagtgtaaatgaggactgtcctggGCTAGCCAGGACATGCagtcatcctgcctgtgatgagtaatgggggacagaaccc	chr12	2499437	2499531	Endogenous p53 Motif	2133.36	2211.55	2172.46	39.091	2448.51	2471.83	2460.17	11.6591	1.13244	0.00820603	Yes
ccaagcctcgtgggagtgaggccatgggaaacagagatgaGCATGTCTGGACAAGTctgtgatggtagtggatgagaataacccatggcaaaaca	chr12	2806427	2806521	Endogenous p53 Motif	612.329	530.136	571.232	41.0965	832.043	864.15	848.096	16.0534	1.48468	1.6e-09	Yes
ttcctgttggctccatcccattcccccagtgcgcatgtggGCATGTTTAGGCAAGCcccctgtacaagttcctttatctgctcaaaatatgggtt	chr12	29286608	29286702	Endogenous p53 Motif	1817.41	1852.5	1834.96	17.5415	2889.6	2955.6	2922.6	33.002	1.59273	1.41e-26	Yes
ttactgcacatgtgttaaggaatggaattttccactgcggGCATGTTTAGGCAAGCcccctgtgcaagttcccacatctgcacaaaatatctggt	chr12	32401884	32401978	Endogenous p53 Motif	6042.2	5948.97	5995.59	46.616	9678.77	9531.5	9605.13	73.6352	1.60203	3e-41	Yes
tcttttaggcactttattactgtgttttatgttgcagagaACATGTTTGGACTAGTttataagtcaacttgaaataatttcctgcattaagaaaa	chr12	4222151	4222245	Endogenous p53 Motif	1607.71	1727.74	1667.73	60.0136	1857.06	1712.79	1784.93	72.1342	1.07028	0.402631	No
ttctgttttcagcatgtgtcctcagtagcgcctggcatccACAAGTCCAGACTTGTctggtttaacttgcactcttctgcctggtgaattagaag	chr12	46501535	46501629	Endogenous p53 Motif	4322.65	4370.81	4346.73	24.079	5711.52	5733.29	5722.4	10.8805	1.31649	4.69e-14	Yes
tttgtgactcaagaatatccttgaggataccaagctcagaACTTGTTTTAACTTGTtttaatgtcaggctggtagcaagatccagtacacatgca	chr12	47903574	47903668	Endogenous p53 Motif	1686	1691.67	1688.84	2.83413	1275.63	1319.06	1297.34	21.712	0.768189	1.02e-07	Yes
aaagaacagcctcaaaaatcaagctgcaggcacaggggtGCTTGCCTAAGACATGCccacagccgcacagataagaaaggctacacaggtgactt	chr12	47950161	47950255	Endogenous p53 Motif	1280.58	1153.92	1217.25	63.3278	919.758	957.199	938.479	18.7202	0.770983	0.000168782	Yes
ccatgctgtaaacaactcttcccatccttgccacaccctgACATGCCCAGACATGCctcacaccataatagatagcctccctcttcccacctagt	chr12	48996111	48996205	Endogenous p53 Motif	1045.71	1043.73	1044.72	0.993274	1977.36	2078.53	2027.94	50.5853	1.94114	2.24e-39	Yes
ataacacaacacccaaattcacttggagaggttccctgtgACATGCTCTAACAAGTcagaaattcagtaagtgtagttatatcctgcaagtgatt	chr12	59435045	59435139	Endogenous p53 Motif	1546.2	1427.26	1486.73	59.4684	987.425	1046.8	1017.11	29.6885	0.684127	1.4e-09	Yes
tggggagaaatcagcagggaccccttttcactgtcctttaGCATGTTAGGGCATGCccaatgctgatgatgaaatatgtggttaaaaacgtttaa	chr12	64916138	64916232	Endogenous p53 Motif	4423.31	4233.14	4328.23	95.081	5581.2	5704.42	5642.81	61.6092	1.30372	1.42e-10	Yes
tgtttatccttcttagtgcctcaaactaggttttgctcagACATGTTATGACAAGTtagtacaagtttattttggtgcaaaaaatttttcaaatc	chr12	65028616	65028710	Endogenous p53 Motif	411.015	378.243	394.629	16.3861	513.762	501	507.381	6.38069	1.28572	8.85e-05	Yes
aagtcccctgtatagcctttcttatctgtgtggctgtggGCATGTCTTAGGCAAGCccccctgtgcaagttcccttatctgtgcctgcaggctgt	chr12	70485003	70485097	Endogenous p53 Motif	1892.91	1991.82	1942.36	49.4541	2561.29	2790.18	2675.73	114.445	1.37757	3.15e-08	Yes
atgtcaactgcttgttgtgttgaagtgttgagtgttgaagGCATGCCCCAACATGTacagagagcttttggcagacattgggatattcatttgtt	chr12	79139995	79140089	Endogenous p53 Motif	3008.52	2968.03	2988.28	20.2434	4826.85	4917.81	4872.33	45.4809	1.63048	2.11e-36	Yes
acttttgctctctcttgagattttttcctctattatgagaACAAGCCCAAACTAGCctactgagggtaatagaccatggggaaaaaagctgagtc	chr12	81171985	81172079	Endogenous p53 Motif	634.697	582.752	608.725	25.9723	714.254	651.343	682.799	31.4553	1.12169	0.0996001	No
atagaacatgctgggaaacccactggagagattatggggaACAAGCTGGGGCAAGCccatcagcacacagcgaactctccaaggtccttcactgc	chr12	88939170	88939264	Endogenous p53 Motif	945.055	962.319	953.687	8.63181	1217.99	1144.16	1181.07	36.9161	1.23843	0.000349737	Yes
aattctaccagctgaaacacagcaaagcatttacagttgGCATGCCTGGGACAAGTtcctctggtaacaataaacttcaattgcagattcattga	chr12	88953550	88953644	Endogenous p53 Motif	822.03	911.026	866.528	44.4979	842.068	802.548	822.308	19.7599	0.948968	0.257269	No
tttctctggtaacaatactctacaactgcaggttcaatgACATGCCCAGGACTTGTtcttctgataacaatatatgtcaattgcaggctcactgt	chr12	88953660	88953754	Endogenous p53 Motif	1680.41	1679.43	1679.92	0.491893	1917.21	1910.09	1913.65	3.55883	1.13913	0.00467342	Yes
cagagaacttccaactcactcagctggttgtgcacaggggACTTGCCTAAACATGCccacggtgaaaaattccatcccttaacacatgcacagta	chr12	90628376	90628470	Endogenous p53 Motif	4493.21	4356.91	4425.06	68.149	6754.08	6674.11	6714.1	39.9849	1.51729	9.87e-28	Yes
gcgccaggccagcccaggagccgtgggctggtgggactgaACAAGTTGGGACATGCccccgttcggcaaagcttgtggacagcaggaatgaatga	chr12	9108852	9108946	Endogenous p53 Motif	981.404	1018.91	1000.16	18.7514	1704.18	1727.01	1715.6	11.4114	1.71533	3.59e-27	Yes
ttttgtcacctcttcccaagccccttatgatcttaacaggGCATGTCCAAACTTGCcagagcatattcatgaattatctaaagaattccattgtt	chr12	92296834	92296928	Endogenous p53 Motif	237.662	234.623	236.143	1.51935	456.12	413.982	435.051	21.069	1.84232	3.89e-15	Yes
cggaatttgtatgacctcccattataagttactcagactaGCATGTCTGAACAAGCcaaattctgaaaaatctctacccccttcaaaaaaaacct	chr12	93156719	93156813	Endogenous p53 Motif	78.2886	91.3343	84.8114	6.52283	165.406	139.143	152.274	13.1317	1.79545	4.03e-06	Yes
caagctcaaaatttggactgctccatgaaatcctttctgaACATGCCAAGACATGTtttcccctgcctctgaactttcatctacatcattcaatg	chr12	93178385	93178479	Endogenous p53 Motif	931.075	887.531	909.303	21.7722	1190.42	1173.88	1182.15	8.27025	1.30006	5e-07	Yes
aacttgtaagtctctcagtctttgctaaggagctctatgtGCATGTTGGAACTTGCctttaacactcagccaggcagttttcaactctgacttag	chr12	93367565	93367659	Endogenous p53 Motif	3399.96	3343.96	3371.96	28.0017	4861.94	4789.44	4825.69	36.2488	1.43112	1.3e-20	Yes
ggcatgcactatgggctggggcttgtctagttctgtccagGCATGCTGGAGCAAGCtaggacaagtgatttggaatacacacacacacacacaca	chr13	115109631	115109725	Endogenous p53 Motif	2007.54	1971.96	1989.75	17.792	2187.87	2218.1	2202.99	15.1136	1.10717	0.0188319	Yes
ctcccgccgaaactacccttcccgcctttgccgtgccctgACATGCCCAAACATGTcttgtactgtaatggacagcctctcccttcccacctaat	chr13	23973568	23973662	Endogenous p53 Motif	4775.61	4260.28	4517.94	257.663	8102.4	7836.8	7969.6	132.799	1.76399	2.7e-21	Yes
agaaggcagctttgtccaagttctatttcctcattttatgACATGTCCTGACTTGTtcagtagcacccttgtctgagcagcacgtgcccttgtga	chr13	32739986	32740080	Endogenous p53 Motif	3226.61	3136.8	3181.71	44.9033	3872.01	3727.99	3800	72.0076	1.19433	7.24e-05	Yes
tttacatcagatacttttgcacagagggaacctgcccaggGCTTGTCTGGGCATGCccataactgactggatcctgatatgcacatggggggaag	chr13	48640842	48640936	Endogenous p53 Motif	6682.49	6904.34	6793.42	110.924	12147.3	12190.3	12168.8	21.4791	1.79126	4.55e-58	Yes
atatcatatgcttttttgcacatgagggaacctgtccaggGCTTGTCTGGGCATGCccacaaaggactggagcccaacatacgcactgggggaag	chr13	48646559	48646653	Endogenous p53 Motif	5614.41	5780.53	5697.47	83.0603	10824.1	10973.3	10898.7	74.6233	1.9129	7.65e-69	Yes
gtaaggacctcccctcctgcgggcgcggctaccccagcagGCTTGTCCGGGCATGTccgcccagttgacgccaggccaagttttacgggaggaat	chr13	51103618	51103712	Endogenous p53 Motif	5868.85	5673.98	5771.41	97.4371	10989.5	10711	10850.2	139.253	1.88	8.42e-61	Yes
aggaagtgagctttcttctaaaaacctcactggcccaagaACAAGCCCAGGCAAGTctacaattcaatgacttagaagtattttcttattctaaa	chr13	51305712	51305806	Endogenous p53 Motif	911.503	860.726	886.115	25.3885	1636.52	1597.77	1617.15	19.3729	1.82498	1.37e-31	Yes
aactctacaatgctctggaaactttgcttctaccatgaggACAAGCCCAAACAAGCctattggaggatgagagaactaggtagtagagatgactt	chr13	80366992	80367086	Endogenous p53 Motif	1274.99	1322.69	1298.84	23.8531	1952.29	1814.03	1883.16	69.1342	1.44988	9.28e-11	Yes
aacagcctgcaggcacagacaagggaacttgcataggggGCTTGCCTAAGACATGCccacagcctcacaaataggaaaggctacacaggtaactt	chr13	84515908	84516002	Endogenous p53 Motif	1051.3	1037.44	1044.37	6.93305	974.894	965.815	970.354	4.53963	0.929128	0.187366	No
catgcccacagcctcacaaataggaaaggctacacaggtaACTTGCCCAGACATGCctgtagtggaaaattccattccctgatacatgagcagta	chr13	84515959	84516053	Endogenous p53 Motif	5172.64	5129.61	5151.13	21.5151	9335.42	9117.08	9226.25	109.17	1.79111	7.81e-58	Yes
ctattccctaataaggaaagaaatgtggactggggttgtaGCAAGTTCAGGCATGCctaggcatattcagacaagctgcggtgcagcacaggcaa	chr14	103710519	103710613	Endogenous p53 Motif	5083.17	4856.6	4969.88	113.284	8796.6	8737.99	8767.3	29.3029	1.76408	2.25e-47	Yes
cgcctggcccaatgctccatggttcagtgggttttgatagGCATGCTCAGGCATGTcagcaccaccgcagttagggtggtgaacagccccatttt	chr14	105820730	105820824	Endogenous p53 Motif	2379.41	2306.52	2342.97	36.4467	2967.29	2977.14	2972.21	4.92618	1.26857	1.62e-08	Yes
tacagttacccatgctgtaaacaaccctttccgcacactgACATGCCCTGACAAGCctagacatgccttgtgccataagggatagccttcccctt	chr14	21220243	21220337	Endogenous p53 Motif	3766.24	3757.28	3761.76	4.48078	5876.93	6062.83	5969.88	92.9517	1.58699	5.1e-32	Yes
cagccccaagaggatggagtgactctgagtcatgccgagGCATGTCTTTAGCATGTgctccagcagtgtgcatttatggcaaggtgaaaaataca	chr14	23006053	23006147	Endogenous p53 Motif	1512.65	1372.33	1442.49	70.1587	2019.96	2001.85	2010.9	9.05664	1.39405	1.04e-09	Yes
ttccttacaataggtcagctttcctgcaaaccacattgagGCAAGTTCAGACAAGCagggcttggtaagaactgttagaggccagaaaggggaca	chr14	24101178	24101272	Endogenous p53 Motif	676.637	725.71	701.174	24.5365	596.465	581.556	589.011	7.45406	0.840035	0.00210279	Yes
gggtactcctgtttgagcctaaactctgctaggattcagtACATGTCTGGGCATGCctgaccacccaggcctgcttttacgagggattctatggg	chr14	24139856	24139950	Endogenous p53 Motif	4045.84	4135.85	4090.85	45.0051	6593.69	6777.5	6685.6	91.9059	1.63428	1.92e-35	Yes
tactgagcatgtgctagaggacaggatttttccattgcggGCATGTCTGGGCAAGTcacctgtgtagcctttcttatctgtgcagctgtggacat	chr14	32490262	32490356	Endogenous p53 Motif	13359.4	13330.2	13344.8	14.6113	25946.2	25597.5	25771.9	174.339	1.93123	1.88e-101	Yes
tagcatctgagcttgaattatctccatcactgagcctcagACATGTTTGGGCATGTctgctgaatgtctgccctgtatctgtgatgagttggtgg	chr14	32814663	32814757	Endogenous p53 Motif	6749.6	6732.92	6741.26	8.33649	10646.1	10701.5	10673.8	27.6798	1.58336	6.04e-45	Yes
ataagaactacaaatagtagagtttgactttcctctggggACATGTCCAGGCATGCacagaaaggggcaaagtggcagagtttgacctggatatg	chr14	34767100	34767194	Endogenous p53 Motif	2334.68	2188.05	2261.36	73.3135	3501.1	3486.32	3493.71	7.38669	1.54496	2.88e-21	Yes
gaaaaaagttttcgctgactgagtcaacaatgactcctaaACATGTTTGGACTTGTaactcttaactacctgaaattgaaatgcgaagctcatta	chr14	51067072	51067166	Endogenous p53 Motif	1291.76	1139.03	1215.4	76.3656	1974.85	1851.5	1913.18	61.6728	1.57412	1.35e-11	Yes
gatgactggactccactccacgtatctcattctccagaagGCTTGCCTAGGCATGTttttgtggcaatcacatggtggtcatagagagcaagtag	chr14	51590296	51590390	Endogenous p53 Motif	4468.04	4344.67	4406.35	61.6889	5851.87	5691.93	5771.9	79.9694	1.3099	3.37e-11	Yes
ctctaataagaaaggaacaaaaaatctcactactgcccaGCAAGCTGAAGGGCTTGTgagagcgagccacgctgtctttgactctgaggggcact	chr14	51862040	51862134	Endogenous p53 Motif	595.553	578.119	586.836	8.71662	496.218	457.491	476.855	19.3637	0.812586	0.00101807	Yes
acatgccacagccatatagataagaaagcctgcacaggtgACTTGCCCAGACATGCccgcaatggaaaattccattccctgacacatgtgcagta	chr14	57133143	57133237	Endogenous p53 Motif	2323.49	2329.02	2326.26	2.7648	4458.45	4723.1	4590.77	132.326	1.97346	1.86e-48	Yes
cctctttccgccctgccctccactaacaacactgaggagcACAAGCCCAGGCTTGCccacctggtaggaaaggaagaaattagaacaatgggagc	chr14	70179976	70180070	Endogenous p53 Motif	1003.77	1000.71	1002.24	1.53299	1669.1	1742.52	1705.81	36.7086	1.702	3.66e-26	Yes
gctcaagtatcattgttattatgcttgagtggttgaaatgACATGCCTGAACATGTctcagtgggaacattgatgctaagattgccttgtagctg	chr14	70477965	70478059	Endogenous p53 Motif	4926.59	4865.87	4896.23	30.3622	8004.66	7628.3	7816.48	188.179	1.59643	2.7e-29	Yes
attcctggtggccccaccccatcccccaatgtatatgtggACATGCCCAGGCAAGCctggtagtattggaaataggtagtattggaaaaggcagc	chr14	71331900	71331994	Endogenous p53 Motif	2692.57	2739.7	2716.13	23.564	4257.96	4346.17	4302.06	44.1051	1.58389	4.06e-30	Yes
acagcctgcaggcacagataagggaaattgcacagggggGCTTGTCTAAGACATGCtcacagccgcacagataagaaaggctacacaggtgactt	chr14	72240791	72240885	Endogenous p53 Motif	925.483	1002.03	963.756	38.2732	844.574	888.704	866.639	22.0653	0.89923	0.0758771	No
catgctcacagccgcacagataagaaaggctacacaggtgACTTGCCCAGACATGCcctcagtggaaaattccatcccctgagacatgtgcagta	chr14	72240842	72240936	Endogenous p53 Motif	4406.53	4455.19	4430.86	24.3312	7866.82	8137.91	8002.37	135.549	1.80605	6.36e-51	Yes
ccttactgcacatgtgttgaggtggaatttttcattgcagGCATGTCTGGGCAAGTcacctgtttagcctttcttatctgtgtggctgtgggcat	chr14	79507186	79507280	Endogenous p53 Motif	5555.7	5597.53	5576.61	20.9188	9929.38	10250.5	10089.9	160.545	1.80933	2.73e-55	Yes
atgccttttctcttactccctcaaactagatcatgttcagACATGTTATAACAAGTtagtacaagtttattttgctacaaagccaaatagaaatt	chr14	79626125	79626219	Endogenous p53 Motif	3240.59	3068.96	3154.78	85.8128	4435.89	4489.62	4462.75	26.8619	1.4146	1.23e-15	Yes
cttcatgacatccgttccaaagaaatcccacctgctactgGCATGCCTAGGCTTGTcttccccacataccagcctcccaggcatgtctccaaggg	chr14	89895288	89895382	Endogenous p53 Motif	1062.49	1101.97	1082.23	19.7397	1669.1	1607.25	1638.17	30.9243	1.51371	3.62e-15	Yes
tataaatacccactgctgacattcacacattcccagcttGCTTGTCCAAGGGCAAGCaggagtcatttacagcctgaacctaataggcatctaat	chr15	21926187	21926281	Endogenous p53 Motif	1990.77	2009.35	2000.06	9.29314	1834.5	1826.09	1830.3	4.2086	0.91512	0.0478784	Yes
cccccttttcctttttctcttttttctttctgcctttgttGCATGCCCGGACATGCcacagtagcaggcttatcagtaccagctcacattccttt	chr15	25104014	25104108	Endogenous p53 Motif	989.792	950.406	970.099	19.693	2007.43	1862.27	1934.85	72.578	1.99449	9.02e-34	Yes
aaccatcattccaggactggaaaacagccaaaagcagacaGCATGTTGAGACATGTttacttaaggaaaaaacccctgcatgagaaatggcattt	chr15	29983367	29983461	Endogenous p53 Motif	651.473	599.96	625.717	25.7564	756.858	700.452	728.655	28.203	1.16451	0.0198232	Yes
catgcccacagctacacaggtaagaaagtctacacaggtgACTTGCCCAGACATGCctgccatggaaaatttcatcccctgacacatgcgcagta	chr15	31443010	31443104	Endogenous p53 Motif	4691.72	4238.44	4465.08	226.643	6866.86	7092.84	6979.85	112.987	1.56321	2.18e-15	Yes
gcagaagactctggacgggcatgactgtcaaattatccagACATGCCCAGACAAGTctgaatcctagggagaacatagctgaggcccaagctgca	chr15	33437890	33437984	Endogenous p53 Motif	2035.5	2028.22	2031.86	3.64378	2934.71	3058.99	2996.85	62.1405	1.47493	4.02e-18	Yes
cagaggagcagagcaagtgtcaccaaccgtgcatggatggACATGTCAGGACTTGTagggaaatctgagaagccaggcacgtctagctggcagag	chr15	35024780	35024874	Endogenous p53 Motif	2692.57	2693.37	2692.97	0.399508	3591.32	3537.16	3564.24	27.0813	1.32353	4.09e-12	Yes
aaaaggcttctttacgaggcataaagaaaatgaatgtaaaACATGTTACAACATGTtcagaaattctccaacatgctacttcatctattcaaaaa	chr15	35800595	35800689	Endogenous p53 Motif	1512.65	1446.79	1479.72	32.9301	1586.4	1576.23	1581.31	5.08094	1.06866	0.156282	No
gaaaggaatgtgagctggtactgataacgctggtactgtgGCATGTCTGGGCATGTaataaaggcagaaaggaagaaaaaagagaaaaaggaaaa	chr15	42963814	42963908	Endogenous p53 Motif	911.503	959.341	935.422	23.9188	1393.42	1533.59	1463.5	70.0822	1.56454	7.74e-13	Yes
aaaggaggggttaggagtggtctgtccactatagtataagGCATGTCTGGACATGTttggccatgtcagggcacaacaagagtgggagggttgtt	chr15	49917997	49918091	Endogenous p53 Motif	3187.47	3270.16	3228.81	41.3494	5485.97	5528.66	5507.32	21.3465	1.70568	2.88e-43	Yes
tattgtggttcaatgggaatgaatgggtgagtcaggatagGCAAGTTTGAACAAGTttaggactagatggtttgaataatttgaacaggctcagg	chr15	52156836	52156930	Endogenous p53 Motif	922.687	857.417	890.052	32.6351	1155.34	1222.13	1188.73	33.3966	1.33558	1.69e-07	Yes
tgatcctcccatctcagcatcccaagagctgggactatagGCATGCCTCAACAAGCccagctaattttttttttaagtttttttgtagagatggg	chr15	52955920	52956014	Endogenous p53 Motif	631.901	641.656	636.779	4.87768	944.82	967.107	955.963	11.1435	1.50125	4.71e-13	Yes
taggaaaaggctgtcttaatttgcctttccctgagaactaACAAGTCTGAACAAGTttctctaggtttttgaacacatttcctttccatgaaatg	chr15	56497472	56497566	Endogenous p53 Motif	2387.8	2297.92	2342.86	44.9428	2826.94	2751.41	2789.17	37.7666	1.1905	0.000125126	Yes
gagagacacccagggatctgctcacaccacccatctccagGCAAGTTGAAGCATGTcctggaaagccacctgaaccctggacagctccgcctgac	chr15	61201214	61201308	Endogenous p53 Motif	1199.49	1142.01	1170.75	28.7421	1160.35	1257.89	1209.12	48.768	1.03277	0.429754	No
gataataataacatttccaaataaggaaaaggcataggctACAAGCTGGGACATGCctgggcatgtccaagcatatctaggcagactagaaacta	chr15	62554928	62555022	Endogenous p53 Motif	2572.34	2530.22	2551.28	21.0581	4588.77	4633.5	4611.13	22.3649	1.80738	4.56e-52	Yes
atcaatatggatgaatctgtctgcggccataccaccctgaACATGCCCAAACTTGTcaatatggatgaatctcaccaaaacaatattgagtgaaa	chr15	63720679	63720773	Endogenous p53 Motif	2393.39	2283.03	2338.21	55.1845	2932.2	2811.72	2871.96	60.241	1.22827	1.93e-05	Yes
gggagccccagcctgctacccatcgttcttgcaacactggGCAAGTCTGGACAAGTttgctcatctgcagttgggcggtaagatgaactgcctca	chr15	71656574	71656668	Endogenous p53 Motif	3609.66	3727.17	3668.42	58.7509	5731.57	5900.86	5816.22	84.6431	1.58548	1.66e-28	Yes
ttactgcacatgtgtcaggagacgggattttccattgtggGCATGTCTGGGCAAGTcacctgtgtagcctttcttatctgtgtggctgtggacat	chr15	73458253	73458347	Endogenous p53 Motif	9621.11	9737.69	9679.4	58.2888	20091.8	20064.1	20078	13.8526	2.0743	1.7e-120	Yes
ataggagtggtccctctgctacagcacaaggcgtgttcggACATGTCTGGGCAAGTccgggcacaacaagagcgggagggctgctcacaggctag	chr15	80295647	80295741	Endogenous p53 Motif	15372.5	15389.5	15381	8.48231	29933.5	30321.1	30127.3	193.781	1.95873	3.91e-109	Yes
ctgggctggggttgccctgcagccctgtggggatgtcaagGCAAGCCCTGGCTTGCccctgttgccactttactggggacatacctgagtggagg	chr15	85433513	85433607	Endogenous p53 Motif	1549	1599.67	1574.33	25.3386	1761.83	1732.18	1747	14.8247	1.10968	0.0483133	Yes
ctgccgtccagcgagccaataggcgggcagtcggagccggGCTTGCCCGGGCATGTgggagctgccggctttccggacgccacgtgcagaccgga	chr15	89164499	89164593	Endogenous p53 Motif	989.792	972.909	981.35	8.44163	1826.99	1728.3	1777.64	49.3432	1.81143	4.27e-29	Yes
tggctttgctcactcttgaatccctgccatggtcatgagaACAAGCCTGGGCTAGCctactggaggatgacagacacatggaacaaagccaaatt	chr16	13547325	13547419	Endogenous p53 Motif	4551.92	4306.61	4429.27	122.657	5834.33	6081.36	5957.84	123.516	1.34511	1.2e-10	Yes
gaattgaaccaatggcatcatctaatggatggagataacaACTTGTTCAGGCATGTttggagtacctgctgtcacgccaagctctgtgcagggcc	chr16	17609379	17609473	Endogenous p53 Motif	2823.98	2805.88	2814.93	9.05039	2558.78	2398.17	2478.47	80.3082	0.880474	0.00719062	Yes
tgtccccttctccacccgcaaagagagcaatgacaaaaatACATGTCCAAACATGCcctcaaagacttgtagttttacttaggcttcaaaaatac	chr16	20877232	20877326	Endogenous p53 Motif	1702.78	1734.03	1718.4	15.625	2451.02	2314.59	2382.81	68.2118	1.38664	2.12e-10	Yes
tactgcacatgtgtcagggaatggaattttccattgcaggGCATGTCTGGGCAAGTcacctgtgtagcctttcttatctgtgcagctgtggacat	chr16	25565186	25565280	Endogenous p53 Motif	16848.8	17034.2	16941.5	92.6719	29246.8	29540.9	29393.9	147.051	1.73502	5.5e-73	Yes
aagtcacctgtgtagcctttcttatctgtgcagctgtggACATGTCTTAGGCAAGCccccctgtgcaagtttctttatctgtgtctgcaggcagt	chr16	25565238	25565332	Endogenous p53 Motif	1048.51	1076.16	1062.33	13.8239	1240.55	1221.7	1231.12	9.42336	1.15889	0.00732373	Yes
gtgacttggccctttggcaacctggctctcattctccaggGCTAGCCTGGGCATGTcctcatggtgaaggcaggggagcaagagaacagtggaga	chr16	31285209	31285303	Endogenous p53 Motif	3274.14	2984.58	3129.36	144.781	4621.35	4680.45	4650.9	29.5526	1.48621	4.4e-14	Yes
tgacacgctatctaatttatgctgagagcacagctagggaACATGCCCAGGCATGCggcttttacctactgagctggacaagattgtggaagtga	chr16	4190834	4190928	Endogenous p53 Motif	3822.16	3914.14	3868.15	45.9873	4864.44	4860.95	4862.7	1.74691	1.25711	4.67e-09	Yes
gtcttggagaaactaacaaatgatttagagcaggagagtaACATGTCCAGACATGTatttttgaaaatcattcacattccagtgtggaaaaatga	chr16	61967300	61967394	Endogenous p53 Motif	785.682	804.47	795.076	9.39371	1125.26	1170.87	1148.07	22.802	1.44397	1.56e-11	Yes
caagcaaacagctgccatctccgctggtggaggcaaacgGCTAGTCCTTGACATGCcgccggctccgtgcctgcgggggaagggtcaaccgcaag	chr16	62068812	62068906	Endogenous p53 Motif	1286.17	1395.16	1340.67	54.497	1293.18	1175.17	1234.18	59.0002	0.920568	0.141043	No
cttcatccagtcttgacagaagctagacgactccatgaggGCAAGTCATAACTTGTcctcatggcaatgacttgcctccaagcaggggtaatatg	chr16	65133637	65133731	Endogenous p53 Motif	3757.85	3669.25	3713.55	44.2993	5578.7	5552.36	5565.53	13.1708	1.49871	5.47e-27	Yes
ttactgtgcatgtgtcaggcaacagaattttccattgcgaGCATGTCTGGGCAAGTctcctgtgtaggctttcttatctgtgtagctgtaggcat	chr16	65803110	65803204	Endogenous p53 Motif	8992.01	8935.54	8963.77	28.2353	15959.2	15615	15787.1	172.09	1.76121	1.41e-62	Yes
gatgaaattgttttcacagagtttcaaattgagcaggattACAAGTCTTAACTTGTcagggcctgaatctctatctcattctcagatttctacct	chr16	68970922	68971016	Endogenous p53 Motif	1361.66	1303.5	1332.58	29.0819	1278.14	1352.66	1315.4	37.2594	0.987106	0.988382	No
ggagttggtgcaatggtctgattgcagggaggtatctttGCATGCCCAGGACATGCccctgggtgcatatcctatgtgagcagctctcctcctgg	chr16	74465365	74465459	Endogenous p53 Motif	4283.51	4340.69	4312.1	28.5943	5967.15	5879.75	5923.45	43.7003	1.37368	1.71e-17	Yes
ctcctgcctaaacagctcttcctgcctttgccgtgccctgACATGCCCAAACATGCcttgtaccataatggacagcctctcccttcccatctaat	chr16	78025712	78025806	Endogenous p53 Motif	8608.95	8262.44	8435.7	173.255	14415.4	14322.2	14368.8	46.584	1.70333	5.45e-47	Yes
aattaggcaggaagggagaggctgtctgttatggtacaagGCATGTTTGGGCATGTcagggcacggcaaaggcgggaagggtagtttcattggga	chr16	83159994	83160088	Endogenous p53 Motif	7034.79	7040.35	7037.57	2.77931	14227.4	14332.1	14279.8	52.3508	2.02908	1.54e-107	Yes
atgattttgcagttccactggaaggctgaacatcactctgGCAAGTTCAGACATGTtccattaatcatctccaaggctgcttgctacaaagaagc	chr16	89524997	89525091	Endogenous p53 Motif	6045	6175.32	6110.16	65.1611	9819.11	10102.3	9960.7	141.586	1.63019	1.89e-38	Yes
tcaaactgcaggcacagattagggaacttgcacagggtgGCTTGCCTAAGACATGCcaacagccacatagataagaaaggctacacaggggactt	chr17	10109025	10109119	Endogenous p53 Motif	1082.06	1143.66	1112.86	30.8017	711.748	649.189	680.469	31.2792	0.611458	8.32e-17	Yes
catgccaacagccacatagataagaaaggctacacaggggACTTGCCCAGACATGCccacaatggaaaattccaccccctgacacatgcgcagta	chr17	10109076	10109170	Endogenous p53 Motif	3780.22	3901.23	3840.73	60.5045	7084.9	7238.01	7161.45	76.5561	1.86461	4.09e-55	Yes
gagagacagccaaatgccaaccagtcattgtgcacaggggGCTTGCCCAAACATGTccaaagtgaaaattccatcccttaacacatgtgcaggaa	chr17	13078613	13078707	Endogenous p53 Motif	3469.86	3455.48	3462.67	7.19171	4761.69	4698.11	4729.9	31.7887	1.36597	2.24e-16	Yes
gctcagctcaggcccagccaggtccatcactggaattcagACATGTCTGAACTTGCtggagtagatgagaaccccacaggagccagagcagcccg	chr17	15867210	15867304	Endogenous p53 Motif	629.105	732.66	680.882	51.7774	859.611	868.458	864.034	4.42347	1.26899	0.00305311	Yes
gggagccataggtctgttgtacaaggaatttgctttctaaACAAGTTGTAACTTGCcctaaggtccctgttggagcactaagaggtgacacaggc	chr17	17093022	17093116	Endogenous p53 Motif	2136.16	2093.74	2114.95	21.211	2518.68	2410.66	2464.67	54.0126	1.16536	0.00143792	Yes
ccatttttaaataaggaaaggaatgtgagctggggccgtaGCATGCCTGGGCATGTagtaaaatcagaaagaaggaaaaggagaagaaaggcggg	chr17	19890262	19890356	Endogenous p53 Motif	240.458	230.652	235.555	4.90288	270.665	258.039	264.352	6.31292	1.12225	0.161716	No
ctataatagaaactatagaaggagaggggactgtcttaggGCATGTCAGAACATGCccagattatttcatagcccatagcaccgaacataccaat	chr17	31910670	31910764	Endogenous p53 Motif	2714.94	2697.01	2705.97	8.96451	4232.89	4200.99	4216.94	15.951	1.55838	2.65e-30	Yes
taaccaaggcctatctcattttttccctaagtctgtccagACATGCCTGAACATGCccaggcatgtcccagcttgcagcctatgccccttcctta	chr17	37203081	37203175	Endogenous p53 Motif	17861	17245.3	17553.1	307.844	36990.8	36521.7	36756.3	234.541	2.094	2.77e-101	Yes
ttttccctaagtctgtccagacatgcctgaacatgcccagGCATGTCCCAGCTTGCagcctatgccccttccttatttggaaatgttattgcctt	chr17	37203101	37203195	Endogenous p53 Motif	25667.5	23760.8	24714.1	953.337	48960.2	46353.9	47657.1	1303.15	1.92833	3.14e-36	Yes
taatcccagcgtgtgggaggcacagaccggaaacttgagaACAAGCCAGAACATGTagcctggctcttgatgctagttcctgacttcttgaggga	chr17	39777502	39777596	Endogenous p53 Motif	3167.89	3093.78	3130.84	37.055	3365.76	3401.03	3383.4	17.632	1.08067	0.0529319	No
agctggggcaaaggaccagagataaggactcagaaagacaACATGTTAAAACATGCccggcgccaggatctacctacctttaaacatctattcat	chr17	48449061	48449155	Endogenous p53 Motif	872.359	849.475	860.917	11.442	1223	1093.76	1158.38	64.623	1.34552	1.16e-05	Yes
gcctcctgcgtctgtgtctggagacgcagctgactccctgACAAGCCCAGACATGCagctgttcctgcagaggaagcagcaggaactggggaagg	chr17	49031743	49031837	Endogenous p53 Motif	1056.9	1070.2	1063.55	6.65153	2105.17	1982.89	2044.03	61.1385	1.9219	2.14e-34	Yes
ggcatgcactatgggctggggcttgtctagttctgtccagGCATGCCAGAGCAAGCtaggacagctggtttggaatacataaatgtgtatatata	chr17	51694276	51694370	Endogenous p53 Motif	2066.26	1994.46	2030.36	35.8989	2581.34	2521.8	2551.57	29.7686	1.25671	4.28e-07	Yes
ggggttgcagatgtgcaaggcctgaatcacatcacccagaACATGCCCAGGCAAGCccactccctacttatgttgccctggcacgggcgacacct	chr17	54794997	54795091	Endogenous p53 Motif	4353.41	4138.5	4245.95	107.452	5979.68	5610.08	5794.88	184.801	1.3648	7.79e-10	Yes
gaagttggccctgctccatgtgccacccatcctgcatcagGCTAGCCTGGGCATGCccttgtcatggtgatggcagaggtgcaagagagaacaag	chr17	55601448	55601542	Endogenous p53 Motif	4781.2	4861.56	4821.38	40.1834	6120.03	6212.32	6166.17	46.144	1.27892	3.99e-11	Yes
acagcttgcaggcacagataagggaacttgcacagggggGCTTGCCTAAGACATGCccacagctgcacagataagaaaggctatgcagggcgggg	chr17	60221102	60221196	Endogenous p53 Motif	936.667	912.35	924.509	12.1587	844.574	881.381	862.977	18.4037	0.933444	0.342827	No
attccgtctcaaacaaacaaacaaaaaagctatacaggtgACTTGCCCAGACATGCccacaatggaaaattccatcccctgacacatgcgcagta	chr17	60221469	60221563	Endogenous p53 Motif	1627.28	1700.6	1663.94	36.6598	2578.83	2688.94	2633.89	55.0563	1.58292	1.4e-20	Yes
ttcaggctagataactggtccatgataagtctgaaaagaaACAAGCCTGGACTTGCctgcctaactccattatgaaatctgtggcttccagggac	chr17	66694087	66694181	Endogenous p53 Motif	2510.83	2502.43	2506.63	4.20056	3541.2	3385.95	3463.57	77.6221	1.38177	1.01e-12	Yes
ggtggcgctggcggccacaggctgcacaagataatcctctGCATGTCAGAACATGCcctgtgcccaaaggacacagctgtgaaacctttctgaag	chr17	67603472	67603566	Endogenous p53 Motif	1406.4	1342.88	1374.64	31.7603	2333.23	2245.24	2289.23	43.9952	1.66533	3.83e-25	Yes
ggcatgcagtatgggctggggcttgtctagttctgtccagGCATGCTGGAGCAAGCtaggacaagtgatttggaacacacacacacacacacaca	chr17	81185685	81185779	Endogenous p53 Motif	1755.9	1776.05	1765.98	10.0763	1746.79	1748.55	1747.67	0.87866	0.989632	0.808102	No
cacgcgcatatgcacatatacatccctgatctcccttcagACTTGTCCGGACATGTtgaccacacagtaactcactgttctgtacatacagaaag	chr18	10209501	10209595	Endogenous p53 Motif	6182	5903.3	6042.65	139.35	9157.49	8766.43	8961.96	195.53	1.48312	4.51e-19	Yes
gacttagctctgctccacatggtctctcaagcttcagcagGCTAGTCTGGGCTTGTtctcatggtggaagctgccaaagaaaaactgcaccagac	chr18	20857488	20857582	Endogenous p53 Motif	2879.9	2898.54	2889.22	9.31836	4343.16	4251.82	4297.49	45.6702	1.48742	2.47e-23	Yes
aaagaactgcaggcacagataagggaacttgcatgagggGCTTGCCTAAGACATGCccacagctgcacagataagaaagactacacagattactt	chr18	23113262	23113356	Endogenous p53 Motif	1652.45	1613.57	1633.01	19.4384	2618.93	2517.49	2568.21	50.7186	1.57269	5.24e-22	Yes
catgcccacagctgcacagataagaaagactacacagattACTTGCCCAGACATGCccacaatggaaaattccatcccctgacacatgcgcattg	chr18	23113313	23113407	Endogenous p53 Motif	2720.53	2839.3	2779.92	59.3875	4874.47	4963.05	4918.76	44.2885	1.76939	1.97e-40	Yes
ccaagcctatggctccaccttttcccccagcgtgcatgtgGCATGCTCAGACAAGTccctgggcagttccctcatctgtacaaaagcatctgatg	chr18	31140810	31140904	Endogenous p53 Motif	4490.41	4480.34	4485.38	5.03414	6262.88	6322.17	6292.52	29.6434	1.4029	1.97e-21	Yes
aagtctcttacatagcctttcctatatctggggctgtggACATGTCTCAGGCAAGCatccctgtgcaagttcctttcttttccgagttctgtgcc	chr18	37796093	37796187	Endogenous p53 Motif	1946.03	1960.05	1953.04	7.00768	2313.18	2252.13	2282.66	30.5243	1.16877	0.000801891	Yes
cggagggagctaagctctgtctagggctcttgaggacaggGCATGCCCCAGCATGTctttaaatcctggcatggcccagagcagggcacctgggc	chr18	45856522	45856616	Endogenous p53 Motif	2653.42	2762.86	2708.14	54.7184	3563.75	3582.39	3573.07	9.31864	1.31938	2.23e-10	Yes
tcctctgatacgtggttcaagtccggagacaacttgcatgGCTTGTCCAGGCATGCctgagcccagccttgacccccaggctgtcctggggcatc	chr18	53750996	53751090	Endogenous p53 Motif	5692.7	5720.97	5706.83	14.133	5937.08	6016.74	5976.91	39.831	1.04732	0.214069	No
ttcctggtggctccaccccattaccccagtgcacatgtggGCATGCCCAGGCAAGCcatagatagtattgaaaaaggcaacattcaagaggctaa	chr18	56856431	56856525	Endogenous p53 Motif	2664.61	2636.12	2650.36	14.2451	4493.53	4491.34	4492.44	1.09726	1.69503	7.85e-43	Yes
aactttggtttgtcagcctgtgggttgggaaagtcaggagACAAGCCCAGGCTTGCtcagtgttgggggggtaaaatagaagacctctctgcaaa	chr18	71360521	71360615	Endogenous p53 Motif	550.816	603.931	577.374	26.5575	786.932	769.808	778.37	8.56191	1.34812	1.14e-05	Yes
tgcccttctgcgctgagacatgtcacagctggaaacatgGCTTGTTTGTGACATGTcttttacctccctgagagatgggaccacatgtcaacaaa	chr18	72530921	72531015	Endogenous p53 Motif	2955.4	2831.03	2893.21	62.1819	2498.64	2315.89	2407.26	91.3741	0.832037	0.000586732	Yes
cacatattcctagcagagacatgttctttgtcatggtgtgGCTTGCCACAACATGTcctgtttggtggctggccctctccgaacggattcccctc	chr18	74684246	74684340	Endogenous p53 Motif	2737.31	2736.39	2736.85	0.458786	3182.82	3096.9	3139.86	42.9597	1.14725	0.00152402	Yes
ttcctgatggctccgcccagttccctcagggcacatgtggGCATGCCCAGGCAAGCcataggtagtattggaaaagacaacattccattggttaa	chr18	7728472	7728566	Endogenous p53 Motif	4249.95	4247.37	4248.66	1.28948	7252.81	6855.47	7054.14	198.668	1.66032	6.86e-31	Yes
cccattcccccagtgcatgtgggcctccagtccactgtggGCATGCCCAGGCAAGCcccctgggcaggttctcttttctgcacaaaacatctggt	chr18	7733813	7733907	Endogenous p53 Motif	634.697	702.546	668.621	33.9244	1380.89	1380.23	1380.56	0.331669	2.06478	1.21e-34	Yes
cgtgttcagggtttgcagaacatgttggatcatgtaggagGCATGTCAAGGCATGCtggagccctgacatagctcctacgtgccatgttaggcag	chr19	15757561	15757655	Endogenous p53 Motif	7862.41	7803.79	7833.1	29.3143	13666.1	13898.3	13782.2	116.141	1.75948	1.87e-64	Yes
actgcctaacatggcgtgtaggagctatgtcagggttccaGCATGCCTTGACATGCctcctacacgatccaacatgttccgcaacccctgagcac	chr19	16003598	16003692	Endogenous p53 Motif	15280.3	15623.1	15451.7	171.432	21134.4	21753.2	21443.8	309.417	1.3878	1.85e-20	Yes
ctcaaaacgggggcgcgggggctggagttggcagagctctGCATGTCCCGGCATGTctgagcaggaggaattccgggcggccaaagggttttatg	chr19	18475759	18475853	Endogenous p53 Motif	752.13	735.969	744.049	8.08051	1325.76	1395.3	1360.53	34.7747	1.82855	4.13e-29	Yes
gcagccttgtggccgaagggctgggactggccatgagattACATGTCCTAGCATGCtcagccaggcgcgcgcagctctgccccttcctccagtga	chr19	19887419	19887513	Endogenous p53 Motif	1873.33	1772.75	1823.04	50.2948	1543.79	1522.82	1533.3	10.4871	0.84107	0.00104977	Yes
ttcaaccaatcaaatgttgccttttccgatactacctatgGCTTGCCTGGGCATGCccacctgtgttctaggagaatgggtggagccaccaggaa	chr19	28973193	28973287	Endogenous p53 Motif	4087.78	4146.11	4116.95	29.1642	4701.54	4700.7	4701.12	0.422473	1.14189	0.000563534	Yes
cttcactgtggctggatatgacttcacacccaaccaacgtGCAAGTCCCAACTTGCcttaagtgattggtcaaatggttgcagtcaatctgttac	chr19	39266220	39266314	Endogenous p53 Motif	4476.43	4453.21	4464.82	11.6119	5774.18	5442.51	5608.34	165.836	1.25612	5.97e-07	Yes
gatataaggtatgggctggaacatgcctgggcacattcacGCATGCCTGAGCTTGCtagaacaagcactgaggttagagtataaatatatataat	chr19	42034680	42034774	Endogenous p53 Motif	760.518	776.672	768.595	8.07712	969.882	1030.43	1000.16	30.2752	1.30128	3.6e-06	Yes
cgcccccgcgtgacgctacggccccgcccgcccgccgcggACAAGTCAGGACTTGCaggcgcgcgccgcgcccccccctacctccgcgccggggg	chr19	47734539	47734633	Endogenous p53 Motif	2.79602	1.98553	2.39077	0.405247	0	0.430783	0.215391	0.215391	0.0900927	0.0819489	No
aaaacaataacatttccaaataaggaaagaagcctgggctGCAAGCTGGGACATGCctgggcatgtctaggcctgtccggacaggccaggaaaca	chr19	53798472	53798566	Endogenous p53 Motif	1987.97	1997.44	1992.71	4.73457	3962.23	3992.92	3977.58	15.3473	1.99607	8.19e-66	Yes
agcttctgtgtatgaacactttgtgggtattatgctcatgGCATGTCTGGGCAAGTacgtagaactatgtgtcccattttgcaaaagtcttgatt	chr19	56112735	56112829	Endogenous p53 Motif	3559.34	3418.09	3488.71	70.6251	5794.23	5998.65	5896.44	102.21	1.69015	4.85e-35	Yes
ggcatgcactatgggctggggcttgtctagttctgtccagGCATGCTGGAGCAAGCtaggacaagtgatttggaacacacacacacacacacaca	chr19	59108323	59108417	Endogenous p53 Motif	1859.35	1801.2	1830.28	29.0751	1471.11	1570.63	1520.87	49.7605	0.830951	0.00113419	Yes
agatagtctctgaatgtaaagaaagcttggtcttgtctggGCTTGTCTGGGCTTGCcccctgagcggatgagacacaccccgtctcagcctattt	chr19	6577567	6577661	Endogenous p53 Motif	7937.91	7833.9	7885.9	52.0036	16147.1	15373.3	15760.2	386.905	1.99853	2.02e-66	Yes
gccatttccccttttaaaatgaaacaaaatcatctgaaaaGCATGTCTGAACATGCtttataagttaagactgctcacagaactctgactcccag	chr2	100594611	100594705	Endogenous p53 Motif	145.393	132.369	138.881	6.51232	135.332	153.359	144.345	9.01315	1.03935	0.310538	No
cattaggaggagattgtgtcagctgatctgccactgagagGCATGTTCAGGCTTGTtctgagacatagatttccttcatgtggaagattctggac	chr2	102320638	102320732	Endogenous p53 Motif	5812.93	5960.55	5886.74	73.8121	10350.4	10178.5	10264.5	85.9421	1.74366	1.03e-51	Yes
gtgtgtgtgtgtgtgtgtgtgtgtgtgtgtgttccaaatcACTTGTCCTAGCTTGCtccagcatgcctggacagaactagacaagccccagccca	chr2	114371732	114371826	Endogenous p53 Motif	2038.3	2290.31	2164.3	126.003	2531.22	2941.38	2736.3	205.084	1.26429	0.00592413	Yes
catggccacagttgcacagataagagaggttacacaggtgGCTTGCCCAGACATGCccgcaatggaaaattccatcccctgacacatatgcagta	chr2	123277571	123277665	Endogenous p53 Motif	3285.33	3146.73	3216.03	69.2978	5613.78	5647.99	5630.89	17.103	1.75088	6.83e-43	Yes
aaccaagaaatctccctgcctttgctgaagagttctacgaACATGTTGAAACATGCctccaacaatgatgcaggcaatttacaactctgccttag	chr2	126208870	126208964	Endogenous p53 Motif	4054.23	3930.68	3992.46	61.7745	5293	5119.85	5206.42	86.5729	1.30407	2.8e-10	Yes
ggccacccagcaggctctcagcagatggtaactattttagGCTTGCTCAGGCATGTcttgtgaccttctcagggtcacacagatggaaaacagga	chr2	132426634	132426728	Endogenous p53 Motif	578.777	571.17	574.973	3.80322	731.797	659.528	695.663	36.1344	1.2099	0.00931321	Yes
ttaccgtgtatgtgttaaggaatggaattttccactgtggGCATGTTTAGGCAAGTcccctatgcaagttcccttatctgtgcaaaacatctgat	chr2	133300901	133300995	Endogenous p53 Motif	11611.9	11648.8	11630.3	18.4401	20329.9	21023.1	20676.5	346.566	1.77781	6.03e-61	Yes
catgcccacagctgcaaagataagaaaggctacacaggtgACTTGCCCAGACATGCctgcaatggaaagttccattccctgacacatgtgcagta	chr2	135348489	135348583	Endogenous p53 Motif	4507.19	4706.03	4606.61	99.4219	8523.43	8677.25	8600.34	76.9123	1.86696	1.2e-54	Yes
ttatgaaattctcattatatgtcacttacttgtgtcaccaACTTGTCCAGGCATGCccagccctgcatacaaaatgagatcagaactccatttat	chr2	137133309	137133403	Endogenous p53 Motif	1646.86	1610.59	1628.73	18.1316	2506.15	2449	2477.58	28.5774	1.52118	9.33e-21	Yes
acaatcctcccacctcagcttcaactagctgggactacagGCATGCTCCAACATGCccagctgatttttgtatttttttgtggtgacgagatttc	chr2	137789513	137789607	Endogenous p53 Motif	4523.96	4333.74	4428.85	95.1093	6398.21	6333.8	6366	32.2071	1.43739	1.5e-19	Yes
acctagcagctctgttacaaaggatgctgaggttgctttgACATGTCATGACATGTgcactgttggatatgctggcttccagacagcagcacatt	chr2	144860111	144860205	Endogenous p53 Motif	4283.51	4220.9	4252.2	31.3025	3939.67	3854.21	3896.94	42.731	0.916453	0.0301831	Yes
ttactgcacatgtatcaggggatgaaattttccattgtggGCATGTCTGGGCAAGTcacctgtttagcctttattttctgtgtggctgtgagcat	chr2	147454892	147454986	Endogenous p53 Motif	6509.14	6713.4	6611.27	102.13	12144.8	12533.2	12339	194.184	1.86636	1.38e-58	Yes
aagtcacctgtttagcctttattttctgtgtggctgtgaGCATGTCTTAGGCAAGCccccctgtgcaaggtcccttatctatgcctgtagcttga	chr2	147454944	147455038	Endogenous p53 Motif	2997.34	2791.32	2894.33	103.007	2268.07	2328.38	2298.22	30.1553	0.794044	1.65e-05	Yes
ccatgctataactaacccttcctgcccttgccgcgccctgACATGCCTAGACATGTcttacgccataacgcatagccttccccttcccgcctaga	chr2	153557860	153557954	Endogenous p53 Motif	2454.91	2363.77	2409.34	45.5683	4598.79	4418.97	4508.88	89.9122	1.87142	3.25e-44	Yes
ttactgcgcatgtagcagggaatggaattttccatcatagACATGTCTGGGCAAGTcacctgtgtaggctttcttatctgtgtggctgtgggaat	chr2	164810039	164810133	Endogenous p53 Motif	10493.5	10147.7	10320.6	172.885	18222.2	18363.8	18293	70.7933	1.77248	2.22e-60	Yes
tataaatacccactgctgacattcacacattcccagcttGCTTGTCCAAGGGCAAGCaggagtcattcagagcctgaacttaataggcatctaat	chr2	165848315	165848409	Endogenous p53 Motif	1990.77	1873.01	1931.89	58.8766	1548.8	1519.8	1534.3	14.501	0.794197	1.48e-05	Yes
ttccttctgcttcagcctcccgagtagctgggactacaggGCATGCCCCAACATGCctggcttaagatcagaacaattttttataaactaaacac	chr2	171078316	171078410	Endogenous p53 Motif	5460.63	5246.76	5353.69	106.937	9949.43	9452.66	9701.05	248.384	1.81203	1.76e-40	Yes
aactagagtgaagtgagagagattacagtttcttctcagGCATGTCTGGGACATGCctgaatactcagtgtgtttctgatgacttaatgttgatg	chr2	171178137	171178231	Endogenous p53 Motif	4683.34	4557.12	4620.23	63.11	7916.94	7947.08	7932.01	15.0686	1.7168	1.62e-49	Yes
ggccagagctggtgagcaggaaactgcccattagggtgtgACATGCCAGAACTTGTtcacaggaatccagctgctggggtgtccaggaaacttgc	chr2	173989325	173989419	Endogenous p53 Motif	1269.39	1301.84	1285.62	16.2251	1588.9	1593.9	1591.4	2.49703	1.23785	1.69e-05	Yes
ttgtatagtggaaaatctgttgtccattgctggagttcaaGCATGCCTGGGCATGTttgtcaaactggcagggcaggccttgcagaggcctcgag	chr2	178035029	178035123	Endogenous p53 Motif	1624.49	1703.58	1664.04	39.547	2320.7	2321.06	2320.88	0.179078	1.39473	3.68e-12	Yes
ttactgttacacttgtaagatttggaatccgttcaaaaaACAAGCCAGAAACAAGCctttgtatacgttaggaaaagatgccctgcattagagcc	chr2	178035388	178035482	Endogenous p53 Motif	1333.7	1201.58	1267.64	66.0637	1067.62	1032.16	1049.89	17.7332	0.828224	0.00481442	Yes
gcttactggagttgctggcctttgtcgttctgagtgtagGCATGTTCCGGGCATGTctgcactctatacgacccagggaaatttactaaggtggc	chr2	17997070	17997164	Endogenous p53 Motif	2013.14	1919.67	1966.41	46.7308	2819.42	3022.37	2920.9	101.474	1.4854	2.91e-14	Yes
actttccccagtgcacatgtcgggctccagtctgctgtggGCATGCCCAGACAAGCcctgggcaggtttcctcatctgcacaaaagcacctgatg	chr2	186432860	186432954	Endogenous p53 Motif	6844.66	6720.35	6782.51	62.1564	14252.5	13787.6	14020.1	232.435	2.06709	6.36e-85	Yes
tcataaattccctttcataaattctttcatgactacacagACAAGCTATGACATGCcttgacttgactttctgacttgtcctaaacatccctctt	chr2	191476786	191476880	Endogenous p53 Motif	584.369	616.506	600.437	16.0689	927.277	908.951	918.114	9.16282	1.52908	1.71e-12	Yes
ggccatggaaaatggtggtggagactggagtgaggcatccACAAGCCCAGGCATGCccaggcgagaggcatggggcactttttccctcagagtgc	chr2	19854570	19854664	Endogenous p53 Motif	1395.21	1330.63	1362.92	32.2903	2012.44	2070.77	2041.61	29.1652	1.49796	3.33e-17	Yes
aaatctcctgtgtagcctttcttatctatgtggcagtggGCATGTCTTAAGCAAGTtcccccgtgcaaattcccttttctgtgcctgcagcttga	chr2	205629089	205629183	Endogenous p53 Motif	833.215	863.704	848.46	15.245	909.734	861.565	885.649	24.0843	1.04383	0.668104	No
tataagtgactatccgtattgttaaatataagaagggaaaACATGCCTAAACATGTttgtggttcacccatcactaatctccttaacactgagtc	chr2	221720073	221720167	Endogenous p53 Motif	2345.86	2316.45	2331.16	14.7068	2155.29	2283.15	2219.22	63.9277	0.951983	0.417948	No
aaaaaaaagaggcaaataactctatgacaagtctgtcagaACATGTTAGAACTTGCcttaccaaatttaatcactaaggtaatcctctattaaca	chr2	225386796	225386890	Endogenous p53 Motif	1512.65	1414.69	1463.67	48.9797	1754.31	1689.53	1721.92	32.3892	1.17644	0.00190133	Yes
gagaggcccatggggctatgagtacatataatgaggtctgACATGTTTAGGCATGTcaggaaaggatctctgaaaaacagatattaagctggatc	chr2	228331651	228331745	Endogenous p53 Motif	1235.84	1216.47	1226.15	9.68757	1090.18	1110.99	1100.58	10.4057	0.897589	0.0514104	No
cttggccttctggcactggggattcctctcccaagtcttGCTAGCTCGTGGCATGTgcaatgggatctctttcctgagtgcgcatttctttcctc	chr2	236550809	236550903	Endogenous p53 Motif	1330.91	1427.59	1379.25	48.3439	1398.43	1436.66	1417.55	19.1131	1.02777	0.725555	No
ttactgcacatgtgtcaggggacagaattttccattgtggGCATGTCTGGGCAAGTcacctatgtaggctttctttttttttttttttttttttt	chr2	238848650	238848744	Endogenous p53 Motif	176.149	407.695	291.922	115.773	268.158	811.164	539.661	271.503	1.84865	0.385812	No
caggtgatccgcccacctttcttatcagtgcagctgtggGCATGTCTTAGGCAAGCcccccgtgcaagttcccttatctatgcctgcaggctgtt	chr2	238848964	238849058	Endogenous p53 Motif	4579.88	4611.39	4595.64	15.7519	3789.3	3643.13	3716.22	73.0881	0.80864	2.25e-07	Yes
ccaattctgaaggaagattatttccagatagattaaaagGCATGCCAAAAGACTTGTaggctccttaaaaatgtatattccacacactgttttat	chr2	239362254	239362348	Endogenous p53 Motif	260.03	273.341	266.686	6.65546	253.122	260.193	256.657	3.53557	0.962396	0.584116	No
aggtgtgcaggcagccacgccaggcccaggcaagaaggaGCAAGCCTGGAGCATGTactgaacaggggtctgtgagtcacaaaatgtgacgcagc	chr2	241373485	241373579	Endogenous p53 Motif	1068.08	1067.88	1067.98	0.0987359	1235.53	1222.56	1229.05	6.48642	1.15081	0.00707594	Yes
tggcggtcacagacgagaaagagccctgtgggccaggctgGCAAGCCAGGACATGCtacaggtgaagacagacacgcttccattggaaaaaggaa	chr2	38014202	38014296	Endogenous p53 Motif	556.408	559.257	557.833	1.42428	593.958	647.466	620.712	26.7539	1.11272	0.0680628	No
atgactggctatgtttcacatggcctctcatctctaacaaGCAAGCCTAGACTTGTtcctgtaacacaggcaaggcttgtaagagaggaaagaat	chr2	41950022	41950116	Endogenous p53 Motif	3967.56	3797.32	3882.44	85.1168	5383.22	5342.57	5362.89	20.3264	1.38132	3.39e-15	Yes
tgggaggtcctgctctggggaccaggaagctcctgggatcACATGCCCTGGCATGTcctggactcttgaaagcagcagcctgtaggtcagtcagc	chr2	46235652	46235746	Endogenous p53 Motif	3721.51	3620.94	3671.22	50.2824	4959.68	5051.79	5005.73	46.0545	1.36351	3.58e-15	Yes
ctgaccttcaccaagggatagtaggctcttaaaaattctgACTTGCCCTAACTTGTtcatgaaggaattcatggcagctgcagatctccatgcag	chr2	46662329	46662423	Endogenous p53 Motif	1336.5	1297.21	1316.85	19.6436	1456.08	1446.14	1451.11	4.96911	1.10195	0.0442848	Yes
gcctttcacttcaaggcagcagattcctttctggcccaggGCATGCCTAGACATGTcatctgggaagtagggcctggaataggggcctcaggact	chr2	49068432	49068526	Endogenous p53 Motif	992.588	957.024	974.806	17.7818	1819.47	1655.93	1737.7	81.7697	1.78261	3.13e-21	Yes
ctcattctttttttgcctgccgccatccacataagatgcgACTTGCTCGGACTTGCccggacttgccttccggcacgattgtgaggcctccccag	chr2	61505046	61505140	Endogenous p53 Motif	3302.1	3254.28	3278.19	23.9111	6901.95	6821.44	6861.69	40.2527	2.09313	1.06e-88	Yes
atcttggagggcattcttccagtgcccagctgaggcctggGCATGCCCTGACTTGCtgttctctaggatagaacagtcagagccaggcctgagtt	chr2	65296025	65296119	Endogenous p53 Motif	5083.17	4935.03	5009.1	74.0696	6172.66	6265.73	6219.19	46.538	1.24158	1.9e-08	Yes
gtgacccctctgctctccagtggccagacagggattcagaACATGCCCAGGCATGTctgctactgacgtcctcatccatgaaattcccaatatct	chr2	70824184	70824278	Endogenous p53 Motif	3774.63	3873.1	3823.87	49.2364	6566.12	6488.88	6527.5	38.6224	1.70704	1.19e-44	Yes
tagctgaggtccctgtgctaatcttaacccctcagagaggACTTGTTGGGACTTGCcaccaaatcttgaccaccaaaatagtcttggagctgacg	chr2	72108154	72108248	Endogenous p53 Motif	2024.32	2011.34	2017.83	6.49023	2481.09	2549.8	2515.45	34.3549	1.24661	4.26e-07	Yes
ttctgtaaccaacccccttgctgtacccatacatatccagGCATGCCTAGGCATGCcttccctcctgcctagttagtaacagacggtctctcctc	chr2	88837963	88838057	Endogenous p53 Motif	2960.99	2769.81	2865.4	95.5881	4979.73	4972.09	4975.91	3.81749	1.73655	2.11e-34	Yes
gccttgggctacccagacatttgttcaagcattattctagGCATGTCTAGGCATGTttgtgagagtgtctctggaggaaatcaacatttgaacca	chr20	10100124	10100218	Endogenous p53 Motif	1328.11	1294.23	1311.17	16.9387	2115.19	2041.48	2078.34	36.8576	1.5851	1.19e-21	Yes
tcactcagctctgctccatgtgtctctcatcctccagcagGCTAGCCCGGGCATGTtcatggtggtggtagaagcacaagagaggaagtattcag	chr20	10713986	10714080	Endogenous p53 Motif	9853.18	9556.01	9704.6	148.584	17818.8	17733.2	17776	42.7942	1.8317	3.81e-69	Yes
cccatctctttcttcttctttccttctttctgcctttactACATGCCCAGGCATGCcacagcaccagtggcgttatcagcaccagctcatattcc	chr20	15285194	15285288	Endogenous p53 Motif	2474.48	2564.31	2519.39	44.9147	3924.64	3793.9	3859.27	65.3673	1.53182	5.91e-21	Yes
ctcctgtggcctcgacctcttcaccccagcaccgcctccaACTAGTCCAGACAAGTcccaagtattttcagccacctttatctgatcagaaatgt	chr20	30266536	30266630	Endogenous p53 Motif	1462.32	1541.43	1501.88	39.5559	1273.13	1188.1	1230.61	42.5139	0.819384	0.000160171	Yes
ttctattggcagcctcagttgttcacaccttagcatctctACATGTCTAGGCAAGCccggagagcttagcatggttgggattgggactttgaatt	chr20	38440438	38440532	Endogenous p53 Motif	3184.67	2972	3078.34	106.333	3503.6	3450.57	3477.09	26.5172	1.12953	0.0103311	Yes
cttccacttgctctatgtttctaccgtcattgtgagctaaACATGCCCTGACTAGCcccatggttacaggagattgaaagacagagcagagatca	chr20	38440976	38441070	Endogenous p53 Motif	2172.51	2135.1	2153.81	18.7025	2819.42	2777.69	2798.55	20.8685	1.29935	7.76e-10	Yes
gtgtggacaacaaacttatcctttgaagatgactcgcaagGCATGTTGTAGCATGCcagggagacctttggggcttgttgattttggactcctac	chr20	3874209	3874303	Endogenous p53 Motif	1451.14	1455.39	1453.26	2.12816	1431.01	1384.1	1407.56	23.4547	0.96855	0.474969	No
aacagcaaatgcataggtcctgaggcaggcatgcatttgGCATGTTGGAAAACATGTggcactggccagaccaagcaaggccttggagaacatga	chr20	43306880	43306974	Endogenous p53 Motif	2519.22	2331.01	2425.11	94.1032	1716.72	1617.59	1667.15	49.5634	0.687453	7.12e-11	Yes
catgacttgctttgtttaatggaatacagcagaagtgagaACAAGCCTGGGCTAGTctactggaagatgaaggaggtgaaggagagccaagaggc	chr20	4432278	4432372	Endogenous p53 Motif	528.448	483.145	505.797	22.6516	671.649	716.822	694.236	22.5865	1.37256	1.65e-07	Yes
ttactgtttatgtgttagcggatggaattttccattatggGCATGTCCGGGCAAGTcacctgtgtagcctttattacctgtgcagacgtaagcat	chr20	46621928	46622022	Endogenous p53 Motif	7697.45	7524.49	7610.97	86.4804	13656	13510.6	13583.3	72.6989	1.78471	1.85e-63	Yes
aagtcacctgtgtagcctttattacctgtgcagacgtaaGCATGTCTCAGGCAAGCtcccctgtgcaagttcccttatctgtgcctgtagctcga	chr20	46621980	46622074	Endogenous p53 Motif	1037.32	1081.78	1059.55	22.2287	902.215	921.013	911.614	9.3989	0.860376	0.00520473	Yes
catgcccacagctgcacagataaaaaagtctacacaagtgACTTGCCTAGACATGCccacaatgaaaatgccgtcccctgacacatgtgtggtaa	chr20	50594815	50594909	Endogenous p53 Motif	2454.91	2454.77	2454.84	0.0666745	3656.48	3670.27	3663.37	6.89462	1.49231	5.45e-24	Yes
agtaaaatcttctatgactttgggactagaaaggcctggACATGCTCAAGACTTGTccttccagtttggagtatgagtgcattttccttcgccag	chr20	52410456	52410550	Endogenous p53 Motif	1607.71	1606.62	1607.17	0.544947	1666.59	1796.79	1731.69	65.1009	1.07748	0.138997	No
caactgaggttcctgagcagtcacataaatactacagtgaGCATGCCAGGGCATGTtttataggagtctgctcttctttactttaagctgtaaat	chr21	18980163	18980257	Endogenous p53 Motif	3042.07	3033.56	3037.81	4.25834	4190.29	4054.96	4122.62	67.6663	1.3571	2.61e-13	Yes
acatgtcatcaggatctcctgaggctgtccttaggacggGCATGTCATGGGCATGTccttaatcttgtcctgaggcatgtcatgggcatgtcctt	chr21	19080917	19081011	Endogenous p53 Motif	28745.9	28552.9	28649.4	96.5112	51416.3	52616.2	52016.2	599.982	1.81561	1.2e-82	Yes
acgggcatgtcatgggcatgtccttaatcttgtcctgagGCATGTCATGGGCATGTccttaaccttggcaaaataaacttctaaattgattgaga	chr21	19080952	19081046	Endogenous p53 Motif	5885.63	5867.23	5876.43	9.19611	12107.2	12529.3	12318.3	211.041	2.09622	3.31e-87	Yes
ttactgtgcctgtgttgagggatggaattttccattgtggGCATGTCTGGGCAAGTcacatgtgtagcctttcttatctatgtggctgtgggcat	chr21	21964888	21964982	Endogenous p53 Motif	17013.8	17277.4	17145.6	131.803	33018.6	33759.1	33388.9	370.281	1.94737	7.67e-94	Yes
aagtcacatgtgtagcctttcttatctatgtggctgtggGCATGTCTTAGGCAAGCccctctgtgtaagttcccttatctatgcctgcagcttga	chr21	21964940	21965034	Endogenous p53 Motif	3794.2	3791.7	3792.95	1.25298	4927.1	4723.96	4825.53	101.568	1.27224	2.35e-08	Yes
aaccaataaacctcccagtttttgctgtcaggttctttgtGCATGTTGAGACATGCctcaacactcagtcatgtagtttacatctttgccttttc	chr21	25387197	25387291	Endogenous p53 Motif	4392.55	4400.59	4396.57	4.02023	5726.56	5674.7	5700.63	25.9312	1.29661	9.25e-13	Yes
tcacagcacatgtgttaagagacagaattttccattgcagGCATGTCTGGGCAAGCcacctgggtagcttttcttatctgtgcagctgtgggcat	chr21	27813563	27813657	Endogenous p53 Motif	4423.31	4266.57	4344.94	78.3694	7002.19	7256.96	7129.58	127.385	1.64089	4.35e-33	Yes
tgtttgcttccccttctgccgtgattgtaagtttcctgagGCATGCCCAGACATGCtgaactgtgagtcaattaaacctctttcctttataaatt	chr21	30776382	30776476	Endogenous p53 Motif	3408.35	3238.73	3323.54	84.8122	6147.6	6009.42	6078.51	69.0891	1.82893	2.22e-45	Yes
tggtcagaaaagatacttggtatgacttcagtcttcttaaACTTGTTAGGACTTGTtcgtgactgttatggtttgaatgtttgtcccctcctaaa	chr21	33007413	33007507	Endogenous p53 Motif	5253.73	4984.01	5118.87	134.86	5506.02	5592.42	5549.22	43.1998	1.08407	0.0559877	No
tctagcctgcaaacaactcttccgctctgattgtgccctgACATGCCCAGACATGTtcagacatgccttgtactctaacagacaaactactccta	chr21	34739641	34739735	Endogenous p53 Motif	16317.6	16034.5	16176	141.563	32845.7	32271.6	32558.6	287.003	2.01277	1.25e-105	Yes
ggtaagctgtggctctctgtggacatgtcactgggagagaGCATGTTGGGACTTGTtctatggggcttggtctccagggagcttgaaagggagat	chr21	36047649	36047743	Endogenous p53 Motif	2756.88	2787.02	2771.95	15.0706	4488.52	4754.55	4621.53	133.013	1.66725	6.92e-29	Yes
ggatgcatgtgtatggggcatgtgtgcatggcgtgtgtgcACATGTCTGGGCATGCatgcgtgtgtcatgggcatgcatgtgtgtgtatgcggtg	chr21	45146794	45146888	Endogenous p53 Motif	2863.13	3036.53	2949.83	86.7035	3694.07	3748.24	3721.15	27.0843	1.26148	8.71e-07	Yes
agaagattcaaggtgcaacaacttgccatttacatagaagACATGTCCTGGCATGCcctgagtcactagatcccccaggtcttcactcctgggta	chr21	47052806	47052900	Endogenous p53 Motif	3947.98	3714.26	3831.12	116.861	4987.25	5013.45	5000.35	13.1008	1.30519	1.6e-09	Yes
ggcatgcactatgggctggggcttgtctagttctgtccagGCATGCTGGAGCAAGCtaggacaagtgatttggaacacacacacacacacacaca	chr21	48108670	48108764	Endogenous p53 Motif	3419.53	3570.64	3495.09	75.5528	3423.41	3582.82	3503.11	79.7063	1.0023	0.972804	No
accaggccaacccttccactgaatagctgtgtgttcttgaGCAAGTCTCAACTTGTctgaggctgcatagggtattaaaaatatgactggcatgg	chr22	31615044	31615138	Endogenous p53 Motif	872.359	898.12	885.24	12.8807	1040.05	1091.17	1065.61	25.5592	1.20376	0.000851259	Yes
gctgtacagcttcttcgttctccagttggagagcacaaggGCATGCTCAGACATGCacacgtgtacgggaacacacacctgcaccctcgcagcac	chr22	48793683	48793777	Endogenous p53 Motif	3243.39	3303.59	3273.49	30.1007	4160.22	4103.63	4131.93	28.2902	1.26224	7.22e-09	Yes
gattctcctgcctcagccaccctaatagctgggattacagGCATGCCCCAACATGCctgactaagttttctatttttggtagagatggggttttg	chr3	100183094	100183188	Endogenous p53 Motif	3450.29	3397.24	3423.76	26.5267	6739.05	6818	6778.52	39.4742	1.97984	1.24e-76	Yes
gctaaggcagtgttgcagactgcctgcctgagggtagaagACATGCCCCAACATGCacacacagcccgtaggcaaacacttaataaacttaaagg	chr3	122113167	122113261	Endogenous p53 Motif	1850.97	1736.67	1793.82	57.1459	2879.57	2755.72	2817.64	61.9273	1.57075	3.36e-19	Yes
tgaagaggtcaagtctctttccctaccccttgaatttggGCTTGCCTGTGACTTGCtttgaccaccagaatgcagcagcctagtcctcaagaggc	chr3	134060269	134060363	Endogenous p53 Motif	3137.14	3127.21	3132.17	4.96535	2656.52	2386.97	2521.74	134.778	0.805111	0.000167093	Yes
tttgctcttgtcctcttagcatctgccaatctacatgtgaACATGCCTGGGCTAGCctgatggagcatgacaagccacgtggagtagacaaatac	chr3	134060373	134060467	Endogenous p53 Motif	3209.83	3432.98	3321.41	111.572	4771.72	4882.49	4827.1	55.3865	1.45333	5.85e-15	Yes
gccagtaggacccactcagtggtgacagtcaagacacagACATGTCTCCAGACATGCccaaatgtcccctggcggcgggggacaaaatcacccta	chr3	135861139	135861233	Endogenous p53 Motif	153.781	117.146	135.464	18.3175	70.1723	106.834	88.5032	18.3309	0.653335	0.0639976	No
ccattttttctttttctcttttttccttcctgcctttgctACATGCCCAGACATGTcacagtaccaggcttatcagtaccagctcacattccttt	chr3	140142500	140142594	Endogenous p53 Motif	1165.94	1178.41	1172.18	6.23473	2400.9	2332.26	2366.58	34.3192	2.01896	6.51e-50	Yes
acatggcctcactgcatagataagacaggccacacagctgACTTGCCCAGACATGTctgcaatggaaaattccatcccctgacacatgtgcagta	chr3	146300048	146300142	Endogenous p53 Motif	4090.58	4254.65	4172.62	82.0373	6721.5	7059.66	6890.58	169.08	1.65138	7.39e-29	Yes
agaataaaaagggaaaataattcttttcagtaatggatgaACATGTTCTGACATGTatttaaaactttacaagctgcaataataaaaacaatgtg	chr3	148909875	148909969	Endogenous p53 Motif	181.741	175.719	178.73	3.01112	263.146	255.885	259.516	3.63065	1.45199	5.26e-06	Yes
ccaaactacacatatattggagggaattcactctcattctACATGTCTTAACTTGTactgtcgtcatatggattctttctgtgctttgcaatctt	chr3	151867769	151867863	Endogenous p53 Motif	469.732	440.125	454.928	14.8032	583.934	557.863	570.899	13.0352	1.25492	0.000403545	Yes
ggggcaagggacatctacattgtctgtcactagggtgcagACATGTCTGAGCATGTctactggatgttggatcaatcctctcaggagtctatttg	chr3	152966	153060	Endogenous p53 Motif	2686.98	2695.68	2691.33	4.35375	4280.51	4432.32	4356.42	75.9057	1.61868	8.38e-31	Yes
tcaagaaaagtgagcataggaggtacattttttgagatgtGCATGTCTGAGCATGTtttcctactggctgggatggtttggttgtgtagaagtct	chr3	153031708	153031802	Endogenous p53 Motif	1940.44	1948.13	1944.29	3.84712	2345.76	2388.26	2367.01	21.2494	1.21742	6.87e-06	Yes
gcttcttattaggacacaatggagaaatagatctgggaagGCATGTCAGGGCATGTcagacctaaatataaggatggtgaatcacagtttttctc	chr3	153332548	153332642	Endogenous p53 Motif	1442.75	1402.11	1422.43	20.317	2315.69	2288.32	2302	13.6845	1.61836	1.69e-26	Yes
tgttcaaaggagaaaaaaggggagagagaaattgtagacaGCAAGTCTGGACAAGTctttcaaggagttttgtggttgtctaggagagtgtggga	chr3	159539020	159539114	Endogenous p53 Motif	223.682	253.817	238.749	15.0674	343.343	325.672	334.507	8.83572	1.40108	0.000233846	Yes
gccatcatgatgtagttgttgttgcctgtacatgtgtgaACAAGCCTCAGAACTTGCaaaaggggtaggcatcagaagcttggaagaaaatttca	chr3	16075564	16075658	Endogenous p53 Motif	212.498	191.603	202.051	10.4471	223.048	207.637	215.342	7.70524	1.06579	0.399697	No
ttgataatggctttaatatttaaaatcatgcaagcatctaACAAGTTGTAACATGTacggaattctgagtagcttgtcctagagtgtagtctaaa	chr3	173461027	173461121	Endogenous p53 Motif	973.016	1019.9	996.457	23.4418	711.748	760.762	736.255	24.5072	0.738872	4.91e-07	Yes
agcaatataaacagaaaatcaaatgctaccaattgcctagGCATGTCTGGACTTGTtttatgaaagctcactttcacttgaggaaattctagcat	chr3	178787938	178788032	Endogenous p53 Motif	2080.24	2123.19	2101.72	21.4752	3305.62	3270.93	3288.27	17.3423	1.56457	1.77e-26	Yes
gactaggtcaggcatgtgatggggccccatgctggacttaACATGTCTGGGCATGCataactgagtaatagggtaaatcccctacatcaattttc	chr3	186194169	186194263	Endogenous p53 Motif	3866.9	3703.01	3784.95	81.9447	5333.1	5261.58	5297.34	35.7584	1.39958	3.85e-16	Yes
ttttgaatggctcaaaccctagtgctgttatgaacattaaACAAGTTCAGACATGCacattatttaaaatagtagctggtatagagcaagcatac	chr3	190043915	190044009	Endogenous p53 Motif	1291.76	1278.68	1285.22	6.54119	1591.41	1555.56	1573.48	17.9259	1.22429	3.96e-05	Yes
ggtgtcttatccttagtgccacaaatgagatcctgttcagACATGTTAAGACAAGTtagtacaagtttattttgttgccaaaaaaaaaaatgaaa	chr3	190875550	190875644	Endogenous p53 Motif	724.17	682.029	703.099	21.0705	932.289	930.49	931.39	0.899414	1.32469	2.98e-07	Yes
gatttcaaaatatttctggcaccaaaataagcttacactaACTTGTTATAACATGTctgaacaggatctagtttgaagcattaagaaagataaga	chr3	20996976	20997070	Endogenous p53 Motif	841.603	855.431	848.517	6.91443	859.611	953.753	906.682	47.0709	1.06855	0.237794	No
atatttaagaaccctgcagagcttgagaattctactgtagACAAGTCTGGACTTGTtctatgtggccatagactgcagaaccaccagggaaaaga	chr3	3601616	3601710	Endogenous p53 Motif	1881.72	1850.18	1865.95	15.771	2591.36	2792.33	2691.85	100.485	1.44261	9.73e-13	Yes
aacccctttttctctttttttcttcctttctgtctttgttACATGTCCAGACATGCcacagtaccaggcgttatcagtactagctcacattcctt	chr3	36974503	36974597	Endogenous p53 Motif	824.826	833.922	829.374	4.54755	1162.86	1136.84	1149.85	13.0101	1.3864	1.6e-09	Yes
tggtgtgatacgtaagtgctgggccttcatatgtggagatACATGCCCTGACTAGTttgtctattggctatgagggcactgagcaaggagagact	chr3	40086171	40086265	Endogenous p53 Motif	2804.41	2847.25	2825.83	21.4183	2741.73	2699.71	2720.72	21.0089	0.962806	0.34883	No
gcacacatggaacattcttcaggatagattatacgtgaggACAAGTCTTGACATGTcttcacaagtattcacaaatttaagaagactgaaataat	chr3	41513045	41513139	Endogenous p53 Motif	2449.32	2337.63	2393.47	55.8437	3440.95	3534.57	3487.76	46.811	1.4572	4.07e-17	Yes
gacagacttgtctgggatgttcagaactggaagtttggtgGCTTGCCCTGACATGTccaatactcagtaagcaagcagaacttaccctctttggg	chr3	42864996	42865090	Endogenous p53 Motif	1797.84	1755.21	1776.52	21.3179	2398.39	2478.72	2438.56	40.1669	1.37266	2.29e-12	Yes
gtaacttcaaaccagtagaggcagtgaggaagcagcaagaACATGCCTTGGCATGTgcggttccttccctggaagggttcagagcgggctggaaa	chr3	52141112	52141206	Endogenous p53 Motif	1996.36	2037.15	2016.76	20.3958	2491.12	2679.04	2585.08	93.96	1.2818	1.47e-06	Yes
ggagtaagatgaaggctcttaacattgcccgcaaaaccctGCATGTTCTGACATGTctgagtatcttacacctctcgttttctgccctctcggta	chr3	58860193	58860287	Endogenous p53 Motif	1294.56	1294.89	1294.73	0.168368	1443.54	1384.1	1413.82	29.7201	1.09199	0.118394	No
taacctccagccacgttggtgaactctcagaaagccttgtGCATGCCCAGACATGCtgaatctaaacaaaccaaagggaagctgcacttctccac	chr3	59784679	59784773	Endogenous p53 Motif	1476.3	1554.01	1515.15	38.8533	1994.9	1873.9	1934.4	60.4971	1.2767	2.19e-05	Yes
gcaaatgagccttggcctttctaggcctcataatctgcacGCAAGCCTTGACAAGTccctgctggtggaatctggccgtgttgctgctgacttca	chr3	64172736	64172830	Endogenous p53 Motif	3014.11	3036.53	3025.32	11.2109	2659.03	2601.93	2630.48	28.5512	0.869487	0.000685144	Yes
ttactgcacatgtgtcaggggatggaattttctattgcagGCATGTCTGGGCAAGTtacttgggtaggcctttcttatttgtgtggctgtgggca	chr3	75097952	75098046	Endogenous p53 Motif	3427.92	3488.9	3458.41	30.49	6155.11	6283.83	6219.47	64.3559	1.79836	1.79e-52	Yes
actggaattcctctggacagggtttttcatgctccagcagGCTAGCCTGAACTTGTtcctaaattgatggctttatttcctcgatgtatactaac	chr3	82149731	82149825	Endogenous p53 Motif	2130.57	2070.91	2100.74	29.8317	2491.12	2464.08	2477.6	13.5202	1.17939	0.000160807	Yes
tgtgcccacagatacacagataaaaaaggcaactcagatgACTTGCCCAGACATGCccacaataacaaattccttcctctgacacatgcacagta	chr3	83983767	83983861	Endogenous p53 Motif	1051.3	1109.25	1080.28	28.9719	1796.91	1830.4	1813.65	16.7415	1.67888	3.18e-24	Yes
accccacctcatttttctttttctcctttctgcctttgttACATGCCTGGACATGCcacagtaccaggcttatccatactgctcacattcctttc	chr4	108300762	108300856	Endogenous p53 Motif	377.463	376.257	376.86	0.602744	588.946	576.818	582.882	6.06413	1.54668	2.17e-11	Yes
tgaagggtttggttccatatgtgcttttagcctccaggaaACTAGCCTAGACTTGTttttatgcaggtggaagacctctgagagagtgaaagcaa	chr4	109388476	109388570	Endogenous p53 Motif	1210.68	1212.83	1211.75	1.07446	1270.62	1255.73	1263.18	7.44437	1.04244	0.459218	No
gtgagaccccgtatctataaaaaatttaaaaattagctggACATGCCTGGGCATGCctgtaatctcagctactcaagaggcttagggagaaggat	chr4	114482449	114482543	Endogenous p53 Motif	1590.94	1553.01	1571.97	18.9615	3002.37	2831.96	2917.17	85.2038	1.85573	2.17e-34	Yes
tgcagtgcagttgttgatctcagctgttttaatgcatgaaACATGTTAAAACATGTcagtattaactgtgaactttttttgcaagggaggaaaac	chr4	119407095	119407189	Endogenous p53 Motif	2049.48	2130.8	2090.14	40.659	2726.7	2685.07	2705.88	20.8137	1.29459	2.54e-08	Yes
ccctagatcacttcccccatccagggcctccctgcagaggGCATGTCAGGACTTGCaggatctggctccggagaagagaataggatggaaagaaa	chr4	123719510	123719604	Endogenous p53 Motif	1484.69	1344.2	1414.44	70.2427	1972.34	2249.55	2110.94	138.602	1.49242	7.18e-08	Yes
atcagcactgggtttgaagtcagtgaatttgcctttggggGCATGTTTGGGCATGTctccttcttggtccctgcgcaggcaacacttctctcaga	chr4	125834802	125834896	Endogenous p53 Motif	6349.77	6342.11	6345.94	3.82993	12109.7	11999.4	12054.6	55.1431	1.89958	6.69e-85	Yes
ttactgtgcatgtgtcaggggatggaattttccattgaaaGCATGTCTGGGCAAGTctcctgtgtagcctttcttatctacgtggctgtggacat	chr4	129607351	129607445	Endogenous p53 Motif	17928.1	17684.1	17806.1	121.996	32434.6	32255.7	32345.2	89.4674	1.81652	9.17e-87	Yes
aagtctcctgtgtagcctttcttatctacgtggctgtggACATGTCTTAGGCAAGCtcccctgtgcaagttcccttatctgtgcccacagcttga	chr4	129607403	129607497	Endogenous p53 Motif	2278.76	2395.54	2337.15	58.3906	2398.39	2511.03	2454.71	56.3213	1.0503	0.364609	No
ttactgcccatgtgttaagaaacaaaattttccactgcggGCATGTTTAGGCAAGCccccggagcaagcacccttatctgcacaaaacatctggt	chr4	132731837	132731931	Endogenous p53 Motif	1576.96	1557.98	1567.47	9.48954	2070.08	2194.84	2132.46	62.3771	1.36045	5.49e-10	Yes
tcatatctctcacagcaagaaatgtgctaccctgctcaggGCATGCTGAGACTTGTttccagtttttggaatagaggcaatgagggcaggaagta	chr4	146975956	146976050	Endogenous p53 Motif	3553.74	3500.49	3527.11	26.6294	3563.75	3687.5	3625.62	61.8741	1.02793	0.478664	No
taaagagctctaccatggaaagctctctcccttccattttGCAAGTCTCAACAAGTctgctgctgagtcagaacctccttttttccctgatgtaa	chr4	15002898	15002992	Endogenous p53 Motif	1691.59	1644.35	1667.97	23.6228	2250.53	2060.86	2155.69	94.8311	1.29241	1.01e-05	Yes
attctcctctctcagcttcctgagtagcctgggattacagGCATGCCCCAACATGCccggctaattttgtattcttggtagagacggggtttcac	chr4	176936534	176936628	Endogenous p53 Motif	2558.36	2576.22	2567.29	8.93097	5202.78	5050.93	5126.85	75.9247	1.99699	7.18e-64	Yes
catgcctactgtcgcacagatgagaaaagctacacaagagACTTGCCCAGACATGCctgcaatggaaaattccatcctctgacacatgcacagta	chr4	28353580	28353674	Endogenous p53 Motif	6757.99	6567.13	6662.56	95.4263	12545.8	12506.5	12526.1	19.6629	1.88008	3.56e-71	Yes
tcccatactagtgaagtgtttaggggttcaatggtctaagGCATGTTGGGACATGCcctgtaagataaagaacaagttattagccaggtgcagtg	chr4	38604886	38604980	Endogenous p53 Motif	4588.27	4554.14	4571.21	17.0668	6874.38	6697.38	6785.88	88.5015	1.48448	1.34e-25	Yes
gagaggccttgtctctacaaaaatttaaaaaattagccggGCATGTTGGGACATGCctgtgggcccagctatttaggaggctgaggtgggaaggt	chr4	41146956	41147050	Endogenous p53 Motif	315.95	275.326	295.638	20.312	573.909	524.693	549.301	24.608	1.85802	6.27e-17	Yes
ttgctccatgtccctcccatcttccccctaagacctgtggACTAGCCTGGGCATGTtcttctcatagcaatagctgaggtctagcctccaaagca	chr4	5775088	5775182	Endogenous p53 Motif	3125.95	3126.54	3126.25	0.295773	4571.22	4666.67	4618.95	47.7216	1.47747	8.72e-24	Yes
attgtgagttctgcaggaagaaatgggtgaggcaggggagGCAAGCCTGAGCATGCccagtactggagagttttaaaattgttgcatgctctggg	chr4	5914467	5914561	Endogenous p53 Motif	1761.49	1720.13	1740.81	20.6826	3242.96	3363.12	3303.04	60.0783	1.89741	4.5e-46	Yes
tcctagggtttcgctgtgctagaagtccaatgtgtggccgACATGCCCAAACATGTtctgttcttttctattcttatctcttttactttttcttt	chr4	6266565	6266659	Endogenous p53 Motif	3704.73	3505.78	3605.25	99.4746	5643.86	5338.69	5491.27	152.585	1.52313	1.52e-17	Yes
gccttatcatactcagtgacttcaccatttctctaagagaACAAGTTCTGGCATGCatcctgcttcttttgtgggggagggtggtaatgggaaat	chr4	69932728	69932822	Endogenous p53 Motif	712.986	733.652	723.319	10.3334	869.635	872.335	870.985	1.34968	1.20415	0.00154983	Yes
cagtatagggagatgctctgtgcattctcaagaaggagcaACATGTTTAGGCTTGTttttataatcttggcttccttaaatgtgtatagcagctg	chr4	71567134	71567228	Endogenous p53 Motif	1951.62	1826.69	1889.15	62.469	1922.22	1877.78	1900	22.2193	1.00574	0.840077	No
acttcatcaccagaagctgagctcccagcttgagtatgcaACATGTCTGGACATGTttggctaattactgtggcagccagcctgctggccattgc	chr4	75811855	75811949	Endogenous p53 Motif	7325.58	7383.85	7354.71	29.1343	11573.4	11381.7	11477.6	95.8558	1.56057	2.72e-39	Yes
ggcgagggcgatgtgttggagatggctgtgcccttactggGCATGTTGAGACATGCgctggccgcccacacatgcatgttcactggagatttggg	chr4	7704012	7704106	Endogenous p53 Motif	3193.06	3254.61	3223.83	30.7768	5205.28	5343.86	5274.57	69.2883	1.63612	1.27e-34	Yes
actcctaaggtatttgactccaatccctggctcctggacaGCATGTCCAGACATGCacagggcctaggggatcttatcaccctgaagggaaggac	chr4	77309741	77309835	Endogenous p53 Motif	3419.53	3506.44	3462.99	43.4534	5057.42	5154.31	5105.87	48.4476	1.47441	1.72e-22	Yes
gagggaaggtgtgggagtcgtccctttgctgcagtgcaagGCATGTTCAGACATGTctaggcaagtcaggacacaagagtgggagggctgctcac	chr4	78254219	78254313	Endogenous p53 Motif	11075	10973	11024	51.0124	18710.9	18855.8	18783.4	72.4202	1.70386	6.72e-66	Yes
gagggagggggtgggagtggtccctctgctacagcacaagGCATGTTTGGACATGTctgggcaagttcagagcataacaagagtgggagggctgc	chr4	78263722	78263816	Endogenous p53 Motif	8044.16	8292.56	8168.36	124.2	16382.7	17272.7	16827.7	444.966	2.06011	8.96e-64	Yes
gtcttattcttcttagtgcttcaaactagatcctgttcagACATGTTATAACAAGTtagtaggagtttattttggtccaaaaattttgaaatcca	chr4	83815969	83816063	Endogenous p53 Motif	1372.85	1321.37	1347.11	25.7391	1558.83	1481.89	1520.36	38.4678	1.12861	0.0247264	Yes
tcatatatgtgtcaaactctgtcattttgccccttactacACATGCCTGGACATGCccccagagaaagggcaaactccaccattttgccccttac	chr4	84092244	84092338	Endogenous p53 Motif	483.712	568.854	526.283	42.5709	641.575	716.391	678.983	37.408	1.29015	0.00466259	Yes
ccagagaaagggcaaactccaccattttgccccttactggGCATGCCTGGACATGTctccagagaaaggtgctccaccattttgagttcttatca	chr4	84092302	84092396	Endogenous p53 Motif	2790.43	2866.44	2828.43	38.005	5165.18	5203.42	5184.3	19.1199	1.83292	2.24e-53	Yes
gtcttagcctttttagtgtctcagactagatcctgtttggACATGTTATGACAAGTtagtacaagtttattttggtacaaaaaattgtgaaattc	chr5	110807291	110807385	Endogenous p53 Motif	2960.99	2918.39	2939.69	21.2963	4187.78	4227.7	4207.74	19.9587	1.43136	2.08e-20	Yes
ctgagggccaatgttacttggtgtaagttcactcagacagACATGTCAGAACATGCccaaagaagcctatatcttgctgctgggaaatgtaaagc	chr5	110830442	110830536	Endogenous p53 Motif	2720.53	2633.8	2677.17	43.3635	4696.53	4753.26	4724.89	28.3614	1.76489	2.79e-45	Yes
ttactgcacatgtgtcaggggacagaatttttcattgtggGCATGTCCGGGCAAGTcacctgtgtagcctttcttatttgtatgcctatgggcat	chr5	113010966	113011060	Endogenous p53 Motif	6917.36	6869.59	6893.48	23.8819	12696.2	12351.4	12523.8	172.388	1.81676	1.89e-61	Yes
aggggggcttgatgtacagataagaaaggctacacaggtgACTTGCCCAGACATGCccacaatggaaaattccatcctcacacatgcacaataag	chr5	114368587	114368681	Endogenous p53 Motif	2801.61	2954.47	2878.04	76.4255	4884.49	5085.39	4984.94	100.447	1.73206	6.56e-32	Yes
ataggcatctgtcttgggtgagtaggaatttccatgtgtaACATGTCCTGACTTGCtgagaatctttgtgccttgtgggaggctcatttgattct	chr5	123468615	123468709	Endogenous p53 Motif	3738.28	3824.13	3781.2	42.9224	5074.96	5068.59	5071.77	3.18677	1.34131	2.46e-14	Yes
tacttgagattccttttccattggatgtctcagacctaagACATGTTTGGACTTGCtaactcattcagcagctgttatatcacatgcctacagca	chr5	142454304	142454398	Endogenous p53 Motif	5004.88	5068.06	5036.47	31.5899	6804.21	6682.3	6743.25	60.954	1.33889	2.75e-15	Yes
atgtttggacttgctaactcattcagcagctgttatatcACATGCCTACAGCATGCcagacacactgctagacacaggtatccaaagatggacat	chr5	142454346	142454440	Endogenous p53 Motif	2700.96	2520.3	2610.63	90.3304	1704.18	1677.9	1691.04	13.1432	0.647753	6.65e-17	Yes
tgatttatttctgaagcttgttctaccctcttctatccaaGCAAGTCAAAACATGTctgaattctagcaatctgtatatacactgctctgaattt	chr5	151276002	151276096	Endogenous p53 Motif	575.981	526.827	551.404	24.5769	719.266	713.807	716.536	2.7297	1.29948	8.04e-06	Yes
tagcctgctagcagccctcccactctcgttgtgcaccctgACTTGCCCAGACATGTccgaacatgccttgtgctgtagcagagggaccactcctt	chr5	152191676	152191770	Endogenous p53 Motif	7554.85	6958.61	7256.73	298.12	13287.6	12967	13127.3	160.32	1.80898	6.43e-33	Yes
ttgtttacaaaaatggactcatgggctcattctacgtctaACATGTTTGAACATGTcttttccatttgataatgtattattgtaagcattcttca	chr5	154189135	154189229	Endogenous p53 Motif	2015.93	1988.17	2002.05	13.8784	2260.55	2355.09	2307.82	47.2688	1.15273	0.00163185	Yes
ttgttctctaaacaagcctttccatctttgccatgcctaaACATGCCCAAACATGCcttaacggacaatccctccctcccctcctttcttttctt	chr5	154257693	154257787	Endogenous p53 Motif	939.463	939.816	939.64	0.176505	1618.98	1633.1	1626.04	7.06072	1.73049	3.64e-29	Yes
cgcgcccttttccacactaaactctaccgctgttgtgagcACAAGCCCAGGCTAGTccgaggctggaggggcggagccggatccggcctcctgag	chr5	162864894	162864988	Endogenous p53 Motif	232.07	246.205	239.138	7.0678	380.935	365.304	373.12	7.81587	1.56027	2.35e-08	Yes
acttcccccagcccacaagtctggctccagtttgctgtggGCATGCCCAGACAAGTcctgggcaggttccctcgtttgcacaaaagcctctgatg	chr5	163546995	163547089	Endogenous p53 Motif	3137.14	3155.67	3146.4	9.26426	5814.28	5391.67	5602.98	211.301	1.78076	9.49e-31	Yes
gcactggcaaaattagtcactggattccaacattctcaaaGCAAGTTTGAACATGTtgtacagacagctcaattgtggtttttagagcattttct	chr5	1808764	1808858	Endogenous p53 Motif	1876.13	1865.73	1870.93	5.19833	2175.34	2167.27	2171.3	4.03715	1.16055	0.000792642	Yes
acattagatgcttttgtgcagatgagggaacctgcccaggGCTTGTCTGGGCATGCccacagtggactggagcctgacatgctcactggggcaag	chr5	27472234	27472328	Endogenous p53 Motif	6998.44	7149.22	7073.83	75.39	12575.9	12765.8	12670.8	94.9657	1.79123	7.66e-62	Yes
ttactgtgcatgtgtcaggagatggaattttccattgcggGCATGTCTGGGCAAGTcacctgtgtagcctttcttatctgtatgtctgtgggcat	chr5	36442571	36442665	Endogenous p53 Motif	15853.4	15815.4	15834.4	19.0277	33123.8	33053.1	33088.5	35.3742	2.08965	3.89e-143	Yes
tgtctgcttcctctttcaaagctatgccattgccaggagaACATGCCTGGGCTAGCctgctggaggatgagaggcgtgtggaacagagcagtatt	chr5	37848129	37848223	Endogenous p53 Motif	5267.71	5161.05	5214.38	53.3287	8784.07	9043.42	8913.74	129.675	1.70946	1.42e-44	Yes
tcacactcatcctgtcttctctacatgcttatcttctgaaACTTGTCCTGACTTGTcctgcttcaggcagatgacaggcttcctatagagagtgc	chr5	38427442	38427536	Endogenous p53 Motif	9987.39	9892.89	9940.14	47.2496	15693.5	15395.7	15544.6	148.898	1.56382	7.2e-41	Yes
tggagtttgtgtgatttgctcttgaggcgtaaggagaaggACATGCCCCAACATGCcccgatgcttccaaacaaggaatgttatgaatcggtacg	chr5	4019672	4019766	Endogenous p53 Motif	2301.13	2362.12	2331.62	30.495	3894.56	3967.51	3931.04	36.4723	1.68597	6.21e-36	Yes
tctgcacacttgactcagataaatacatctattcacctagACATGTCCTAGCATGCtcatagaagcaccatttctaatagccagaaatacccaaa	chr5	40568850	40568944	Endogenous p53 Motif	1523.83	1517.6	1520.72	3.11353	1603.94	1466.38	1535.16	68.7773	1.0095	0.996689	No
ttattggcttcacaatgacctcagctcctcttccattaaaACATGTTGAGACATGTtggcacctcaaagcattcccataattttcagaaaatgaa	chr5	40601464	40601558	Endogenous p53 Motif	1951.62	2007.37	1979.5	27.8725	2779.32	2786.73	2783.03	3.70399	1.40593	6.75e-15	Yes
tatgagtcaaactccgccagtttgctccttacagacatgtGCATGCCTGGACATGTcccagaggaaggtcaacgtctgccattttaagttcatat	chr5	41122733	41122827	Endogenous p53 Motif	17111.7	16566.2	16839	272.703	30860.8	30464.1	30662.4	198.347	1.82092	6.29e-69	Yes
cgactggtgttttgtgcagataagggaacttgcacaagggACTTGCCTAAGCATGCctgctgcggattaagagcgcgcatgcgcactgggggaat	chr5	43007772	43007866	Endogenous p53 Motif	3184.67	3168.57	3176.62	8.04896	4771.72	4687.35	4729.53	42.1858	1.48886	6.21e-25	Yes
ttagggactgtgtgcttgttttttatatttttgttttgtgACATGTTGAGACATGTaacagcagggattatgtcaccaggatggacaatgcattc	chr5	49719382	49719476	Endogenous p53 Motif	3044.87	2811.84	2928.35	116.515	3052.5	3064.16	3058.33	5.8306	1.04438	0.354088	No
gatactctaaacaattgaattcaaagaaaggttcaggatcACATGTTGGGGCATGCctgtctatttgatgaggaaacaaaatgaaatcatcccct	chr5	52323978	52324072	Endogenous p53 Motif	1149.17	1141.35	1145.26	3.90879	1363.35	1434.51	1398.93	35.5792	1.2215	7.9e-05	Yes
aacataatgaaatcctcatctctacaaaaaaaaagcatggGCATGTTGGAGCATGCctgtagtcctagctgcttgggaggctgaggcaggaggat	chr5	52419037	52419131	Endogenous p53 Motif	945.055	925.918	935.487	9.56886	1393.42	1400.47	1396.95	3.52634	1.49328	8.65e-16	Yes
ttggtctggcctgaaaacaacatagtcactattggccaggGCTTGTCCAGACTTGTaatgactcaaatacatggctcattttatgtattgtattt	chr5	54121029	54121123	Endogenous p53 Motif	7169	7081.38	7125.19	43.8081	11440.6	11193.5	11317	123.569	1.58831	2.03e-39	Yes
taccagatgttttatgcagataagggaagctgcacaagggGCTTGCCTAAACATGTccacagtggaaaattccattccttaacaaacatacagta	chr5	56363512	56363606	Endogenous p53 Motif	4294.69	4312.9	4303.79	9.10355	7242.78	7093.27	7168.03	74.7592	1.66551	1.06e-43	Yes
cccaggctcttacattgtggctgggcagggttccaagaggGCTAGTCGAGGCATGCaaagacttttgaggcctaggcttggaactgacacagtgt	chr5	56790661	56790755	Endogenous p53 Motif	1124	1117.19	1120.6	3.40532	1027.52	998.554	1013.04	14.4845	0.904018	0.0511927	No
ttgctgtcacttccgtttttgattctttaaagagtgcaggGCAAGTCCAGGCATGTttctcataagtgacaatagactttaaccccaagattgtc	chr5	57758063	57758157	Endogenous p53 Motif	4107.36	3943.92	4025.64	81.7183	6949.56	6808.52	6879.04	70.5229	1.70881	2.98e-40	Yes
aagaaaaacttaaaatggtgaagtttgatcttcctctgggACATGTCTAAGCATGCacagtaaggggcaaaatggcagcatttgacccgtatatg	chr5	6676253	6676347	Endogenous p53 Motif	1112.82	1149.62	1131.22	18.4019	1661.58	1580.97	1621.28	40.3039	1.43321	3.27e-11	Yes
aaggtgtaggaaggggatttagtttttccattaggtcgtgGCATGTTAAGACTTGTttctttttccaaaatgttcaagttgctgaagagaactat	chr5	72251068	72251162	Endogenous p53 Motif	1372.85	1338.91	1355.88	16.9697	1551.31	1462.94	1507.12	44.1858	1.11155	0.059731	No
aaaagttgcactctggtgaggctgtctacaggctaccttgACATGTTTAGACTTGTctcagttctcaacttctcagcttgagctaatgttctggg	chr5	77641733	77641827	Endogenous p53 Motif	3120.36	3220.19	3170.28	49.9172	5162.68	5318.01	5240.34	77.6671	1.65296	1.42e-32	Yes
cactctaaacaaaaacattcagccaatgaaaaggagaagaGCATGTCTGAACATGTtgtgccttttctcagtgaataatgtcaaggggcacatga	chr5	86538146	86538240	Endogenous p53 Motif	2343.07	2218.83	2280.95	62.1197	2841.98	2983.17	2912.57	70.5955	1.27691	4.67e-07	Yes
cggcctgccttggccttccaaagtgctgaggcgtaagccaACATGCCCAGGCTTGTagtacatttatttgacttgcatgaatcacattaccaaac	chr6	100284496	100284590	Endogenous p53 Motif	223.682	201.2	212.441	11.2408	290.714	274.839	282.777	7.93728	1.33108	0.000199433	Yes
ataaggggttcccttccctcctttgcattgaaaggaaagtGCAAGTCTGGACATGTttatcaagaggaaaagtgacttctcagtaatagactgtc	chr6	106546420	106546514	Endogenous p53 Motif	2248	2138.41	2193.21	54.7942	3165.27	3192.96	3179.12	13.8441	1.44953	5.48e-17	Yes
tggctcagctgctcttggcagtgggaagggttgataaaagGCAAGCCTGGACTTGCtgcaactgggagtggccatttctagcatgtagtataatg	chr6	109218750	109218844	Endogenous p53 Motif	2960.99	2783.71	2872.35	88.6388	3879.53	3986.46	3932.99	53.468	1.36926	1.05e-11	Yes
ggatttcaaaatatttttgaaccaaaatcaacttgtactaACTTGTTACAACATGTctgaacttgttacaacatgtctgaacagttcgagacatt	chr6	111428391	111428485	Endogenous p53 Motif	2362.64	2366.42	2364.53	1.8897	3674.02	3703.87	3688.95	14.9236	1.56012	6.19e-29	Yes
accaaaatcaacttgtactaacttgttacaacatgtctgaACTTGTTACAACATGTctgaacagttcgagacattaagaaatgatatcgcaccag	chr6	111428411	111428505	Endogenous p53 Motif	4663.76	4763.28	4713.52	49.758	8022.2	7827.32	7924.76	97.4394	1.68128	1.02e-41	Yes
ttcctgccagaaccacccttcccacttttgctgtgccctaACATGCCCGGACATGCcttcaactgtaatggacagcctctcccttcccgcctagt	chr6	115392190	115392284	Endogenous p53 Motif	7250.08	7549.31	7399.7	149.611	13691.1	14103	13897	205.921	1.87806	1.3e-56	Yes
ggcagagaaatcattacccattttgcaacacagccttaggGCAAGTCTGGGCAAGCtctgggtgggcaaaaaataggctttccaaaactcaccta	chr6	116673906	116674000	Endogenous p53 Motif	970.22	969.599	969.909	0.310159	1438.53	1482.32	1460.43	21.8953	1.50574	3.41e-16	Yes
gcaaacctcttactctgtaaacaactctttgtcagcccagACATGTCCAGACATGCcttgaacttgttctgtaggcaactcttcccaccttagca	chr6	118895287	118895381	Endogenous p53 Motif	1674.82	1675.79	1675.3	0.484062	3438.44	3439.8	3439.12	0.677969	2.05284	6.92e-67	Yes
ttactatttcagcatgtaactgaaaaaaaactttacaaagGCATGTCCTGACTTGTcaatagtttattactgacaaattgagataaaatacatac	chr6	118970370	118970464	Endogenous p53 Motif	360.687	379.567	370.127	9.43993	483.688	472.138	477.913	5.77498	1.29121	0.000518299	Yes
gcaacatcaaagagggaacggaggatgtagggctgaacttACAAGTCACAACATGTttcctggggcatgaacattcctctttctactctggcccc	chr6	139773812	139773906	Endogenous p53 Motif	813.642	788.585	801.114	12.5285	819.512	836.149	827.831	8.31835	1.03335	0.472887	No
ttgcaccatatgtttctcatattcttcctggcacaaatggGCTAGCCTGGACATGTtcttctcatgatgatggtagagatgaaggagagaaagtg	chr6	14105857	14105951	Endogenous p53 Motif	3791.41	3933	3862.2	70.7967	4821.84	5021.2	4921.52	99.681	1.27428	4.7e-08	Yes
atgactaagattgttagatatggtctgaaaagcacagaaaGCAAGCCTGGACATGTtaatagttatcaagaagttccaaaaattgtgaactgaca	chr6	143379335	143379429	Endogenous p53 Motif	1266.6	1248.23	1257.42	9.18147	1563.84	1413.83	1488.83	75.0058	1.18404	0.00908277	Yes
tgaggcttgccagctctgcgtactccctaagcaaaccagtACTTGTTTGGACATGTatttacattaaccagtgaattctctcagatttgttctga	chr6	143607463	143607557	Endogenous p53 Motif	2410.17	2362.45	2386.31	23.862	2330.72	2262.47	2296.6	34.1264	0.962405	0.409517	No
cacttccaaataaggaaagaggaataagctatgacctaatGCTTGCTTGGACATGTtcaggcatgctgggacaaatatctaggctaaaatgtggg	chr6	147365503	147365597	Endogenous p53 Motif	3718.71	3856.23	3787.47	68.7581	6982.14	6929.14	6955.64	26.5033	1.83649	1.23e-53	Yes
aaaagtaataatattcccaaataagggaggagggtaggctGCAAGCTGGGACATGCctgggcatgtccagcacgaatattctgactaaggtacaa	chr6	151178435	151178529	Endogenous p53 Motif	2563.95	2568.28	2566.12	2.16389	4974.72	5108.65	5041.68	66.9677	1.96471	2.17e-63	Yes
cgaatattctgactaaggtacaaggacatagaatgtactACATGCCTGTGAGCATGTttaacagatactgaagtcagagtatgcttattctgtta	chr6	151178507	151178601	Endogenous p53 Motif	2468.89	2256.22	2362.55	106.333	2456.03	2420.14	2438.08	17.9471	1.03197	0.513746	No
ttactatgcatgtgttaggggatggaattttccattgcagGCATGTCTGGGCAAGCccccctgtgcaagttcccttatctgtgcctgcaggctgt	chr6	151845309	151845403	Endogenous p53 Motif	14466.6	13977.5	14222	244.583	27327.1	26822.7	27074.9	252.212	1.90373	1.3e-73	Yes
tctggcctgtgagcagccctcctgctcttgttgtgtcctgACTTGCCCAGACATGTccaaacttgccttgtgctgtaacacagggaccactccta	chr6	152543082	152543176	Endogenous p53 Motif	14265.3	13933.4	14099.4	165.932	26660.5	26021.9	26341.2	319.306	1.86825	3.98e-74	Yes
atgtgttttccaaaggctgctaaatttgctttctgaaaatACAAGTCTGAACTTGTcctttgcaggcagaatatcagtttcagaggcttcagagt	chr6	152635269	152635363	Endogenous p53 Motif	1252.62	1270.41	1261.51	8.89445	1616.47	1524.97	1570.72	45.7494	1.24511	7.65e-05	Yes
ggagaccccgtctctataaaacatttagaaagttggctggGCATGCTGGGGCATGCccatagtcccagctactcaggaggctgaggtgggaggat	chr6	159053920	159054014	Endogenous p53 Motif	816.438	855.431	835.935	19.4965	1258.09	1317.76	1287.93	29.8374	1.5407	7.74e-15	Yes
tttgaatcacattcctctggctcttaagctccaaacgctgACATGCCTGAACATGCcgtggggtcgggagtgctgagatttggcccagggaaggc	chr6	170541733	170541827	Endogenous p53 Motif	3570.52	3665.28	3617.9	47.3819	5536.09	5680.3	5608.2	72.1027	1.55012	2.3e-27	Yes
ttactgcatatgtgtcaggggacagaattttgcagggtggGCATGTCTAGGCAAGTcacctgtgtagactttcttatcttagagactgtgggcat	chr6	18090693	18090787	Endogenous p53 Motif	3883.67	3876.74	3880.21	3.46595	5774.18	5743.19	5758.69	15.4925	1.48412	9.85e-28	Yes
aagtcacctgtgtagactttcttatcttagagactgtggGCATGTCTTAGGCAAGCcctgcccccacccctctcccccagggcaagttctcttat	chr6	18090745	18090839	Endogenous p53 Motif	2197.67	2068.59	2133.13	64.5422	2162.81	2037.17	2099.99	62.8199	0.984464	0.803814	No
tttttggttaatgttagaagactggagaggagatggaaggACATGTTCGGGCTTGCactccttgggtggcagtgggagaaagacagtaggtgtgg	chr6	18326404	18326498	Endogenous p53 Motif	1948.83	1878.64	1913.73	35.0936	2769.3	2774.67	2771.99	2.68534	1.44847	1.33e-17	Yes
gttcccaatgcagattacaggtacagttactattgcctaaACATGCTTGGACATGTttctacaaacccatccttgtctttttatataaaatattc	chr6	20867071	20867165	Endogenous p53 Motif	2071.85	2073.22	2072.54	0.684721	2736.72	2788.46	2762.59	25.8679	1.33295	1.3e-11	Yes
atttctgctggcctcttgctcctctgaaattgtcaggagaACATGCCCAGGCTAGCctgctggaaggcaagccacgtgggggaaagtcagatcat	chr6	22443280	22443374	Endogenous p53 Motif	2734.51	2893.58	2814.04	79.533	4197.81	4199.7	4198.75	0.94591	1.49207	7.28e-19	Yes
tgactgcccacgtatcgggggacagaattttccattgcggGCATGTCTGGGCAAGTctcctgtgcagcctttcttatttgtgcagctgtgggcat	chr6	31358415	31358509	Endogenous p53 Motif	4409.33	4236.45	4322.89	86.4363	7252.81	7328.47	7290.64	37.8321	1.68652	1.64e-40	Yes
aagtctcctgtgcagcctttcttatttgtgcagctgtggGCATGTCTTAGGCAAGCccccctgtgcaagttcccttctttgtgcctgcaggccgt	chr6	31358467	31358561	Endogenous p53 Motif	1557.38	1491.46	1524.42	32.961	1862.07	1909.66	1885.87	23.7935	1.2371	5.86e-06	Yes
tgactgcccacgtatcgggggacagaattttccattgcggGCATGTCTGGGCAAGTctcctgtgcagcctttcttatttgtgcagctgtgggcat	chr6	31455330	31455424	Endogenous p53 Motif	4029.07	3886.01	3957.54	71.5296	7322.98	7319.86	7321.42	1.56185	1.84999	1.48e-57	Yes
aagtctcctgtgcagcctttcttatttgtgcagctgtggGCATGTCTTAGGCAAGCccccctgtgcaagttcccttctctgtgcctgcaggccgt	chr6	31455382	31455476	Endogenous p53 Motif	1627.28	1610.92	1619.1	8.18004	2205.42	2140.99	2173.2	32.2129	1.34222	2.21e-10	Yes
cagcaggctgtggctctgattggctttctggccgtcaggaACATGTCCCAACATGTtgagctctggcatagaagaggctggtggctattttgtcc	chr6	36644188	36644282	Endogenous p53 Motif	2877.11	2963.73	2920.42	43.3121	4551.18	4782.98	4667.08	115.902	1.59808	5.04e-25	Yes
gcctcatgaggactcagcagagctttcacccccagaaactGCAAGTTGGGACTTGTccctaggaaaatccagttgctgccaaggtcgtgcagtca	chr6	36650382	36650476	Endogenous p53 Motif	620.717	636.031	628.374	7.6569	877.154	804.271	840.712	36.4414	1.33792	1.8e-05	Yes
agacttggcctagttccacatgtttttcatcatccagcagGCTAGCCTAGACATGTtctcatggcaatggcagagagcaacagtgacagcaagcc	chr6	37212715	37212809	Endogenous p53 Motif	9140.2	8955.39	9047.79	92.4023	13149.8	13472.7	13311.3	161.468	1.47122	1.04e-27	Yes
ttttgtggcaagaaagaacaatatgtagcaatatccagagACAAGTCAGGGCATGCcagaggggctaaaaagaaattttacagatgcatcataca	chr6	38362206	38362300	Endogenous p53 Motif	584.369	558.595	571.482	12.8867	1055.09	1039.05	1047.07	8.02158	1.8322	1.36e-27	Yes
ccttactgcacatgtcaggggatgaaattttccattgcagGCATGTTTGGGCAAGTcacctgtgtagtctgtcttatctatgaggctgtgggcat	chr6	41157719	41157813	Endogenous p53 Motif	3176.28	3136.8	3156.54	19.7391	4874.47	5010.43	4942.45	67.9816	1.56578	1.6e-29	Yes
aagtcacctgtgtagtctgtcttatctatgaggctgtggGCATGTCTTAGGCAAGCccccctgtgcaagttcccatatctgtgcctgcagcttga	chr6	41157771	41157865	Endogenous p53 Motif	2298.33	2195.66	2247	51.3337	2571.31	2519.65	2545.48	25.8332	1.13284	0.00659784	Yes
tctgctctctgtcttggaaccttgctgagctgtgatgtggACAAGCCCAGACTAGCcagctaggtgatgacagacacatggtccagtcaccccta	chr6	44276902	44276996	Endogenous p53 Motif	5083.17	4999.89	5041.53	41.6393	5714.03	5753.96	5734	19.9662	1.13735	0.000426182	Yes
gtggctgcatccctctaccgatggccagacttctcactggGCAAGTCTGGGCAAGCctcccatgaccacagcattcactggaatccagtaacaaa	chr6	48078896	48078990	Endogenous p53 Motif	6092.53	6023.43	6057.98	34.5515	9332.92	9540.11	9436.51	103.597	1.5577	1.88e-35	Yes
gtgctgcgcatgtgttaaggaatggaattttctactgcggGCATGTTTAGGCAAGCcccctctgtaagttcccttacctgcacaaaacatctggt	chr6	57356838	57356932	Endogenous p53 Motif	3193.06	3227.81	3210.43	17.3745	5358.16	5234.01	5296.08	62.0742	1.64965	3.1e-37	Yes
aggcagggaccgctggggccatcacagacgggcctgtgaaGCATGTCCAGACTTGTcttcatggatctgaaaggcattcttgtggctgtggtgac	chr6	5906412	5906506	Endogenous p53 Motif	7772.94	7494.7	7633.82	139.118	13092.1	13195.7	13143.9	51.7924	1.7218	1.45e-50	Yes
caccagatgctttgtgcagatatgggagccagcacaggggGCTTGTCTGGGCATGCcccacaaccactaggagaatgggtggagccaccaggaat	chr6	72077589	72077683	Endogenous p53 Motif	2200.47	2090.43	2145.45	55.0198	3919.62	3958.46	3939.04	19.4183	1.836	9.78e-44	Yes
tcttacactttagcccagttagttgcttcggcttactcagGCATGCCTGGACAAGCccaagcaagtcctagctcatagcttatgccccttcctta	chr6	75982011	75982105	Endogenous p53 Motif	27717	26911.5	27314.2	402.728	47875.1	46686.9	47281	594.066	1.731	5.4e-56	Yes
caaaatgagagacctgattccagatgctgattctactggaACATGTTCAAACAAGCctctatatagaagatcacatggaaggacggagggagata	chr6	78962857	78962951	Endogenous p53 Motif	788.478	781.305	784.892	3.58654	714.254	726.73	720.492	6.2382	0.917951	0.177449	No
ctgcagagaccagtttccaagggctgtgtgggcagagtgtGCATGTTCAGGCATGCatgcctgtttgcagatggtatggagaaaaaggtgattgt	chr6	80163375	80163469	Endogenous p53 Motif	1669.23	1745.94	1707.58	38.3577	1541.28	1560.73	1551	9.72036	0.908304	0.0452772	Yes
cattccccctggacgcatgtgggcacttagtctgctgaggGCATGTTTAGACAAGCcccctgtgcacgttcccttatctgcacaaaacatgggtc	chr6	80997469	80997563	Endogenous p53 Motif	5424.28	5624.01	5524.14	99.8621	8676.3	8771.59	8723.95	47.6453	1.57924	9.54e-33	Yes
agtatttcttgcaaacacttatgacttgtctatgtcttctACAAGTCTGGACATGTcttggaacattatctgtgttctgtgggttacaaggcttg	chr6	82469719	82469813	Endogenous p53 Motif	3372	3215.56	3293.78	78.2203	4465.97	4412.94	4439.45	26.5146	1.34783	2.61e-12	Yes
tctccccggggcctgggcagggttagacagtgaaataagcACAAGCCCGGGCTTGTcagcctggaacaaggaggcatctgcctagagttagccta	chr7	110174733	110174827	Endogenous p53 Motif	2091.42	2066.93	2079.18	12.2451	2902.13	2930.18	2916.15	14.0285	1.40255	4.33e-16	Yes
cttcccttttcttctctttttctttctttctgcctttactACATGCCCAGGCATGCcacagcaccaatggcttatcagtaccagctcacattcct	chr7	11122512	11122606	Endogenous p53 Motif	3075.62	3040.5	3058.06	17.5598	4443.41	4308.69	4376.05	67.3616	1.43099	3.1e-18	Yes
catgtttctgcttgatgggcttcctgagcaaaggaaactgACATGTTTGAGCATGTccccatctcctcagatctctttgctcctcatgtgcaagg	chr7	112224497	112224591	Endogenous p53 Motif	6271.48	6151.16	6211.32	60.1564	8142.49	8294.72	8218.61	76.1125	1.32317	1.15e-14	Yes
cttccccttagtgtgcatgtggggctccagtccacggtggGCATGCCCAGACAAGCcttgggcaggttccctcatctgtgcaaaagcatctgatg	chr7	117270727	117270821	Endogenous p53 Motif	5835.3	5836.46	5835.88	0.580246	11944.3	12049.9	11997.1	52.7607	2.05575	2.6e-105	Yes
tggcaaataaatggtctcattgtctaactcttgtatctgaACTAGCCTCGACTTGCtttggccagagacaatagtaaatgtgttgcaggctggga	chr7	119373641	119373735	Endogenous p53 Motif	1912.48	1901.47	1906.98	5.50272	1877.11	1909.23	1893.17	16.0596	0.992759	0.934901	No
tagagcttgctccactgatattttggacagcgccccatgaGCAAGCCTGGACTAGCcttctggattatgagatacaaggtctagccaccaaagtc	chr7	119373756	119373850	Endogenous p53 Motif	2027.12	2043.77	2035.44	8.3269	1864.58	1921.72	1893.15	28.5713	0.930092	0.14308	No
ggagggggtaggagtggtgatccatccactagaatacaagGCATGTCTGGACATGTctgggcatgtcagggtgcaactagagtgggagagttgtt	chr7	121151311	121151405	Endogenous p53 Motif	9212.89	9217.15	9215.02	2.1288	17435.3	17531.6	17483.4	48.1235	1.89728	4.18e-95	Yes
ttctcagcttgaatataattcagaatgagctgtccctgaACATGTCTGGGACATGTtctgggaagctgacctacaggaagcctaatttacatcaa	chr7	123886606	123886700	Endogenous p53 Motif	6142.86	5983.72	6063.29	79.571	9633.66	9715.44	9674.55	40.8922	1.59559	5.25e-39	Yes
aaaggaatgcaagctggtactgataatgcctggtactctgGCATGTCTGGGCATGTaacaaaggcagaaaggaaggaaagaggagaaaaagagaa	chr7	12597194	12597288	Endogenous p53 Motif	1532.22	1460.36	1496.29	35.9322	2067.58	2009.17	2038.37	29.2035	1.36229	1.95e-10	Yes
ggctcatcttgactccacaggatgtctcatcctccagccgGCTAGCCTGGACTTGTtcgcatagccctggcaggtttcagaggagagccgaagca	chr7	130873241	130873335	Endogenous p53 Motif	2029.91	2054.03	2041.97	12.0582	2548.76	2534.72	2541.74	7.01684	1.24475	4.91e-07	Yes
atgatggcagggtcagcaccaacccttcagggcagggaggACTAGCCCAGGCTTGCctcctgtcattcttggaagtgggagagggagctacagtt	chr7	131459646	131459740	Endogenous p53 Motif	2015.93	2076.53	2046.23	30.2995	2511.17	2511.03	2511.1	0.0672058	1.22718	5.9e-06	Yes
ttttttcctttttctccttttttctcttttttcctttgttACATGCCCAGGCATGCcacagtaccaggtggtatctgtacctgctcacattcctt	chr7	134231005	134231099	Endogenous p53 Motif	422.199	388.171	405.185	17.0143	621.526	593.618	607.572	13.9539	1.49949	3.44e-10	Yes
ttactgcacatgtgtcaggggatggaattttccattacggGCATGTCTGGGCAAGTcacctgtgtaggctttcttatctgtgtggctgtgggcat	chr7	137849618	137849712	Endogenous p53 Motif	11857.9	11901.9	11879.9	21.9925	24257.1	24460.7	24358.9	101.817	2.05042	8.63e-124	Yes
aagtcacctgtgtaggctttcttatctgtgtggctgtggGCATGTCTTAGGCAAGTgccgctgtgcaagttcccttatctgtgcctgcagcttga	chr7	137849670	137849764	Endogenous p53 Motif	4361.79	4518.73	4440.26	78.4678	4380.76	4334.1	4357.43	23.3266	0.981345	0.608249	No
atttggccaaatcaggaaggtggagcatttgctgtgagggGCATGTTTGGACAAGTagaggaaggcagagcgtgggagtccttgattgtgactca	chr7	138993322	138993416	Endogenous p53 Motif	782.886	831.274	807.08	24.194	1548.8	1515.92	1532.36	16.4396	1.89865	2.75e-32	Yes
cttgttccttagtcaaattattcgtgctgaatgtgcccagGCATGTCCCAGCTTGCagcctcctcccttatttgggaatattattactttgtaaa	chr7	151769646	151769740	Endogenous p53 Motif	2784.84	2641.08	2712.96	71.8776	3283.06	2976.28	3129.67	153.392	1.1536	0.0222458	Yes
cccccacccctttttcctttttctcttttctgcctttgttACATGCCCGGACATGCcacagtacaggcttatcagtaccagctcccattcctttc	chr7	152687067	152687161	Endogenous p53 Motif	785.682	757.148	771.415	14.2672	1320.74	1294.93	1307.84	12.9053	1.69538	6.14e-24	Yes
catactcaggacatgctcagaataggctcagaacacagaACATGCTCAGAACATGCtcagaacacactgagaacatgtttataacacgctcagaa	chr7	155274870	155274964	Endogenous p53 Motif	1442.75	1410.72	1426.73	16.015	904.722	932.214	918.468	13.746	0.643756	5.14e-17	Yes
ctcagaaccgactcagaatacactcagaacatacccagaACATGCTCAGAACATGCtcgaaacacgctcagaacatgctcagaacacacgcagaa	chr7	155274958	155275052	Endogenous p53 Motif	749.334	671.77	710.552	38.7819	726.785	716.822	721.803	4.98119	1.01583	0.618651	No
ctcgaaacacgctcagaacatgctcagaacacacgcagaACATGCTCAGAACATGCtcatgcttagaaacaacttgctcggaacatgtttggaac	chr7	155275013	155275107	Endogenous p53 Motif	1283.37	1402.78	1343.07	59.7006	1192.93	1202.74	1197.84	4.90789	0.891862	0.0330354	Yes
acgcagaacatgctcagaacatgctcatgcttagaaacaACTTGCTCGGAACATGTttggaacatgctcagaacacactcagaacatgtttataa	chr7	155275045	155275139	Endogenous p53 Motif	886.339	892.164	889.251	2.91238	1491.16	1576.23	1533.7	42.536	1.72471	1.09e-24	Yes
ctcggaacatgtttggaacatgctcagaacacactcagaACATGTTTATAACATGCtcacaacaggctcagaacacacttggaacatgcttggaa	chr7	155275089	155275183	Endogenous p53 Motif	2147.34	2068.26	2107.8	39.5435	1350.82	1431.49	1391.15	40.3368	0.660002	5.35e-15	Yes
tttataacatgctcacaacaggctcagaacacacttggaACATGCTTGGAACATGCtcagagcacactcagaacatgcttggaacatgctcagaa	chr7	155275133	155275227	Endogenous p53 Motif	2415.76	2450.8	2433.28	17.52	1671.6	1630.08	1650.84	20.7616	0.678443	1.53e-18	Yes
cttggaacatgcttggaacatgctcagagcacactcagaACATGCTTGGAACATGCtcagaacacgctcagaacaggctcagaacacactcagaa	chr7	155275166	155275260	Endogenous p53 Motif	1124	1220.44	1172.22	48.2184	1007.47	1016.22	1011.84	4.37115	0.863187	0.00722488	Yes
ctcagaacacgctcagaacaggctcagaacacactcagaACATGCTTGGAACATGCtcagaacacactcaacacgctcagaacaggctcggaaca	chr7	155275221	155275315	Endogenous p53 Motif	424.995	428.874	426.935	1.93931	343.343	376.935	360.139	16.7958	0.843546	0.0365361	Yes
ctcggaacacattcagaacacattcagaacacgctcagaACATGCTCAGAGCATGCtcagaacacgctcagctctgctctgtgtcagcttcctga	chr7	155275307	155275401	Endogenous p53 Motif	3212.63	3321.79	3267.21	54.5792	3345.72	3157.21	3251.46	94.2549	0.99518	0.822985	No
gcagaagtaacagctcatgcaaagatatagcataatgaggGCATGCCTAGACATGCatcataatgccttaccttgtaccttgatttgctttcatt	chr7	18460572	18460666	Endogenous p53 Motif	9095.46	8933.55	9014.5	80.9545	12315.2	12326.4	12320.8	5.58658	1.36678	3.55e-21	Yes
caatggaaccccaggatcccgagttcccaggtgtaaatgaACATGCCTAGGCATGTgcctacgtatgaaacaccgaaaggaaacacggcgaagca	chr7	1936166	1936260	Endogenous p53 Motif	1507.06	1482.2	1494.63	12.4297	1962.32	1964.8	1963.56	1.24048	1.31375	1.77e-09	Yes
cacagctactgcaaccacaaccaacaggcttaaggaacctGCATGCCAGGGCTTGTccctatgggctttggcagccacgtgaagcagctcgtcct	chr7	2209731	2209825	Endogenous p53 Motif	2745.69	2693.7	2719.7	25.9972	2852	2867.72	2859.86	7.85833	1.05154	0.219122	No
gtttctcttcccaggggagatgggaaattggtcaatgacaGCATGTTCTGGCATGTtacggtgcaacgtgtgaggattttagtaaggagatgcca	chr7	29028596	29028690	Endogenous p53 Motif	2152.94	2060.98	2106.96	45.9796	1739.27	1750.27	1744.77	5.49946	0.828099	0.000147356	Yes
tcaagctttgggcacagatgagggaacttgcacagcgggGCTTGCCTAAGACATGCccacagctgcacaggtaagaaaggataaacgggtgactt	chr7	33327536	33327630	Endogenous p53 Motif	2513.62	2613.95	2563.79	50.1617	2907.14	3064.16	2985.65	78.5091	1.16455	0.00196303	Yes
catgcccacagctgcacaggtaagaaaggataaacgggtgACTTGTCCAGACATGCctgcaatggaaaattctgtctcctgaaacatgtgcagta	chr7	33327587	33327681	Endogenous p53 Motif	1132.39	1096.67	1114.53	17.8579	1681.63	1759.32	1720.47	38.8434	1.54367	4.84e-18	Yes
gacagttaactgcgtttctatgacaacctagtggaatagtACAAGTCCTGACTTGCagctaagcgaagatatgaacagagtgacatttacccata	chr7	38913191	38913285	Endogenous p53 Motif	2206.06	2243.98	2225.02	18.9579	1806.94	1833.41	1820.17	13.2369	0.818049	7.55e-06	Yes
atttcccccagggcacatgtcgggctccagtccactgtggGCATGCCCAGACAAGCcctgggcaggttccctcatttgcacaaaagcttctgatg	chr7	40757052	40757146	Endogenous p53 Motif	3961.96	4198.07	4080.02	118.052	9210.12	9058.93	9134.52	75.5941	2.23884	2.52e-78	Yes
tgactgatctctgcttcccacgcctctcatcctccagcagGCTAGCCTGGGCATGTcatcagagtaaagcagaagcacagcagaaatactcgcgg	chr7	42534504	42534598	Endogenous p53 Motif	1834.19	1970.97	1902.58	68.3883	2987.34	3099.05	3043.19	55.8573	1.59951	1.07e-19	Yes
cccattcccccagtgcttgtgggcctccagttcactgcggGCATGCTCAGGCAAGTcccctgtgcaggttcccttatctgcacaaaacatctgat	chr7	43617206	43617300	Endogenous p53 Motif	2941.42	2847.58	2894.5	46.9188	4568.72	4496.51	4532.61	36.1049	1.56594	2.77e-28	Yes
ttactgcacatgtgttaagggatagaatttttcactgtagGCATGTTTAGGCAAGCcccctgtgcataatgacctggatggcatttggctgtctc	chr7	45030546	45030640	Endogenous p53 Motif	8223.1	8014.91	8119.01	104.094	10062.2	9790.83	9926.52	135.69	1.22263	1.03e-07	Yes
tctggttctgtgtaagtcttcttatctgtgcagctgcagGCATGTCTTAGGCAAGCcccatgtgtaagttcttttatctgagcatgtccataaaa	chr7	46501134	46501228	Endogenous p53 Motif	1836.99	2002.4	1919.7	82.7091	3378.3	3406.63	3392.46	14.1667	1.76719	8.64e-28	Yes
gatttggggccaaggcctattgagtaatgccagagaatatGCATGCCTGAGCTTGTccccatggcgagcatcagctttggaaagctgagtggcag	chr7	47241913	47242007	Endogenous p53 Motif	2508.03	2407.12	2457.58	50.4552	3062.52	3125.33	3093.92	31.4039	1.25893	1.33e-07	Yes
tcaagctgcaggcacaaataagggaacttgcacagggggGCTTGCCTGAGACATGCgcacagctccacagataaaaaagcctacacaggtgactt	chr7	66809888	66809982	Endogenous p53 Motif	2077.44	2058.66	2068.05	9.39157	1644.04	1653.34	1648.69	4.65334	0.797219	6.71e-07	Yes
catgcgcacagctccacagataaaaaagcctacacaggtgACTTGCCTAGACATGCccacaatggaaaagtacatctcctgacaaatgtgcagta	chr7	66809939	66810033	Endogenous p53 Motif	2801.61	2960.09	2880.85	79.2383	4987.25	5067.3	5027.27	40.0248	1.74506	2.33e-36	Yes
cttgcctttgttgcaccccaacttgtctgaatatgcctagGCATGCCTGAACTTGCtacaaccccagtccacattcctttccttattagggaata	chr7	70301408	70301502	Endogenous p53 Motif	15425.7	14838.8	15132.2	293.406	27289.5	26251.9	26770.7	518.809	1.76912	6.09e-46	Yes
caaatacccccttgcctttgctataccccaacttgtctgtACATGCCTAGGCATGCctgaacttgctacaaccccagtccacattcctttcctta	chr7	70314681	70314775	Endogenous p53 Motif	2874.31	2872.07	2873.19	1.12246	5561.16	5488.17	5524.66	36.4926	1.92283	1.11e-66	Yes
ctaacacaatcccagctccacccccagatattcccactggGCAAGCCAGGACTTGCccttcttttttttttttttttttttttggagacagagtt	chr7	70953499	70953593	Endogenous p53 Motif	111.841	118.47	115.155	3.31447	160.394	208.068	184.231	23.8371	1.59985	1.68e-06	Yes
agactgaacatgattaaccacttattttgtttaagcaatgGCTTGTCTTGACATGTcactgtcaggagtggaaaaaaagtttttccatcaccaaa	chr7	80295022	80295116	Endogenous p53 Motif	995.384	960.664	978.024	17.3597	857.105	848.211	852.658	4.44684	0.871817	0.0180497	Yes
accatatatatgtaggcttggttgagtgtaaaggttttagACATGCCTAGACATGCtcagacatttatgatagcctaagacaagtcttatcctaa	chr7	81252700	81252794	Endogenous p53 Motif	2566.75	2730.1	2648.42	81.6761	4195.3	4187.21	4191.25	4.04736	1.58255	1.72e-23	Yes
ttactgtgcctgtgttaggggatggaattttccattgtggGCTTGTCTGGGCAAGTcacctgtttagcctttcttatctgtgcagctgtgggcac	chr7	86960402	86960496	Endogenous p53 Motif	7837.25	8052.31	7944.78	107.529	13781.3	14206.3	13993.8	212.504	1.76139	1.27e-51	Yes
ttacctccactgtctcaacccactgcatctgccattaagaACAAGCCTGGGCTAGTctgctgcacagtgagggacaatgtagagaagagctgaag	chr7	93740395	93740489	Endogenous p53 Motif	2035.5	2016.97	2026.23	9.26944	2142.76	2314.16	2228.46	85.7013	1.0998	0.0573636	No
agtttccgactgactcaatttctggtcacccagttggaagACATGCCTGGGCATGTcaggacaacaatttaggtcaagatttcccagcaagcact	chr8	103249030	103249124	Endogenous p53 Motif	5192.21	5135.9	5164.06	28.1574	8099.89	8292.13	8196.01	96.1225	1.58713	1.16e-36	Yes
agggtagaagttatctctttgagcctaaacttacattcaaACATGTCAGGACATGTttgctgaggtggaagagcaagtacaggtgagttgatgtg	chr8	124857162	124857256	Endogenous p53 Motif	1920.87	1869.04	1894.96	25.9119	1676.62	1607.25	1641.93	34.6835	0.866476	0.0033765	Yes
gttataagatgtttcagacctattttgcatactggcagcgACAAGTTGAGACTTGTtcaacttgacacagtcctgtggtcatagcgaatctttct	chr8	128807979	128808073	Endogenous p53 Motif	3556.54	3664.95	3610.75	54.2065	4816.83	4686.48	4751.66	65.1719	1.31598	1.22e-10	Yes
tcactcaatgtcccttacttacagttccaacatcatcaggGCAAGTCATGACTTGTtatgattaactaggattctgggatcataaagtcctcagt	chr8	131318214	131318308	Endogenous p53 Motif	2558.36	2717.53	2637.94	79.5827	2430.97	2509.31	2470.14	39.1697	0.936388	0.183464	No
aataaaaacttaaaatggcgagtttgactttcctctggggACATGTCCAGGCATGCacagtaaggggaaaattggcagcatttgacccatctatt	chr8	133037586	133037680	Endogenous p53 Motif	2334.68	2258.54	2296.61	38.0704	3917.12	3791.32	3854.22	62.9004	1.67822	7.48e-32	Yes
tccaggctcactgagtgtggcacacagctgcaccatgaatGCTTGCCCAGGCATGTccaggctggtccctccctgagctgtgctggctcctttgg	chr8	143897209	143897303	Endogenous p53 Motif	4185.64	4168.28	4176.96	8.68032	7260.33	7249.21	7254.77	5.5591	1.73685	5.6e-56	Yes
aacagtaataacatttctgaataaggaaggggcataggctGCAAGCTGGGACATGTctgggcacgtccagcacgaatatttcggttaaggtacaa	chr8	145927370	145927464	Endogenous p53 Motif	3447.5	3293	3370.25	77.2488	5047.39	4986.74	5017.07	30.3273	1.48863	1.81e-21	Yes
gtgtgtgtgtgtgtgtgtgtattccaaatcagttgtcctaGCTTGCTCCAGCATGCctgggcagaactagacaagccccagcccataatacatgc	chr8	164615	164709	Endogenous p53 Motif	2466.09	2310.16	2388.13	77.965	2638.98	2781.13	2710.06	71.0762	1.1348	0.0113251	Yes
gattctcctgcctcagcctcctgagtagctggggctacagGCATGCTCCAACATGCctggctaatttttgtggttttttgtagaggcggggtttc	chr8	20175388	20175482	Endogenous p53 Motif	2337.47	2246.62	2292.05	45.425	4350.68	4142.41	4246.54	104.139	1.85273	1.29e-39	Yes
agtcttcctgtctcagactccttagtaactgggactatagGCATGTTTCAACATGCctggctgatttttaaaaaaatgacagtgtcttgtcatat	chr8	20285698	20285792	Endogenous p53 Motif	2555.56	2682.78	2619.17	63.6073	4012.35	4196.68	4104.52	92.1659	1.56711	3.04e-21	Yes
aagtggtaatgccttctctggaactttgcctgcatttgggACATGTTGGGACATGCcagcattatgcaagcaacagtaccttgctgatgtctgtg	chr8	29628104	29628198	Endogenous p53 Motif	7621.96	7671.75	7646.85	24.8959	11187.5	11287.4	11237.4	49.9474	1.46955	6.71e-32	Yes
attcttttcacatgcctaatataactctttgtgtatgtatACATGCCCAGGCATGTtccttcctcagaacattaaattcaccattttggtcaact	chr8	31030103	31030197	Endogenous p53 Motif	3830.55	3619.29	3724.92	105.632	5734.08	5664.36	5699.22	34.8598	1.53003	5e-23	Yes
cacgcccacagctgcacagataagaaagcctacacaggtaACTTGCCCAGACATGCcggcaatggaaaattctgttccctaacatatgcacagta	chr8	41676401	41676495	Endogenous p53 Motif	1163.15	1190.32	1176.73	13.5893	1829.49	1841.6	1835.54	6.05164	1.55986	1.43e-20	Yes
tcaagctgcaggcacagataagggaatttacacaggaggGCTTGCCTAAGACATGCccacagctgcacagataagaaaggctacataggtgactt	chr8	50023073	50023167	Endogenous p53 Motif	2770.86	2829.71	2800.28	29.425	3180.31	3345.03	3262.67	82.3588	1.16512	0.00100822	Yes
catgcccacagctgcacagataagaaaggctacataggtgACTTGTCCAGACATGCccgcaatggaaaattccatcccctaacacatgtgccgta	chr8	50023124	50023218	Endogenous p53 Motif	2303.92	2313.47	2308.7	4.77423	4348.18	4156.62	4252.4	95.7778	1.8419	5.32e-42	Yes
ctagtggtcatgttctttccaaaatggtcatgaccctgtgACATGTTTGGGCATGTtggttactgcagcctagcctgccttttctttcttttttt	chr8	57818667	57818761	Endogenous p53 Motif	4568.7	4371.47	4470.08	98.615	6653.84	6706.85	6680.35	26.5079	1.49446	7.52e-24	Yes
aatctccaaccctccccacaagtgtttaccttcacaggggGCTTGCCTGGGCATGCccgcagccaactggaggcccacaggcactaggggaatgg	chr8	57865072	57865166	Endogenous p53 Motif	3701.93	3703.01	3702.47	0.537931	6480.91	6335.09	6408	72.9125	1.73074	8.74e-48	Yes
gatcctcccacctcagcctcctgagtagctgggaccacagGCATGCCCCAACATGCccagctattttttttttttttttttttttaaaaaacagg	chr8	69543118	69543212	Endogenous p53 Motif	100.657	91.3343	95.9955	4.66126	142.851	140.866	141.858	0.99243	1.47776	3.81e-05	Yes
ccctggaaccagtcccctgtgaagactgagggacgactgtACATGCCATGACATGCtctcttcccatgctctcccctgcctttgcgtgtactgct	chr8	71522563	71522657	Endogenous p53 Motif	1473.5	1415.68	1444.59	28.9112	1799.42	1916.12	1857.77	58.3513	1.28602	9.54e-07	Yes
acatttccaaataaggaagagacataagctgtgagctgggACATGCCTGGGCATGCtgagacatgcctgagcaagccaaaactaatattgtagtt	chr8	8220455	8220549	Endogenous p53 Motif	6528.71	6285.52	6407.11	121.596	10964.4	10785.9	10875.2	89.2442	1.69736	1.65e-44	Yes
gacataagctgtgagctgggacatgcctgggcatgctgagACATGCCTGAGCAAGCcaaaactaatattgtagttaaagtataaagatatatata	chr8	8220475	8220569	Endogenous p53 Motif	2245.21	2119.22	2182.21	62.9929	3949.7	3781.41	3865.55	84.1444	1.77139	2.61e-32	Yes
ctgcaacctttaaaagtttgaaaaacacacgttgctttacACATGTCCAGGCATGTttatgtacaatggctgggagtagaaaataatttgacttt	chr8	8264931	8265025	Endogenous p53 Motif	875.155	823.994	849.574	25.5805	964.869	1024.4	994.635	29.7659	1.17075	0.00311643	Yes
tctgcctcactcctgtgcctctcactgtggcatgtgggtgACATGCTGGGACATGCtggtgatgccatttctctgcgtggtcccatttatccttt	chr9	1009482	1009576	Endogenous p53 Motif	3391.57	3458.46	3425.02	33.4417	3252.99	3279.55	3266.27	13.2801	0.95365	0.247138	No
aaagcctcggcttgatctaaacgttatcatttcctcctggACAAGTTTGGACAAGTcaccaagtttctccaggcctagtttccacttagccccta	chr9	108626891	108626985	Endogenous p53 Motif	4286.3	4037.57	4161.94	124.366	5308.03	5335.24	5321.64	13.6043	1.27864	1.94e-08	Yes
tcagaactgactttaaaactttaagaattccatcagctggGCATGCCTGGGCATGCctatggtcccagttgctcaagaggctgaggcaggaggat	chr9	114907205	114907299	Endogenous p53 Motif	3841.73	3677.86	3759.8	81.9376	6606.22	6438.91	6522.56	83.657	1.73482	3.83e-40	Yes
gaatctggccaatcctgaaatctctgcttggctttgtcagACAAGTTCAGGCATGCacagacatgtccatgagtttctcagaaggttgactctgc	chr9	118706532	118706626	Endogenous p53 Motif	2863.13	2859.49	2861.31	1.81793	5295.5	5184.04	5239.77	55.7327	1.83125	2.65e-54	Yes
cttttcctaaataaggaaaggaatgtgagctggggctgtgGCATGCCTGGGCATGTagtaaaatcagaaagaagaaaaaaggagaagaaaggcag	chr9	26976595	26976689	Endogenous p53 Motif	771.702	864.697	818.2	46.4976	1343.3	1283.3	1313.3	29.9986	1.60511	1.08e-12	Yes
cccaaccccccagtgcatgtgggcctccagtctgctgctgGCATGTCCAGGCAAGCccctgtgcaggttcccttatctgcaccggatgttttatc	chr9	33560359	33560453	Endogenous p53 Motif	2150.14	2083.81	2116.98	33.1648	3636.43	3525.52	3580.98	55.4522	1.69155	7.78e-33	Yes
cagctcagatcttctccatgttttcccctccctttagcagACTAGCTCAGGCATGTtcacgtggtggtggcaggagtccaagagagaaagtggaa	chr9	36075004	36075098	Endogenous p53 Motif	841.603	826.31	833.956	7.64611	806.982	856.396	831.689	24.7071	0.997281	0.860258	No
agataaaacgtccggtgcagataagggaacctgcacagggGCTTGCCTGGACTTGCcagcagcagactggaggcccacatgcactggggggatgg	chr9	38583907	38584001	Endogenous p53 Motif	2124.98	2042.78	2083.88	41.0999	3034.95	3263.61	3149.28	114.328	1.51126	1.51e-15	Yes
aaaggatgagaaaacttgaacagaactaactaaagaatgaGCAAGTCTGGACAAGTacaacttatgcaatactagaaaatctgaaggtgtggaga	chr9	4743348	4743442	Endogenous p53 Motif	279.602	290.88	285.241	5.6388	258.134	273.116	265.625	7.49116	0.93123	0.402631	No
ttttcctttttctccttttttcttcctttctgcctttgttACATGCCCAGACATGCcacagtaccaggcgttatcagtaccagctcacattcttt	chr9	6087426	6087520	Endogenous p53 Motif	1400.81	1326.66	1363.74	37.0718	2142.76	2055.26	2099.01	43.7489	1.53916	2.69e-17	Yes
tttttggttatattcaaataaggaagcttgctcaggaggGCATGCTTGGAACATGCctacagctacacagataaggggagttacactgagctagg	chr9	6239248	6239342	Endogenous p53 Motif	1325.31	1267.76	1296.54	28.7775	1350.82	1373.33	1362.08	11.259	1.05055	0.2667	No
tggcccatagtaagttcttggcagattgtttgttcttatgACTTGTCTGGACTTGTcaatgtcctctgtcctttttttttttgatggctacctta	chr9	75046535	75046629	Endogenous p53 Motif	3657.2	3441.91	3549.55	107.642	4929.6	4959.6	4944.6	14.9977	1.39302	5.11e-14	Yes
ttactgtgcatgagttaagagacagaattttgtaccctggGCATGTTTAGGCAAGCcccctgtgcacaatgacctgagtggcatttggctgcctc	chr9	76299355	76299449	Endogenous p53 Motif	5030.04	5181.23	5105.64	75.5954	6683.91	6734.42	6709.17	25.256	1.31407	1.06e-12	Yes
caagactccgtctcaaagaaaaaagaaaaaagagatccgaACATGTCCCAACATGTtttatgtccctgaaaaatgctaaatggtattctcaggct	chr9	84207259	84207353	Endogenous p53 Motif	44.7364	34.0849	39.4106	5.32573	55.1354	69.7868	62.4611	7.3257	1.58488	7.49e-06	Yes
actgactcacctctgttccatgtgtctcatcctccagcagGCTAGCCCAGGCATGTtcttgtgatgaaggcagtggagagtggagaagaaagaga	chr9	84636289	84636383	Endogenous p53 Motif	4988.1	5259.33	5123.72	135.614	7455.81	7716.61	7586.21	130.4	1.48061	1.45e-18	Yes
tcttataccagtcaaactctgccatgtttcctcttactgcACATGCCTGGACATGTttgctcaattctcaggatcttactgggaagttgttgccc	chr9	86853776	86853870	Endogenous p53 Motif	5801.75	5862.93	5832.34	30.5932	7122.49	7347.86	7235.17	112.685	1.24053	2.35e-08	Yes
actccacccctgacctgcgggggatgagtcaaacggtcagACTTGCCTGGGCTTGTtccacgctcccctggctagacaggcgtctacacattctc	chr9	94909690	94909784	Endogenous p53 Motif	15618.6	15181.7	15400.1	218.452	26269.5	25626.4	25947.9	321.555	1.68492	1.01e-49	Yes
agataaaacatctggtgcagataagggaacctgcacagggGCTTGCCTGGACATGCcagcagcagactggaggcccacatgcactggggagctgg	chr9	99930618	99930712	Endogenous p53 Motif	2015.93	2106.31	2061.12	45.191	2428.46	2429.61	2429.04	0.575377	1.1785	0.000638774	Yes
aagacaaaggcagaagacattgtgtggctgagtgttgaagACATGCCCCAACATGTacacagagtcccttggccaaaactgggaggctttttgtt	chrX	107366213	107366307	Endogenous p53 Motif	2762.47	2795.95	2779.21	16.742	3934.66	3921.41	3928.04	6.62379	1.41336	1.75e-18	Yes
tggtatttgttttgtagctgcattagaaatagatgagttaGCATGTTCAGACATGCtccattcatcctgaacatgaatgaaatgtctgccagaga	chrX	12255380	12255474	Endogenous p53 Motif	1769.88	1779.03	1774.46	4.57541	2045.02	2020.37	2032.7	12.3256	1.14553	0.00332299	Yes
ccacaagtgtgtattagacgcttttgtgcagatgagggaACTTGCCCAGGGCTTGTctgggcatgcccacagcagactggagcctgacatatgca	chrX	132920538	132920632	Endogenous p53 Motif	3673.97	3612.34	3643.15	30.8182	6954.58	6885.2	6919.89	34.6894	1.89942	1.11e-68	Yes
tgttggtcctctctccatgtggtcttgtgccttccaggagGCTAGTCCGGGCTTGTtcacatggtggtggaagggcctgcagaagcaagcaggag	chrX	17566012	17566106	Endogenous p53 Motif	2933.03	2895.56	2914.29	18.733	4791.77	4921.26	4856.51	64.7471	1.66645	1.95e-37	Yes
cacatcccccatgtgcatgttgggctccagtccactgtggGCATGCCCAGACAAGCcctggcaagcttccctcatctgcacaaaaacatctaatg	chrX	34577668	34577762	Endogenous p53 Motif	8167.18	7887.51	8027.34	139.836	13372.8	13156.5	13264.7	108.153	1.65244	8.51e-43	Yes
atattttaagcagaaaaaacaacagatgtgtatgtccagGCATGTCAGGAACATGCctgacatgtgaaagaacagcagggaaactggagtggatg	chrX	41052285	41052379	Endogenous p53 Motif	886.339	921.947	904.143	17.8038	1202.95	1225.15	1214.05	11.0959	1.34276	5.13e-08	Yes
ttactgtgcatgtgtcaggggatggaattttccattgcagGCATGTCTGGGCAAGTcacctgtgtagcctttcttatctgtgtggctgtgggcat	chrX	42836068	42836162	Endogenous p53 Motif	10932.4	10948.2	10940.3	7.87661	20878.8	20982.1	20930.4	51.6801	1.91315	8.4e-102	Yes
aagtcacctgtgtagcctttcttatctgtgtggctgtggGCATGTCTTAAGCAAGCtcccctgtgcaacttcccttatctgtgcctgcaggctgt	chrX	42836120	42836214	Endogenous p53 Motif	2424.15	2477.61	2450.88	26.7282	2052.54	2240.93	2146.74	94.1955	0.875904	0.0231948	Yes
caccagatgttttgtgcagataagggaacctgcacaggggGCTTGCCTGGGCATGCctgcagtggactggaggtacacatgcactgggggaatgg	chrX	44835046	44835140	Endogenous p53 Motif	3100.79	3079.22	3090.01	10.783	4368.23	4404.32	4386.27	18.0475	1.4195	3.94e-20	Yes
ataagaacttaaaatggcaaagtttgatcttcctctgggaACATGTCCAGGCATGCacagtaaggggcaaaatggtggagtctgacctatatatg	chrX	47678520	47678614	Endogenous p53 Motif	3114.77	3158.64	3136.71	21.9375	4924.59	5130.62	5027.61	103.014	1.60283	2.95e-28	Yes
tggattgaaagcccccaaacagagccagcatgctctttacACAAGCCCTGACTTGCcctcaagccacgcgggttagcagttctgctttcctcagg	chrX	65858367	65858461	Endogenous p53 Motif	3103.58	3000.79	3052.19	51.3952	3270.53	3377.34	3323.93	53.4024	1.08903	0.0458067	Yes
cactagatgttttgtgcagataaggaaacttgcacaggggGCTTGCCTAAACATGTccacagttacacagataagggaagttatgcaggagactt	chrX	83990144	83990238	Endogenous p53 Motif	1825.8	1800.87	1813.34	12.4644	2438.49	2460.63	2449.56	11.0712	1.35086	3.28e-12	Yes
taatacatgggtcaaattctgccattttgccccttactacGCATGCCTGGACATGCtcccagaggaaggaaaaacttcgccattttgtcccttac	chrX	86520650	86520744	Endogenous p53 Motif	1451.14	1427.93	1439.53	11.6051	1957.31	1885.97	1921.64	35.67	1.3349	2.73e-09	Yes
ggaaaaacttcgccattttgtcccttacttctcttactgtGCATGCCTGGACATGTccccagagcaagatcaaagttcaccattttaagttttta	chrX	86520717	86520811	Endogenous p53 Motif	1792.25	1750.9	1771.58	20.6728	3029.94	3049.51	3039.72	9.78499	1.71583	2.84e-37	Yes
aggagggtgagctggtgctgataatgccactggtgctgtgGCATGCCTGGGCATGTagtaaagtcagaaagaagaaaaggagaagaaagagatgc	chrY	7147730	7147824	Endogenous p53 Motif	1864.95	1977.59	1921.27	56.3194	2190.38	2451.58	2320.98	130.603	1.20805	0.00421777	Yes
aaggttggagtgtgtgcttagatcagcttacagcgccgcagtgtgtatgcccgacctcgccactgacatagtgcataacaatttgcatccacaga	NA	NA	NA	Random Sequence	1599.32	1573.2	1586.26	13.0624	1313.22	1316.47	1314.85	1.6235	0.828897	0.000140015	Yes
aagtcctacctaaaccgtaccacgaagacggtagcaacgtgggtcatctaacaggttgcgatcgtagacgtgcgtgtcgaaccctgtttatgttt	NA	NA	NA	Random Sequence	4409.33	4586.24	4497.78	88.4556	3756.72	3591.43	3674.08	82.6451	0.816865	5.21e-06	Yes
aagtcttggtaaagtagacagcgacgtggttccgccggctgccaccgcgactatttatggtcagccaagtgtcaactatctgcccgtataatgaa	NA	NA	NA	Random Sequence	2007.54	1950.12	1978.83	28.7124	1714.21	1685.65	1699.93	14.2785	0.859058	0.00144392	Yes
aatagatcattataactttgtctgttggctagcgctcgtaccagtacacgctgttgcccggaggtcccgcgaaactatagagccaggactcaagg	NA	NA	NA	Random Sequence	1521.04	1443.81	1482.42	38.6132	1418.48	1430.63	1424.56	6.07296	0.960965	0.576625	No
aattagcgcctttgcccaatggctgccttcccaggcccattaagtagtatggctacagtatcataggctggagattaagaggatctccgtcgcaa	NA	NA	NA	Random Sequence	1330.91	1278.68	1304.79	26.1133	1107.72	1048.96	1078.34	29.3822	0.826444	0.000470888	Yes
aattagggcctcactatactctgtcgacccattgattatgtcgctgggtttacatctaggcaccagcaagaattgcggactatagcacggcgagg	NA	NA	NA	Random Sequence	1319.72	1308.46	1314.09	5.62984	1182.9	1254.87	1218.89	35.9825	0.92755	0.238817	No
accagtgtcgttgacgctggtaaagtgttgtgctgctccttgagtaagcctcccgatacctgatacggtcgcgcatcatgaaattgagaccacaa	NA	NA	NA	Random Sequence	1378.44	1272.06	1325.25	53.1887	1040.05	1049.39	1044.72	4.66628	0.788319	0.000104915	Yes
accgttccgagttcaccaaggatgggtccgttcagcctagagagcccaaagtaacgactttcgggccagggttctcatttggaatcattaagtta	NA	NA	NA	Random Sequence	2306.72	2292.95	2299.84	6.88234	2363.3	2312.01	2337.66	25.6464	1.01645	0.757361	No
acgtagtgtgacatgaggacccaaagatgatttgccagcgttcgccgctggttctcgttaaccttggacctcttaggaaagtagacaacacctgc	NA	NA	NA	Random Sequence	1224.66	1274.71	1249.68	25.0255	1135.29	1188.53	1161.91	26.6207	0.929762	0.195582	No
agcagagatgtgcggagtatgtcaatgcgccagtgacacgcctttgccttgtttctgacctacagccgcaaatactgaaatcgtgaccggttcta	NA	NA	NA	Random Sequence	243.254	237.601	240.428	2.82622	448.602	449.306	448.954	0.352354	1.86731	8.13e-19	Yes
aggatgcgtacgtactttggagcagccgacgctaccgtcgttgatcttcagtggacacgcatcagtatcatacagtatccggaactaccgtatgt	NA	NA	NA	Random Sequence	6100.92	6125.35	6113.14	12.2163	4410.83	4364.69	4387.76	23.0708	0.717759	1.78e-20	Yes
aggctacgctcgggccaataggacattatctggaattactctcgttgactatggcctgccacgtaatccggttaccacgacgttgagttacaaga	NA	NA	NA	Random Sequence	1319.72	1411.38	1365.55	45.8284	1368.36	1218.68	1293.52	74.838	0.947253	0.321989	No
aggttatccgcgtgctagtgttacgatcgagtggactaccaagcgccttagacatcggtcttgccagccattgaaatgtcccaagcttagatagc	NA	NA	NA	Random Sequence	1719.55	1817.75	1768.65	49.0985	1393.42	1515.06	1454.24	60.8204	0.822232	0.00111657	Yes
agtacctttccgcgcgtggtcaaagatcagtggactttgacgtccgtcgctgagttgcacaggctaacagatccttactttacacaggagacata	NA	NA	NA	Random Sequence	4017.88	3875.75	3946.82	71.0669	3130.19	3264.47	3197.33	67.1422	0.810103	6.86e-06	Yes
agttacaggatacggttcacgtatggcttgctccaatgaaaggcgacttagtccgtatgccttagcactagtgaacgaacttctgcagacgcgcc	NA	NA	NA	Random Sequence	2723.33	2677.81	2700.57	22.7553	2140.26	2161.67	2150.96	10.7058	0.796484	1.78e-07	Yes
agttgttgtagagagctccaacctccatgactcatcagcgacaatgatcaggagccgaacgttctcggcgatgtcaagcagttcggcttagtttc	NA	NA	NA	Random Sequence	3989.92	3884.02	3936.97	52.9502	3383.31	3552.23	3467.77	84.4628	0.880821	0.00824618	Yes
atataccgaccggctagacgacggagcctgcgccagggttatgcaacacattccatagatcgttagaaatggtgtcattcgatcgtcgatcttgc	NA	NA	NA	Random Sequence	2583.52	2540.48	2562	21.5209	1909.69	2092.74	2001.22	91.5263	0.781114	1.82e-05	Yes
atttcttcggacaatcgtcgtgggagctcgtaaccgtcccatgtacagagggtcccagcccgccagtaccggagtaacattattgatagatagta	NA	NA	NA	Random Sequence	732.558	712.804	722.681	9.87668	879.66	909.813	894.736	15.0764	1.23808	8.25e-05	Yes
caattgcctaccaatgaggttcgacgatttgaatttcctcatcatgacactatggaggcgcagtggacgtccaatggcgcaggtttactacgagc	NA	NA	NA	Random Sequence	2960.99	3024.29	2992.64	31.6511	2488.61	2468.38	2478.5	10.1133	0.828198	5.51e-06	Yes
caggtgaggaccgatctgtgagagtgactttaacgaatagctcctctcgcagcatgctttagaccttgaaacaaccattcgccgctgtagtcgat	NA	NA	NA	Random Sequence	2720.53	2534.53	2627.53	93.0017	1989.89	1951.01	1970.45	19.4359	0.749926	3.97e-08	Yes
ccctagagctctacacctttgtaaaggcgccagctagtaatagctaatgctcgttcaggcagaagtgtaattggcagtagaatcgtcggcttcgc	NA	NA	NA	Random Sequence	973.016	959.672	966.344	6.67199	781.92	755.162	768.541	13.3791	0.795308	3.08e-05	Yes
ccggagtcaagttacactagtttatggtcaaggaagatcctggctacgtcctaccggcggtataagctctgaggccttgtattaacagtccgaac	NA	NA	NA	Random Sequence	2482.87	2461.39	2472.13	10.7376	2182.86	2166.41	2174.63	8.22717	0.87966	0.00314749	Yes
ccggcgatctaatcctcaagcgttatgcaaacgtctatacgttgctcgaccaacgtgtgaagtgggaggaacgtgtttgtactcagcccaacgta	NA	NA	NA	Random Sequence	2312.31	2378.99	2345.65	33.3414	2232.98	2256.44	2244.71	11.7281	0.956967	0.319951	No
ccggtgcgggcttctgcaactggtagaccgctacacactcccacatgcctactgaagtacaattatcgacgtaacattgatttggtgtagatgag	NA	NA	NA	Random Sequence	1467.91	1301.18	1384.55	83.3646	1205.46	1141.57	1173.52	31.9431	0.847582	0.022637	Yes
ccgtcagccgtagaaagcctagactgagcgccctgagtggatattgctagctactacaattatgcatttctcggcactatgcgaatcaggatggt	NA	NA	NA	Random Sequence	903.115	836.9	870.007	33.1076	624.032	623.773	623.903	0.129556	0.717123	2.12e-07	Yes
cgtagttactaactggataatcgagccatcagttggataaactgtgagagcaagctccttgtaccacgttgacatcaatgggctggctgccctcc	NA	NA	NA	Random Sequence	2533.2	2525.92	2529.56	3.63695	2050.03	2011.75	2030.89	19.1396	0.802865	3.24e-07	Yes
cgtctccagtcgttcatggattacaagctcacaacctcagcggtctggcgcatggtgtcttatgcgtgaaccaagtaataaacctttaggcgaga	NA	NA	NA	Random Sequence	1098.84	1026.52	1062.68	36.1594	809.488	755.162	782.325	27.1629	0.736183	5.76e-07	Yes
ctcggtggtcaggccaatggcacatccaccactattcttaagagttattgatttgagccgggacgacaatctcggacggtcacttgtacatggca	NA	NA	NA	Random Sequence	1493.08	1480.54	1486.81	6.267	1132.78	1166.13	1149.45	16.6735	0.773102	4.83e-07	Yes
ctgactgagcgccgtgccaaagccaggttgggtcataataagatgcgtttcgccttatgatcgcttagctccaaccatggacatctggttacaga	NA	NA	NA	Random Sequence	2558.36	2600.38	2579.37	21.0096	2253.03	2230.59	2241.81	11.22	0.869132	0.000919176	Yes
cttgtctgataggactccatacccaaatagggcacatttaccagagctccctaaggctgattgatggagtatccgaatgtcgttcgcgtcaggag	NA	NA	NA	Random Sequence	2712.14	2583.83	2647.99	64.154	2190.38	2240.5	2215.44	25.0609	0.83665	0.000382201	Yes
gaaatctgccggtgggcgggtgaaaccatgattctgtccgcaaataacaatattacatgtatctccgatcacaccacgtcggtgatcgtgtcgtg	NA	NA	NA	Random Sequence	2169.71	2108.63	2139.17	30.5414	1972.34	1948	1960.17	12.1721	0.916322	0.068493	No
gaagggtgaatggtgggctcagtgtcgcatatcactatctaataatagtctagctctaccaatatggtggcgcgagacccgttcctcccagcact	NA	NA	NA	Random Sequence	2463.3	2518.64	2490.97	27.6732	2167.82	2260.75	2214.29	46.462	0.888925	0.0142999	Yes
gaatatcatcgcaacatcggactactgtacaaaccgggcgcttatttgttaggaacgaaccgtcgtcgataggccgatgatacgccggttgtctc	NA	NA	NA	Random Sequence	2603.1	2519.97	2561.53	41.5655	1889.64	1862.7	1876.17	13.468	0.732442	7.3e-12	Yes
gacatagtccacctagaatccataccagcatgagtcgtgggtggtatacccatctcttgtacatagtttctcgtgggtgccgacaacaagcggat	NA	NA	NA	Random Sequence	1392.42	1453.41	1422.91	30.4936	1082.66	1077.82	1080.24	2.42021	0.759174	4.36e-08	Yes
gatcgccaacgaacagggacattggagtacgactacatcccttcgaatagggacctccaccattcttggtcagctgttattaggtcgcggtgtaa	NA	NA	NA	Random Sequence	2977.76	2964.06	2970.91	6.85082	2217.95	2277.55	2247.75	29.8007	0.756585	1.04e-10	Yes
gattagaatgtatcattcagacttataaagcgttcgctagtgcgcaacacactctagcggtgcgcctactgtgctcacgctgccgatagagcatg	NA	NA	NA	Random Sequence	2949.8	2735.73	2842.76	107.039	1897.16	1884.67	1890.92	6.24231	0.665168	8.96e-15	Yes
gcaacatgcactatcgggccgacgttgtgcacctattggtgagtccgttatacctcggtgagaagttacgcttgactccaatcgacggaattaac	NA	NA	NA	Random Sequence	2231.23	2269.79	2250.51	19.2817	1796.91	1800.24	1798.58	1.66408	0.799187	3.82e-07	Yes
gcaggagggtatttgaaacgatacagccaacacgcgcttctcagggcttcattaccattagtgtatccgagttgaactgcatactgccactgcgg	NA	NA	NA	Random Sequence	1624.49	1675.12	1649.81	25.3173	1217.99	1141.14	1179.57	38.4238	0.714973	6.78e-11	Yes
gcatcgggccttgatgccagaggacaaacgacattgcagtgatatctcaattgtctactcacgcttagaatctgcggcgattcgcgtaggatact	NA	NA	NA	Random Sequence	2379.41	2414.07	2396.74	17.328	2087.63	1985.91	2036.77	50.8592	0.849806	0.00038223	Yes
gcattaacgtgatatagtatggaccacggtcataggcgcatttccaaaccggacctatctccatagttatgctatcgttgactggacgcgagggc	NA	NA	NA	Random Sequence	2371.03	2301.56	2336.29	34.7346	1897.16	1891.57	1894.36	2.79604	0.810841	5.12e-06	Yes
gccactctggaacaggctatgaccaatgcgaattggtaataacgtaagcaacatgcgcctcgttgttcgctaactatgggtggatccttctgacc	NA	NA	NA	Random Sequence	100.657	92.658	96.6574	3.99942	95.2338	94.3414	94.7876	0.446229	0.980656	0.961344	No
gctaacaacagtctattcagaaactcgcggttgtattgggatctcttcactaaggtgctctcgggcaaccatagcgtttacgcaccgtagagcga	NA	NA	NA	Random Sequence	1028.94	1066.89	1047.91	18.977	942.314	890.858	916.586	25.7277	0.874678	0.00893532	Yes
gctgagttccaccggccgcaaagatgtctcatacgcacttaaggtggagcatcgctcatccgggtatagtatagtcgcagtctttaagtgacatc	NA	NA	NA	Random Sequence	975.812	975.225	975.518	0.29335	927.277	952.03	939.653	12.3763	0.963235	0.570485	No
ggaactgcgttcgctagataagtcacgtagcgttacgtgtggcctgatcgtgcacctttgatattagcactaagctccaagagacccatcgcaat	NA	NA	NA	Random Sequence	1789.45	1857.13	1823.29	33.838	1230.52	1187.24	1208.88	21.6424	0.66302	4.48e-17	Yes
gggtgtacacgtcacaacgatcaaggtttcttcgtgctgcacggtcaactctgagccgattcgtacggagctgcaacagcatatatgtatcgcat	NA	NA	NA	Random Sequence	1898.5	1754.54	1826.52	71.9772	1235.53	1177.76	1206.65	28.8871	0.660625	7.08e-13	Yes
gtactcggagatgttacctaagactaaagtttactccgcctacgctacagcgtctacggtttgacgaaccgggatcagggttgtaactagccgta	NA	NA	NA	Random Sequence	4029.07	3923.73	3976.4	52.6671	3170.28	3251.55	3210.92	40.6312	0.807493	6.96e-07	Yes
gtaggtcctgtgttactcaattcgaagtgcctgccacatttcacttataggcaacaatccaacgtgcacgggaatgcgttcgagcctgcgagaag	NA	NA	NA	Random Sequence	5737.44	5489.98	5613.71	123.727	4082.52	4113.11	4097.82	15.2938	0.729966	1.27e-13	Yes
gtattcgacaccacatccacgggccttctgttgtgactaaggtgccctgttgcgtcacgcccagtgataaatgtgaacagctatggatagcgata	NA	NA	NA	Random Sequence	3341.25	3230.78	3286.02	55.231	2623.94	2604.94	2614.44	9.50036	0.795627	1.59e-07	Yes
gtattctttgcggtccatagtgagtcacaaattcttagttgagaagactgcatgcaccgctgttagtagcacgtcggaacccggaccacacgagt	NA	NA	NA	Random Sequence	1979.58	1915.37	1947.48	32.1056	1857.06	1750.27	1803.66	53.3952	0.926154	0.138388	No
tacccgaggttggacccggactcatagacgcaacaggcttgtcttcagtgaccggatcgatgtatcggctagcatgtcataaggtcaaattacct	NA	NA	NA	Random Sequence	2619.87	2617.59	2618.73	1.14269	2102.66	2205.18	2153.92	51.2565	0.822505	4.31e-05	Yes
tacctcattggttcgagaccggagttaggaaagatagctcgcattcgttgcctacaagcgatggcctatattgcgctctaacccagtagcagtgc	NA	NA	NA	Random Sequence	4331.04	4441.63	4386.33	55.2936	2628.96	2635.53	2632.24	3.28626	0.600101	5.4e-37	Yes
tatcagagggatgagtctcagcaggaagctcgtatcctcgtgacttcgcttgggattgcaattaagctttcaaaccgatgagttccagccaccgc	NA	NA	NA	Random Sequence	2194.88	2359.14	2277.01	82.1302	1937.26	2088.43	2012.85	75.5885	0.883987	0.0409748	Yes
tccaaacatgtctccttcggacagactgcccgtaatggtatctgttcgcgacgcagtagatagtgtccgtgatcccgatgcatcgggataatgaa	NA	NA	NA	Random Sequence	2119.38	1997.11	2058.25	61.1374	1664.09	1763.19	1713.64	49.5535	0.832572	0.0017687	Yes
tccgaagatagttatagactcggccgtagttaacccgagtacctgcctttgcaatgggtcgctgctcgactaaagcgcagtaatgtcgatgcact	NA	NA	NA	Random Sequence	2312.31	2123.85	2218.08	94.2287	1714.21	1609.4	1661.81	52.4027	0.749209	1.69e-06	Yes
tccggcatcggtgtaaagccgacgtagcgtcaatgtatacgccgctcgatcaagcaggatcgctttgacgcctttaccaaagatttgcttaatga	NA	NA	NA	Random Sequence	2854.74	2757.57	2806.15	48.5858	2027.48	2144.87	2086.17	58.694	0.743428	4.54e-09	Yes
tcctagacctgatagacccgggtttccagacaacgtaactttcgcggttctagtagtgaatagacggcctagtctgattgaaggcgctatccaga	NA	NA	NA	Random Sequence	1439.95	1491.13	1465.54	25.59	1491.16	1537.03	1514.1	22.9354	1.03313	0.561697	No
tgcgtgcatagtagtgtgacgaactttaacttgctatgcagcattcatgccgcatagactatactcgccgaaccaccctgtgggtgtaagcgaga	NA	NA	NA	Random Sequence	5041.23	5072.03	5056.63	15.4013	3731.66	3909.35	3820.51	88.8445	0.755544	5.61e-11	Yes
tgctgaactacgattccgtcgttgataggttgtgcaaacctcgtagttcgcatcactgacatcaacagccaagtagccggcgtgatagtaatcgc	NA	NA	NA	Random Sequence	4023.48	4097.14	4060.31	36.8303	3024.93	3139.97	3082.45	57.5233	0.759167	1.42e-10	Yes
ttatgggaaagttcacgttatggccgcgtgtgttaacaataatggcacccttagttcaacggcgcaatctgcctcactcgggcaaaggtcagact	NA	NA	NA	Random Sequence	1870.54	1914.05	1892.29	21.7549	1684.14	1647.31	1665.72	18.4114	0.880267	0.00472757	Yes
ttgcgagaacttccgaaactccacagctagactagggctctgctctaccttaggtggcaggtgtactagagagcgttgatacttccacgtgaata	NA	NA	NA	Random Sequence	2055.08	2195.33	2125.2	70.1278	1924.73	1939.81	1932.27	7.54393	0.909216	0.050501	No
atgctgcttctgctcttgaacctcagcctttcccatagaaGAGGGCTTGACATTCCctgatggaggaacatgagagacacgtggagcagtcaggt	chr1	101992507	101992601	Scrambled p53 Motif	1490.28	1516.61	1503.45	13.1662	1481.14	1522.82	1501.98	20.8398	0.999023	0.998524	No
ttactgtgcatgtgtcaggggatggaattgtccgttgtggGCGCCGCAAGGTTGATcacctgtatagcctttcttatctgtgtggctgtgggcat	chr1	111757223	111757317	Scrambled p53 Motif	3475.46	3595.13	3535.29	59.8367	3112.64	3134.8	3123.72	11.0809	0.883583	0.00312675	Yes
aagccacctgtatagcctttcttatctgtgtggctgtggCTGAGTAGCTTGGACACccccctgtgcaaattcctttatctgtgcctgcagcttca	chr1	111757275	111757369	Scrambled p53 Motif	2180.9	2201.62	2191.26	10.361	1904.68	1993.66	1949.17	44.4925	0.889521	0.0187559	Yes
aaaggaatgtgagctggtactgataacacttggtactgtgCGGTTGGTAGCTCGATaacaaaggcagaaaggaagaaagaggagaaaagggaaag	chr1	111907529	111907623	Scrambled p53 Motif	978.608	919.299	948.953	29.6542	784.426	897.32	840.873	56.447	0.886106	0.196968	No
acctccctggaaaccgaggcatctagcaaagggacaggggTGCCAGTCCTGATGTGtctggcaaaacaccaattgtgcgacaacagagcttgaaa	chr1	113246501	113246595	Scrambled p53 Motif	950.647	1005.34	977.993	27.3457	676.662	657.805	667.233	9.42826	0.682247	9.02e-12	Yes
cgccgggactcgcgctctcccgggactggctcccctctctGCGAGGCTCGACAGTCcgccggtgtccctgagggctcgcagctgtaactcgaaca	chr1	12678434	12678528	Scrambled p53 Motif	933.871	909.703	921.787	12.0844	914.746	898.612	906.679	8.06683	0.98361	0.809082	No
tgtggacagattgaaacagagctagctggtgagtcggtggTAAGTAACGGCCTACTcttaggggcctgaatcaaccctcagctggaaagtggaaa	chr1	144010799	144010893	Scrambled p53 Motif	782.886	747.22	765.053	17.833	771.895	751.716	761.805	10.0899	0.995755	0.99186	No
aacaaaatttcatcatcatcaattcttctcacacagtgggGCTACCCATCGGAAAAgctctctcttctgctgctcttgcccctgatgcttacacc	chr1	152140384	152140478	Scrambled p53 Motif	44.7364	48.6454	46.6909	1.95454	55.1354	37.4781	46.3067	8.82865	0.991772	0.274932	No
ttactgtgcatgtgttaagggatggaatttttcaccgtgcAGGAGAGATCACTTCTccctgtgcacaatgacctgggcgggttggaagttctcca	chr1	153498750	153498844	Scrambled p53 Motif	2351.45	2376.35	2363.9	12.4456	1889.64	1929.48	1909.56	19.9176	0.8078	1.78e-06	Yes
ggcattcaaaaccgtcgtggtttcttccagtgtctccagTAAAATGTAGCCCCACTccgatgttttccccatcccacacagttcctatttgttca	chr1	157127525	157127619	Scrambled p53 Motif	1828.6	1799.88	1814.24	14.3588	1616.47	1655.93	1636.2	19.7295	0.901865	0.0420908	Yes
ggggtgacttagttctgctccaaatgtctccctccagcagTGACCCCGGTTGCGTAtctcacagtgaaggcagagcttccactggagtacgtgtc	chr1	171723669	171723763	Scrambled p53 Motif	2138.96	2199.96	2169.46	30.5039	1641.53	1733.9	1687.72	46.1846	0.777942	7.75e-07	Yes
atcttatctttctaagtatctcaaactagctcctgttcagATCACGTAATGAGTTAtagtacaagtttatttgggtgaaaaaaattgaaatctat	chr1	173265054	173265148	Scrambled p53 Motif	645.881	613.528	629.705	16.1765	699.217	663.836	681.526	17.6905	1.0823	0.210761	No
acgaaaacaggctttgttaagatgtgcttggttttaaaaaACAGTGCATCTGCATAccacttactattctgaatgttgtaacaatgagaaataag	chr1	180485363	180485457	Scrambled p53 Motif	1783.86	1715.83	1749.84	34.0176	1408.46	1436.66	1422.56	14.1007	0.812963	6.03e-05	Yes
tgcgtggcagcagcccagcatgaggctgagggtgagggagTCCCGCTGGAGTCGGActgctggggcaggctggccaggttcctgagaagaccaag	chr1	181104240	181104334	Scrambled p53 Motif	606.737	685.007	645.872	39.1351	634.057	669.867	651.962	17.905	1.00943	0.961344	No
ggcagggaccacatcattcacatcattcagggcctcgttgTCGGATGCAGATCTCGtcagtgggaggccattgaatggtttgaaacaggaaagtg	chr1	181491088	181491182	Scrambled p53 Motif	1339.29	1310.45	1324.87	14.4232	834.549	963.23	898.89	64.3403	0.678473	1.09e-07	Yes
ttactgtacatgtgtcaggggatgtaattttccattgcggGATGGGTATCCGGATCcccctgtgtagcctttcttatttgtgtggctgggagcat	chr1	182730656	182730750	Scrambled p53 Motif	1895.7	1904.12	1899.91	4.20903	1882.12	1898.89	1890.51	8.38407	0.995049	0.929697	No
aagtcccctgtgtagcctttcttatttgtgtggctgggaAATGTTCGGATGCATCGccccctgtgcaagttcccttatctatgcctgcagtctgt	chr1	182730708	182730802	Scrambled p53 Motif	1694.39	1626.15	1660.27	34.1211	1303.2	1380.23	1341.71	38.5137	0.808131	0.000200217	Yes
ccttggaaaagaattctggttaaagatcaataaggaagggGCGGGATTCGATACTActgacctctcatcccatcatggtcggaaactcagtgttt	chr1	185606317	185606411	Scrambled p53 Motif	450.16	411.004	430.582	19.5777	353.368	396.32	374.844	21.4761	0.870552	0.228476	No
ttactgcacatgtgtcaaggggtggaattttcccttgcagCTTGCCCTGAGAAGGGctcttatgtagtctttcttatctgtgtggctgtggggat	chr1	187377456	187377550	Scrambled p53 Motif	2854.74	2698.99	2776.87	77.8723	2646.5	2531.71	2589.1	57.3946	0.932383	0.188594	No
tttccctttgctgtgccccaacttgtctgaatatgcctagCGTTGACCGACCTTAGtacaaccccagtccacattcctttccttattagggaata	chr1	187608016	187608110	Scrambled p53 Motif	2871.51	2776.76	2824.14	47.3771	2428.46	2509.74	2469.1	40.6382	0.874285	0.00603451	Yes
catttgcttcctgttttgccttctgcacttcactgtgtgaGCTTCGGACAGTGTCAccactaaaggatgaaacatataggacccagtcgcacaca	chr1	199918254	199918348	Scrambled p53 Motif	1481.89	1339.57	1410.73	71.1612	957.351	870.181	913.766	43.585	0.647725	4.31e-10	Yes
ttttttcctgcctcagcctcccgagtggctgggactacagATCGGTCCACTCCAGActgactaattttttttttttcgtatttttagtagagatg	chr1	202971759	202971853	Scrambled p53 Motif	595.553	513.259	554.406	41.1469	659.118	637.127	648.123	10.9955	1.16904	0.0163907	Yes
atgttgactcttagttaactttctatggtcctttgtcaagCCGAGTTTTTACCAAAtgtagaggttttcctagaagtcctgttggaatcttaaaa	chr1	204494136	204494230	Scrambled p53 Motif	1507.06	1534.81	1520.93	13.8785	1205.46	1260.04	1232.75	27.2895	0.810521	5.45e-05	Yes
actgtcacctctctcccagtgcctttgctatccttttgtaGGTGATCTAAGCCTCCccctctgctctggagcagagaagagtgtcatcttcctct	chr1	208387207	208387301	Scrambled p53 Motif	2270.37	2223.79	2247.08	23.2895	2050.03	2039.32	2044.68	5.35452	0.909927	0.0414913	Yes
aacattcgtttcattttcactttgtgtttcctttggttctAAAGGTACAGCTTCGTaacagagccaaggcagaagagtgctgtggggggtgtgaa	chr1	212769867	212769961	Scrambled p53 Motif	992.588	903.415	948.001	44.5864	887.178	896.459	891.818	4.64006	0.940735	0.506199	No
tgacgagctgaccttgagagttaggaggctgtaaaccgaaATGTATTTACAGACCGcccgctatgattacgcctcctctgcttttacaaagtaca	chr1	214612932	214613026	Scrambled p53 Motif	1540.61	1676.78	1608.69	68.085	1333.27	1279.42	1306.35	26.9248	0.812056	0.000135322	Yes
tcttggctctggttgccttgaaatcatacttaggttaagaTTCACGGGTGACTTGCctgtgcaaggaaaatgaaagacctgtactagtgaggcca	chr1	215175141	215175235	Scrambled p53 Motif	1730.74	1635.08	1682.91	47.8278	1438.53	1440.97	1439.75	1.21774	0.855512	0.00436451	Yes
gggagaggttggaggaggtgtgattttaagtaagtcttggGTGCTTAAGCTACCAAccagcccacaggcaagcaggtaggaggttgttatgctcc	chr1	218774497	218774591	Scrambled p53 Motif	447.364	455.348	451.356	3.99207	370.911	416.136	393.523	22.6126	0.87187	0.113118	No
attccctactttctcactcctcagacaggataactgagccTTCTTCCACCGGGTTAcccttaggattccccagggggttgaagctccagctgccc	chr1	233088762	233088856	Scrambled p53 Motif	914.299	939.816	927.058	12.7586	1020	989.508	1004.76	15.2485	1.08381	0.217615	No
ttttaaaagcctggaatgctgaaaccctcttagactgaaaCTAAAGCCTTCGAGAGctttttgggatactgtcaaacggtttaggctcagaattc	chr1	234754289	234754383	Scrambled p53 Motif	914.299	893.156	903.728	10.5713	899.709	890.858	895.284	4.42541	0.990656	0.917441	No
ccttgcttaatttgtaattagcaaacctctatatgcccagCCGATTTAGCACTACGtctgtaaactacctttcccaccttagcaacagtctcttc	chr1	235833370	235833464	Scrambled p53 Motif	1582.55	1435.87	1509.21	73.3405	1273.13	1291.92	1282.52	9.39542	0.849798	0.0132136	Yes
ccttgcttattttgtaactagcaaacctctatatgcctagCCGTTACTACATGAGCtctataaactacccttcctgccttagcaacagtctcttc	chr1	235838494	235838588	Scrambled p53 Motif	1322.52	1270.41	1296.46	26.0558	1278.14	1229.88	1254.01	24.1271	0.967256	0.567544	No
acagcctgaaggcacagataagggaacttgcacagcgggGCCGGCTATTAATTGCAccacagctgcacagacaagaaagcctacacgggtgactt	chr1	244898828	244898922	Scrambled p53 Motif	559.204	490.756	524.98	34.2241	428.552	404.074	416.313	12.2391	0.793007	0.00411966	Yes
catgcccacagctgcacagacaagaaagcctacacgggtgTTCAAGGCTCACAGCCccgcaatggaaatttccatcccctgacacatgtgcagta	chr1	244898879	244898973	Scrambled p53 Motif	732.558	706.848	719.703	12.855	684.18	702.606	693.393	9.21321	0.963444	0.701076	No
catattactgagaaggaaacaggctgagagaggaaaagggTGCCCTCGGTAGTTCGataggtaggaagtggtagattcggtgtctgaattctgct	chr1	25298919	25299013	Scrambled p53 Motif	1129.59	1114.21	1121.9	7.69049	899.709	910.674	905.192	5.48259	0.806837	7.71e-05	Yes
attctatgtccttgtactttaaccaagatatttattctggACTTATGAAGCCGGTCcccagctcacagactatgcccctttcttatttggaaatg	chr1	31939710	31939804	Scrambled p53 Motif	1042.92	1096.34	1069.63	26.713	989.931	1007.6	998.766	8.83486	0.933749	0.188448	No
ttcccaacagcccctgcgccacatggtggtcagtcagcctGAAGACTCTCACCCGGccgagtcaatcgtggggtggggagtctctccatccgtgt	chr1	38412728	38412822	Scrambled p53 Motif	2653.42	2592.77	2623.1	30.3284	2135.24	2047.94	2091.59	43.6513	0.797375	8.38e-07	Yes
ctggccagtgtggagctttgcagaatccaaggatctaaatTGGGAGACTCCTTGACaagtccttgtgaatttatatttgtcaaagtctttcattc	chr1	38752976	38753070	Scrambled p53 Motif	92.2687	78.4283	85.3485	6.92019	55.1354	49.1092	52.1223	3.01308	0.610699	0.000248187	Yes
ggatgctcttgcttttgatattcagttctttatctcagaCAGGCTCTAGTCCTAGAcccctcagcagaatcgacagatgctgaggcttctgaatg	chr1	39812687	39812781	Scrambled p53 Motif	1205.09	1176.09	1190.59	14.4956	1020	1091.17	1055.59	35.5838	0.88661	0.0631542	No
ttcgctcctctgctagtctcccagacacctgctccccaggTCGGGTGGCCACCGCTagctaccctatgcccctgcaggctgggtgcccacctacc	chr1	41948043	41948137	Scrambled p53 Motif	128.617	104.902	116.76	11.8575	152.875	146.466	149.671	3.20465	1.28187	0.0025249	Yes
aggaatgtgagctggtgttgataacgtcactggtgttgtgCGCCGGGATATGGTTCagtaaaagcagaaagaaagaagaagaaagagaggtggag	chr1	42998931	42999025	Scrambled p53 Motif	483.712	512.266	497.989	14.2772	380.935	361.427	371.181	9.75439	0.74536	3.6e-06	Yes
agcaagcttatcaagaatgctagttaccaagtgtacatgcCACTGTCTTGAACGGTccactgccacattcttgtagcagggttaaacagcagttt	chr1	51069372	51069466	Scrambled p53 Motif	3464.27	3435.96	3450.11	14.1579	2561.29	2648.02	2604.65	43.3657	0.754948	6.26e-11	Yes
attttaattctaaaaaatatatataccatctgactactcaACGACCGTCTTCTATGtccaaactatagtcagttgcattttgaaccatctgatta	chr1	52159418	52159512	Scrambled p53 Motif	72.6966	54.602	63.6493	9.04728	97.74	80.5563	89.1482	8.59183	1.40062	0.00257745	Yes
gatgtgctagtttcatcaccaggattttctgtggtacagaCCCCTAGATATATGGAtggggactgccagcagcggaagagatccctgtgagtcag	chr1	68152420	68152514	Scrambled p53 Motif	852.787	907.386	880.086	27.2997	834.549	858.55	846.549	12.0002	0.961894	0.458032	No
tcaagctgtgggcacagataagggaacttgcacagcagaACCGTGTATCCGCGAATctactgcagcacagacaagaaaggctacacaggtgacct	chr1	69521025	69521119	Scrambled p53 Motif	1339.29	1354.46	1346.88	7.58311	902.215	913.69	907.953	5.73725	0.674117	1.19e-14	Yes
acagcctgaaggcacagataagggaacttgcaaaggagaTGGTTCAGACGACGCCTccacagccccatagataagaaaggctatccaggagactt	chr1	72466582	72466676	Scrambled p53 Motif	1174.33	1061.93	1118.13	56.2014	616.514	696.575	656.545	40.0308	0.587182	1.14e-11	Yes
catgcccacagccccatagataagaaaggctatccaggagTAAATCTGTCCACTGGccacaatggaaaactccatcccccgacacatgtgtagta	chr1	72466633	72466727	Scrambled p53 Motif	584.369	623.456	603.912	19.5435	441.083	458.353	449.718	8.6348	0.744674	4.7e-06	Yes
tttgttgatgcagaaggggtggacctggatgtacagctgaTCGGAGGGTTTTAACCcttctccaggatgtagcttgtgatgtctacagtgatttg	chr1	87640557	87640651	Scrambled p53 Motif	1915.28	1933.9	1924.59	9.31441	1751.8	1694.27	1723.03	28.7668	0.895274	0.0142266	Yes
tataaaccaatctcctgggttctctttactgttcagtgagTTACCAAAAGAGCCTAtgctatggtctgaatgttggtgtccccccaaaattcaca	chr1	92070608	92070702	Scrambled p53 Motif	978.608	1024.53	1001.57	22.9623	897.203	897.32	897.262	0.0585335	0.895855	0.0346734	Yes
ccccgatctgcgtggtcaccgagaagcagcccggctcggaGAAAAGACGCCACCGCccaggcagagcccgccgccgggtcctccttcctgctcgt	chr1	9242165	9242259	Scrambled p53 Motif	81.0846	87.0323	84.0585	2.97383	142.851	134.404	138.627	4.2233	1.64918	1.01e-05	Yes
attactaccttcctttcatgacttttgttcatgtctctcaAAAGTTGCTCTCTACCtctctgcaaaagaaatatgaatttttttatctataggaa	chr1	93689003	93689097	Scrambled p53 Motif	511.672	513.259	512.465	0.79343	518.774	538.047	528.411	9.63681	1.03111	0.57973	No
gctcttggagtccctgattccaaaccttggctctaggatgGAGGTACGTCTGCTCTcctaggccagaaggcagctcattgccctgaagggtgagt	chr1	98982005	98982099	Scrambled p53 Motif	1406.4	1363.06	1384.73	21.6672	1065.12	1110.99	1088.05	22.9365	0.785749	1.3e-05	Yes
tgactaaaagagttataaatatggaaaagggaaaggctagAATTAGCTCGAAGCACcaaattagaaatagaggtatataggccaggggcagtgac	chr1	99143075	99143169	Scrambled p53 Motif	215.294	241.242	228.268	12.974	243.097	268.808	255.953	12.8557	1.12128	0.215621	No
taggtgggaaggtagaggctgcccgttactgggcgggaagTGTCTGGGACTCATTGctgggcacagcaaaggcgagaagtgttgtttaacaggta	chr10	109799731	109799825	Scrambled p53 Motif	1040.12	1019.9	1030.01	10.1104	719.266	746.115	732.691	13.4246	0.711344	2.89e-09	Yes
atgcatggagacactgtcaccagttcatcctttgaaggcaTCGTGGCTTGTTAACAtcatttctattctacaaacatttatggaacacatgctgt	chr10	114476006	114476100	Scrambled p53 Motif	3232.2	3031.57	3131.89	100.316	2603.89	2559.28	2581.59	22.3072	0.824291	0.000118451	Yes
cacttcgcaccgctgtccccgcaatcccaagtcctgccaaCTAACTTCCTGGGACGccactagcttcaccctggctgcctctttcctgaccccac	chr10	118976505	118976599	Scrambled p53 Motif	1068.08	1004.68	1036.38	31.7017	852.092	947.291	899.692	47.5993	0.868111	0.0779217	No
gactcctgctgtcttgggagtttagctcttcagccagcaTTTGATAGCAGGTCGTCTgtttcaagccccccaagaaagggtgcttgaaatttaaa	chr10	124251234	124251328	Scrambled p53 Motif	1093.24	1054.32	1073.78	19.4647	969.882	919.721	944.801	25.0803	0.879883	0.0220024	Yes
tctagcctttaagcagccctcctgctcttgttgtgccctgCAACGTTCCAGGTACTctgaacatgccttgtgctgcagcagagggaccactcctg	chr10	129661581	129661675	Scrambled p53 Motif	3229.41	3283.4	3256.4	26.9977	2889.6	2802.24	2845.92	43.6773	0.873945	0.00119435	Yes
tgccctcagcagggtctcagtggctggacctgatacgtggAGCGGCATTGACTTCGctggacagccaccttggtggggtcttggcaggagccctg	chr10	135058609	135058703	Scrambled p53 Motif	2519.22	2348.22	2433.72	85.4992	1979.86	1972.12	1975.99	3.86941	0.811924	8.86e-05	Yes
ggcatgcactatgggctggggcttgtctagttctgtccagGAACGGTTACGCGCGAtaggacaagtgatttggaacacacacacacacacacata	chr10	135513577	135513671	Scrambled p53 Motif	1616.1	1671.81	1643.96	27.8568	1080.15	1170.87	1125.51	45.3574	0.684634	2.49e-11	Yes
catctaatgccactaaatatagaacaccttatatgcctcgTAAGCTAAATGCCGACacaccctccttgcagcacagtgctaagaccttagtggat	chr10	15166028	15166122	Scrambled p53 Motif	2368.23	2159.26	2263.75	104.485	1531.26	1517.22	1524.24	7.02185	0.673326	1.05e-11	Yes
catgcctacagccacacagataagaaacactacacaggtgCCCTTCTAAAGGTGCActgcaatggaaaattctgtcccctaacatgtgcacacca	chr10	17289439	17289533	Scrambled p53 Motif	2150.14	2114.26	2132.2	17.9425	1593.91	1583.13	1588.52	5.39391	0.745015	9.63e-11	Yes
agctgtgcctctttccacgtggcctttcatcctcaaagagGGAGCTAGCTCCTGCAtcacgaggcagtagtgtctcaagagagtagaagcaaagc	chr10	21716832	21716926	Scrambled p53 Motif	1739.13	1732.37	1735.75	3.37642	1230.52	1268.65	1249.59	19.0666	0.719913	2.12e-11	Yes
gcttcaattctcttccttggaatgctgcaaccactatatgTCGCGCAACGTGATGCctgctgtaggataagggaccacatggagcagagatgagt	chr10	25045370	25045464	Scrambled p53 Motif	643.085	674.087	658.586	15.5008	468.651	478.169	473.41	4.75896	0.718828	1e-07	Yes
cctgagggttgccacctcaatcatccagaagaggaaacgaAGGCCACGGTCTATTGctgcaaagtttgtttttttttttttttgctgcttttttt	chr10	30519242	30519336	Scrambled p53 Motif	413.811	385.523	399.667	14.144	350.862	361.857	356.359	5.49792	0.89164	0.227947	No
gaaggttgattattagcaggaaaaaagaggtaatagaggaAAGTACCTTCAACGAAccttcaggaacgtggctcaatatttccccttatttgcat	chr10	33993522	33993616	Scrambled p53 Motif	634.697	566.868	600.783	33.9144	508.749	572.079	540.414	31.665	0.899517	0.399554	No
tgtactttaaccaagatatttgtgctggacgtgctcacagACAGGCCGTTTTCCCGagcccatgccccttccttatttggaaatgttattacttt	chr10	45933022	45933116	Scrambled p53 Motif	2815.59	2777.09	2796.34	19.2514	2283.11	2308.13	2295.62	12.5135	0.820936	4.71e-06	Yes
gagccatcaggaacatgtcagtgtcccagagccatcaggaGCCATGTCTAGTAAAGggggacatgtcagaaagtgtctcagagcatgccaggcag	chr10	45933956	45934050	Scrambled p53 Motif	1202.29	1188.01	1195.15	7.14105	1165.36	1255.73	1210.55	45.1849	1.01288	0.681814	No
gcagaagtaaagctggagtgagaatgttgctgactggctgGCGATTGTGGACCTCTgcactagagtttagctgttgccaattgtctggctttaca	chr10	61097121	61097215	Scrambled p53 Motif	1065.28	1170.14	1117.71	52.4266	929.783	940.829	935.306	5.52305	0.836805	0.00176936	Yes
tggaaagttggctggacctgccactggacctgacactggGCCCTGGTGCATATGCATcactggacttgacactggacctgcccccggacctgccg	chr10	702966	703060	Scrambled p53 Motif	1702.78	1771.42	1737.1	34.3221	1055.09	1058	1056.55	1.45564	0.608224	1.08e-23	Yes
aagggatgccagagttgggtggccaaggctgctggtggaaGCTACACCGGTAGTAGccaccttggcctgaggggaggaggagcgggtgggtggac	chr10	74030484	74030578	Scrambled p53 Motif	69.9005	90.0106	79.9556	10.055	145.357	135.697	140.527	4.8302	1.75756	1.15e-05	Yes
caactcggacctaaagccttgacaattgccaacagtgtagTCCCACGAGCGAATACccaaaatttataagagaaggctgcctggaagagggacac	chr10	74058087	74058181	Scrambled p53 Motif	735.354	670.116	702.735	32.6191	729.291	711.222	720.256	9.03435	1.02493	0.561697	No
cctgcctgtgatagtcagtgctggcacaggaagggtgaaaCCAGTCGGAGCTGATTttgtcaggccagtgttcctcagctcttctgcattccctg	chr10	82378962	82379056	Scrambled p53 Motif	1864.95	1936.55	1900.75	35.8023	1651.56	1667.56	1659.56	8.00202	0.873107	0.00372263	Yes
acagcctgcaggcacagataagagaccttgcacagtgggGGCAAAGGGTCCATCCTccacagcctcacagataagagcggctatacaggagattt	chr10	86284924	86285018	Scrambled p53 Motif	1305.74	1193.96	1249.85	55.8892	1012.49	994.246	1003.37	9.11996	0.802787	0.000462458	Yes
gagtactcacataaaggctgcattcacaattgaggttagaTAGTTCGGCACTTGTActagtgagcaatgggaggagtctgctaggaaagtacttt	chr10	89602985	89603079	Scrambled p53 Motif	1171.53	1052.66	1112.1	59.4363	847.08	899.043	873.062	25.9816	0.785059	0.00101963	Yes
ggagggggaccccggttggagagaggagcggaactcctggTCCCAGGCAAGAACACcaagccaaaggtccgctccggcgcgggtgggtgagtgcg	chr10	90751028	90751122	Scrambled p53 Motif	397.035	452.038	424.537	27.5017	498.725	485.061	491.893	6.83171	1.15866	0.128053	No
ctgaggagagtgaatcggacacggatgctgcaggccgtggCCGTCTTTGTCCGCGGccgtcttcctggcaagacaagcagttattagaggctggt	chr10	94898037	94898131	Scrambled p53 Motif	808.05	823.332	815.691	7.64088	909.734	738.792	824.263	85.4708	1.01051	0.93204	No
tgtgctcagctttacaataagtctcgttgactctgcagaCAGTACAGCCATGTGCTccaggtaactcaagagccctctgtggggctaggcttcta	chr10	97054943	97055037	Scrambled p53 Motif	2018.73	1984.2	2001.47	17.262	1548.8	1561.59	1555.19	6.39191	0.777028	6.37e-08	Yes
cccgtctggtgtgagagccgtgtctctcacaccagccagaCAAACTTAGGCTGGCCcacataatcggtgcatctgggaaggacactgttggcccc	chr10	99309890	99309984	Scrambled p53 Motif	461.344	446.744	454.044	7.29996	511.255	537.617	524.436	13.1806	1.15503	0.0146168	Yes
tttagcctgcaagcagccctcctgctcttgctgtgccctaCGTGACTTGCCATCAAccagacacgtcttgtgccatagcagaagaaccacttcta	chr11	10066244	10066338	Scrambled p53 Motif	2768.06	2763.19	2765.63	2.4346	2197.9	2342.16	2270.03	72.134	0.820801	9e-05	Yes
ttgtggttatgatgtaacatagaaagaaggtacaacaggGTGTCTCCCTTAGGACGctttctcatcgagtttgggacaagtctaaactcctgaaa	chr11	104209088	104209182	Scrambled p53 Motif	2418.56	2520.96	2469.76	51.1996	1784.38	1899.75	1842.07	57.6848	0.745849	1.69e-08	Yes
agtgcacctctgctccatatgctctctcatcccccagcagGCTAGTCCGCGTATGTtcacatggtggctgtgcaggattccaaaagattgagtgg	chr11	109213110	109213204	Scrambled p53 Motif	1655.24	1799.88	1727.56	72.3179	1441.04	1375.06	1408.05	32.9902	0.815049	0.000181271	Yes
ctggggcagccatcgtctcaagcctccgctggaagagggtTCTATGGGCGCACACTccatgtggctgtgggcaggcctcaagtcttcactggctg	chr11	12087627	12087721	Scrambled p53 Motif	1286.17	1354.46	1320.32	34.1453	1220.5	1131.67	1176.08	44.4155	0.890758	0.0249701	Yes
ttacagggcatgtgctaagggatagaatttttcaccatggTTCCAGACGATGGGATcccctatgcacaatgacttgtgtgggtcagaggttctct	chr11	131958590	131958684	Scrambled p53 Motif	2295.53	2250.26	2272.9	22.6347	1784.38	1835.56	1809.97	25.5915	0.796328	1.36e-06	Yes
agaaagatgactgactactgcgtgacagatggacagagggTGCAGGACGACCAGGAagatgagacaggattcttgtttaggacactgttcctcct	chr11	13282396	13282490	Scrambled p53 Motif	1255.41	1379.28	1317.35	61.933	799.463	954.614	877.039	77.5756	0.665761	3.41e-06	Yes
ttggtctttagaaatccaagtgctttgacttcatcagccaCATATTAAAGGGTCCGcccacccaggactcagctcctagctatgcctgggccgca	chr11	20072201	20072295	Scrambled p53 Motif	1507.06	1505.03	1506.04	1.01297	1355.83	1318.19	1337.01	18.8172	0.887765	0.0131304	Yes
ggatatttcatgccttctgtgcagtttcaccatttagataGAGGCCGCAGTACTCCttaggcagtgaggatgcagaggcgaacaaagaaatggta	chr11	20505640	20505734	Scrambled p53 Motif	796.866	790.24	793.553	3.31314	676.662	668.144	672.403	4.25887	0.847332	0.00423339	Yes
ttattatgcatgtgtcaggggatgaaattttccactgctgACGGGGCATTTGATGCcacctgtgtagcctttcttatctgtgcagctgtgggcat	chr11	27657426	27657520	Scrambled p53 Motif	2460.5	2368.73	2414.62	45.8825	1904.68	1795.93	1850.3	54.3721	0.766293	1.15e-07	Yes
aagtcacctgtgtagcctttcttatctgtgcagctgtggTGGGCTTTAACTAGACGcccccagtgtaagttcccttatctgtgcctgcaggctgt	chr11	27657478	27657572	Scrambled p53 Motif	1381.23	1343.87	1362.55	18.6818	1225.51	1338.87	1282.19	56.6815	0.941021	0.450997	No
acttttctgcttaggccttgctggctgagtggccataagcGGGGACTAGCCACTCTctcctggagtataactcccctgggacagccaaattgtcc	chr11	32102871	32102965	Scrambled p53 Motif	2480.07	2348.55	2414.31	65.7616	2220.45	2276.26	2248.35	27.9015	0.931261	0.218862	No
gtaaggaaggggcataagctatgagctaagtcttgcctggTCAGCTGTACACCGTGctgaataagccaaagcgactaactgggctaaagtgtaag	chr11	3317777	3317871	Scrambled p53 Motif	3293.71	3223.5	3258.61	35.1049	2353.28	2402.91	2378.09	24.8134	0.729787	2.49e-13	Yes
atatttcctattttctaggagggtgaaaagaaaagagactTTGGCCATGTCAGATTcctgttaaattaaaaagagagtgagcttaaaatagaaga	chr11	41507843	41507937	Scrambled p53 Motif	209.702	207.157	208.429	1.27247	192.974	215.391	204.183	11.2087	0.979626	0.906173	No
tctgttctgtgaccaacccttcctgccttgccacacccagCCGGACCCAAGTTCAActtccctcctgcctagttagtaatggacatctcttcctc	chr11	4485617	4485711	Scrambled p53 Motif	849.991	818.037	834.014	15.9767	691.698	685.806	688.752	2.94629	0.825828	0.00148775	Yes
ctccgagacgggtggggccggagctccaagctggtttgaGCTAGCCGAGTGACTCAttggcgggaagttggcttagctcggctacctgtggcccc	chr11	47236493	47236587	Scrambled p53 Motif	830.419	860.726	845.572	15.1538	809.488	840.457	824.972	15.4846	0.975638	0.680031	No
aaaggaatgtgagttggtactgataacgcctggtactgtgTTTAGGGATCCTCAGAagcaaaagcagaaaggaaagagaagagaagaaaagtgaa	chr11	5711743	5711837	Scrambled p53 Motif	248.846	257.788	253.317	4.47085	170.418	194.714	182.566	12.1476	0.720703	0.000382942	Yes
acttcccccagtgtacatgtcggcctccagtccgctgtggGGACAACGATCGACCCcctgggcaggtttccccatctgcacaaaagcatctgatg	chr11	60331216	60331310	Scrambled p53 Motif	2004.75	1932.25	1968.5	36.2492	1686.64	1690.39	1688.52	1.87468	0.857769	0.00189225	Yes
attctatgtccttgtactttaaccaagatatttgttctggAGATGGGCCTGTTCACcccagctcacagcctttgccccttccttatttggaaatg	chr11	61766602	61766696	Scrambled p53 Motif	1420.38	1463.33	1441.86	21.4773	1335.78	1338.87	1337.33	1.54615	0.927503	0.117614	No
attctatgtccttgtactttaaccaagacatttgttctggACATGCATGGCGTATCcccagctcacagcctatgccccttccttatttgggaatg	chr11	63559095	63559189	Scrambled p53 Motif	3097.99	3134.82	3116.4	18.4124	2536.23	2413.67	2474.95	61.2764	0.794169	2.53e-07	Yes
ttcccctggcagagaaacagggctaagcaggcgccagggaATCGGCCCCGGTGGTAcacatcaccaccttctgtgctgaaggtcagatgacacac	chr11	65188753	65188847	Scrambled p53 Motif	1490.28	1492.12	1491.2	0.922136	1207.97	1235.92	1221.94	13.9746	0.819433	7.59e-05	Yes
gactaaaatgactagacatttaagaaagaggaagtacaggATGATGCCGCAGCCAAcacagctgtctgagtaagtcatgataaggcttgtgaatg	chr11	67423920	67424014	Scrambled p53 Motif	1185.51	1208.52	1197.02	11.5056	1032.54	1070.49	1051.52	18.9797	0.878445	0.0172809	Yes
attgaaacagagaacacaatttgcatacagtgacttgccaCCGTTCCAACTACGGTcaacaaggtgacggtgcctggcccaaaccatgatgtccg	chr11	72953970	72954064	Scrambled p53 Motif	1912.48	1786.64	1849.56	62.9176	1583.89	1573.65	1578.77	5.12021	0.853591	0.00481442	Yes
ccacagcctcccaaagtgctgggattacaggcatgagccaCGCCCTAGTGGTTCGCagatgtaattaatgcttaccttaagacaggaagattatc	chr11	73846426	73846520	Scrambled p53 Motif	1165.94	1221.1	1193.52	27.5792	1275.63	1316.9	1296.27	20.635	1.08609	0.148878	No
ggatccattcatacctaagaggacacatgagctccagtatTCATAAATGGACTCCGtctgagcaacactgtaagaggccaaaagtggaaacaacc	chr11	94798661	94798755	Scrambled p53 Motif	47.5324	46.329	46.9307	0.601698	50.1231	30.1548	40.1389	9.98415	0.855281	0.0449198	Yes
ttactgtgtatgtgttaaggaatggaattttccactgcagGGGTCGAGACACTATTtccccgtgcaagttcccttatctgcacaaaacatctggt	chr12	102249241	102249335	Scrambled p53 Motif	2337.47	2282.03	2309.75	27.7207	2170.33	2152.19	2161.26	9.06969	0.93571	0.161716	No
gtgagcccttcctgtcgccatcattcactcactgaatagGTTGCTGTGAGATCGGAggggacatgccaagtgctgtacactttgggtaaagcata	chr12	103917690	103917784	Scrambled p53 Motif	1344.89	1324.35	1334.62	10.2698	1004.97	983.046	994.007	10.9609	0.744788	7.32e-09	Yes
aaccagttaccatgagatagctccttagccctagatggtgGAACAGCAGAATCTTCtgaaattgagatgatgctttggtttctgtgtgcctttgc	chr12	106349297	106349391	Scrambled p53 Motif	1350.48	1342.22	1346.35	4.13098	1273.13	1191.98	1232.55	40.5754	0.915477	0.0807092	No
tcctgattacgtgaccaaggaaagctgcttaaatctggggGGGCAACGGCTTTTGAaaacctgctccgccccagcggggaggaatccagggagct	chr12	110258901	110258995	Scrambled p53 Motif	562	625.441	593.721	31.7204	571.403	608.696	590.049	18.6464	0.993816	0.827444	No
gaatttcttcagtcttttgatgagattacagctatggtgaGCGTTATTTGGCATAAacaggtgactcaggctacacaagcacatagtagcctcta	chr12	110778764	110778858	Scrambled p53 Motif	875.155	954.377	914.766	39.611	724.278	774.547	749.413	25.1343	0.81924	0.00171089	Yes
tgctcctgcccccgggaaaacataacccctacctctggcaGCCGTGCATATCTAACacgtaggttaccatacacactggacattctctgtctggt	chr12	114278226	114278320	Scrambled p53 Motif	1263.8	1237.65	1250.72	13.0782	1228.02	1206.19	1217.1	10.9121	0.973119	0.627738	No
ggactcagttctgctccacctgtctctcaccctccagcagGAACCGTGTCCTGGGTcctcacagtgatggcagaaggggagagagagggagagaa	chr12	114707113	114707207	Scrambled p53 Motif	1137.98	1137.05	1137.51	0.467738	924.771	930.49	927.631	2.85982	0.81549	0.000117082	Yes
taaagttttatgtccggatatgtgtgagaaatacttaaacAGCGGCATTCCTGTTTctgcacatagcatttaatatgctaatgcatttgacactc	chr12	115695751	115695845	Scrambled p53 Motif	2010.34	1922.98	1966.66	43.6782	1603.94	1626.64	1615.29	11.3483	0.821334	0.000111309	Yes
cagtcagtaatgaatcacctgaaaatattggcacaaggggCTATCGTAGAAAAACGaaggaaacccaagaggccagtcatttccagctgcccaaa	chr12	11788424	11788518	Scrambled p53 Motif	581.573	672.432	627.002	45.4297	726.785	756.454	741.619	14.8348	1.1828	0.0442588	Yes
tgttgactgatctaggctgacctcagcaggagtgacaaggGGGATACTCAGGACCTtcccatggtgatgacagaggcccacaagagcaacaggaa	chr12	124758295	124758389	Scrambled p53 Motif	534.04	548.667	541.354	7.31363	395.972	398.905	397.438	1.46619	0.734157	1.78e-06	Yes
gaattctatattttctgagacaggtcacaacttctggtccAAAGCGGCCAATCTACcgctctccaaaataaattcatttttctctaactcaattt	chr12	124758637	124758731	Scrambled p53 Motif	153.781	160.166	156.974	3.19234	182.949	189.975	186.462	3.51295	1.18786	0.0621443	No
cttgtacctttgtcaaaatattcgtgctggacgtgcccagAGCTAGCTGCCTCTGCagcctacactcttccttatttaggaatattattactttt	chr12	125423245	125423339	Scrambled p53 Motif	1744.72	1723.77	1734.24	10.4744	1478.63	1474.14	1476.38	2.24637	0.851313	0.00072959	Yes
aggaaacttatagtcatggcggaaggtgaggagggagcagAGAAGTTACTCTTGCGccagagcaggaggaaggcagggaggtgctacacactttc	chr12	132205552	132205646	Scrambled p53 Motif	1400.81	1357.77	1379.29	21.5185	882.166	815.471	848.819	33.3474	0.615403	2.39e-18	Yes
tctcagctccagtctaagctgggtctgttgctgggctcaaTTAGGAGGTCCGTTCGctggcaaactggcgaggcaggactacaagaaacctgctg	chr12	19584916	19585010	Scrambled p53 Motif	2186.49	2092.08	2139.29	47.2025	1563.84	1577.96	1570.9	7.05832	0.734309	3.35e-10	Yes
acaccagaacaacaaccagtgtaaatgaggactgtcctggCCGAACTAGTGAGCGCagtcatcctgcctgtgatgagtaatgggggacagaaccc	chr12	2499437	2499531	Scrambled p53 Motif	1280.58	1246.58	1263.58	16.9988	877.154	936.521	906.838	29.6838	0.717674	1.18e-08	Yes
ccaagcctcgtgggagtgaggccatgggaaacagagatgaGCAGGTCTTAAGTAGCctgtgatggtagtggatgagaataacccatggcaaaaca	chr12	2806427	2806521	Scrambled p53 Motif	699.005	747.551	723.278	24.2728	616.514	605.68	611.097	5.41676	0.844899	0.00281605	Yes
ttcctgttggctccatcccattcccccagtgcgcatgtggATCGTACAGAGGGTTCcccctgtacaagttcctttatctgctcaaaatatgggtt	chr12	29286608	29286702	Scrambled p53 Motif	1635.67	1619.53	1627.6	8.07209	1160.35	1089.45	1124.9	35.45	0.69114	3.99e-13	Yes
ttactgcacatgtgttaaggaatggaattttccactgcggTATATCGGGGTAAGCCcccctgtgcaagttcccacatctgcacaaaatatctggt	chr12	32401884	32401978	Scrambled p53 Motif	2083.04	2075.54	2079.29	3.7491	1578.88	1621.47	1600.17	21.2944	0.769577	2.07e-08	Yes
tcttttaggcactttattactgtgttttatgttgcagagaGTTTCACGAGAGTATTttataagtcaacttgaaataatttcctgcattaagaaaa	chr12	4222151	4222245	Scrambled p53 Motif	559.204	525.503	542.354	16.8507	471.157	451.46	461.309	9.84838	0.850568	0.0199774	Yes
ttctgttttcagcatgtgtcctcagtagcgcctggcatccACGAGCTGATACCTTActggtttaacttgcactcttctgcctggtgaattagaag	chr12	46501535	46501629	Scrambled p53 Motif	2516.42	2341.6	2429.01	87.4105	2145.27	2011.75	2078.51	66.7565	0.855703	0.00719062	Yes
tttgtgactcaagaatatccttgaggataccaagctcagaTTGAATCTATTCTTTGtttaatgtcaggctggtagcaagatccagtacacatgca	chr12	47903574	47903668	Scrambled p53 Motif	2063.46	1925.63	1994.55	68.9167	1568.85	1456.48	1512.66	56.1882	0.7584	2.49e-06	Yes
aaagaacagcctcaaaaatcaagctgcaggcacaggggtCTTGAAGGACCTGCTCAccacagccgcacagataagaaaggctacacaggtgactt	chr12	47950161	47950255	Scrambled p53 Motif	349.503	320.663	335.083	14.42	213.023	242.961	227.992	14.9692	0.680406	4.8e-05	Yes
ccatgctgtaaacaactcttcccatccttgccacaccctgATCAAGCTGCGCCCAActcacaccataatagatagcctccctcttcccacctagt	chr12	48996111	48996205	Scrambled p53 Motif	195.722	186.971	191.346	4.37551	230.566	198.16	214.363	16.2031	1.12029	0.346452	No
ataacacaacacccaaattcacttggagaggttccctgtgACATACCTAGTTGCAAcagaaattcagtaagtgtagttatatcctgcaagtgatt	chr12	59435045	59435139	Scrambled p53 Motif	542.428	558.595	550.512	8.08342	568.897	567.341	568.119	0.778123	1.03198	0.720935	No
tggggagaaatcagcagggaccccttttcactgtcctttaTGGCATAGCCGTGATGccaatgctgatgatgaaatatgtggttaaaaacgtttaa	chr12	64916138	64916232	Scrambled p53 Motif	1708.37	1662.88	1685.62	22.745	1516.22	1434.08	1475.15	41.0739	0.875135	0.00879973	Yes
tgtttatccttcttagtgcctcaaactaggttttgctcagTTCAAACTGGAATGTAtagtacaagtttattttggtgcaaaaaatttttcaaatc	chr12	65028616	65028710	Scrambled p53 Motif	164.965	187.963	176.464	11.499	185.455	226.161	205.808	20.3527	1.16629	0.100963	No
aagtcccctgtatagcctttcttatctgtgtggctgtggACTATCACTGAGGCTGGccccctgtgcaagttcccttatctgtgcctgcaggctgt	chr12	70485003	70485097	Scrambled p53 Motif	2893.88	2993.51	2943.7	49.8155	2664.04	2644.14	2654.09	9.94899	0.901618	0.0142025	Yes
atgtcaactgcttgttgtgttgaagtgttgagtgttgaagCACTGGCTAAACTGCCacagagagcttttggcagacattgggatattcatttgtt	chr12	79139995	79140089	Scrambled p53 Motif	1305.74	1382.26	1344	38.2579	1075.14	1048.52	1061.83	13.3076	0.790054	4.9e-06	Yes
acttttgctctctcttgagattttttcctctattatgagaAGCGCAACACTAAACCctactgagggtaatagaccatggggaaaaaagctgagtc	chr12	81171985	81172079	Scrambled p53 Motif	581.573	527.158	554.365	27.2075	446.095	444.568	445.331	0.763874	0.803318	0.00423339	Yes
atagaacatgctgggaaacccactggagagattatggggaCAAGTGGGACCAGGACccatcagcacacagcgaactctccaaggtccttcactgc	chr12	88939170	88939264	Scrambled p53 Motif	2130.57	2069.91	2100.24	30.3281	1250.57	1241.95	1246.26	4.31227	0.593388	3.4e-28	Yes
aattctaccagctgaaacacagcaaagcatttacagttgGGAAAAGGGTCTCTGCCtcctctggtaacaataaacttcaattgcagattcattga	chr12	88953550	88953644	Scrambled p53 Motif	517.264	621.47	569.367	52.103	451.108	494.538	472.823	21.7154	0.830436	0.0283586	Yes
tttctctggtaacaatactctacaactgcaggttcaatgAGTTCGCTCAGGACACTtcttctgataacaatatatgtcaattgcaggctcactgt	chr12	88953660	88953754	Scrambled p53 Motif	1781.07	1706.56	1743.81	37.2525	1664.09	1644.3	1654.19	9.8945	0.948606	0.349665	No
cagagaacttccaactcactcagctggttgtgcacaggggTTGAAGCCCATTCAACccacggtgaaaaattccatcccttaacacatgcacagta	chr12	90628376	90628470	Scrambled p53 Motif	1434.36	1445.46	1439.91	5.55241	1370.87	1379.8	1375.33	4.46525	0.95515	0.364756	No
gcgccaggccagcccaggagccgtgggctggtgggactgaTCGCCAGGGTAAGTAAccccgttcggcaaagcttgtggacagcaggaatgaatga	chr12	9108852	9108946	Scrambled p53 Motif	357.891	310.073	333.982	23.9088	300.738	295.948	298.343	2.39541	0.893291	0.340552	No
ttttgtcacctcttcccaagccccttatgatcttaacaggTTGCCAACCTAGCGATcagagcatattcatgaattatctaaagaattccattgtt	chr12	92296834	92296928	Scrambled p53 Motif	1070.88	1082.11	1076.49	5.61806	751.846	754.731	753.289	1.44248	0.699761	3.19e-11	Yes
cggaatttgtatgacctcccattataagttactcagactaATGTTCCAACGGGAACcaaattctgaaaaatctctacccccttcaaaaaaaacct	chr12	93156719	93156813	Scrambled p53 Motif	100.657	110.528	105.592	4.93546	100.246	94.3414	97.2938	2.95238	0.92141	0.239734	No
caagctcaaaatttggactgctccatgaaatcctttctgaATCCAGCTCAAGAAGTtttcccctgcctctgaactttcatctacatcattcaatg	chr12	93178385	93178479	Scrambled p53 Motif	313.154	311.397	312.276	0.878775	265.652	295.948	280.8	15.1477	0.899205	0.329601	No
aacttgtaagtctctcagtctttgctaaggagctctatgtATGCATGCGTGGCATTctttaacactcagccaggcagttttcaactctgacttag	chr12	93367565	93367659	Scrambled p53 Motif	1750.31	1758.18	1754.25	3.93746	1701.68	1580.54	1641.11	60.5686	0.935507	0.170944	No
ggcatgcactatgggctggggcttgtctagttctgtccagTGCCATGAGGCAGACGtaggacaagtgatttggaatacacacacacacacacaca	chr13	115109631	115109725	Scrambled p53 Motif	1252.62	1175.1	1213.86	38.7582	987.425	1006.31	996.866	9.44176	0.821237	0.00106708	Yes
ctcccgccgaaactacccttcccgcctttgccgtgccctgCGCAACAGACATTTACcttgtactgtaatggacagcctctcccttcccacctaat	chr13	23973568	23973662	Scrambled p53 Motif	2256.39	1991.15	2123.77	132.618	1716.72	1658.94	1687.83	28.8858	0.794732	0.000944494	Yes
agaaggcagctttgtccaagttctatttcctcattttatgGATGCTCTTCATCGATtcagtagcacccttgtctgagcagcacgtgcccttgtga	chr13	32739986	32740080	Scrambled p53 Motif	2055.08	1933.57	1994.32	60.7516	1859.57	1867.44	1863.5	3.9382	0.934404	0.256118	No
tttacatcagatacttttgcacagagggaacctgcccaggTGCCTGGATGTCTGGCccataactgactggatcctgatatgcacatggggggaag	chr13	48640842	48640936	Scrambled p53 Motif	2141.75	2143.05	2142.4	0.64664	1791.9	1870.89	1831.39	39.4944	0.854833	0.00138997	Yes
atatcatatgcttttttgcacatgagggaacctgtccaggTGTTCGCCGGTGAGCTccacaaaggactggagcccaacatacgcactgggggaag	chr13	48646559	48646653	Scrambled p53 Motif	995.384	993.757	994.57	0.813632	899.709	912.398	906.053	6.34415	0.911	0.102265	No
gtaaggacctcccctcctgcgggcgcggctaccccagcagTGCACGTTGGGCGCTTccgcccagttgacgccaggccaagttttacgggaggaat	chr13	51103618	51103712	Scrambled p53 Motif	1244.23	1203.23	1223.73	20.5	1035.04	995.539	1015.29	19.7515	0.829669	0.000501856	Yes
aggaagtgagctttcttctaaaaacctcactggcccaagaAACCCGAAGCTGCAAGctacaattcaatgacttagaagtattttcttattctaaa	chr13	51305712	51305806	Scrambled p53 Motif	363.483	346.144	354.813	8.66961	348.355	310.163	329.259	19.096	0.927979	0.260796	No
aactctacaatgctctggaaactttgcttctaccatgaggCAAAACCACGAACGCActattggaggatgagagaactaggtagtagagatgactt	chr13	80366992	80367086	Scrambled p53 Motif	1593.73	1661.56	1627.64	33.9116	1343.3	1319.49	1331.39	11.9057	0.817988	3.06e-05	Yes
aacagcctgcaggcacagacaagggaacttgcataggggACGTTGTGATACCCGCAccacagcctcacaaataggaaaggctacacaggtaactt	chr13	84515908	84516002	Scrambled p53 Motif	595.553	617.499	606.526	10.9732	731.797	732.33	732.064	0.266744	1.20698	0.00266773	Yes
catgcccacagcctcacaaataggaaaggctacacaggtaCTGGGCCCACTTACAActgtagtggaaaattccattccctgatacatgagcagta	chr13	84515959	84516053	Scrambled p53 Motif	1850.97	1812.12	1831.55	19.4208	1526.25	1519.8	1523.02	3.22335	0.831551	0.000110472	Yes
ctattccctaataaggaaagaaatgtggactggggttgtaATGAGCCGCTGGCATActaggcatattcagacaagctgcggtgcagcacaggcaa	chr14	103710519	103710613	Scrambled p53 Motif	707.394	721.077	714.235	6.84194	724.278	802.979	763.629	39.3501	1.06916	0.240892	No
cgcctggcccaatgctccatggttcagtgggttttgatagTGTGCCTTCCAAGGAGcagcaccaccgcagttagggtggtgaacagccccatttt	chr14	105820730	105820824	Scrambled p53 Motif	1386.83	1416.34	1401.58	14.7581	1275.63	1194.99	1235.31	40.3207	0.881368	0.0113583	Yes
tacagttacccatgctgtaaacaaccctttccgcacactgCTGCGACCACAGTAACctagacatgccttgtgccataagggatagccttcccctt	chr14	21220243	21220337	Scrambled p53 Motif	1669.23	1629.79	1649.51	19.7189	1408.46	1500.42	1454.44	45.9787	0.881741	0.0330354	Yes
cagccccaagaggatggagtgactctgagtcatgccgagCTCTGAATTGCTAGTTGgctccagcagtgtgcatttatggcaaggtgaaaaataca	chr14	23006053	23006147	Scrambled p53 Motif	500.488	582.421	541.455	40.9667	358.38	432.075	395.227	36.8475	0.729936	0.00157615	Yes
ttccttacaataggtcagctttcctgcaaaccacattgagAGTACGATAGCGCCAAagggcttggtaagaactgttagaggccagaaaggggaca	chr14	24101178	24101272	Scrambled p53 Motif	967.424	963.643	965.533	1.89044	796.957	760.331	778.644	18.3128	0.80644	7.59e-05	Yes
gggtactcctgtttgagcctaaactctgctaggattcagtCTCATAAGTCCGGGGTctgaccacccaggcctgcttttacgagggattctatggg	chr14	24139856	24139950	Scrambled p53 Motif	1073.67	1028.5	1051.09	22.5846	1065.12	1022.25	1043.68	21.4341	0.992953	0.926314	No
tactgagcatgtgctagaggacaggatttttccattgcggATTGCAGCGGGTTACGcacctgtgtagcctttcttatctgtgcagctgtggacat	chr14	32490262	32490356	Scrambled p53 Motif	3791.41	3677.2	3734.3	57.1043	3448.47	3442.38	3445.43	3.04199	0.922643	0.0662681	No
tagcatctgagcttgaattatctccatcactgagcctcagTACGTTGGAGTTGTACctgctgaatgtctgccctgtatctgtgatgagttggtgg	chr14	32814663	32814757	Scrambled p53 Motif	4247.16	4007.79	4127.47	119.685	3060.01	3068.03	3064.02	4.0099	0.742349	1.76e-10	Yes
ataagaactacaaatagtagagtttgactttcctctggggGTGCCGAACGACATCTacagaaaggggcaaagtggcagagtttgacctggatatg	chr14	34767100	34767194	Scrambled p53 Motif	562	653.239	607.619	45.6191	511.255	469.984	490.62	20.6358	0.807445	0.00200775	Yes
gaaaaaagttttcgctgactgagtcaacaatgactcctaaATTCAGCTTATGTTGGaactcttaactacctgaaattgaaatgcgaagctcatta	chr14	51067072	51067166	Scrambled p53 Motif	956.24	973.57	964.905	8.66542	819.512	740.515	780.014	39.4985	0.808384	0.000202494	Yes
gatgactggactccactccacgtatctcattctccagaagTCCAGATCGTGTGTCGttttgtggcaatcacatggtggtcatagagagcaagtag	chr14	51590296	51590390	Scrambled p53 Motif	2485.66	2358.81	2422.24	63.4284	1874.6	1943.69	1909.15	34.544	0.788176	5.33e-06	Yes
ctctaataagaaaggaacaaaaaatctcactactgcccaGGATTTCGGAAGGACCTGgagagcgagccacgctgtctttgactctgaggggcact	chr14	51862040	51862134	Scrambled p53 Motif	469.732	429.205	449.468	20.2634	416.022	433.367	424.694	8.67288	0.944882	0.728629	No
acatgccacagccatatagataagaaagcctgcacaggtgGACCATGTCGCACTACccgcaatggaaaattccattccctgacacatgtgcagta	chr14	57133143	57133237	Scrambled p53 Motif	1177.13	1106.6	1141.86	35.2623	1117.74	1134.25	1126	8.25298	0.986106	0.988898	No
cctctttccgccctgccctccactaacaacactgaggagcGTGCACCAGAGACCCTccacctggtaggaaaggaagaaattagaacaatgggagc	chr14	70179976	70180070	Scrambled p53 Motif	486.508	443.434	464.971	21.5367	380.935	420.013	400.474	19.5388	0.861288	0.1538	No
gctcaagtatcattgttattatgcttgagtggttgaaatgTAAGCGCACGTTAACTctcagtgggaacattgatgctaagattgccttgtagctg	chr14	70477965	70478059	Scrambled p53 Motif	1300.15	1372	1336.07	35.9247	1233.03	1151.05	1192.04	40.9883	0.892195	0.0251314	Yes
attcctggtggccccaccccatcccccaatgtatatgtggCCAGGCGAGCATCAACctggtagtattggaaataggtagtattggaaaaggcagc	chr14	71331900	71331994	Scrambled p53 Motif	749.334	766.745	758.039	8.70534	563.885	633.681	598.783	34.8983	0.78991	0.00100147	Yes
acagcctgcaggcacagataagggaaattgcacagggggAAGTTGCACTAGTTCGCtcacagccgcacagataagaaaggctacacaggtgactt	chr14	72240791	72240885	Scrambled p53 Motif	919.891	924.925	922.408	2.51685	847.08	863.719	855.4	8.31955	0.927355	0.20035	No
catgctcacagccgcacagataagaaaggctacacaggtgGATCCGTCACTCAGACcctcagtggaaaattccatcccctgagacatgtgcagta	chr14	72240842	72240936	Scrambled p53 Motif	1235.84	1215.8	1225.82	10.0185	1155.34	1082.56	1118.95	36.3901	0.912813	0.0810537	No
ccttactgcacatgtgttgaggtggaatttttcattgcagTAAAGGCGGCTTCGGTcacctgtttagcctttcttatctgtgtggctgtgggcat	chr14	79507186	79507280	Scrambled p53 Motif	1932.05	1801.54	1866.79	65.2579	1446.05	1356.53	1401.29	44.7582	0.750642	6.31e-07	Yes
atgccttttctcttactccctcaaactagatcatgttcagAAACTATATATTACGGtagtacaagtttattttgctacaaagccaaatagaaatt	chr14	79626125	79626219	Scrambled p53 Motif	919.891	850.799	885.345	34.5463	864.623	777.132	820.877	43.7456	0.927184	0.278232	No
cttcatgacatccgttccaaagaaatcccacctgctactgTGCGATTCACTGGGTCcttccccacataccagcctcccaggcatgtctccaaggg	chr14	89895288	89895382	Scrambled p53 Motif	1224.66	1148.63	1186.64	38.015	1050.08	977.015	1013.55	36.5318	0.85413	0.00897129	Yes
tataaatacccactgctgacattcacacattcccagcttAGTGTGACGACCAGGCTCaggagtcatttacagcctgaacctaataggcatctaat	chr15	21926187	21926281	Scrambled p53 Motif	2645.04	2614.28	2629.66	15.3794	1899.66	1958.34	1929	29.3365	0.733556	6.13e-12	Yes
cccccttttcctttttctcttttttctttctgcctttgttCAGAACCCGTGCGGCTcacagtagcaggcttatcagtaccagctcacattccttt	chr15	25104014	25104108	Scrambled p53 Motif	838.807	804.801	821.804	17.003	872.142	855.534	863.838	8.30365	1.05115	0.354088	No
aaccatcattccaggactggaaaacagccaaaagcagacaCAAGTTGACTATGGGTttacttaaggaaaaaacccctgcatgagaaatggcattt	chr15	29983367	29983461	Scrambled p53 Motif	366.279	348.791	357.535	8.74393	225.554	234.777	230.165	4.61133	0.643756	4.88e-08	Yes
catgcccacagctacacaggtaagaaagtctacacaggtgATACATCGCAGTCGCCctgccatggaaaatttcatcccctgacacatgcgcagta	chr15	31443010	31443104	Scrambled p53 Motif	1403.6	1393.18	1398.39	5.21225	1102.71	1051.54	1077.12	25.5837	0.77026	2.47e-07	Yes
gcagaagactctggacgggcatgactgtcaaattatccagGACCATACACGCGTAActgaatcctagggagaacatagctgaggcccaagctgca	chr15	33437890	33437984	Scrambled p53 Motif	411.015	421.263	416.139	5.12377	478.675	410.536	444.606	34.0698	1.06841	0.698616	No
cagaggagcagagcaagtgtcaccaaccgtgcatggatggATATTGATGCGTGCACagggaaatctgagaagccaggcacgtctagctggcagag	chr15	35024780	35024874	Scrambled p53 Motif	1549	1490.14	1519.57	29.4289	902.215	949.014	925.615	23.3993	0.60913	2.14e-19	Yes
aaaaggcttctttacgaggcataaagaaaatgaatgtaaaTACTCATCTAAGTAAGtcagaaattctccaacatgctacttcatctattcaaaaa	chr15	35800595	35800689	Scrambled p53 Motif	464.14	411.335	437.737	26.4023	456.12	401.059	428.589	27.5307	0.979101	0.823502	No
gaaaggaatgtgagctggtactgataacgctggtactgtgTGGCGGTCGTCATGATaataaaggcagaaaggaagaaaaaagagaaaaaggaaaa	chr15	42963814	42963908	Scrambled p53 Motif	455.752	541.718	498.735	42.9833	458.626	465.245	461.936	3.30952	0.926215	0.208314	No
aaaggaggggttaggagtggtctgtccactatagtataagATCGTTATTGGCGGCAttggccatgtcagggcacaacaagagtgggagggttgtt	chr15	49917997	49918091	Scrambled p53 Motif	1093.24	1079.13	1086.19	7.05517	796.957	730.607	763.782	33.1748	0.703176	5.35e-10	Yes
tattgtggttcaatgggaatgaatgggtgagtcaggatagGGATAATCAAGATTCGttaggactagatggtttgaataatttgaacaggctcagg	chr15	52156836	52156930	Scrambled p53 Motif	567.592	613.197	590.395	22.8023	541.329	620.758	581.043	39.7142	0.984161	0.91626	No
tgatcctcccatctcagcatcccaagagctgggactatagCCGTCAAGCCAAATCGccagctaattttttttttaagtttttttgtagagatggg	chr15	52955920	52956014	Scrambled p53 Motif	198.518	190.611	194.564	3.95346	305.751	271.824	288.787	16.9635	1.48428	5.79e-06	Yes
taggaaaaggctgtcttaatttgcctttccctgagaactaATAATGGATCACAGACttctctaggtttttgaacacatttcctttccatgaaatg	chr15	56497472	56497566	Scrambled p53 Motif	1968.4	1968.32	1968.36	0.0398926	1907.18	1898.46	1902.82	4.36209	0.966704	0.467538	No
gagagacacccagggatctgctcacaccacccatctccagAGTATGTGCTACAGAGcctggaaagccacctgaaccctggacagctccgcctgac	chr15	61201214	61201308	Scrambled p53 Motif	886.339	943.126	914.732	28.3933	734.303	746.115	740.209	5.90619	0.809209	0.000176401	Yes
gataataataacatttccaaataaggaaaaggcataggctCAACACGCGTGGAGATctgggcatgtccaagcatatctaggcagactagaaacta	chr15	62554928	62555022	Scrambled p53 Motif	1084.86	1022.55	1053.7	31.1549	1388.41	1360.41	1374.41	13.9989	1.30436	2.76e-07	Yes
atcaatatggatgaatctgtctgcggccataccaccctgaGCACTACAGTCTTCAAcaatatggatgaatctcaccaaaacaatattgagtgaaa	chr15	63720679	63720773	Scrambled p53 Motif	984.2	967.614	975.907	8.29298	932.289	886.12	909.204	23.0847	0.931651	0.188087	No
gggagccccagcctgctacccatcgttcttgcaacactggTGCCAAGTTGCAGAGAttgctcatctgcagttgggcggtaagatgaactgcctca	chr15	71656574	71656668	Scrambled p53 Motif	1490.28	1510.32	1500.3	10.0225	1097.7	1065.33	1081.51	16.185	0.720862	2.35e-11	Yes
ttactgcacatgtgtcaggagacgggattttccattgtggGAGTGCACGTTGTAGCcacctgtgtagcctttcttatctgtgtggctgtggacat	chr15	73458253	73458347	Scrambled p53 Motif	3903.25	3731.8	3817.52	85.7238	2561.29	2561.43	2561.36	0.0720375	0.670948	6.79e-19	Yes
ataggagtggtccctctgctacagcacaaggcgtgttcggGGTTAAAGCTCGTGACccgggcacaacaagagcgggagggctgctcacaggctag	chr15	80295647	80295741	Scrambled p53 Motif	1509.85	1485.51	1497.68	12.1732	1413.47	1334.56	1374.02	39.4531	0.917431	0.0871899	No
ctgggctggggttgccctgcagccctgtggggatgtcaagGCGCCATCCTCGGTGAccctgttgccactttactggggacatacctgagtggagg	chr15	85433513	85433607	Scrambled p53 Motif	1470.71	1487.16	1478.93	8.2263	1586.4	1687.38	1636.89	50.49	1.1068	0.0454541	Yes
ctgccgtccagcgagccaataggcgggcagtcggagccggGTCGTGCGCTATGCCGgggagctgccggctttccggacgccacgtgcagaccgga	chr15	89164499	89164593	Scrambled p53 Motif	539.632	511.273	525.453	14.1794	466.145	423.89	445.017	21.1273	0.846922	0.0132208	Yes
tggctttgctcactcttgaatccctgccatggtcatgagaGATAAGCGTCGACGCCctactggaggatgacagacacatggaacaaagccaaatt	chr16	13547325	13547419	Scrambled p53 Motif	1333.7	1141.68	1237.69	96.0121	959.857	868.888	914.373	45.4842	0.738773	0.000374492	Yes
gaattgaaccaatggcatcatctaatggatggagataacaTTTACGTATCGCGTGAttggagtacctgctgtcacgccaagctctgtgcagggcc	chr16	17609379	17609473	Scrambled p53 Motif	2169.71	2082.16	2125.93	43.7782	1308.21	1387.98	1348.1	39.8846	0.63412	1.54e-17	Yes
tgtccccttctccacccgcaaagagagcaatgacaaaaatTGTACAGCAAATCCACcctcaaagacttgtagttttacttaggcttcaaaaatac	chr16	20877232	20877326	Scrambled p53 Motif	290.786	355.74	323.263	32.477	400.985	366.165	383.575	17.4097	1.18657	0.215312	No
tactgcacatgtgtcagggaatggaattttccattgcaggTAGGGTGACTGGACCTcacctgtgtagcctttcttatctgtgcagctgtggacat	chr16	25565186	25565280	Scrambled p53 Motif	4289.1	4299.66	4294.38	5.28114	3365.76	3552.23	3459	93.2343	0.805471	1.84e-06	Yes
aagtcacctgtgtagcctttcttatctgtgcagctgtggCCGGAAGTTAAATGCCTccccctgtgcaagtttctttatctgtgtctgcaggcagt	chr16	25565238	25565332	Scrambled p53 Motif	961.832	993.426	977.629	15.797	912.24	946.86	929.55	17.3101	0.950821	0.389104	No
gtgacttggccctttggcaacctggctctcattctccaggAGTGTCGGGCATTCCGcctcatggtgaaggcaggggagcaagagaacagtggaga	chr16	31285209	31285303	Scrambled p53 Motif	2309.51	2313.14	2311.33	1.81275	1837.01	1910.52	1873.77	36.755	0.810688	8.64e-06	Yes
tgacacgctatctaatttatgctgagagcacagctagggaGATCAACGCCAGGCCTggcttttacctactgagctggacaagattgtggaagtga	chr16	4190834	4190928	Scrambled p53 Motif	830.419	858.41	844.414	13.9956	611.502	656.082	633.792	22.2902	0.75057	4.04e-06	Yes
gtcttggagaaactaacaaatgatttagagcaggagagtaTCACAGGCATCTATGAatttttgaaaatcattcacattccagtgtggaaaaatga	chr16	61967300	61967394	Scrambled p53 Motif	478.12	460.311	469.216	8.90414	486.194	532.447	509.321	23.1267	1.08547	0.124408	No
caagcaaacagctgccatctccgctggtggaggcaaacgTTCGTCCACCGTGAGATcgccggctccgtgcctgcgggggaagggtcaaccgcaag	chr16	62068812	62068906	Scrambled p53 Motif	2779.25	2655.97	2717.61	61.6359	1907.18	2040.62	1973.9	66.717	0.726337	3.56e-09	Yes
cttcatccagtcttgacagaagctagacgactccatgaggATTGCAATAGCATGCTcctcatggcaatgacttgcctccaagcaggggtaatatg	chr16	65133637	65133731	Scrambled p53 Motif	3433.51	3367.79	3400.65	32.8646	2939.72	2797.5	2868.61	71.1081	0.843548	0.00017092	Yes
ttactgtgcatgtgtcaggcaacagaattttccattgcgaTAGTGGCGAGCTGACTctcctgtgtaggctttcttatctgtgtagctgtaggcat	chr16	65803110	65803204	Scrambled p53 Motif	3388.78	3403.19	3395.99	7.20783	3182.82	3108.53	3145.67	37.1441	0.926291	0.0576424	No
gatgaaattgttttcacagagtttcaaattgagcaggattGCTTCCTAAATAATTGcagggcctgaatctctatctcattctcagatttctacct	chr16	68970922	68971016	Scrambled p53 Motif	1143.57	1026.52	1085.05	58.5276	1248.06	1208.35	1228.2	19.8597	1.13194	0.0330198	Yes
ggagttggtgcaatggtctgattgcagggaggtatctttCAATAGGCCGGCATCGCccctgggtgcatatcctatgtgagcagctctcctcctgg	chr16	74465365	74465459	Scrambled p53 Motif	1381.23	1333.28	1357.26	23.9765	1473.62	1355.24	1414.43	59.1882	1.04212	0.556522	No
ctcctgcctaaacagctcttcctgcctttgccgtgccctgACCACCGAGCATTAACcttgtaccataatggacagcctctcccttcccatctaat	chr16	78025712	78025806	Scrambled p53 Motif	1470.71	1391.19	1430.95	39.7573	1343.3	1215.67	1279.48	63.815	0.894149	0.0726329	No
aattaggcaggaagggagaggctgtctgttatggtacaagCGGTGTCATTGAGGTTcagggcacggcaaaggcgggaagggtagtttcattggga	chr16	83159994	83160088	Scrambled p53 Motif	424.995	510.281	467.638	42.6426	421.034	420.013	420.523	0.510408	0.89925	0.102898	No
atgattttgcagttccactggaaggctgaacatcactctgGACTTAAGGACATCGTtccattaatcatctccaaggctgcttgctacaaagaagc	chr16	89524997	89525091	Scrambled p53 Motif	1850.97	1815.1	1833.03	17.9317	1295.68	1308.29	1301.98	6.3026	0.710289	9.5e-13	Yes
tcaaactgcaggcacagattagggaacttgcacagggtgATTGGCCGGCATCCATAcaacagccacatagataagaaaggctacacaggggactt	chr17	10109025	10109119	Scrambled p53 Motif	844.399	819.692	832.045	12.3533	842.068	778.424	810.246	31.8218	0.9738	0.597689	No
catgccaacagccacatagataagaaaggctacacaggggATCTTGAACGGCCACCccacaatggaaaattccaccccctgacacatgcgcagta	chr17	10109076	10109170	Scrambled p53 Motif	998.18	992.433	995.306	2.87349	1122.76	1116.59	1119.67	3.08422	1.12495	0.0256598	Yes
gagagacagccaaatgccaaccagtcattgtgcacaggggCGGCAAGCATCATCTTccaaagtgaaaattccatcccttaacacatgtgcaggaa	chr17	13078613	13078707	Scrambled p53 Motif	1476.3	1491.46	1483.88	7.58127	1172.88	1250.13	1211.51	38.6255	0.816444	0.000255963	Yes
gctcagctcaggcccagccaggtccatcactggaattcagTTCTGAACGCAAGCTTtggagtagatgagaaccccacaggagccagagcagcccg	chr17	15867210	15867304	Scrambled p53 Motif	198.518	193.258	195.888	2.62977	223.048	225.299	224.173	1.1258	1.1444	0.0886935	No
gggagccataggtctgttgtacaaggaatttgctttctaaAATGCACATCAGTTTGcctaaggtccctgttggagcactaagaggtgacacaggc	chr17	17093022	17093116	Scrambled p53 Motif	1392.42	1331.3	1361.86	30.5613	1095.19	1147.6	1121.4	26.2078	0.823432	0.000942844	Yes
ccatttttaaataaggaaaggaatgtgagctggggccgtaAATGCGTGTCGGGCTCagtaaaatcagaaagaaggaaaaggagaagaaaggcggg	chr17	19890262	19890356	Scrambled p53 Motif	137.005	146.267	141.636	4.63106	177.937	209.36	193.649	15.7117	1.36723	0.000371601	Yes
ctataatagaaactatagaaggagaggggactgtcttaggCGTGCCTAAAAGCAGTccagattatttcatagcccatagcaccgaacataccaat	chr17	31910670	31910764	Scrambled p53 Motif	1272.19	1294.89	1283.54	11.3525	909.734	902.49	906.112	3.62216	0.705946	8.42e-12	Yes
taaccaaggcctatctcattttttccctaagtctgtccagACGATCCGTTAAAGCCccaggcatgtcccagcttgcagcctatgccccttcctta	chr17	37203081	37203175	Scrambled p53 Motif	2298.33	2213.53	2255.93	42.3989	2448.51	2561	2504.76	56.2451	1.1103	0.0225087	Yes
ttttccctaagtctgtccagacatgcctgaacatgcccagCCTGCAGTCCTGTACGagcctatgccccttccttatttggaaatgttattgcctt	chr17	37203101	37203195	Scrambled p53 Motif	12646.4	12452.9	12549.7	96.7546	25673	23903.3	24788.2	884.888	1.97521	3.09e-49	Yes
taatcccagcgtgtgggaggcacagaccggaaacttgagaAGTCGCAAATGACCAAagcctggctcttgatgctagttcctgacttcttgaggga	chr17	39777502	39777596	Scrambled p53 Motif	1576.96	1679.43	1628.19	51.2345	1380.89	1352.66	1366.77	14.1167	0.839443	0.000501856	Yes
agctggggcaaaggaccagagataaggactcagaaagacaGCTATATAAAATCGCAccggcgccaggatctacctacctttaaacatctattcat	chr17	48449061	48449155	Scrambled p53 Motif	436.179	436.154	436.167	0.0126003	481.182	453.614	467.398	13.7837	1.0716	0.428515	No
gcctcctgcgtctgtgtctggagacgcagctgactccctgCCAGGAATAACCACGCagctgttcctgcagaggaagcagcaggaactggggaagg	chr17	49031743	49031837	Scrambled p53 Motif	545.224	539.733	542.478	2.74585	385.948	404.936	395.442	9.49397	0.728954	4.75e-06	Yes
ggcatgcactatgggctggggcttgtctagttctgtccagAGAACCCTGGGCAGCAtaggacagctggtttggaatacataaatgtgtatatata	chr17	51694276	51694370	Scrambled p53 Motif	922.687	899.444	911.066	11.6216	769.389	718.545	743.967	25.4219	0.81659	0.000390411	Yes
ggggttgcagatgtgcaaggcctgaatcacatcacccagaAACCGAGCGTCGCAACccactccctacttatgttgccctggcacgggcgacacct	chr17	54794997	54795091	Scrambled p53 Motif	1535.02	1619.86	1577.44	42.4218	1210.47	1223.42	1216.95	6.47513	0.771471	3.28e-07	Yes
gaagttggccctgctccatgtgccacccatcctgcatcagGCGACTGGCTGGCCATccttgtcatggtgatggcagaggtgcaagagagaacaag	chr17	55601448	55601542	Scrambled p53 Motif	2301.13	2196.32	2248.73	52.4008	1894.65	1856.24	1875.45	19.2051	0.834005	0.000236514	Yes
acagcttgcaggcacagataagggaacttgcacagggggTGACCAAGGCTGATCTCccacagctgcacagataagaaaggctatgcagggcgggg	chr17	60221102	60221196	Scrambled p53 Motif	679.433	646.62	663.027	16.4066	428.552	497.123	462.838	34.2854	0.698068	1.17e-05	Yes
attccgtctcaaacaaacaaacaaaaaagctatacaggtgTGTACACGCCTAGCACccacaatggaaaattccatcccctgacacatgcgcagta	chr17	60221469	60221563	Scrambled p53 Motif	567.592	571.17	569.381	1.78882	561.378	570.787	566.083	4.70424	0.994207	0.957351	No
ttcaggctagataactggtccatgataagtctgaaaagaaCGTGGCACAATCTGACctgcctaactccattatgaaatctgtggcttccagggac	chr17	66694087	66694181	Scrambled p53 Motif	2782.04	2717.53	2749.78	32.2582	3042.47	3063.73	3053.1	10.6275	1.1103	0.0105215	Yes
ggtggcgctggcggccacaggctgcacaagataatcctctGAGGACCTACGTCAATcctgtgcccaaaggacacagctgtgaaacctttctgaag	chr17	67603472	67603566	Scrambled p53 Motif	836.011	897.458	866.735	30.7239	691.698	661.251	676.475	15.2236	0.780487	1.22e-05	Yes
ggcatgcagtatgggctggggcttgtctagttctgtccagGTGACTGGCGGACACAtaggacaagtgatttggaacacacacacacacacacaca	chr17	81185685	81185779	Scrambled p53 Motif	939.463	1029.5	984.48	45.0163	729.291	748.7	738.995	9.70469	0.750646	2.05e-06	Yes
cacgcgcatatgcacatatacatccctgatctcccttcagCGCATCATGGGCTTATtgaccacacagtaactcactgttctgtacatacagaaag	chr18	10209501	10209595	Scrambled p53 Motif	2656.22	2588.14	2622.18	34.0428	2065.07	2055.26	2060.17	4.90351	0.78567	5.21e-08	Yes
gacttagctctgctccacatggtctctcaagcttcagcagTGGATGTCTTCCTGGGtctcatggtggaagctgccaaagaaaaactgcaccagac	chr18	20857488	20857582	Scrambled p53 Motif	1274.99	1128.44	1201.71	73.2723	1030.03	1026.55	1028.29	1.73715	0.855688	0.0364281	Yes
aaagaactgcaggcacagataagggaacttgcatgagggCTTGCAGCTAACCGTGAccacagctgcacagataagaaagactacacagattactt	chr18	23113262	23113356	Scrambled p53 Motif	1205.09	1158.56	1181.82	23.2651	989.931	914.982	952.456	37.4743	0.805923	0.000165846	Yes
catgcccacagctgcacagataagaaagactacacagattCCAACACAGCTCTGTGccacaatggaaaattccatcccctgacacatgcgcattg	chr18	23113313	23113407	Scrambled p53 Motif	766.11	742.918	754.514	11.5959	844.574	822.364	833.469	11.1049	1.10464	0.0840758	No
ccaagcctatggctccaccttttcccccagcgtgcatgtgGCCTCATGTACAGAGAccctgggcagttccctcatctgtacaaaagcatctgatg	chr18	31140810	31140904	Scrambled p53 Motif	1543.4	1425.28	1484.34	59.0631	1415.98	1397.89	1406.93	9.0437	0.94785	0.45302	No
aagtctcttacatagcctttcctatatctggggctgtggTGTCACACCGGAAGATCatccctgtgcaagttcctttcttttccgagttctgtgcc	chr18	37796093	37796187	Scrambled p53 Motif	2133.36	2203.27	2168.32	34.9545	2195.39	2172.44	2183.91	11.4771	1.00719	0.97831	No
cggagggagctaagctctgtctagggctcttgaggacaggGGGCACTCACGATTCCctttaaatcctggcatggcccagagcagggcacctgggc	chr18	45856522	45856616	Scrambled p53 Motif	1783.86	1853.49	1818.68	34.814	1476.12	1449.15	1462.64	13.486	0.804233	3.84e-06	Yes
tcctctgatacgtggttcaagtccggagacaacttgcatgTTCAGCAGCTGCTCGGctgagcccagccttgacccccaggctgtcctggggcatc	chr18	53750996	53751090	Scrambled p53 Motif	3685.16	3533.25	3609.2	75.9553	2616.42	2687.65	2652.04	35.614	0.734799	3.37e-11	Yes
ttcctggtggctccaccccattaccccagtgcacatgtggCAACGTGGAACCCGCGcatagatagtattgaaaaaggcaacattcaagaggctaa	chr18	56856431	56856525	Scrambled p53 Motif	1062.49	980.52	1021.5	40.9843	912.24	883.966	898.103	14.1371	0.879197	0.0486939	Yes
aactttggtttgtcagcctgtgggttgggaaagtcaggagGTCCATAGAACCCCGGtcagtgttgggggggtaaaatagaagacctctctgcaaa	chr18	71360521	71360615	Scrambled p53 Motif	542.428	491.749	517.089	25.3396	421.034	406.228	413.631	7.40293	0.799923	0.00313852	Yes
tgcccttctgcgctgagacatgtcacagctggaaacatgTTGGTAACGTCTTGGTTcttttacctccctgagagatgggaccacatgtcaacaaa	chr18	72530921	72531015	Scrambled p53 Motif	3193.06	3004.1	3098.58	94.4769	2932.2	2786.73	2859.47	72.7337	0.922831	0.139505	No
cacatattcctagcagagacatgttctttgtcatggtgtgGACTACACATGTTCCGcctgtttggtggctggccctctccgaacggattcccctc	chr18	74684246	74684340	Scrambled p53 Motif	847.195	730.343	788.769	58.4257	811.994	764.208	788.101	23.8928	0.999153	0.878175	No
ttcctgatggctccgcccagttccctcagggcacatgtggCCCAGATCGGCAAGCGcataggtagtattggaaaagacaacattccattggttaa	chr18	7728472	7728566	Scrambled p53 Motif	2410.17	2270.12	2340.15	70.0255	1992.39	1855.38	1923.89	68.5058	0.822123	0.000490006	Yes
cccattcccccagtgcatgtgggcctccagtccactgtggCAGCGGGAAACCCTGCcccctgggcaggttctcttttctgcacaaaacatctggt	chr18	7733813	7733907	Scrambled p53 Motif	248.846	242.896	245.871	2.97487	223.048	261.916	242.482	19.4341	0.986215	0.735678	No
cgtgttcagggtttgcagaacatgttggatcatgtaggagATCGCAGGCTTACGAGtggagccctgacatagctcctacgtgccatgttaggcag	chr19	15757561	15757655	Scrambled p53 Motif	4336.63	4224.21	4280.42	56.2101	4092.55	4197.11	4144.83	52.2828	0.968324	0.527152	No
actgcctaacatggcgtgtaggagctatgtcagggttccaACCGTTACCAGCTTGGctcctacacgatccaacatgttccgcaacccctgagcac	chr19	16003598	16003692	Scrambled p53 Motif	5667.54	5722.62	5695.08	27.5424	4583.76	4806.67	4695.21	111.458	0.824433	6.25e-06	Yes
ctcaaaacgggggcgcgggggctggagttggcagagctctCAGCCGTATGGGCTCTctgagcaggaggaattccgggcggccaaagggttttatg	chr19	18475759	18475853	Scrambled p53 Motif	285.194	288.894	287.044	1.85001	300.738	323.087	311.913	11.1742	1.08664	0.219015	No
gcagccttgtggccgaagggctgggactggccatgagattATTCGGCTATGCACCAtcagccaggcgcgcgcagctctgccccttcctccagtga	chr19	19887419	19887513	Scrambled p53 Motif	1213.47	1234.34	1223.9	10.4314	729.291	787.471	758.381	29.0899	0.61964	1.4e-16	Yes
ttcaaccaatcaaatgttgccttttccgatactacctatgCCGGTGTTTCGCAGGCccacctgtgttctaggagaatgggtggagccaccaggaa	chr19	28973193	28973287	Scrambled p53 Motif	2821.19	2672.52	2746.85	74.333	1907.18	1898.89	1903.04	4.1467	0.692806	6.52e-14	Yes
cttcactgtggctggatatgacttcacacccaaccaacgtATGTCCACGACGACTCcttaagtgattggtcaaatggttgcagtcaatctgttac	chr19	39266220	39266314	Scrambled p53 Motif	4943.37	4713.64	4828.5	114.862	3576.28	3577.22	3576.75	0.468562	0.740757	8.15e-12	Yes
gatataaggtatgggctggaacatgcctgggcacattcacGCATGCGTACGTTCGCtagaacaagcactgaggttagagtataaatatatataat	chr19	42034680	42034774	Scrambled p53 Motif	749.334	818.699	784.017	34.6827	874.648	893.443	884.045	9.3977	1.12759	0.0872743	No
cgcccccgcgtgacgctacggccccgcccgcccgccgcggTACAAACGGTGATGCCaggcgcgcgccgcgcccccccctacctccgcgccggggg	chr19	47734539	47734633	Scrambled p53 Motif	5.59204	2.97829	4.28517	1.30688	12.5308	17.6621	15.0964	2.56566	3.52295	3.88e-07	Yes
aaaacaataacatttccaaataaggaaagaagcctgggctAACTGGGCCGCAGAGTctgggcatgtctaggcctgtccggacaggccaggaaaca	chr19	53798472	53798566	Scrambled p53 Motif	928.279	870.323	899.301	28.9782	1498.68	1624.05	1561.37	62.6852	1.7362	3.97e-21	Yes
agcttctgtgtatgaacactttgtgggtattatgctcatgTGGCGCTTTGAGACAGacgtagaactatgtgtcccattttgcaaaagtcttgatt	chr19	56112735	56112829	Scrambled p53 Motif	2583.52	2707.6	2645.56	62.0367	2303.16	2229.73	2266.44	36.7123	0.856697	0.000847932	Yes
ggcatgcactatgggctggggcttgtctagttctgtccagTCCGGCGAACGTAAGGtaggacaagtgatttggaacacacacacacacacacaca	chr19	59108323	59108417	Scrambled p53 Motif	889.135	941.14	915.138	26.0025	776.908	858.55	817.729	40.821	0.893558	0.108868	No
agatagtctctgaatgtaaagaaagcttggtcttgtctggCTGTTGCCGTTTGGCGcccctgagcggatgagacacaccccgtctcagcctattt	chr19	6577567	6577661	Scrambled p53 Motif	2001.95	1835.29	1918.62	83.3312	1563.84	1487.49	1525.67	38.1738	0.795189	0.000141487	Yes
gccatttccccttttaaaatgaaacaaaatcatctgaaaaAGTGTGTCCAGACACTtttataagttaagactgctcacagaactctgactcccag	chr2	100594611	100594705	Scrambled p53 Motif	134.209	122.772	128.49	5.71863	87.7154	95.6337	91.6746	3.95918	0.713474	0.00788187	Yes
cattaggaggagattgtgtcagctgatctgccactgagagTGATCAGTGCCGGTTTtctgagacatagatttccttcatgtggaagattctggac	chr2	102320638	102320732	Scrambled p53 Motif	1406.4	1316.4	1361.4	44.9971	1067.62	1055.85	1061.73	5.8867	0.779883	1.33e-05	Yes
gtgtgtgtgtgtgtgtgtgtgtgtgtgtgtgttccaaatcTAGCTTCACTCGTCGTtccagcatgcctggacagaactagacaagccccagccca	chr2	114371732	114371826	Scrambled p53 Motif	1934.85	2170.18	2052.51	117.667	1944.78	2109.54	2027.16	82.3835	0.987647	0.838426	No
catggccacagttgcacagataagagaggttacacaggtgCGCCGGGCCTCATTAAccgcaatggaaaattccatcccctgacacatatgcagta	chr2	123277571	123277665	Scrambled p53 Motif	928.279	930.882	929.58	1.30111	1075.14	1148.04	1111.59	36.4478	1.1958	0.000977805	Yes
aaccaagaaatctccctgcctttgctgaagagttctacgaTACTAGACTAACGATGctccaacaatgatgcaggcaatttacaactctgccttag	chr2	126208870	126208964	Scrambled p53 Motif	2124.98	2190.7	2157.84	32.861	1999.91	1930.77	1965.34	34.5716	0.910791	0.0355936	Yes
ggccacccagcaggctctcagcagatggtaactattttagGCCCGATGTGGTTACTcttgtgaccttctcagggtcacacagatggaaaacagga	chr2	132426634	132426728	Scrambled p53 Motif	374.667	399.091	386.879	12.2121	385.948	376.935	381.441	4.50646	0.985945	0.633893	No
ttaccgtgtatgtgttaaggaatggaattttccactgtggGAGGAGGTATTATCTCcccctatgcaagttcccttatctgtgcaaaacatctgat	chr2	133300901	133300995	Scrambled p53 Motif	2924.64	2967.37	2946	21.366	2849.5	2915.11	2882.3	32.8044	0.978376	0.637487	No
catgcccacagctgcaaagataagaaaggctacacaggtgATACGTTACCCCGGACctgcaatggaaagttccattccctgacacatgtgcagta	chr2	135348489	135348583	Scrambled p53 Motif	1493.08	1491.13	1492.1	0.972257	1410.96	1374.63	1392.8	18.1687	0.933445	0.150514	No
ttatgaaattctcattatatgtcacttacttgtgtcaccaCGCATGACTGACCTTGccagccctgcatacaaaatgagatcagaactccatttat	chr2	137133309	137133403	Scrambled p53 Motif	1767.09	1739.98	1753.53	13.5509	1566.35	1551.25	1558.8	7.54902	0.888946	0.0138501	Yes
acaatcctcccacctcagcttcaactagctgggactacagGGCGACCTACCAACTTccagctgatttttgtatttttttgtggtgacgagatttc	chr2	137789513	137789607	Scrambled p53 Motif	1263.8	1314.09	1288.95	25.1432	1130.28	1183.79	1157.03	26.7576	0.897659	0.050333	No
acctagcagctctgttacaaaggatgctgaggttgctttgGTCACAGCTTATAGATgcactgttggatatgctggcttccagacagcagcacatt	chr2	144860111	144860205	Scrambled p53 Motif	1800.64	1621.51	1711.08	89.562	1180.4	1240.22	1210.31	29.9123	0.707339	2.19e-07	Yes
ttactgcacatgtatcaggggatgaaattttccattgtggCCGGTGTGGGCTAAATcacctgtttagcctttattttctgtgtggctgtgagcat	chr2	147454892	147454986	Scrambled p53 Motif	1775.47	1766.46	1770.97	4.50812	1736.76	1730.45	1733.61	3.15547	0.978906	0.668461	No
aagtcacctgtttagcctttattttctgtgtggctgtgaTCAGACGCGATTCAGGTccccctgtgcaaggtcccttatctatgcctgtagcttga	chr2	147454944	147455038	Scrambled p53 Motif	1697.19	1760.5	1728.84	31.6579	1466.1	1446.14	1456.12	9.98142	0.84225	0.000258357	Yes
ccatgctataactaacccttcctgcccttgccgcgccctgATTAGATCCGAAGCCTcttacgccataacgcatagccttccccttcccgcctaga	chr2	153557860	153557954	Scrambled p53 Motif	352.299	315.037	333.668	18.6309	200.492	262.347	231.419	30.9271	0.693562	0.00502434	Yes
ttactgcgcatgtagcagggaatggaattttccatcatagTCGGAGAAATCGCTTGcacctgtgtaggctttcttatctgtgtggctgtgggaat	chr2	164810039	164810133	Scrambled p53 Motif	2569.54	2635.79	2602.67	33.1218	2142.76	2330.96	2236.86	94.1015	0.859451	0.00754869	Yes
tataaatacccactgctgacattcacacattcccagcttGGTAATCCAAGGCTGCCGaggagtcattcagagcctgaacttaataggcatctaat	chr2	165848315	165848409	Scrambled p53 Motif	861.175	990.778	925.977	64.8017	684.18	880.089	782.134	97.9544	0.844659	0.158327	No
ttccttctgcttcagcctcccgagtagctgggactacaggGCAACCCGGTCACCATctggcttaagatcagaacaattttttataaactaaacac	chr2	171078316	171078410	Scrambled p53 Motif	1160.35	1142.67	1151.51	8.839	949.832	941.691	945.762	4.07078	0.821323	0.000203249	Yes
aactagagtgaagtgagagagattacagtttcttctcagGGCGGCCAAAGTTTCGTctgaatactcagtgtgtttctgatgacttaatgttgatg	chr2	171178137	171178231	Scrambled p53 Motif	1873.33	1914.38	1893.86	20.5224	1746.79	1748.55	1747.67	0.87866	0.922809	0.0768349	No
ggccagagctggtgagcaggaaactgcccattagggtgtgTCGACCGTTAAATAGCtcacaggaatccagctgctggggtgtccaggaaacttgc	chr2	173989325	173989419	Scrambled p53 Motif	383.055	378.243	380.649	2.406	360.886	313.179	337.033	23.8536	0.885416	0.0544863	No
ttgtatagtggaaaatctgttgtccattgctggagttcaaAATGTGGCTGCGCTCGttgtcaaactggcagggcaggccttgcagaggcctcgag	chr2	178035029	178035123	Scrambled p53 Motif	905.911	884.883	895.397	10.5138	716.76	804.271	760.516	43.7556	0.849361	0.03224	Yes
ttactgttacacttgtaagatttggaatccgttcaaaaaAAAAGCCAGCAACAAGCctttgtatacgttaggaaaagatgccctgcattagagcc	chr2	178035388	178035482	Scrambled p53 Motif	452.956	464.613	458.785	5.82895	413.515	398.474	405.995	7.52074	0.884935	0.0465021	Yes
gcttactggagttgctggcctttgtcgttctgagtgtagGATGCCTCAGGTTCTGGctgcactctatacgacccagggaaatttactaaggtggc	chr2	17997070	17997164	Scrambled p53 Motif	1110.02	1218.12	1164.07	54.0502	1400.94	1420.29	1410.62	9.67511	1.21179	0.00189671	Yes
actttccccagtgcacatgtcgggctccagtctgctgtggAAAGCCCCATAGGCCGcctgggcaggtttcctcatctgcacaaaagcacctgatg	chr2	186432860	186432954	Scrambled p53 Motif	1878.93	1894.86	1886.89	7.9642	1964.82	1757.16	1860.99	103.831	0.986275	0.725397	No
tcataaattccctttcataaattctttcatgactacacagAAGCTACTTACACAGGcttgacttgactttctgacttgtcctaaacatccctctt	chr2	191476786	191476880	Scrambled p53 Motif	662.657	655.886	659.272	3.38563	568.897	510.477	539.687	29.2098	0.818611	0.00104977	Yes
ggccatggaaaatggtggtggagactggagtgaggcatccAGCCCACGCCTAGAAGccaggcgagaggcatggggcactttttccctcagagtgc	chr2	19854570	19854664	Scrambled p53 Motif	581.573	564.883	573.228	8.34499	533.811	547.094	540.452	6.64156	0.942823	0.481586	No
aaatctcctgtgtagcctttcttatctatgtggcagtggATATGTTGAAGCCAGTCtcccccgtgcaaattcccttttctgtgcctgcagcttga	chr2	205629089	205629183	Scrambled p53 Motif	1266.6	1298.54	1282.57	15.9685	1150.32	1125.2	1137.76	12.5602	0.8871	0.013872	Yes
tataagtgactatccgtattgttaaatataagaagggaaaTACATTCAAACGCAGTttgtggttcacccatcactaatctccttaacactgagtc	chr2	221720073	221720167	Scrambled p53 Motif	1618.9	1628.13	1623.51	4.61795	1393.42	1385.83	1389.62	3.79697	0.855936	0.00101042	Yes
aaaaaaaagaggcaaataactctatgacaagtctgtcagaCATTTATAGAGTAGCCcttaccaaatttaatcactaaggtaatcctctattaaca	chr2	225386796	225386890	Scrambled p53 Motif	587.165	537.747	562.456	24.7088	759.365	709.93	734.647	24.7174	1.30614	3.18e-05	Yes
gagaggcccatggggctatgagtacatataatgaggtctgATGGAATTCCTTGTGAcaggaaaggatctctgaaaaacagatattaagctggatc	chr2	228331651	228331745	Scrambled p53 Motif	514.468	504.986	509.727	4.7411	553.86	521.247	537.553	16.3065	1.05459	0.515308	No
cttggccttctggcactggggattcctctcccaagtcttCGGCCAAGTTTGCGTGTgcaatgggatctctttcctgagtgcgcatttctttcctc	chr2	236550809	236550903	Scrambled p53 Motif	2158.53	2083.81	2121.17	37.3589	1766.84	1823.07	1794.96	28.1167	0.84621	0.00101466	Yes
ttactgcacatgtgtcaggggacagaattttccattgtggTGGCGACGACGATTGTcacctatgtaggctttctttttttttttttttttttttt	chr2	238848650	238848744	Scrambled p53 Motif	61.5125	166.122	113.817	52.305	110.271	195.575	152.923	42.6523	1.34358	0.630725	No
caggtgatccgcccacctttcttatcagtgcagctgtggTAGGCGAAGATCGTCTCcccccgtgcaagttcccttatctatgcctgcaggctgtt	chr2	238848964	238849058	Scrambled p53 Motif	2071.85	2069.58	2070.72	1.13535	2077.6	2047.94	2062.77	14.8305	0.996163	0.910963	No
ccaattctgaaggaagattatttccagatagattaaaagGTACGTTCAGACGTAACAaggctccttaaaaatgtatattccacacactgttttat	chr2	239362254	239362348	Scrambled p53 Motif	777.294	732.66	754.977	22.3172	614.008	638.42	626.214	12.2061	0.829448	0.00696907	Yes
aggtgtgcaggcagccacgccaggcccaggcaagaaggaGCAAACGGCCGGTTATGactgaacaggggtctgtgagtcacaaaatgtgacgcagc	chr2	241373485	241373579	Scrambled p53 Motif	816.438	828.296	822.367	5.92875	654.106	609.988	632.047	22.059	0.76857	3.54e-06	Yes
tggcggtcacagacgagaaagagccctgtgggccaggctgCGCCACAGTGAAAGGCtacaggtgaagacagacacgcttccattggaaaaaggaa	chr2	38014202	38014296	Scrambled p53 Motif	606.737	621.139	613.938	7.20122	571.403	549.679	560.541	10.8622	0.913025	0.102265	No
atgactggctatgtttcacatggcctctcatctctaacaaGGTTTCCAAGGCTACAtcctgtaacacaggcaaggcttgtaagagaggaaagaat	chr2	41950022	41950116	Scrambled p53 Motif	1395.21	1398.8	1397.01	1.79461	1130.28	1210.93	1170.6	40.3272	0.837935	0.00217725	Yes
tgggaggtcctgctctggggaccaggaagctcctgggatcCCGAGATTCCTTCGAGcctggactcttgaaagcagcagcctgtaggtcagtcagc	chr2	46235652	46235746	Scrambled p53 Motif	1068.08	1050.01	1059.05	9.03361	909.734	877.935	893.834	15.8995	0.843999	0.00157199	Yes
ctgaccttcaccaagggatagtaggctcttaaaaattctgCCAATTTGCGTATCTCtcatgaaggaattcatggcagctgcagatctccatgcag	chr2	46662329	46662423	Scrambled p53 Motif	1856.56	1803.85	1830.21	26.3534	1779.37	1637.84	1708.6	70.7669	0.933558	0.201494	No
gcctttcacttcaaggcagcagattcctttctggcccaggAAGGTTCCAGTAGCTCcatctgggaagtagggcctggaataggggcctcaggact	chr2	49068432	49068526	Scrambled p53 Motif	461.344	504.655	482.999	21.6557	511.255	447.583	479.419	31.8361	0.992588	0.557611	No
ctcattctttttttgcctgccgccatccacataagatgcgTGGTTGCTAATGCCCCccggacttgccttccggcacgattgtgaggcctccccag	chr2	61505046	61505140	Scrambled p53 Motif	1252.62	1246.25	1249.43	3.18418	977.4	1019.23	998.316	20.9158	0.799015	4.14e-05	Yes
atcttggagggcattcttccagtgcccagctgaggcctggTGGCCGCAACTTCGTCtgttctctaggatagaacagtcagagccaggcctgagtt	chr2	65296025	65296119	Scrambled p53 Motif	1834.19	1805.18	1819.68	14.5075	1706.69	1706.33	1706.51	0.180457	0.937806	0.197051	No
gtgacccctctgctctccagtggccagacagggattcagaAGCTGAGGTTCACACCctgctactgacgtcctcatccatgaaattcccaatatct	chr2	70824184	70824278	Scrambled p53 Motif	2371.03	2253.24	2312.13	58.8919	1736.76	1772.24	1754.5	17.7375	0.758823	5.12e-08	Yes
tagctgaggtccctgtgctaatcttaacccctcagagaggCTTCGAAGTTGGTTCGcaccaaatcttgaccaccaaaatagtcttggagctgacg	chr2	72108154	72108248	Scrambled p53 Motif	1999.16	2036.49	2017.82	18.6669	1578.88	1596.48	1587.68	8.80169	0.786828	1.64e-07	Yes
ttctgtaaccaacccccttgctgtacccatacatatccagACGCGTCGCAGGTCATcttccctcctgcctagttagtaacagacggtctctcctc	chr2	88837963	88838057	Scrambled p53 Motif	1079.26	1016.26	1047.76	31.5026	1032.54	1015.79	1024.16	8.37501	0.977474	0.810759	No
gccttgggctacccagacatttgttcaagcattattctagCTGTTAGTGCCGTGAAttgtgagagtgtctctggaggaaatcaacatttgaacca	chr20	10100124	10100218	Scrambled p53 Motif	785.682	730.012	757.847	27.8349	614.008	588.88	601.444	12.5639	0.793621	0.000389856	Yes
tcactcagctctgctccatgtgtctctcatcctccagcagACTCGGGGATCTGCGCtcatggtggtggtagaagcacaagagaggaagtattcag	chr20	10713986	10714080	Scrambled p53 Motif	1920.87	1859.45	1890.16	30.7103	1899.66	1732.61	1816.14	83.5285	0.960839	0.466179	No
cccatctctttcttcttctttccttctttctgcctttactCCTCAAGAGAGCTCGCcacagcaccagtggcgttatcagcaccagctcatattcc	chr20	15285194	15285288	Scrambled p53 Motif	522.856	564.883	543.869	21.0132	593.958	604.388	599.173	5.21476	1.10169	0.215099	No
ctcctgtggcctcgacctcttcaccccagcaccgcctccaTACAACATATGACCGGcccaagtattttcagccacctttatctgatcagaaatgt	chr20	30266536	30266630	Scrambled p53 Motif	1205.09	1127.45	1166.27	38.8184	779.414	869.75	824.582	45.1681	0.707027	1.2e-06	Yes
ttctattggcagcctcagttgttcacaccttagcatctctTTCGCGGGAAAACCATccggagagcttagcatggttgggattgggactttgaatt	chr20	38440438	38440532	Scrambled p53 Motif	2085.83	2141.06	2113.45	27.6141	1634.01	1658.08	1646.05	12.0349	0.778845	5.15e-08	Yes
cttccacttgctctatgtttctaccgtcattgtgagctaaGTCCCAAACGTGCCATcccatggttacaggagattgaaagacagagcagagatca	chr20	38440976	38441070	Scrambled p53 Motif	2158.53	1987.18	2072.86	85.6734	1556.32	1575.8	1566.06	9.7406	0.75551	9.2e-07	Yes
gtgtggacaacaaacttatcctttgaagatgactcgcaagCCTGTTGAATGTGCGAcagggagacctttggggcttgttgattttggactcctac	chr20	3874209	3874303	Scrambled p53 Motif	1411.99	1328.32	1370.15	41.8366	1045.07	1108.83	1076.95	31.8841	0.786006	0.000102355	Yes
aacagcaaatgcataggtcctgaggcaggcatgcatttgTGATAGGTAGTACCGTAAggcactggccagaccaagcaaggccttggagaacatga	chr20	43306880	43306974	Scrambled p53 Motif	1616.1	1631.77	1623.94	7.83603	1481.14	1547.37	1514.25	33.1171	0.932459	0.20365	No
catgacttgctttgtttaatggaatacagcagaagtgagaGGAACCCTTGTACGAGctactggaagatgaaggaggtgaaggagagccaagaggc	chr20	4432278	4432372	Scrambled p53 Motif	522.856	517.561	520.208	2.64763	441.083	427.767	434.425	6.65798	0.835098	0.005145	Yes
ttactgtttatgtgttagcggatggaattttccattatggCGAGTTGCGAGTACGCcacctgtgtagcctttattacctgtgcagacgtaagcat	chr20	46621928	46622022	Scrambled p53 Motif	2583.52	2551.73	2567.63	15.8952	2205.42	2131.51	2168.46	36.9516	0.844539	0.000135693	Yes
aagtcacctgtgtagcctttattacctgtgcagacgtaaGCTATCGTGAAAGCCCGtcccctgtgcaagttcccttatctgtgcctgtagctcga	chr20	46621980	46622074	Scrambled p53 Motif	1599.32	1536.14	1567.73	31.594	1390.92	1244.1	1317.51	73.4076	0.840392	0.00500995	Yes
catgcccacagctgcacagataaaaaagtctacacaagtgCTGCATATTCGCGACAccacaatgaaaatgccgtcccctgacacatgtgtggtaa	chr20	50594815	50594909	Scrambled p53 Motif	989.792	877.603	933.697	56.0943	614.008	595.342	604.675	9.33307	0.647613	9.29e-10	Yes
agtaaaatcttctatgactttgggactagaaaggcctggAAGCTTCACGTATTAGCccttccagtttggagtatgagtgcattttccttcgccag	chr20	52410456	52410550	Scrambled p53 Motif	2063.46	2080.83	2072.15	8.68435	1914.7	2059.57	1987.14	72.435	0.958974	0.520597	No
caactgaggttcctgagcagtcacataaatactacagtgaCGTGAGCGCACTATGGtttataggagtctgctcttctttactttaagctgtaaat	chr21	18980163	18980257	Scrambled p53 Motif	2642.24	2786.69	2714.46	72.2236	2496.13	2569.62	2532.87	36.7445	0.933103	0.150514	No
acatgtcatcaggatctcctgaggctgtccttaggacggTTCATTACAGGGGGTGCccttaatcttgtcctgaggcatgtcatgggcatgtcctt	chr21	19080917	19081011	Scrambled p53 Motif	9657.46	9911.09	9784.28	126.816	13355.3	13419.3	13387.3	32.0074	1.36825	2.8e-19	Yes
acgggcatgtcatgggcatgtccttaatcttgtcctgagGCGCTGTAAATGTGCGTccttaaccttggcaaaataaacttctaaattgattgaga	chr21	19080952	19081046	Scrambled p53 Motif	6881.01	6669.06	6775.03	105.977	12162.4	12224.7	12193.6	31.1919	1.79978	2.53e-60	Yes
ttactgtgcctgtgttgagggatggaattttccattgtggCCTTACAGAGTGGGTGcacatgtgtagcctttcttatctatgtggctgtgggcat	chr21	21964888	21964982	Scrambled p53 Motif	4605.05	4693.13	4649.09	44.0386	3964.74	4056.25	4010.49	45.7568	0.862641	0.000236514	Yes
aagtcacatgtgtagcctttcttatctatgtggctgtggCGGAGTAGACCCTATTGccctctgtgtaagttcccttatctatgcctgcagcttga	chr21	21964940	21965034	Scrambled p53 Motif	1993.56	2058.66	2026.11	32.5488	1857.06	1985.91	1921.48	64.4239	0.94836	0.365235	No
aaccaataaacctcccagtttttgctgtcaggttctttgtATCTTACGAGACGGGTctcaacactcagtcatgtagtttacatctttgccttttc	chr21	25387197	25387291	Scrambled p53 Motif	794.07	837.893	815.981	21.9112	852.092	851.226	851.659	0.432951	1.04372	0.604008	No
tcacagcacatgtgttaagagacagaattttccattgcagGACGGATTTGCAGCGCcacctgggtagcttttcttatctgtgcagctgtgggcat	chr21	27813563	27813657	Scrambled p53 Motif	2667.4	2573.24	2620.32	47.0806	2230.48	2139.7	2185.09	45.3899	0.833899	0.000151983	Yes
tgtttgcttccccttctgccgtgattgtaagtttcctgagTCAGCGCACGAACTGCtgaactgtgagtcaattaaacctctttcctttataaatt	chr21	30776382	30776476	Scrambled p53 Motif	377.463	431.521	404.492	27.0292	423.54	423.028	423.284	0.255746	1.04646	0.859581	No
tggtcagaaaagatacttggtatgacttcagtcttcttaaTTCGGTTTGATCAGATtcgtgactgttatggtttgaatgtttgtcccctcctaaa	chr21	33007413	33007507	Scrambled p53 Motif	3265.75	3308.55	3287.15	21.3986	2846.99	2796.64	2821.82	25.1751	0.858438	0.000163522	Yes
tctagcctgcaaacaactcttccgctctgattgtgccctgCAATGACTAAGCGTCCtcagacatgccttgtactctaacagacaaactactccta	chr21	34739641	34739735	Scrambled p53 Motif	2547.18	2515.33	2531.25	15.9217	2280.6	2310.72	2295.66	15.0589	0.906925	0.0310866	Yes
ggtaagctgtggctctctgtggacatgtcactgggagagaTGCGCGTTTATGGGTAtctatggggcttggtctccagggagcttgaaagggagat	chr21	36047649	36047743	Scrambled p53 Motif	1179.92	1132.74	1156.33	23.5889	974.894	1009.32	992.109	17.2149	0.857979	0.0107021	Yes
ggatgcatgtgtatggggcatgtgtgcatggcgtgtgtgcAGTCTGGACTCGGCATatgcgtgtgtcatgggcatgcatgtgtgtgtatgcggtg	chr21	45146794	45146888	Scrambled p53 Motif	3875.29	4137.18	4006.23	130.946	2854.51	3216.65	3035.58	181.072	0.757715	4.59e-05	Yes
agaagattcaaggtgcaacaacttgccatttacatagaagAAGGTCTCCCCTTGGAcctgagtcactagatcccccaggtcttcactcctgggta	chr21	47052806	47052900	Scrambled p53 Motif	2320.7	2185.4	2253.05	67.6471	1894.65	1827.38	1861.02	33.6363	0.825998	0.000262129	Yes
ggcatgcactatgggctggggcttgtctagttctgtccagAGCATGCGCCGGATGAtaggacaagtgatttggaacacacacacacacacacaca	chr21	48108670	48108764	Scrambled p53 Motif	1014.96	994.418	1004.69	10.2688	651.6	741.808	696.704	45.1038	0.693453	2.69e-07	Yes
accaggccaacccttccactgaatagctgtgtgttcttgaCGAGACATCGCTTTTActgaggctgcatagggtattaaaaatatgactggcatgg	chr22	31615044	31615138	Scrambled p53 Motif	894.727	883.229	888.978	5.74909	949.832	1045.08	997.455	47.6231	1.12202	0.0384058	Yes
gctgtacagcttcttcgttctccagttggagagcacaaggCGCTGGCCCAGAAATTacacgtgtacgggaacacacacctgcaccctcgcagcac	chr22	48793683	48793777	Scrambled p53 Motif	802.458	725.048	763.753	38.7049	541.329	574.664	557.997	16.6674	0.730598	2.72e-05	Yes
gattctcctgcctcagccaccctaatagctgggattacagCCCCCCAATTCAAGGGctgactaagttttctatttttggtagagatggggttttg	chr3	100183094	100183188	Scrambled p53 Motif	791.274	728.027	759.65	31.6237	771.895	696.575	734.235	37.66	0.966544	0.633893	No
gctaaggcagtgttgcagactgcctgcctgagggtagaagTCTCGGAAACCAACCCacacacagcccgtaggcaaacacttaataaacttaaagg	chr3	122113167	122113261	Scrambled p53 Motif	827.622	821.677	824.65	2.9725	706.735	658.667	682.701	24.0344	0.827868	0.00086452	Yes
tgaagaggtcaagtctctttccctaccccttgaatttggTTGGTTCTAGCGGCTCCtttgaccaccagaatgcagcagcctagtcctcaagaggc	chr3	134060269	134060363	Scrambled p53 Motif	2136.16	2044.1	2090.13	46.0301	1578.88	1473.28	1526.08	52.8002	0.730135	3.16e-09	Yes
tttgctcttgtcctcttagcatctgccaatctacatgtgaTGGCTGGTCACCAAGCctgatggagcatgacaagccacgtggagtagacaaatac	chr3	134060373	134060467	Scrambled p53 Motif	3086.81	3071.61	3079.21	7.59854	1999.91	2010.03	2004.97	5.06041	0.651132	5.6e-25	Yes
gccagtaggacccactcagtggtgacagtcaagacacagCCTATCGTTGACACCAGAccaaatgtcccctggcggcgggggacaaaatcacccta	chr3	135861139	135861233	Scrambled p53 Motif	55.9204	42.3579	49.1392	6.78126	40.0985	57.2941	48.6963	8.59781	0.990987	0.18049	No
ccattttttctttttctcttttttccttcctgcctttgctACGACCGGTCATATCAcacagtaccaggcttatcagtaccagctcacattccttt	chr3	140142500	140142594	Scrambled p53 Motif	81.0846	104.571	92.8279	11.7432	70.1723	93.9106	82.0415	11.8691	0.883802	0.354652	No
acatggcctcactgcatagataagacaggccacacagctgGCTCGACATCAGTATCctgcaatggaaaattccatcccctgacacatgtgcagta	chr3	146300048	146300142	Scrambled p53 Motif	1300.15	1337.91	1319.03	18.8822	1200.45	1150.62	1175.53	24.9137	0.891209	0.0172807	Yes
agaataaaaagggaaaataattcttttcagtaatggatgaCCTGGTATATAGATTCatttaaaactttacaagctgcaataataaaaacaatgtg	chr3	148909875	148909969	Scrambled p53 Motif	145.393	146.598	145.996	0.602489	130.32	133.112	131.716	1.39591	0.902191	0.321529	No
ccaaactacacatatattggagggaattcactctcattctTTATATTAGTCGATCCactgtcgtcatatggattctttctgtgctttgcaatctt	chr3	151867769	151867863	Scrambled p53 Motif	721.374	683.021	702.198	19.1761	664.131	658.667	661.399	2.73209	0.941898	0.437988	No
ggggcaagggacatctacattgtctgtcactagggtgcagGGTCTATAGCTATGCActactggatgttggatcaatcctctcaggagtctatttg	chr3	152966	153060	Scrambled p53 Motif	1993.56	1977.92	1985.74	7.82363	1395.93	1465.95	1430.94	35.0127	0.720608	4.76e-11	Yes
tcaagaaaagtgagcataggaggtacattttttgagatgtAGAGTCGGTCTAGCTTtttcctactggctgggatggtttggttgtgtagaagtct	chr3	153031708	153031802	Scrambled p53 Motif	1409.2	1326.33	1367.76	41.4313	1315.73	1327.24	1321.49	5.7552	0.966165	0.677555	No
gcttcttattaggacacaatggagaaatagatctgggaagAGCGGAGTGTAGTTCCcagacctaaatataaggatggtgaatcacagtttttctc	chr3	153332548	153332642	Scrambled p53 Motif	589.961	650.922	620.441	30.4807	691.698	661.251	676.475	15.2236	1.09031	0.394691	No
tgttcaaaggagaaaaaaggggagagagaaattgtagacaACTCGGCAAGGGTAATctttcaaggagttttgtggttgtctaggagagtgtggga	chr3	159539020	159539114	Scrambled p53 Motif	201.314	199.876	200.595	0.718569	125.308	160.682	142.995	17.6871	0.712853	0.00486882	Yes
gccatcatgatgtagttgttgttgcctgtacatgtgtgaAATCAAGGAAGCTCTCCCaaaaggggtaggcatcagaagcttggaagaaaatttca	chr3	16075564	16075658	Scrambled p53 Motif	137.005	131.045	134.025	2.98013	125.308	115.019	120.163	5.14437	0.896574	0.247292	No
ttgataatggctttaatatttaaaatcatgcaagcatctaATGAATACGCAGATTTacggaattctgagtagcttgtcctagagtgtagtctaaa	chr3	173461027	173461121	Scrambled p53 Motif	875.155	839.547	857.351	17.8038	744.328	702.606	723.467	20.8606	0.84384	0.00411966	Yes
agcaatataaacagaaaatcaaatgctaccaattgcctagTGCGGTATTTGAGCTCtttatgaaagctcactttcacttgaggaaattctagcat	chr3	178787938	178788032	Scrambled p53 Motif	1098.84	1114.54	1106.69	7.85309	867.129	936.521	901.825	34.6961	0.814885	0.000769528	Yes
gactaggtcaggcatgtgatggggccccatgctggacttaGTAGGGACTTGTACCCataactgagtaatagggtaaatcccctacatcaattttc	chr3	186194169	186194263	Scrambled p53 Motif	1523.83	1536.14	1529.98	6.15227	1288.16	1264.35	1276.25	11.9081	0.834162	0.000149415	Yes
ttttgaatggctcaaaccctagtgctgttatgaacattaaCATAAGCCGAGAATTCacattatttaaaatagtagctggtatagagcaagcatac	chr3	190043915	190044009	Scrambled p53 Motif	315.95	244.882	280.416	35.5344	172.925	206.776	189.85	16.9255	0.67703	0.00822892	Yes
ggtgtcttatccttagtgccacaaatgagatcctgttcagAGACAATAGAGTCATTtagtacaagtttattttgttgccaaaaaaaaaaatgaaa	chr3	190875550	190875644	Scrambled p53 Motif	240.458	244.22	242.339	1.881	218.035	202.037	210.036	7.99917	0.866704	0.0461401	Yes
gatttcaaaatatttctggcaccaaaataagcttacactaTAACTCTAGGTTTAATctgaacaggatctagtttgaagcattaagaaagataaga	chr3	20996976	20997070	Scrambled p53 Motif	603.941	588.709	596.325	7.61591	561.378	532.878	547.128	14.2502	0.9175	0.164037	No
atatttaagaaccctgcagagcttgagaattctactgtagGATCTACGGATTGCTAtctatgtggccatagactgcagaaccaccagggaaaaga	chr3	3601616	3601710	Scrambled p53 Motif	598.349	530.136	564.242	34.1064	418.528	466.538	442.533	24.0049	0.784295	0.0103477	Yes
aacccctttttctctttttttcttcctttctgtctttgttATGCAATCCTGGAACCcacagtaccaggcgttatcagtactagctcacattcctt	chr3	36974503	36974597	Scrambled p53 Motif	304.766	292.534	298.65	6.116	496.218	413.12	454.669	41.549	1.52241	6.08e-06	Yes
tggtgtgatacgtaagtgctgggccttcatatgtggagatAGTCACTCTGGATACCttgtctattggctatgagggcactgagcaaggagagact	chr3	40086171	40086265	Scrambled p53 Motif	2505.24	2430.95	2468.09	37.144	1661.58	1692.54	1677.06	15.4824	0.679498	6.96e-17	Yes
gcacacatggaacattcttcaggatagattatacgtgaggAGACTCTCTTTAAGGActtcacaagtattcacaaatttaagaagactgaaataat	chr3	41513045	41513139	Scrambled p53 Motif	939.463	914.666	927.065	12.3985	699.217	737.5	718.358	19.1414	0.774874	3.52e-05	Yes
gacagacttgtctgggatgttcagaactggaagtttggtgGCGAAGTCCCTTTCTGccaatactcagtaagcaagcagaacttaccctctttggg	chr3	42864996	42865090	Scrambled p53 Motif	1073.67	1162.2	1117.93	44.2615	1195.44	1136.4	1165.92	29.5154	1.04292	0.711581	No
gtaacttcaaaccagtagaggcagtgaggaagcagcaagaGACTTACGTTAGTCGCgcggttccttccctggaagggttcagagcgggctggaaa	chr3	52141112	52141206	Scrambled p53 Motif	1465.12	1395.49	1430.31	34.8103	1142.81	1154.07	1148.44	5.63021	0.802931	5.83e-05	Yes
ggagtaagatgaaggctcttaacattgcccgcaaaaccctGTGTCATGATTCTCGActgagtatcttacacctctcgttttctgccctctcggta	chr3	58860193	58860287	Scrambled p53 Motif	1462.32	1485.84	1474.08	11.7585	1418.48	1379.8	1399.14	19.3432	0.949163	0.249205	No
taacctccagccacgttggtgaactctcagaaagccttgtGGCTCCATAACGGCCAtgaatctaaacaaaccaaagggaagctgcacttctccac	chr3	59784679	59784773	Scrambled p53 Motif	486.508	490.756	488.632	2.12421	451.108	409.243	430.176	20.9321	0.880367	0.0323773	Yes
gcaaatgagccttggcctttctaggcctcataatctgcacATCAACTGAGCCGTAGccctgctggtggaatctggccgtgttgctgctgacttca	chr3	64172736	64172830	Scrambled p53 Motif	2468.89	2290.64	2379.76	89.1252	1947.28	2072.06	2009.67	62.3914	0.844485	0.00654448	Yes
ttactgcacatgtgtcaggggatggaattttctattgcagTAAGTCGCTGACGGGTtacttgggtaggcctttcttatttgtgtggctgtgggca	chr3	75097952	75098046	Scrambled p53 Motif	1104.43	1015.27	1059.85	44.5811	899.709	880.95	890.33	9.37941	0.840055	0.00683047	Yes
actggaattcctctggacagggtttttcatgctccagcagTCAACAGCCTGTTGTGtcctaaattgatggctttatttcctcgatgtatactaac	chr3	82149731	82149825	Scrambled p53 Motif	2790.43	2801.58	2796	5.57475	2345.76	2324.5	2335.13	10.6286	0.835167	1.48e-05	Yes
tgtgcccacagatacacagataaaaaaggcaactcagatgCCCCCATGATAGCGATccacaataacaaattccttcctctgacacatgcacagta	chr3	83983767	83983861	Scrambled p53 Motif	335.523	341.18	338.351	2.82859	318.282	317.918	318.1	0.181992	0.940146	0.385245	No
accccacctcatttttctttttctcctttctgcctttgttTACCGACAGCGGTTCAcacagtaccaggcttatccatactgctcacattcctttc	chr4	108300762	108300856	Scrambled p53 Motif	366.279	326.288	346.284	19.9953	651.6	624.635	638.117	13.4826	1.84276	1.43e-20	Yes
tgaagggtttggttccatatgtgcttttagcctccaggaaGATATCATTCTGCAGCttttatgcaggtggaagacctctgagagagtgaaagcaa	chr4	109388476	109388570	Scrambled p53 Motif	1017.75	1067.88	1042.82	25.0655	867.129	877.935	872.532	5.40285	0.836706	0.000913979	Yes
gtgagaccccgtatctataaaaaatttaaaaattagctggCCGATCCATGGTGGCActgtaatctcagctactcaagaggcttagggagaaggat	chr4	114482449	114482543	Scrambled p53 Motif	383.055	386.516	384.786	1.73051	270.665	296.809	283.737	13.0723	0.73739	0.00012852	Yes
tgcagtgcagttgttgatctcagctgttttaatgcatgaaTATAACGGAACTATTAcagtattaactgtgaactttttttgcaagggaggaaaac	chr4	119407095	119407189	Scrambled p53 Motif	1233.05	1273.05	1253.05	20.0042	967.375	990.369	978.872	11.4969	0.781192	2.44e-06	Yes
ccctagatcacttcccccatccagggcctccctgcagaggTTCAGAGTCACTGGGCaggatctggctccggagaagagaataggatggaaagaaa	chr4	123719510	123719604	Scrambled p53 Motif	335.523	275.657	305.59	29.9326	303.245	258.9	281.072	22.1721	0.91977	0.500328	No
atcagcactgggtttgaagtcagtgaatttgcctttggggAGCGTGTTGATTGGTCctccttcttggtccctgcgcaggcaacacttctctcaga	chr4	125834802	125834896	Scrambled p53 Motif	2147.34	2077.19	2112.27	35.076	1576.37	1569.34	1572.86	3.51489	0.744629	4.42e-10	Yes
ttactgtgcatgtgtcaggggatggaattttccattgaaaGACTGAGGTGTGCACTctcctgtgtagcctttcttatctacgtggctgtggacat	chr4	129607351	129607445	Scrambled p53 Motif	2843.55	2740.03	2791.79	51.7631	2230.48	2318.47	2274.47	43.9975	0.814701	3.34e-05	Yes
aagtctcctgtgtagcctttcttatctacgtggctgtggTATGATGTAGCAACCGCtcccctgtgcaagttcccttatctgtgcccacagcttga	chr4	129607403	129607497	Scrambled p53 Motif	2583.52	2495.81	2539.67	43.8581	1954.8	1871.32	1913.06	41.7402	0.753272	3.29e-09	Yes
ttactgcccatgtgttaagaaacaaaattttccactgcggCAATGGGCATGTGACTccccggagcaagcacccttatctgcacaaaacatctggt	chr4	132731837	132731931	Scrambled p53 Motif	813.642	809.102	811.372	2.26995	611.502	631.958	621.73	10.2283	0.766269	9.9e-06	Yes
tcatatctctcacagcaagaaatgtgctaccctgctcaggGCTCGATCGGGTTATAttccagtttttggaatagaggcaatgagggcaggaagta	chr4	146975956	146976050	Scrambled p53 Motif	1543.4	1461.35	1502.38	41.0279	999.955	1143.73	1071.84	71.8862	0.713431	5.33e-06	Yes
taaagagctctaccatggaaagctctctcccttccattttCACAATAGGCGATACTctgctgctgagtcagaacctccttttttccctgatgtaa	chr4	15002898	15002992	Scrambled p53 Motif	1672.02	1578.83	1625.42	46.5979	1258.09	1356.97	1307.53	49.438	0.804423	0.000520649	Yes
attctcctctctcagcttcctgagtagcctgggattacagAAGACCCGTTCCCACGccggctaattttgtattcttggtagagacggggtttcac	chr4	176936534	176936628	Scrambled p53 Motif	1182.72	1164.18	1173.45	9.26814	1122.76	1020.95	1071.86	50.9011	0.913423	0.100831	No
catgcctactgtcgcacagatgagaaaagctacacaagagCCAGTGAGACCCTTCActgcaatggaaaattccatcctctgacacatgcacagta	chr4	28353580	28353674	Scrambled p53 Motif	1439.95	1335.27	1387.61	52.342	974.894	973.569	974.231	0.662592	0.702093	1.63e-09	Yes
tcccatactagtgaagtgtttaggggttcaatggtctaagGGTTGTGACATCGGCAcctgtaagataaagaacaagttattagccaggtgcagtg	chr4	38604886	38604980	Scrambled p53 Motif	1607.71	1508.67	1558.19	49.5213	1318.24	1366.87	1342.56	24.3181	0.861611	0.0142266	Yes
gagaggccttgtctctacaaaaatttaaaaaattagccggGATGCTATACGCGGTGctgtgggcccagctatttaggaggctgaggtgggaaggt	chr4	41146956	41147050	Scrambled p53 Motif	145.393	189.618	167.506	22.1124	213.023	200.314	206.668	6.35459	1.2338	0.21597	No
ttgctccatgtccctcccatcttccccctaagacctgtggCGAAGCTGTATGCCGTtcttctcatagcaatagctgaggtctagcctccaaagca	chr4	5775088	5775182	Scrambled p53 Motif	3788.61	3491.88	3640.25	148.364	2483.6	2395.58	2439.59	44.0082	0.670172	1.99e-13	Yes
attgtgagttctgcaggaagaaatgggtgaggcaggggagGTGAGCAATAGGCCCCccagtactggagagttttaaaattgttgcatgctctggg	chr4	5914467	5914561	Scrambled p53 Motif	788.478	796.527	792.503	4.02464	764.377	799.102	781.739	17.3624	0.986418	0.90552	No
tcctagggtttcgctgtgctagaagtccaatgtgtggccgATAACCGTTCAGACACtctgttcttttctattcttatctcttttactttttcttt	chr4	6266565	6266659	Scrambled p53 Motif	1993.56	1942.51	1968.04	25.5279	2182.86	2013.05	2097.95	84.9065	1.06601	0.299319	No
gccttatcatactcagtgacttcaccatttctctaagagaCGGTTGACTTCGACAAatcctgcttcttttgtgggggagggtggtaatgggaaat	chr4	69932728	69932822	Scrambled p53 Motif	796.866	746.227	771.547	25.3194	639.069	655.22	647.145	8.07555	0.838763	0.010622	Yes
cagtatagggagatgctctgtgcattctcaagaaggagcaCGTGAGTGTAACTTTTttttataatcttggcttccttaaatgtgtatagcagctg	chr4	71567134	71567228	Scrambled p53 Motif	1439.95	1509.66	1474.81	34.8557	1283.15	1161.39	1222.27	60.8804	0.828766	0.00103044	Yes
acttcatcaccagaagctgagctcccagcttgagtatgcaATTACTTCGAGCGAGTttggctaattactgtggcagccagcctgctggccattgc	chr4	75811855	75811949	Scrambled p53 Motif	3047.66	3007.08	3027.37	20.2912	2483.6	2519.65	2501.62	18.0245	0.826335	7.48e-06	Yes
ggcgagggcgatgtgttggagatggctgtgcccttactggAACGTTGAGGGTCATCgctggccgcccacacatgcatgttcactggagatttggg	chr4	7704012	7704106	Scrambled p53 Motif	1098.84	1094.36	1096.6	2.24001	1057.6	1044.65	1051.12	6.47457	0.958531	0.426769	No
actcctaaggtatttgactccaatccctggctcctggacaATTGTCAACGCCCAGGacagggcctaggggatcttatcaccctgaagggaaggac	chr4	77309741	77309835	Scrambled p53 Motif	2348.66	2241.99	2295.32	53.3334	2155.29	2249.12	2202.2	46.9118	0.95943	0.54817	No
gagggaaggtgtgggagtcgtccctttgctgcagtgcaagTTTATCGGAACGAGTCctaggcaagtcaggacacaagagtgggagggctgctcac	chr4	78254219	78254313	Scrambled p53 Motif	889.135	918.637	903.886	14.7512	927.277	847.349	887.313	39.9638	0.981665	0.567544	No
gagggagggggtgggagtggtccctctgctacagcacaagAGTAGTTTACTGGTGCctgggcaagttcagagcataacaagagtgggagggctgc	chr4	78263722	78263816	Scrambled p53 Motif	1017.75	1010.63	1014.19	3.55923	984.918	1027.85	1006.38	21.4644	0.992299	0.99186	No
gtcttattcttcttagtgcttcaaactagatcctgttcagATTATGAACTAGCATAtagtaggagtttattttggtccaaaaattttgaaatcca	chr4	83815969	83816063	Scrambled p53 Motif	849.991	831.605	840.798	9.19277	982.412	1031.29	1006.85	24.4406	1.1975	0.000657072	Yes
tcatatatgtgtcaaactctgtcattttgccccttactacCAGCTCACACTTGAGGccccagagaaagggcaaactccaccattttgccccttac	chr4	84092244	84092338	Scrambled p53 Motif	573.184	598.637	585.911	12.726	405.997	460.937	433.467	27.4702	0.739818	5.92e-05	Yes
ccagagaaagggcaaactccaccattttgccccttactggCAGGGACTTATGTCGCctccagagaaaggtgctccaccattttgagttcttatca	chr4	84092302	84092396	Scrambled p53 Motif	1006.57	1086.08	1046.33	39.7578	997.449	953.322	975.386	22.0637	0.932201	0.148829	No
gtcttagcctttttagtgtctcagactagatcctgtttggATAGTTAATACCATGGtagtacaagtttattttggtacaaaaaattgtgaaattc	chr5	110807291	110807385	Scrambled p53 Motif	1118.41	1031.15	1074.78	43.6291	862.117	939.537	900.827	38.71	0.83815	0.0197779	Yes
ctgagggccaatgttacttggtgtaagttcactcagacagGTACACAATCGAAGTCccaaagaagcctatatcttgctgctgggaaatgtaaagc	chr5	110830442	110830536	Scrambled p53 Motif	1098.84	1212.83	1155.83	56.9949	1107.72	1018.8	1063.26	44.4596	0.919909	0.13591	No
ttactgcacatgtgtcaggggacagaatttttcattgtggTGCACTGCAGACGTGGcacctgtgtagcctttcttatttgtatgcctatgggcat	chr5	113010966	113011060	Scrambled p53 Motif	2966.58	3055.4	3010.99	44.4084	2716.67	2696.7	2706.68	9.98586	0.898936	0.0105734	Yes
aggggggcttgatgtacagataagaaaggctacacaggtgACAGCCGTAGCTCACTccacaatggaaaattccatcctcacacatgcacaataag	chr5	114368587	114368681	Scrambled p53 Motif	1090.45	1091.71	1091.08	0.630342	801.969	833.134	817.551	15.5822	0.749305	2.19e-07	Yes
ataggcatctgtcttgggtgagtaggaatttccatgtgtaTCCCACTGATGTATCGtgagaatctttgtgccttgtgggaggctcatttgattct	chr5	123468615	123468709	Scrambled p53 Motif	3534.17	3449.52	3491.85	42.3243	2857.02	2803.96	2830.49	26.5257	0.810599	5.93e-07	Yes
tacttgagattccttttccattggatgtctcagacctaagGACATGTCTCATTTGGtaactcattcagcagctgttatatcacatgcctacagca	chr5	142454304	142454398	Scrambled p53 Motif	1579.75	1637.73	1608.74	28.9885	1423.5	1347.92	1385.71	37.7883	0.861361	0.00235673	Yes
atgtttggacttgctaactcattcagcagctgttatatcCCTAAGCAGTCAACTGCcagacacactgctagacacaggtatccaaagatggacat	chr5	142454346	142454440	Scrambled p53 Motif	2063.46	1998.1	2030.78	32.6808	1561.33	1587.86	1574.6	13.2654	0.775365	1.6e-07	Yes
tgatttatttctgaagcttgttctaccctcttctatccaaAATAGAATCCAACGGTctgaattctagcaatctgtatatacactgctctgaattt	chr5	151276002	151276096	Scrambled p53 Motif	718.578	831.936	775.257	56.6792	844.574	805.133	824.853	19.7206	1.06397	0.649639	No
tagcctgctagcagccctcccactctcgttgtgcaccctgACCCCTTGTAGATCGAccgaacatgccttgtgctgtagcagagggaccactcctt	chr5	152191676	152191770	Scrambled p53 Motif	1909.68	1641.04	1775.36	134.322	1689.15	1539.19	1614.17	74.9807	0.909205	0.279738	No
ttgtttacaaaaatggactcatgggctcattctacgtctaACTAAAGTTGAGCTTTcttttccatttgataatgtattattgtaagcattcttca	chr5	154189135	154189229	Scrambled p53 Motif	1610.51	1535.81	1573.16	37.3515	1523.74	1515.06	1519.4	4.33958	0.96583	0.597354	No
ttgttctctaaacaagcctttccatctttgccatgcctaaCCACAATACAGGACTCcttaacggacaatccctccctcccctcctttcttttctt	chr5	154257693	154257787	Scrambled p53 Motif	352.299	335.223	343.761	8.53776	393.466	373.488	383.477	9.98882	1.11553	0.13584	No
cgcgcccttttccacactaaactctaccgctgttgtgagcGACAGAGCGCTCATACccgaggctggaggggcggagccggatccggcctcctgag	chr5	162864894	162864988	Scrambled p53 Motif	237.662	250.507	244.085	6.42276	278.183	262.347	270.265	7.91824	1.10726	0.388329	No
acttcccccagcccacaagtctggctccagtttgctgtggCACGAAGATGCGCTACcctgggcaggttccctcgtttgcacaaaagcctctgatg	chr5	163546995	163547089	Scrambled p53 Motif	964.628	946.104	955.366	9.26184	929.783	926.613	928.198	1.58486	0.971563	0.65867	No
gcactggcaaaattagtcactggattccaacattctcaaaTGATTCATAGAGATGCtgtacagacagctcaattgtggtttttagagcattttct	chr5	1808764	1808858	Scrambled p53 Motif	1255.41	1337.91	1296.66	41.2504	1340.79	1359.55	1350.17	9.37878	1.04126	0.57219	No
acattagatgcttttgtgcagatgagggaacctgcccaggTCCGGTTGCGCTTGGAccacagtggactggagcctgacatgctcactggggcaag	chr5	27472234	27472328	Scrambled p53 Motif	1971.2	1882.28	1926.74	44.4577	1626.49	1725.72	1676.1	49.6106	0.869918	0.017686	Yes
ttactgtgcatgtgtcaggagatggaattttccattgcggTGTTGGCCGTACGAGAcacctgtgtagcctttcttatctgtatgtctgtgggcat	chr5	36442571	36442665	Scrambled p53 Motif	4015.09	3918.77	3966.93	48.159	3318.15	3276.53	3297.34	20.8076	0.831207	6.17e-06	Yes
tgtctgcttcctctttcaaagctatgccattgccaggagaCAAGCGGAGTTCGTCCctgctggaggatgagaggcgtgtggaacagagcagtatt	chr5	37848129	37848223	Scrambled p53 Motif	1713.96	1680.09	1697.02	16.9371	1656.57	1565.89	1611.23	45.3365	0.949445	0.294837	No
tcacactcatcctgtcttctctacatgcttatcttctgaaACGTGTTGCCTATCTTcctgcttcaggcagatgacaggcttcctatagagagtgc	chr5	38427442	38427536	Scrambled p53 Motif	6523.12	6303.39	6413.25	109.866	4553.68	4909.2	4731.44	177.758	0.73776	3.05e-09	Yes
tggagtttgtgtgatttgctcttgaggcgtaaggagaaggCTGTCAAACCAAGCCCcccgatgcttccaaacaaggaatgttatgaatcggtacg	chr5	4019672	4019766	Scrambled p53 Motif	575.981	586.062	581.021	5.04052	606.489	522.108	564.299	42.1904	0.971219	0.474517	No
tctgcacacttgactcagataaatacatctattcacctagAACGCTTAGCTACTGCtcatagaagcaccatttctaatagccagaaatacccaaa	chr5	40568850	40568944	Scrambled p53 Motif	444.567	473.879	459.223	14.6559	323.294	312.748	318.021	5.27284	0.692519	3.36e-08	Yes
ttattggcttcacaatgacctcagctcctcttccattaaaGGGCATTTTTAGCAAAtggcacctcaaagcattcccataattttcagaaaatgaa	chr5	40601464	40601558	Scrambled p53 Motif	928.279	906.393	917.336	10.943	781.92	801.686	791.803	9.8832	0.863155	0.0150469	Yes
tatgagtcaaactccgccagtttgctccttacagacatgtCGGCAGTACTTCTAGGcccagaggaaggtcaacgtctgccattttaagttcatat	chr5	41122733	41122827	Scrambled p53 Motif	5368.36	5258.34	5313.35	55.0116	4303.07	4256.56	4279.81	23.2517	0.805483	1.72e-08	Yes
cgactggtgttttgtgcagataagggaacttgcacaagggCTTCGATACGACGACTctgctgcggattaagagcgcgcatgcgcactgggggaat	chr5	43007772	43007866	Scrambled p53 Motif	1193.9	1074.83	1134.37	59.5346	739.315	714.238	726.776	12.5389	0.640689	1.56e-11	Yes
ttagggactgtgtgcttgttttttatatttttgttttgtgGGGTAGTTATAACATCaacagcagggattatgtcaccaggatggacaatgcattc	chr5	49719382	49719476	Scrambled p53 Motif	908.707	954.046	931.377	22.6694	739.315	708.207	723.761	15.5544	0.777087	4.12e-06	Yes
gatactctaaacaattgaattcaaagaaaggttcaggatcCAGTTGAGTGGAGCCTctgtctatttgatgaggaaacaaaatgaaatcatcccct	chr5	52323978	52324072	Scrambled p53 Motif	405.423	427.219	416.321	10.8981	390.96	391.581	391.271	0.310689	0.939829	0.299129	No
aacataatgaaatcctcatctctacaaaaaaaaagcatggGCTAGCTGGAGAGTCTctgtagtcctagctgcttgggaggctgaggcaggaggat	chr5	52419037	52419131	Scrambled p53 Motif	522.856	476.527	499.691	23.1647	348.355	370.904	359.63	11.2742	0.719703	4.44e-05	Yes
ttggtctggcctgaaaacaacatagtcactattggccaggGAATTTGCCTCTGCTGaatgactcaaatacatggctcattttatgtattgtattt	chr5	54121029	54121123	Scrambled p53 Motif	2941.42	2819.78	2880.6	60.8175	2496.13	2424.88	2460.5	35.627	0.854164	0.000904196	Yes
taccagatgttttatgcagataagggaagctgcacaagggGTTGATCAACACCTGTccacagtggaaaattccattccttaacaaacatacagta	chr5	56363512	56363606	Scrambled p53 Motif	1140.78	1188.01	1164.39	23.6152	1040.05	1036.03	1038.04	2.01085	0.891489	0.0223757	Yes
cccaggctcttacattgtggctgggcagggttccaagaggTGACGGAAGCCCGTTGaaagacttttgaggcctaggcttggaactgacacagtgt	chr5	56790661	56790755	Scrambled p53 Motif	768.906	801.491	785.199	16.2926	586.44	644.02	615.23	28.79	0.783534	0.0002644	Yes
ttgctgtcacttccgtttttgattctttaaagagtgcaggTACACAGCTGGGTCAGttctcataagtgacaatagactttaaccccaagattgtc	chr5	57758063	57758157	Scrambled p53 Motif	1848.17	1788.63	1818.4	29.7705	1453.57	1468.11	1460.84	7.26893	0.803365	9.73e-06	Yes
aagaaaaacttaaaatggtgaagtttgatcttcctctgggGACATACACATTCTGGacagtaaggggcaaaatggcagcatttgacccgtatatg	chr5	6676253	6676347	Scrambled p53 Motif	413.811	473.879	443.845	30.034	403.491	441.983	422.737	19.2461	0.952442	0.471248	No
aaggtgtaggaaggggatttagtttttccattaggtcgtgTCCGTAAGTGATAGTTttctttttccaaaatgttcaagttgctgaagagaactat	chr5	72251068	72251162	Scrambled p53 Motif	559.204	491.749	525.477	33.7277	644.082	586.295	615.188	28.8932	1.17072	0.0311747	Yes
aaaagttgcactctggtgaggctgtctacaggctaccttgTTTTGTAACACGTATGctcagttctcaacttctcagcttgagctaatgttctggg	chr5	77641733	77641827	Scrambled p53 Motif	2477.28	2342.92	2410.1	67.1765	2626.45	2420.57	2523.51	102.941	1.04706	0.460938	No
cactctaaacaaaaacattcagccaatgaaaaggagaagaGCAGTGCTTTATGAACtgtgccttttctcagtgaataatgtcaaggggcacatga	chr5	86538146	86538240	Scrambled p53 Motif	1112.82	1121.49	1117.15	4.33771	1014.99	929.198	972.095	42.8971	0.870153	0.010118	Yes
cggcctgccttggccttccaaagtgctgaggcgtaagccaTCAGCCACCGGGTTTAagtacatttatttgacttgcatgaatcacattaccaaac	chr6	100284496	100284590	Scrambled p53 Motif	159.373	188.956	174.165	14.7914	140.345	128.373	134.359	5.9857	0.771448	0.000569213	Yes
ataaggggttcccttccctcctttgcattgaaaggaaagtTTCGTTCGGAAGCAGAttatcaagaggaaaagtgacttctcagtaatagactgtc	chr6	106546420	106546514	Scrambled p53 Motif	567.592	568.854	568.223	0.630597	538.823	518.231	528.527	10.2958	0.93014	0.215099	No
tggctcagctgctcttggcagtgggaagggttgataaaagCGTGAGCACGTGTACCtgcaactgggagtggccatttctagcatgtagtataatg	chr6	109218750	109218844	Scrambled p53 Motif	1669.23	1673.8	1671.51	2.28732	1350.82	1269.09	1309.95	40.8657	0.783692	1.04e-06	Yes
ggatttcaaaatatttttgaaccaaaatcaacttgtactaCCGTATAATTTCATGActgaacttgttacaacatgtctgaacagttcgagacatt	chr6	111428391	111428485	Scrambled p53 Motif	592.757	649.929	621.343	28.5864	694.205	702.606	698.405	4.2009	1.12403	0.12759	No
accaaaatcaacttgtactaacttgttacaacatgtctgaTTCATTCTATACAAGGctgaacagttcgagacattaagaaatgatatcgcaccag	chr6	111428411	111428505	Scrambled p53 Motif	1954.42	2024.91	1989.66	35.2439	1879.62	1941.54	1910.58	30.9609	0.960251	0.415021	No
ttcctgccagaaccacccttcccacttttgctgtgccctaCCGCGCGTAGACCTAActtcaactgtaatggacagcctctcccttcccgcctagt	chr6	115392190	115392284	Scrambled p53 Motif	2113.79	2004.39	2059.09	54.7013	1972.34	1875.2	1923.77	48.5732	0.934281	0.215223	No
ggcagagaaatcattacccattttgcaacacagccttaggGGCAGGCGAAGCACTTtctgggtgggcaaaaaataggctttccaaaactcaccta	chr6	116673906	116674000	Scrambled p53 Motif	466.936	458.326	462.631	4.30486	448.602	449.306	448.954	0.352354	0.970437	0.724368	No
gcaaacctcttactctgtaaacaactctttgtcagcccagCGTTAAGACTACCCGActtgaacttgttctgtaggcaactcttcccaccttagca	chr6	118895287	118895381	Scrambled p53 Motif	796.866	807.117	801.992	5.12535	819.512	863.288	841.4	21.888	1.04914	0.370253	No
ttactatttcagcatgtaactgaaaaaaaactttacaaagCTTCTGGCTATTGGACcaatagtttattactgacaaattgagataaaatacatac	chr6	118970370	118970464	Scrambled p53 Motif	587.165	520.208	553.686	33.4782	621.526	518.662	570.094	51.432	1.02963	0.804353	No
gcaacatcaaagagggaacggaggatgtagggctgaacttAGAACCATAACTAGCTttcctggggcatgaacattcctctttctactctggcccc	chr6	139773812	139773906	Scrambled p53 Motif	1294.56	1254.19	1274.37	20.1833	1097.7	1125.63	1111.67	13.9698	0.872322	0.0158678	Yes
ttgcaccatatgtttctcatattcttcctggcacaaatggTTATCAGGGGCTACCGtcttctcatgatgatggtagagatgaaggagagaaagtg	chr6	14105857	14105951	Scrambled p53 Motif	1624.49	1670.82	1647.66	23.1663	1573.86	1521.95	1547.91	25.9549	0.939462	0.161896	No
atgactaagattgttagatatggtctgaaaagcacagaaaTGTGACTCGCGAACAGtaatagttatcaagaagttccaaaaattgtgaactgaca	chr6	143379335	143379429	Scrambled p53 Motif	1207.88	1205.88	1206.88	1.0022	1077.65	1056.71	1067.18	10.4682	0.884246	0.0154268	Yes
tgaggcttgccagctctgcgtactccctaagcaaaccagtGCGTTTTATCATGGATatttacattaaccagtgaattctctcagatttgttctga	chr6	143607463	143607557	Scrambled p53 Motif	3819.37	3512.07	3665.72	153.649	3102.62	3015.91	3059.26	43.3548	0.834561	0.00109308	Yes
cacttccaaataaggaaagaggaataagctatgacctaatTGGTCTGGATTGCCTAtcaggcatgctgggacaaatatctaggctaaaatgtggg	chr6	147365503	147365597	Scrambled p53 Motif	1543.4	1467.3	1505.35	38.0496	1488.66	1506.45	1497.55	8.89567	0.994816	0.938226	No
aaaagtaataatattcccaaataagggaggagggtaggctACACCTGAGGTCGAGGctgggcatgtccagcacgaatattctgactaaggtacaa	chr6	151178435	151178529	Scrambled p53 Motif	984.2	971.916	978.058	6.14199	964.869	939.537	952.203	12.6662	0.973565	0.615322	No
cgaatattctgactaaggtacaaggacatagaatgtactTCTGAGCCTTCTAAGGGAttaacagatactgaagtcagagtatgcttattctgtta	chr6	151178507	151178601	Scrambled p53 Motif	1104.43	1077.48	1090.95	13.4745	1007.47	992.523	999.998	7.47537	0.916627	0.119825	No
ttactatgcatgtgttaggggatggaattttccattgcagCAACGGCTAGCGTTGGccccctgtgcaagttcccttatctgtgcctgcaggctgt	chr6	151845309	151845403	Scrambled p53 Motif	5734.64	5555.51	5645.07	89.5674	4643.9	4581.37	4612.64	31.2651	0.817109	5.62e-07	Yes
tctggcctgtgagcagccctcctgctcttgttgtgtcctgCCGGACCTGATTCTAAccaaacttgccttgtgctgtaacacagggaccactccta	chr6	152543082	152543176	Scrambled p53 Motif	2597.5	2600.71	2599.11	1.6029	2117.7	2138.4	2128.05	10.3524	0.818763	3.26e-06	Yes
atgtgttttccaaaggctgctaaatttgctttctgaaaatTATACTGGACTTCGAAcctttgcaggcagaatatcagtttcagaggcttcagagt	chr6	152635269	152635363	Scrambled p53 Motif	715.782	756.817	736.299	20.5177	521.28	624.635	572.957	51.6774	0.778158	0.00485614	Yes
ggagaccccgtctctataaaacatttagaaagttggctggTCATCAGGTCGGGCGGccatagtcccagctactcaggaggctgaggtgggaggat	chr6	159053920	159054014	Scrambled p53 Motif	1168.74	1129.43	1149.09	19.6515	1025.02	1042.06	1033.54	8.52309	0.899446	0.0737438	No
tttgaatcacattcctctggctcttaagctccaaacgctgTTAAGCACCCAATGCGcgtggggtcgggagtgctgagatttggcccagggaaggc	chr6	170541733	170541827	Scrambled p53 Motif	2158.53	2136.76	2147.64	10.8852	1884.63	1925.17	1904.9	20.2699	0.886971	0.0110831	Yes
ttactgcatatgtgtcaggggacagaattttgcagggtggATCATCGATTGGGCAGcacctgtgtagactttcttatcttagagactgtgggcat	chr6	18090693	18090787	Scrambled p53 Motif	1895.7	1928.61	1912.16	16.4531	1704.18	1706.76	1705.47	1.28801	0.891911	0.0118035	Yes
aagtcacctgtgtagactttcttatcttagagactgtggAATGGTGGCGCTTACCAcctgcccccacccctctcccccagggcaagttctcttat	chr6	18090745	18090839	Scrambled p53 Motif	1420.38	1297.21	1358.8	61.5839	1350.82	1298.81	1324.81	26.0037	0.974991	0.781885	No
tttttggttaatgttagaagactggagaggagatggaaggGGATTTGCGCATGCTCactccttgggtggcagtgggagaaagacagtaggtgtgg	chr6	18326404	18326498	Scrambled p53 Motif	984.2	868.337	926.269	57.9312	804.475	783.163	793.819	10.6563	0.857007	0.0459012	Yes
gttcccaatgcagattacaggtacagttactattgcctaaCCAATTTAGTGCGGTAttctacaaacccatccttgtctttttatataaaatattc	chr6	20867071	20867165	Scrambled p53 Motif	623.513	631.067	627.29	3.77698	523.786	634.112	578.949	55.1629	0.922937	0.514797	No
atttctgctggcctcttgctcctctgaaattgtcaggagaACGACGTGACCGTACCctgctggaaggcaagccacgtgggggaaagtcagatcat	chr6	22443280	22443374	Scrambled p53 Motif	992.588	954.377	973.482	19.1054	706.735	743.962	725.348	18.6131	0.745107	1.69e-06	Yes
tgactgcccacgtatcgggggacagaattttccattgcggCTGCAGAGGGATGTCTctcctgtgcagcctttcttatttgtgcagctgtgggcat	chr6	31358415	31358509	Scrambled p53 Motif	1328.11	1435.21	1381.66	53.5475	1365.85	1415.98	1390.92	25.0643	1.0067	0.996594	No
aagtctcctgtgcagcctttcttatttgtgcagctgtggTTATGCGCGAAAGGCTCccccctgtgcaagttcccttctttgtgcctgcaggccgt	chr6	31358467	31358561	Scrambled p53 Motif	1126.8	1260.15	1193.47	66.6757	1220.5	1262.19	1241.34	20.848	1.04011	0.671064	No
tgactgcccacgtatcgggggacagaattttccattgcggCAAGTCGGACGTTTGGctcctgtgcagcctttcttatttgtgcagctgtgggcat	chr6	31455330	31455424	Scrambled p53 Motif	1308.54	1307.8	1308.17	0.368722	1182.9	1191.98	1187.44	4.53541	0.907711	0.0614695	No
aagtctcctgtgcagcctttcttatttgtgcagctgtggGTCTCGGGGCCTATAAAccccctgtgcaagttcccttctctgtgcctgcaggccgt	chr6	31455382	31455476	Scrambled p53 Motif	1252.62	1331.63	1292.12	39.5047	1137.79	1207.91	1172.85	35.0603	0.907696	0.0984123	No
cagcaggctgtggctctgattggctttctggccgtcaggaAACAGCATTACTCGCTtgagctctggcatagaagaggctggtggctattttgtcc	chr6	36644188	36644282	Scrambled p53 Motif	1241.43	1264.78	1253.11	11.6737	1228.02	1213.51	1220.76	7.25041	0.97419	0.56001	No
gcctcatgaggactcagcagagctttcacccccagaaactGCGATCTTAGAGGTGTccctaggaaaatccagttgctgccaaggtcgtgcagtca	chr6	36650382	36650476	Scrambled p53 Motif	500.488	529.143	514.816	14.3276	691.698	643.589	667.644	24.0546	1.29686	0.000353062	Yes
agacttggcctagttccacatgtttttcatcatccagcagGGATTCAGCCTACATGtctcatggcaatggcagagagcaacagtgacagcaagcc	chr6	37212715	37212809	Scrambled p53 Motif	3075.62	3140.11	3107.87	32.2439	2405.91	2388.26	2397.08	8.82449	0.771295	3.44e-10	Yes
ttttgtggcaagaaagaacaatatgtagcaatatccagagTATGAAACGCCAGCGGcagaggggctaaaaagaaattttacagatgcatcataca	chr6	38362206	38362300	Scrambled p53 Motif	397.035	379.567	388.301	8.73421	358.38	378.658	368.519	10.1389	0.949055	0.712327	No
ccttactgcacatgtcaggggatgaaattttccattgcagACTACGGTATGGTGGTcacctgtgtagtctgtcttatctatgaggctgtgggcat	chr6	41157719	41157813	Scrambled p53 Motif	1655.24	1635.08	1645.16	10.0815	1127.77	1143.3	1135.53	7.76389	0.690225	3.89e-14	Yes
aagtcacctgtgtagtctgtcttatctatgaggctgtggATAGCCATGACGCGTTGccccctgtgcaagttcccatatctgtgcctgcagcttga	chr6	41157771	41157865	Scrambled p53 Motif	2653.42	2552.73	2603.08	50.3491	1837.01	1929.04	1883.03	46.0168	0.723386	1.6e-10	Yes
tctgctctctgtcttggaaccttgctgagctgtgatgtggACGTCCCCAAAAGGACcagctaggtgatgacagacacatggtccagtcaccccta	chr6	44276902	44276996	Scrambled p53 Motif	2357.05	2333.33	2345.19	11.8603	1837.01	1921.72	1879.37	42.3552	0.801372	4.81e-06	Yes
gtggctgcatccctctaccgatggccagacttctcactggGACGGTATGCGGACCActcccatgaccacagcattcactggaatccagtaacaaa	chr6	48078896	48078990	Scrambled p53 Motif	1535.02	1585.44	1560.23	25.2139	1473.62	1382.38	1428	45.6186	0.91525	0.0672231	No
gtgctgcgcatgtgttaaggaatggaattttctactgcggGATGAGCACTTGTGCAcccctctgtaagttcccttacctgcacaaaacatctggt	chr6	57356838	57356932	Scrambled p53 Motif	2069.06	2003.07	2036.06	32.9949	1776.86	1830.83	1803.84	26.9815	0.885948	0.0194641	Yes
aggcagggaccgctggggccatcacagacgggcctgtgaaCTTATGACGCCTTGGActtcatggatctgaaaggcattcttgtggctgtggtgac	chr6	5906412	5906506	Scrambled p53 Motif	2178.1	2207.24	2192.67	14.5719	1942.27	1879.5	1910.89	31.3824	0.871487	0.00190133	Yes
caccagatgctttgtgcagatatgggagccagcacaggggCGTCGCTGGTTTGCAGcccacaaccactaggagaatgggtggagccaccaggaat	chr6	72077589	72077683	Scrambled p53 Motif	891.931	837.893	864.912	27.0192	729.291	689.252	709.271	20.0193	0.820051	0.00137217	Yes
tcttacactttagcccagttagttgcttcggcttactcagGCAGAATGTCCGCGACccaagcaagtcctagctcatagcttatgccccttcctta	chr6	75982011	75982105	Scrambled p53 Motif	7443.01	7261.41	7352.21	90.8026	5851.87	5881.04	5866.46	14.5874	0.797918	1.37e-09	Yes
caaaatgagagacctgattccagatgctgattctactggaCTCAATTAAACGCAGActctatatagaagatcacatggaaggacggagggagata	chr6	78962857	78962951	Scrambled p53 Motif	307.562	281.283	294.423	13.1397	208.011	215.822	211.916	3.90566	0.719769	0.000293766	Yes
ctgcagagaccagtttccaagggctgtgtgggcagagtgtGGATGCCTCACTGATGatgcctgtttgcagatggtatggagaaaaaggtgattgt	chr6	80163375	80163469	Scrambled p53 Motif	841.603	817.376	829.489	12.1135	681.674	700.452	691.063	9.38933	0.833119	0.00335115	Yes
cattccccctggacgcatgtgggcacttagtctgctgaggCGTCGAATAAGGTTCAcccctgtgcacgttcccttatctgcacaaaacatgggtc	chr6	80997469	80997563	Scrambled p53 Motif	3008.52	3033.56	3021.04	12.5178	2398.39	2433.92	2416.16	17.7662	0.799777	9.19e-08	Yes
agtatttcttgcaaacacttatgacttgtctatgtcttctGTGCTAACGTGCAAATcttggaacattatctgtgttctgtgggttacaaggcttg	chr6	82469719	82469813	Scrambled p53 Motif	3243.39	3106.69	3175.04	68.3483	2273.08	2187.08	2230.08	42.9992	0.70238	7.8e-14	Yes
tctccccggggcctgggcagggttagacagtgaaataagcGAGCTCGCTCATCAGGcagcctggaacaaggaggcatctgcctagagttagccta	chr7	110174733	110174827	Scrambled p53 Motif	1593.73	1629.79	1611.76	18.0274	1385.9	1290.62	1338.26	47.6392	0.830312	0.00027024	Yes
cttcccttttcttctctttttctttctttctgcctttactACCGTGGACGACACTCcacagcaccaatggcttatcagtaccagctcacattcct	chr7	11122512	11122606	Scrambled p53 Motif	1034.53	1147.63	1091.08	56.5534	899.709	874.489	887.099	12.6103	0.813046	0.000371601	Yes
catgtttctgcttgatgggcttcctgagcaaaggaaactgATATTTTCGATGGCGAccccatctcctcagatctctttgctcctcatgtgcaagg	chr7	112224497	112224591	Scrambled p53 Motif	3248.98	3160.3	3204.64	44.3397	2586.35	2457.18	2521.77	64.5834	0.786912	2.53e-07	Yes
cttccccttagtgtgcatgtggggctccagtccacggtggCCCATGGACAAACGGCcttgggcaggttccctcatctgtgcaaaagcatctgatg	chr7	117270727	117270821	Scrambled p53 Motif	3634.83	3481.29	3558.06	76.7684	2766.79	2866.86	2816.83	50.0322	0.791675	9.35e-07	Yes
tggcaaataaatggtctcattgtctaactcttgtatctgaATATCGGCCGCTTCCAtttggccagagacaatagtaaatgtgttgcaggctggga	chr7	119373641	119373735	Scrambled p53 Motif	2052.28	2045.76	2049.02	3.26243	1684.14	1531.43	1607.78	76.3516	0.784661	9.06e-06	Yes
tagagcttgctccactgatattttggacagcgccccatgaAGCGCGTGCACTAGCActtctggattatgagatacaaggtctagccaccaaagtc	chr7	119373756	119373850	Scrambled p53 Motif	2535.99	2434.26	2485.12	50.8676	1476.12	1514.63	1495.38	19.2535	0.601732	1.26e-25	Yes
ggagggggtaggagtggtgatccatccactagaatacaagTTCTAGCAGGTGTACGctgggcatgtcagggtgcaactagagtgggagagttgtt	chr7	121151311	121151405	Scrambled p53 Motif	959.036	1010.96	985	25.9645	636.563	681.498	659.031	22.4675	0.669067	4.05e-11	Yes
ttctcagcttgaatataattcagaatgagctgtccctgaTGGAAGGTTCATCTCAGtctgggaagctgacctacaggaagcctaatttacatcaa	chr7	123886606	123886700	Scrambled p53 Motif	3156.71	3191.4	3174.06	17.3479	2606.4	2601.5	2603.95	2.45196	0.820385	1.07e-06	Yes
aaaggaatgcaagctggtactgataatgcctggtactctgGATCTTGCGTCGAGGTaacaaaggcagaaaggaaggaaagaggagaaaaagagaa	chr7	12597194	12597288	Scrambled p53 Motif	584.369	576.465	580.417	3.95187	423.54	441.121	432.331	8.79069	0.744863	1.25e-05	Yes
ggctcatcttgactccacaggatgtctcatcctccagccgTTCCTCGGTGGCGAATtcgcatagccctggcaggtttcagaggagagccgaagca	chr7	130873241	130873335	Scrambled p53 Motif	1403.6	1323.69	1363.64	39.959	874.648	884.827	879.738	5.08988	0.645137	6.01e-15	Yes
atgatggcagggtcagcaccaacccttcagggcagggaggTCATCCCAGCGCTAGGctcctgtcattcttggaagtgggagagggagctacagtt	chr7	131459646	131459740	Scrambled p53 Motif	984.2	1000.71	992.453	8.25309	942.314	883.535	912.924	29.3894	0.919867	0.0969072	No
ttttttcctttttctccttttttctcttttttcctttgttCATCCGTGCCAGAGACcacagtaccaggtggtatctgtacctgctcacattcctt	chr7	134231005	134231099	Scrambled p53 Motif	282.398	318.677	300.538	18.1395	368.405	364.442	366.423	1.98127	1.21923	0.0313949	Yes
ttactgcacatgtgtcaggggatggaattttccattacggAGGTGAATGGTCCCGTcacctgtgtaggctttcttatctgtgtggctgtgggcat	chr7	137849618	137849712	Scrambled p53 Motif	3360.82	3315.5	3338.16	22.6591	2987.34	3167.11	3077.22	89.8891	0.921833	0.118967	No
aagtcacctgtgtaggctttcttatctgtgtggctgtggCTGAAGAGTGAGTCCTTgccgctgtgcaagttcccttatctgtgcctgcagcttga	chr7	137849670	137849764	Scrambled p53 Motif	2810	2666.89	2738.45	71.5538	2315.69	2318.47	2317.08	1.39288	0.846128	0.000722676	Yes
atttggccaaatcaggaaggtggagcatttgctgtgagggATATAGGTCATCGGTGagaggaaggcagagcgtgggagtccttgattgtgactca	chr7	138993322	138993416	Scrambled p53 Motif	408.219	423.248	415.734	7.51454	318.282	321.795	320.038	1.75653	0.769815	0.000157348	Yes
cttgttccttagtcaaattattcgtgctgaatgtgcccagTTGTCAGCCGGCCACTagcctcctcccttatttgggaatattattactttgtaaa	chr7	151769646	151769740	Scrambled p53 Motif	1711.17	1680.75	1695.96	15.2082	1378.38	1436.23	1407.31	28.9223	0.829801	0.000345854	Yes
cccccacccctttttcctttttctcttttctgcctttgttGGCTGCCAATCAACGCcacagtacaggcttatcagtaccagctcccattcctttc	chr7	152687067	152687161	Scrambled p53 Motif	444.567	426.227	435.397	9.17045	343.343	360.134	351.739	8.39559	0.807857	0.00676527	Yes
catactcaggacatgctcagaataggctcagaacacagaACAGCTAACGTATCCGAtcagaacacactgagaacatgtttataacacgctcagaa	chr7	155274870	155274964	Scrambled p53 Motif	693.413	699.237	696.325	2.91159	736.809	774.116	755.463	18.6535	1.08493	0.147703	No
ctcagaaccgactcagaatacactcagaacatacccagaACTTCACTGAGAAGCCAtcgaaacacgctcagaacatgctcagaacacacgcagaa	chr7	155274958	155275052	Scrambled p53 Motif	637.493	592.349	614.921	22.572	468.651	370.904	419.777	48.8735	0.682652	4.21e-05	Yes
ctcgaaacacgctcagaacatgctcagaacacacgcagaACGCTGATCCGAACTAAtcatgcttagaaacaacttgctcggaacatgtttggaac	chr7	155275013	155275107	Scrambled p53 Motif	2127.77	2008.69	2068.23	59.5403	1756.81	1780.86	1768.83	12.0207	0.85524	0.00363898	Yes
acgcagaacatgctcagaacatgctcatgcttagaaacaCTGTGATGTCGACTAACttggaacatgctcagaacacactcagaacatgtttataa	chr7	155275045	155275139	Scrambled p53 Motif	1789.45	1818.74	1804.1	14.6446	2170.33	2037.17	2103.75	66.5792	1.16609	0.00523667	Yes
ctcggaacatgtttggaacatgctcagaacacactcagaTAATGTAAACTTTGCCAtcacaacaggctcagaacacacttggaacatgcttggaa	chr7	155275089	155275183	Scrambled p53 Motif	1356.07	1273.72	1314.89	41.1774	1175.39	1139.42	1157.4	17.9831	0.880226	0.0291335	Yes
tttataacatgctcacaacaggctcagaacacacttggaTAGCATACTAACGTGCGtcagagcacactcagaacatgcttggaacatgctcagaa	chr7	155275133	155275227	Scrambled p53 Motif	2608.69	2554.38	2581.53	27.1536	2035	2037.17	2036.08	1.08698	0.788711	6.97e-08	Yes
cttggaacatgcttggaacatgctcagagcacactcagaACATGAACTTGGGTCACtcagaacacgctcagaacaggctcagaacacactcagaa	chr7	155275166	155275260	Scrambled p53 Motif	573.184	561.242	567.213	5.97102	654.106	640.143	647.125	6.98161	1.14088	0.0326884	Yes
ctcagaacacgctcagaacaggctcagaacacactcagaATCGAGCTGATGATCCAtcagaacacactcaacacgctcagaacaggctcggaaca	chr7	155275221	155275315	Scrambled p53 Motif	676.637	811.088	743.863	67.2254	852.092	794.794	823.443	28.6492	1.10698	0.402958	No
ctcggaacacattcagaacacattcagaacacgctcagaTACCTGACGTACCAGGAtcagaacacgctcagctctgctctgtgtcagcttcctga	chr7	155275307	155275401	Scrambled p53 Motif	1909.68	1826.35	1868.02	41.6643	1373.37	1361.27	1367.32	6.04965	0.731964	4.64e-10	Yes
gcagaagtaacagctcatgcaaagatatagcataatgaggGAGTATCCTGACACCGatcataatgccttaccttgtaccttgatttgctttcatt	chr7	18460572	18460666	Scrambled p53 Motif	2977.76	2924.02	2950.89	26.8716	2137.75	2227.15	2182.45	44.6984	0.739589	5.75e-11	Yes
caatggaaccccaggatcccgagttcccaggtgtaaatgaGGTTTGACCTGCACAAgcctacgtatgaaacaccgaaaggaaacacggcgaagca	chr7	1936166	1936260	Scrambled p53 Motif	752.13	729.35	740.74	11.3897	766.883	699.16	733.022	33.8615	0.98958	0.768429	No
cacagctactgcaaccacaaccaacaggcttaaggaacctGCGCAGCTTAGCTGGTccctatgggctttggcagccacgtgaagcagctcgtcct	chr7	2209731	2209825	Scrambled p53 Motif	1504.26	1576.51	1540.38	36.1245	1300.69	1315.61	1308.15	7.4581	0.849237	0.000988107	Yes
gtttctcttcccaggggagatgggaaattggtcaatgacaTACCCATTGGGGGTTTtacggtgcaacgtgtgaggattttagtaaggagatgcca	chr7	29028596	29028690	Scrambled p53 Motif	1084.86	1148.96	1116.91	32.0511	1009.98	927.044	968.512	41.4679	0.867137	0.00879973	Yes
tcaagctttgggcacagatgagggaacttgcacagcgggCCGTAAGTCAGAGTTCCccacagctgcacaggtaagaaaggataaacgggtgactt	chr7	33327536	33327630	Scrambled p53 Motif	1479.1	1474.25	1476.67	2.42069	1122.76	1131.67	1127.21	4.45448	0.763344	5.14e-08	Yes
catgcccacagctgcacaggtaagaaaggataaacgggtgAAATGCCGCTACTGTCctgcaatggaaaattctgtctcctgaaacatgtgcagta	chr7	33327587	33327681	Scrambled p53 Motif	1504.26	1562.94	1533.6	29.3407	1263.1	1363.43	1313.26	50.1627	0.856327	0.00800323	Yes
gacagttaactgcgtttctatgacaacctagtggaatagtAAACTTCGCCTATGGCagctaagcgaagatatgaacagagtgacatttacccata	chr7	38913191	38913285	Scrambled p53 Motif	2071.85	1944.16	2008.01	63.8449	1388.41	1377.64	1383.03	5.38325	0.688755	2.32e-12	Yes
atttcccccagggcacatgtcgggctccagtccactgtggGACAGACCAATCGCGCcctgggcaggttccctcatttgcacaaaagcttctgatg	chr7	40757052	40757146	Scrambled p53 Motif	1302.95	1363.06	1333.01	30.0592	1313.22	1306.13	1309.68	3.54589	0.982501	0.633893	No
tgactgatctctgcttcccacgcctctcatcctccagcagACGCTCGTGGCTGTAGcatcagagtaaagcagaagcacagcagaaatactcgcgg	chr7	42534504	42534598	Scrambled p53 Motif	917.095	892.164	904.629	12.4657	877.154	892.151	884.652	7.49845	0.977917	0.819649	No
cccattcccccagtgcttgtgggcctccagttcactgcggGCCGAATACGTCTGGAcccctgtgcaggttcccttatctgcacaaaacatctgat	chr7	43617206	43617300	Scrambled p53 Motif	643.085	653.239	648.162	5.07676	696.711	667.282	681.996	14.7143	1.0522	0.546009	No
ttactgcacatgtgttaagggatagaatttttcactgtagGGGTCGACAGATTTCAcccctgtgcataatgacctggatggcatttggctgtctc	chr7	45030546	45030640	Scrambled p53 Motif	4308.67	4172.59	4240.63	68.0418	3551.22	3694.39	3622.81	71.5858	0.854309	0.00063297	Yes
tctggttctgtgtaagtcttcttatctgtgcagctgcagATGGTTCGTAAGCGCCAcccatgtgtaagttcttttatctgagcatgtccataaaa	chr7	46501134	46501228	Scrambled p53 Motif	1031.73	1020.23	1025.98	5.75092	1062.61	1083.42	1073.01	10.4045	1.04584	0.363767	No
gatttggggccaaggcctattgagtaatgccagagaatatCCTCCAGGGTGGTTATccccatggcgagcatcagctttggaaagctgagtggcag	chr7	47241913	47242007	Scrambled p53 Motif	729.762	750.529	740.146	10.3838	626.538	609.557	618.048	8.49055	0.835036	0.00136305	Yes
tcaagctgcaggcacaaataagggaacttgcacagggggCATTTGACGAGGCCTCGgcacagctccacagataaaaaagcctacacaggtgactt	chr7	66809888	66809982	Scrambled p53 Motif	1068.08	1105.28	1086.68	18.5983	1145.31	1096.77	1121.04	24.2699	1.03162	0.754659	No
catgcgcacagctccacagataaaaaagcctacacaggtgACCCAGCTATCGGATTccacaatggaaaagtacatctcctgacaaatgtgcagta	chr7	66809939	66810033	Scrambled p53 Motif	1280.58	1262.8	1271.69	8.89126	982.412	938.244	960.328	22.0839	0.755161	6.56e-08	Yes
cttgcctttgttgcaccccaacttgtctgaatatgcctagGGCTTCATCAGAGCTCtacaaccccagtccacattcctttccttattagggaata	chr7	70301408	70301502	Scrambled p53 Motif	3363.61	3273.47	3318.54	45.0706	3037.46	3147.73	3092.59	55.135	0.931913	0.160532	No
caaatacccccttgcctttgctataccccaacttgtctgtCGCGTTATAACGACCGctgaacttgctacaaccccagtccacattcctttcctta	chr7	70314681	70314775	Scrambled p53 Motif	1034.53	882.898	958.713	75.8151	1102.71	1102.37	1102.54	0.167517	1.15002	0.0379159	Yes
ctaacacaatcccagctccacccccagatattcccactggGATCAGGTCGACGCCAccttcttttttttttttttttttttttggagacagagtt	chr7	70953499	70953593	Scrambled p53 Motif	83.8807	67.8389	75.8598	8.0209	32.58	38.7704	35.6752	3.09522	0.470279	9.87e-06	Yes
agactgaacatgattaaccacttattttgtttaagcaatgGTCGATCTGTGTTCATcactgtcaggagtggaaaaaaagtttttccatcaccaaa	chr7	80295022	80295116	Scrambled p53 Motif	1149.17	1048.69	1098.93	50.2378	1075.14	1069.2	1072.17	2.9688	0.975653	0.867542	No
accatatatatgtaggcttggttgagtgtaaaggttttagAGAAGACCACCTTTGCtcagacatttatgatagcctaagacaagtcttatcctaa	chr7	81252700	81252794	Scrambled p53 Motif	1395.21	1352.48	1373.85	21.3699	1087.67	1060.16	1073.91	13.7574	0.781684	2e-06	Yes
ttactgtgcctgtgttaggggatggaattttccattgtggGGCATCTTGGGGATCTcacctgtttagcctttcttatctgtgcagctgtgggcac	chr7	86960402	86960496	Scrambled p53 Motif	3360.82	3333.37	3347.09	13.7243	2791.86	2722.12	2756.99	34.8701	0.823695	2.51e-06	Yes
ttacctccactgtctcaacccactgcatctgccattaagaAGGAATCGCGCCTTAGctgctgcacagtgagggacaatgtagagaagagctgaag	chr7	93740395	93740489	Scrambled p53 Motif	1107.22	1115.54	1111.38	4.15544	1077.65	1046.8	1062.22	15.4222	0.95577	0.350207	No
agtttccgactgactcaatttctggtcacccagttggaagATGGAGCTGTGCCCTAcaggacaacaatttaggtcaagatttcccagcaagcact	chr8	103249030	103249124	Scrambled p53 Motif	1288.97	1264.45	1276.71	12.258	1062.61	951.599	1007.1	55.5052	0.788829	7.1e-05	Yes
agggtagaagttatctctttgagcctaaacttacattcaaGTACCAATAGCTGAGTttgctgaggtggaagagcaagtacaggtgagttgatgtg	chr8	124857162	124857256	Scrambled p53 Motif	788.478	702.877	745.677	42.8007	523.786	447.152	485.469	38.3169	0.651045	3.24e-07	Yes
gttataagatgtttcagacctattttgcatactggcagcgTTAAACGTTACGGTGAtcaacttgacacagtcctgtggtcatagcgaatctttct	chr8	128807979	128808073	Scrambled p53 Motif	2236.82	2183.42	2210.12	26.6995	1814.46	1745.53	1779.99	34.4622	0.805384	4.07e-06	Yes
tcactcaatgtcccttacttacagttccaacatcatcaggCTTCAAATGCGAGGTTtatgattaactaggattctgggatcataaagtcctcagt	chr8	131318214	131318308	Scrambled p53 Motif	967.424	867.014	917.219	50.2049	671.649	645.312	658.481	13.1685	0.71791	1.58e-06	Yes
aataaaaacttaaaatggcgagtttgactttcctctggggGTGAGACCTCCTCAAGacagtaaggggaaaattggcagcatttgacccatctatt	chr8	133037586	133037680	Scrambled p53 Motif	726.966	751.853	739.409	12.4437	751.846	758.608	755.227	3.381	1.02139	0.804692	No
tccaggctcactgagtgtggcacacagctgcaccatgaatGTGGCCTGCTCGATACccaggctggtccctccctgagctgtgctggctcctttgg	chr8	143897209	143897303	Scrambled p53 Motif	3430.72	3425.04	3427.88	2.84193	2756.77	2633.37	2695.07	61.6976	0.786222	3.22e-08	Yes
aacagtaataacatttctgaataaggaaggggcataggctGGAAGATCAGGTTCCGctgggcacgtccagcacgaatatttcggttaaggtacaa	chr8	145927370	145927464	Scrambled p53 Motif	2088.63	2068.92	2078.77	9.85433	1488.66	1543.06	1515.86	27.2039	0.729208	3.99e-11	Yes
gtgtgtgtgtgtgtgtgtgtattccaaatcagttgtcctaGTGTACCCGTGCATCCctgggcagaactagacaagccccagcccataatacatgc	chr8	164615	164709	Scrambled p53 Motif	2443.72	2484.89	2464.31	20.5823	2388.36	2418.41	2403.39	15.0244	0.97528	0.574797	No
gattctcctgcctcagcctcctgagtagctggggctacagAACCTGACTCGCAGCTctggctaatttttgtggttttttgtagaggcggggtttc	chr8	20175388	20175482	Scrambled p53 Motif	464.14	524.841	494.49	30.3507	513.762	482.476	498.119	15.6425	1.00734	0.698056	No
agtcttcctgtctcagactccttagtaactgggactatagGATTGTGTCATCCACActggctgatttttaaaaaaatgacagtgtcttgtcatat	chr8	20285698	20285792	Scrambled p53 Motif	1627.28	1473.92	1550.6	76.6807	1328.26	1292.35	1310.3	17.9569	0.845029	0.00879973	Yes
aagtggtaatgccttctctggaactttgcctgcatttgggCAATGATTTGCGGGCAcagcattatgcaagcaacagtaccttgctgatgtctgtg	chr8	29628104	29628198	Scrambled p53 Motif	2790.43	2756.91	2773.67	16.7624	2197.9	2267.21	2232.55	34.6559	0.80491	1.4e-06	Yes
attcttttcacatgcctaatataactctttgtgtatgtatAGTCACTGAACGCGTCtccttcctcagaacattaaattcaccattttggtcaact	chr8	31030103	31030197	Scrambled p53 Motif	1009.36	941.802	975.583	33.781	959.857	911.967	935.912	23.9451	0.959336	0.558335	No
cacgcccacagctgcacagataagaaagcctacacaggtaAGGCCATTCTGACACCcggcaatggaaaattctgttccctaacatatgcacagta	chr8	41676401	41676495	Scrambled p53 Motif	332.727	305.109	318.918	13.8086	142.851	178.344	160.597	17.7466	0.503569	2.22e-11	Yes
tcaagctgcaggcacagataagggaatttacacaggaggCTTACGTACACGTCAGGccacagctgcacagataagaaaggctacataggtgactt	chr8	50023073	50023167	Scrambled p53 Motif	2580.73	2555.37	2568.05	12.6771	1837.01	1947.14	1892.07	55.0633	0.736774	7e-10	Yes
catgcccacagctgcacagataagaaaggctacataggtgACTGATGGACTTCCACccgcaatggaaaattccatcccctaacacatgtgccgta	chr8	50023124	50023218	Scrambled p53 Motif	1244.23	1204.55	1224.39	19.8382	1057.6	1119.17	1088.39	30.7881	0.888919	0.0639976	No
ctagtggtcatgttctttccaaaatggtcatgaccctgtgCAATGTTGGCGGTTATtggttactgcagcctagcctgccttttctttcttttttt	chr8	57818667	57818761	Scrambled p53 Motif	2983.36	2969.03	2976.19	7.16493	2701.63	2620.02	2660.83	40.8071	0.894038	0.0080582	Yes
aatctccaaccctccccacaagtgtttaccttcacaggggGCTGATGTGCGGCCCTccgcagccaactggaggcccacaggcactaggggaatgg	chr8	57865072	57865166	Scrambled p53 Motif	1247.03	1284.97	1266	18.9707	1110.23	1210.5	1160.36	50.1365	0.916561	0.186211	No
gatcctcccacctcagcctcctgagtagctgggaccacagGCCCCAATGTACCACGccagctattttttttttttttttttttttaaaaaacagg	chr8	69543118	69543212	Scrambled p53 Motif	36.3483	59.8967	48.1225	11.7742	87.7154	76.2485	81.9819	5.73343	1.70361	0.0151565	Yes
ccctggaaccagtcccctgtgaagactgagggacgactgtCAAGCTATACTGGCACtctcttcccatgctctcccctgcctttgcgtgtactgct	chr8	71522563	71522657	Scrambled p53 Motif	791.274	815.721	803.498	12.2233	909.734	862.427	886.08	23.6535	1.10278	0.169675	No
acatttccaaataaggaagagacataagctgtgagctgggGCACGGTTGCCGAACTtgagacatgcctgagcaagccaaaactaatattgtagtt	chr8	8220455	8220549	Scrambled p53 Motif	981.404	1038.1	1009.75	28.3481	1393.42	1336.29	1364.85	28.567	1.35167	1.9e-07	Yes
gacataagctgtgagctgggacatgcctgggcatgctgagATCGAGACACAGCCTGcaaaactaatattgtagttaaagtataaagatatatata	chr8	8220475	8220569	Scrambled p53 Motif	794.07	762.112	778.091	15.9793	1253.08	1223.85	1238.47	14.6118	1.59167	1.79e-18	Yes
ctgcaacctttaaaagtttgaaaaacacacgttgctttacTCGGCAGTCTTCAAGAttatgtacaatggctgggagtagaaaataatttgacttt	chr8	8264931	8265025	Scrambled p53 Motif	528.448	555.948	542.198	13.7498	508.749	517.37	513.06	4.31033	0.946259	0.346452	No
tctgcctcactcctgtgcctctcactgtggcatgtgggtgAGCAGTACCGGTAGTCtggtgatgccatttctctgcgtggtcccatttatccttt	chr9	1009482	1009576	Scrambled p53 Motif	399.831	406.04	402.936	3.10462	172.925	171.882	172.403	0.52118	0.427868	4.07e-28	Yes
aaagcctcggcttgatctaaacgttatcatttcctcctggAAAGGTTCGAATGTACcaccaagtttctccaggcctagtttccacttagccccta	chr9	108626891	108626985	Scrambled p53 Motif	2317.9	2239.01	2278.46	39.4445	1754.31	1636.97	1695.64	58.6669	0.744205	9.63e-09	Yes
tcagaactgactttaaaactttaagaattccatcagctggGGCGCCTTAGCGTACGctatggtcccagttgctcaagaggctgaggcaggaggat	chr9	114907205	114907299	Scrambled p53 Motif	986.996	966.621	976.808	10.1874	894.697	885.258	889.978	4.71935	0.911108	0.103557	No
gaatctggccaatcctgaaatctctgcttggctttgtcagCCAATGAAGGTACGTCacagacatgtccatgagtttctcagaaggttgactctgc	chr9	118706532	118706626	Scrambled p53 Motif	1051.3	981.182	1016.24	35.0614	822.018	824.518	823.268	1.24971	0.81011	0.000696728	Yes
cttttcctaaataaggaaaggaatgtgagctggggctgtgCGAGTCCGTGTCGGATagtaaaatcagaaagaagaaaaaaggagaagaaaggcag	chr9	26976595	26976689	Scrambled p53 Motif	517.264	463.621	490.442	26.8217	488.7	550.109	519.405	30.7047	1.05905	0.224849	No
cccaaccccccagtgcatgtgggcctccagtctgctgctgGAAAGGCGTTCGCCCAccctgtgcaggttcccttatctgcaccggatgttttatc	chr9	33560359	33560453	Scrambled p53 Motif	2485.66	2307.18	2396.42	89.2402	2062.56	2074.65	2068.61	6.04218	0.863206	0.00809758	Yes
cagctcagatcttctccatgttttcccctccctttagcagGACAATTGGTCCCTGAtcacgtggtggtggcaggagtccaagagagaaagtggaa	chr9	36075004	36075098	Scrambled p53 Motif	1193.9	1203.23	1198.57	4.66417	959.857	974.43	967.144	7.28665	0.806918	4.21e-05	Yes
agataaaacgtccggtgcagataagggaacctgcacagggGGTCCTAGGGCCTTCTcagcagcagactggaggcccacatgcactggggggatgg	chr9	38583907	38584001	Scrambled p53 Motif	1006.57	915.659	961.114	45.4544	852.092	811.164	831.628	20.4643	0.865275	0.0339041	Yes
aaaggatgagaaaacttgaacagaactaactaaagaatgaCGAAGGTGACAAGTCTacaacttatgcaatactagaaaatctgaaggtgtggaga	chr9	4743348	4743442	Scrambled p53 Motif	271.214	239.918	255.566	15.6481	192.974	191.267	192.121	0.853187	0.751746	0.00321174	Yes
ttttcctttttctccttttttcttcctttctgcctttgttATGCACCACAGCCGATcacagtaccaggcgttatcagtaccagctcacattcttt	chr9	6087426	6087520	Scrambled p53 Motif	903.115	911.026	907.071	3.95557	669.143	700.022	684.582	15.4393	0.754718	1.72e-06	Yes
tttttggttatattcaaataaggaagcttgctcaggaggTACGTTCAGACAGGTCGctacagctacacagataaggggagttacactgagctagg	chr9	6239248	6239342	Scrambled p53 Motif	984.2	999.382	991.791	7.59124	917.252	949.876	933.564	16.3117	0.941291	0.315454	No
tggcccatagtaagttcttggcagattgtttgttcttatgCTTAGGGGTCTTATCTcaatgtcctctgtcctttttttttttgatggctacctta	chr9	75046535	75046629	Scrambled p53 Motif	2105.4	2010.02	2057.71	47.6944	2175.34	2126.77	2151.06	24.2839	1.04536	0.342827	No
ttactgtgcatgagttaagagacagaattttgtaccctggTGTGAGAAACGCTTCGcccctgtgcacaatgacctgagtggcatttggctgcctc	chr9	76299355	76299449	Scrambled p53 Motif	2449.32	2452.13	2450.72	1.40566	2077.6	1907.07	1992.34	85.2635	0.81296	6.94e-05	Yes
caagactccgtctcaaagaaaaaagaaaaaagagatccgaTCCCTAGTTACACAAGtttatgtccctgaaaaatgctaaatggtattctcaggct	chr9	84207259	84207353	Scrambled p53 Motif	95.0647	105.233	100.149	5.08411	127.814	129.235	128.524	0.710466	1.28333	0.0344436	Yes
actgactcacctctgttccatgtgtctcatcctccagcagGGTACTCTCGCACGGAtcttgtgatgaaggcagtggagagtggagaagaaagaga	chr9	84636289	84636383	Scrambled p53 Motif	1255.41	1326.33	1290.87	35.4593	897.203	899.905	898.554	1.35088	0.696082	9.56e-12	Yes
tcttataccagtcaaactctgccatgtttcctcttactgcCAGCTGTAGAGTACTCttgctcaattctcaggatcttactgggaagttgttgccc	chr9	86853776	86853870	Scrambled p53 Motif	1739.13	1835.95	1787.54	48.4128	1338.29	1391.43	1364.86	26.5708	0.76354	2.77e-07	Yes
actccacccctgacctgcgggggatgagtcaaacggtcagCCGTCGTGTTTATGGCtccacgctcccctggctagacaggcgtctacacattctc	chr9	94909690	94909784	Scrambled p53 Motif	3218.22	3015.35	3116.79	101.433	2405.91	2349.49	2377.7	28.2097	0.762868	7.46e-08	Yes
agataaaacatctggtgcagataagggaacctgcacagggCGTCTAGGCGTCTACGcagcagcagactggaggcccacatgcactggggagctgg	chr9	99930618	99930712	Scrambled p53 Motif	1574.16	1670.16	1622.16	47.9996	1368.36	1401.77	1385.06	16.7033	0.853839	0.0021669	Yes
aagacaaaggcagaagacattgtgtggctgagtgttgaagATCCGCCACTCATAAGacacagagtcccttggccaaaactgggaggctttttgtt	chrX	107366213	107366307	Scrambled p53 Motif	1823.01	1758.18	1790.6	32.4108	1701.68	1642.14	1671.91	29.7676	0.933718	0.185694	No
tggtatttgttttgtagctgcattagaaatagatgagttaTTCCCTAGGCAGATAGtccattcatcctgaacatgaatgaaatgtctgccagaga	chrX	12255380	12255474	Scrambled p53 Motif	1104.43	1093.03	1098.73	5.69787	834.549	845.195	839.872	5.32311	0.764402	7.52e-07	Yes
ccacaagtgtgtattagacgcttttgtgcagatgagggaGGCTTTAGCCCAGCTGTctgggcatgcccacagcagactggagcctgacatatgca	chrX	132920538	132920632	Scrambled p53 Motif	1056.9	1176.76	1116.83	59.9299	1235.53	1272.96	1254.25	18.7144	1.12305	0.101684	No
tgttggtcctctctccatgtggtcttgtgccttccaggagCGGGCTTTTGGCAGTCtcacatggtggtggaagggcctgcagaagcaagcaggag	chrX	17566012	17566106	Scrambled p53 Motif	2211.65	2129.15	2170.4	41.253	1503.69	1527.56	1515.62	11.9314	0.698315	1.18e-13	Yes
cacatcccccatgtgcatgttgggctccagtccactgtggGCAGATCCAGGACACCcctggcaagcttccctcatctgcacaaaaacatctaatg	chrX	34577668	34577762	Scrambled p53 Motif	2835.17	2756.57	2795.87	39.2961	2440.99	2433.92	2437.46	3.53609	0.871806	0.00204694	Yes
atattttaagcagaaaaaacaacagatgtgtatgtccagTGTACGGCAAGATCCGActgacatgtgaaagaacagcagggaaactggagtggatg	chrX	41052285	41052379	Scrambled p53 Motif	567.592	562.897	565.245	2.34769	563.885	597.065	580.475	16.59	1.02694	0.555636	No
ttactgtgcatgtgtcaggggatggaattttccattgcagGGCACTTAGGCGTATGcacctgtgtagcctttcttatctgtgtggctgtgggcat	chrX	42836068	42836162	Scrambled p53 Motif	4652.58	4555.13	4603.86	48.7247	3556.23	3588.85	3572.54	16.3087	0.775989	1.36e-10	Yes
aagtcacctgtgtagcctttcttatctgtgtggctgtggGCCTGACCTAGATTAGAtcccctgtgcaacttcccttatctgtgcctgcaggctgt	chrX	42836120	42836214	Scrambled p53 Motif	2099.81	2145.69	2122.75	22.9405	2055.05	2047.94	2051.49	3.55285	0.966431	0.424427	No
caccagatgttttgtgcagataagggaacctgcacaggggCGGACCCCGTGTGGTTctgcagtggactggaggtacacatgcactgggggaatgg	chrX	44835046	44835140	Scrambled p53 Motif	1462.32	1381.93	1422.12	40.1961	1423.5	1455.61	1439.55	16.0595	1.01226	0.668461	No
ataagaacttaaaatggcaaagtttgatcttcctctgggaGCTACGAGAGATCTCCacagtaaggggcaaaatggtggagtctgacctatatatg	chrX	47678520	47678614	Scrambled p53 Motif	1154.76	1078.47	1116.61	38.1423	924.771	908.52	916.646	8.12514	0.820915	0.00101963	Yes
tggattgaaagcccccaaacagagccagcatgctctttacCCATATCCCAGATGCGcctcaagccacgcgggttagcagttctgctttcctcagg	chrX	65858367	65858461	Scrambled p53 Motif	1733.53	1785.32	1759.43	25.8933	1493.67	1412.11	1452.89	40.7812	0.825773	9.55e-05	Yes
cactagatgttttgtgcagataaggaaacttgcacaggggGACTTCGTCAACTGATccacagttacacagataagggaagttatgcaggagactt	chrX	83990144	83990238	Scrambled p53 Motif	699.005	626.103	662.554	36.4512	441.083	401.489	421.286	19.7968	0.635852	9.82e-10	Yes
taatacatgggtcaaattctgccattttgccccttactacCACAGGCTGCGGTATCtcccagaggaaggaaaaacttcgccattttgtcccttac	chrX	86520650	86520744	Scrambled p53 Motif	2228.43	2175.15	2201.79	26.642	1859.57	1876.06	1867.81	8.24602	0.848316	0.000424762	Yes
ggaaaaacttcgccattttgtcccttacttctcttactgtTGTAGCGTCGCCAATGccccagagcaagatcaaagttcaccattttaagttttta	chrX	86520717	86520811	Scrambled p53 Motif	735.354	709.826	722.59	12.7638	661.625	666.851	664.238	2.61342	0.919246	0.222496	No
aggagggtgagctggtgctgataatgccactggtgctgtgGACTGAGTCGTTGCGCagtaaagtcagaaagaagaaaaggagaagaaagagatgc	chrY	7147730	7147824	Scrambled p53 Motif	1028.94	1092.7	1060.82	31.883	989.931	1004.58	997.258	7.32712	0.940083	0.224849	No
