# Supplementary material for: p53 regulates enhancer accessibility and activity in response to DNA damage
Source: Nucleic Acids Res. 2017 Jul 13;45(17):9889–900. doi: 10.1093/nar/gkx577 (PMC5622327; doi:10.1093/nar/gkx577)
Supplement: Supplementary Data [file gkx577_supp.zip › nar-03023-d-2016-File016.xlsx]

## Sheet: Gene_Expression
p53_Chrom	p53_Start	p53_Stop	Accessibility	GeneTSS_Chrom	GeneTSS_Start	GeneTSS_Stop	Distance	GeneName	UNT(FPKM)	DOX(FPKM)	Log2(Fold_Change)
chr1	1112397	1112713	Inaccessible	chr1	1111776	1111777	621	-	0	0	0
chr1	1241942	1242434	Accessible	chr1	1243994	1243995	1561	PUSL1	11.6435	9.07842	-0.359016
chr1	1838807	1839250	Accessible	chr1	1846266	1846267	7017	CALML6	0.260878	2.32414	3.15525
chr1	3227232	3227670	Inaccessible	chr1	3361969	3361970	134300	linc-ARHGEF16-AS	0	0	0
chr1	4590977	4591471	Inaccessible	chr1	4611795	4611796	20325	linc-AJAP1-3	0	0	0
chr1	5143801	5144288	Inaccessible	chr1	5146629	5146630	2342	linc-C1orf174-4	0	0	0
chr1	6474261	6475168	Accessible	chr1	6473342	6473343	919	HES2	0.0219457	0.639493	4.86492
chr1	7394674	7395298	Inaccessible	chr1	7740148	7740149	344851	CAMTA1	43.3324	64.8893	0.582536
chr1	9241063	9242710	Pioneering	chr1	9243448	9243449	739	linc-H6PD	0.214813	1.63102	2.92462
chr1	10143083	10144017	Intermediate	chr1	10192427	10192428	48411	UBE4B	21.545	24.4846	0.184523
chr1	10803983	10804535	Intermediate	chr1	10718633	10718634	85350	CASZ1	0.120272	0.695218	2.53116
chr1	10804739	10805650	Intermediate	chr1	10718633	10718634	86106	CASZ1	0.120272	0.695218	2.53116
chr1	11085900	11086597	Inaccessible	chr1	11087705	11087706	1109	MASP2	0.185552	0.266611	0.522908
chr1	11618849	11619749	Inaccessible	chr1	11669588	11669589	49840	linc-FBXO44	0	0	0
chr1	12678101	12679613	Accessible	chr1	12674768	12674769	3333	linc-DHRS3-AS	0.0698163	0.501123	2.84353
chr1	12700232	12700996	Inaccessible	chr1	12704566	12704567	3571	AADACL4	0	0.0134865	inf
chr1	14135251	14135915	Intermediate	chr1	14146462	14146463	10548	PRDM2	8.83584	10.4718	0.245076
chr1	15059354	15060420	Inaccessible	chr1	14925213	14925214	134141	-	0.804778	0.757808	-0.0867594
chr1	16450105	16450500	Inaccessible	chr1	16451815	16451816	1316	EPHA2	10.52	69.8511	2.73115
chr1	16478436	16479726	Accessible	chr1	16479021	16479022	0	linc-EPHA2-BP	0.112805	0.364679	1.69279
chr1	16818992	16819735	Inaccessible	chr1	16841110	16841111	21376	linc-CROCC-2	6.48891	14.6959	1.17937
chr1	16840423	16840711	Accessible	chr1	16841110	16841111	400	linc-CROCC-2	6.48891	14.6959	1.17937
chr1	17591658	17592289	Pioneering	chr1	17575593	17575594	16065	PADI3	0	2.39237	inf
chr1	17635890	17636725	Inaccessible	chr1	17634690	17634691	1200	PADI4	0.0186427	0.157246	3.07634
chr1	17769683	17770548	Pioneering	chr1	17764493	17764494	5190	linc-RCC2-AS	0.0363729	0.115486	1.66678
chr1	20459956	20460657	Inaccessible	chr1	20465823	20465824	5167	PLA2G2F	0.0101083	0	#NAME?
chr1	21210098	21210918	Intermediate	chr1	21175903	21175904	34195	linc-EIF4G3-AS	0.0210564	0	#NAME?
chr1	21615904	21616490	Accessible	chr1	21571126	21571127	44778	linc-ECE1-AS	0.342	0.27251	-0.327684
chr1	21722763	21723497	Inaccessible	chr1	21738482	21738483	14986	linc-ECE1	0	0	0
chr1	22056856	22057339	Inaccessible	chr1	22055212	22055213	1644	USP48	18.7481	14.6605	-0.354811
chr1	22281972	22282837	Inaccessible	chr1	22303418	22303419	20582	CELA3A,CELA3B	0	0	0
chr1	22385084	22385412	Inaccessible	chr1	22379120	22379121	5964	CDC42	156.002	145.422	-0.101327
chr1	23143790	23144538	Accessible	chr1	23237081	23237082	92544	linc-EPHB2-AS	0.0111821	0.0245249	1.13306
chr1	23703789	23704323	Accessible	chr1	23707967	23707968	3645	TCEA3	11.2285	24.1804	1.10667
chr1	23918686	23919866	Pioneering	chr1	23907911	23907912	10775	linc-RPL11-1	0.0343492	0.151932	2.14508
chr1	24645847	24646475	Inaccessible	chr1	24645881	24645882	0	GRHL3	0.0493952	2.71937	5.78276
chr1	24745357	24746183	Accessible	chr1	24742245	24742246	3112	NIPAL3	19.2094	34.4996	0.844766
chr1	25298531	25299720	Accessible	chr1	25256343	25256344	42188	RUNX3	4.88724	5.4742	0.163627
chr1	26074779	26075493	Inaccessible	chr1	26107205	26107206	31713	MAN1C1	0.364256	0.298872	-0.285429
chr1	27187561	27188094	Inaccessible	chr1	27189633	27189634	1540	SFN	0.209335	3.01897	3.85017
chr1	28568156	28568751	Inaccessible	chr1	28570592	28570593	1842	linc-ATPIF1-AS	0.15165	0.466434	1.62093
chr1	28586592	28587240	Accessible	chr1	28586006	28586007	586	SESN2	23.6357	36.6962	0.634666
chr1	28678719	28679234	Inaccessible	chr1	28696093	28696094	16860	PHACTR4	10.7369	11.5447	0.104657
chr1	30182458	30183458	Accessible	chr1	30181971	30181972	487	linc-MECR-2	0	0.0565194	inf
chr1	30893194	30893944	Inaccessible	chr1	30888672	30888673	4522	linc-ZCCHC17-4	0	0	0
chr1	31220818	31221674	Inaccessible	chr1	31212391	31212392	8427	linc-MATN1-AS	0.201688	1.13107	2.48749
chr1	31520273	31520936	Inaccessible	chr1	31627904	31627905	106969	linc-ZCCHC17-1	0.196501	0.279842	0.510076
chr1	31939496	31940009	Inaccessible	chr1	31920048	31920049	19448	linc-TINAGL1-2	0.00659109	0	#NAME?
chr1	32219061	32219651	Accessible	chr1	32205236	32205237	13825	BAI2	3.52436	9.39724	1.41488
chr1	32529688	32530123	Accessible	chr1	32538503	32538504	8381	TMEM39B	10.5148	6.79907	-0.629016
chr1	33167510	33168132	Accessible	chr1	33183569	33183570	15438	linc-SYNC	0	0.0850863	inf
chr1	37182640	37183225	Inaccessible	chr1	37238741	37238742	55517	linc-ZC3H12A	0	0	0
chr1	37565948	37566496	Inaccessible	chr1	37728555	37728556	162060	linc-GRIK3	0	0	0
chr1	38412321	38413291	Accessible	chr1	38423935	38423936	10645	SF3A3	34.4406	39.5906	0.201047
chr1	38513304	38514178	Accessible	chr1	38513097	38513098	207	linc-POU3F1-AS	0.0147929	8.00239	9.07938
chr1	38752656	38753371	Inaccessible	chr1	38766109	38766110	12739	linc-POU3F1-2	0	0	0
chr1	39812444	39813157	Inaccessible	chr1	39796810	39796811	15634	MACF1	52.4367	45.9093	-0.191792
chr1	39943791	39944329	Pioneering	chr1	39934287	39934288	9504	MACF1	52.4367	45.9093	-0.191792
chr1	40442412	40443190	Inaccessible	chr1	40432750	40432751	9662	MFSD2A	3.71675	9.96429	1.42273
chr1	41177021	41177881	Pioneering	chr1	41175288	41175289	1733	linc-NFYC-AS	0	0	0
chr1	41235270	41235949	Inaccessible	chr1	41249684	41249685	13736	KCNQ4	0	0	0
chr1	41352168	41352794	Inaccessible	chr1	41329586	41329587	22582	linc-CTPS	0	0	0
chr1	41472292	41473291	Intermediate	chr1	41481900	41481901	8610	SLFNL1	0.249992	0.657221	1.39449
chr1	41947612	41948575	Inaccessible	chr1	41945173	41945174	2439	EDN2	0.505786	1.58203	1.64518
chr1	42998597	42999594	Inaccessible	chr1	43000560	43000561	967	CCDC30	0.11189	0.135775	0.279135
chr1	43618234	43619060	Inaccessible	chr1	43613594	43613595	4640	FAM183A	0.0372245	0.437395	3.55461
chr1	45265251	45266080	Accessible	chr1	45266036	45266037	0	PLK3	12.6955	67.8949	2.41899
chr1	46022868	46023628	Inaccessible	chr1	46027528	46027529	3901	linc-AKR1A1-AS	5.74957	7.47832	0.37926
chr1	46422986	46423657	Inaccessible	chr1	46379265	46379266	43721	MAST2	14.2773	19.845	0.475051
chr1	51069052	51069811	Pioneering	chr1	51000998	51000999	68054	linc-FAF1-AS	0	0	0
chr1	52158923	52159822	Inaccessible	chr1	52195493	52195494	35672	OSBPL9	37.6026	21.3752	-0.814891
chr1	52389941	52390430	Accessible	chr1	52385786	52385787	4155	RAB3B	10.1748	12.5569	0.303481
chr1	56397233	56397912	Inaccessible	chr1	56410760	56410761	12849	linc-PRKAA2-3	0	0	0
chr1	56576908	56577184	Inaccessible	chr1	56611393	56611394	34210	linc-PRKAA2-2	0	0	0
chr1	58672312	58673097	Inaccessible	chr1	58939640	58939641	266544	DAB1,OMA1	3.01318	3.28596	0.12503
chr1	59588594	59589168	Accessible	chr1	59598418	59598419	9251	linc-JUN-5	0	0.0213934	inf
chr1	60195598	60196608	Accessible	chr1	60221079	60221080	24472	linc-FGGY-AS	0	0	0
chr1	62071369	62071983	Intermediate	chr1	62147022	62147023	75040	TM2D1	15.698	21.9933	0.486481
chr1	64095955	64096778	Inaccessible	chr1	64102082	64102083	5305	linc-PGM1-AS	4.97238	3.62109	-0.457512
chr1	64876760	64877219	Inaccessible	chr1	64936476	64936477	59258	CACHD1	1.5573	1.38484	-0.169326
chr1	66927784	66928570	Inaccessible	chr1	66965757	66965758	37188	linc-SGIP1-AS	0.00511335	0.00296463	-0.786419
chr1	67612165	67612696	Inaccessible	chr1	67604590	67604591	7575	IL23R	0	0	0
chr1	67875441	67875914	Inaccessible	chr1	67878946	67878947	3033	SERBP1	55.0049	43.7178	-0.331339
chr1	68041399	68041967	Pioneering	chr1	67995313	67995314	46086	linc-GADD45A-1	0	0	0
chr1	68151960	68152825	Accessible	chr1	68151821	68151822	139	linc-GADD45A-AS	0.712775	0.957952	0.426506
chr1	68190650	68191602	Inaccessible	chr1	68171259	68171260	19391	GNG12	74.9184	50.3634	-0.572944
chr1	69520545	69521604	Inaccessible	chr1	69521581	69521582	0	linc-LRRC7-3	0	0	0
chr1	72466326	72467079	Inaccessible	chr1	72723033	72723034	255955	linc-NEGR1-BP	0.0146396	0.0427295	1.54536
chr1	75557693	75558217	Intermediate	chr1	75593938	75593939	35722	linc-LHX8-AS	0	0	0
chr1	75837499	75837944	Inaccessible	chr1	75672404	75672405	165095	SLC44A5	0.0180364	0.0101502	-0.829404
chr1	77384713	77385458	Inaccessible	chr1	77334182	77334183	50531	ST6GALNAC5	1.55406	1.97054	0.342542
chr1	78578657	78579546	Intermediate	chr1	78511589	78511590	67068	GIPC2	0.249855	0.453263	0.859256
chr1	80882846	80883779	Accessible	chr1	80839443	80839444	43403	linc-ELTD1-3	0	0	0
chr1	82339625	82340988	Inaccessible	chr1	82266082	82266083	73543	LPHN2	10.2739	15.7195	0.61357
chr1	82346004	82346778	Inaccessible	chr1	82415873	82415874	69096	LPHN2	10.2739	15.7195	0.61357
chr1	82691733	82692284	Inaccessible	chr1	82681456	82681457	10277	linc-ELTD1-6	0	0	0
chr1	85051390	85052104	Inaccessible	chr1	85048041	85048042	3349	linc-CTBS-1	0.0450159	0.151882	1.75445
chr1	85528053	85528809	Accessible	chr1	85527993	85527994	60	WDR63	0.285121	6.12132	4.4242
chr1	85697452	85698139	Inaccessible	chr1	85718385	85718386	20247	C1orf52	10.5644	14.6586	0.472534
chr1	87594405	87595208	Inaccessible	chr1	87595448	87595449	241	HS2ST1	6.60096	5.76455	-0.195468
chr1	87640223	87641199	Inaccessible	chr1	87597609	87597610	42614	HS2ST1	6.60096	5.76455	-0.195468
chr1	88501295	88501684	Inaccessible	chr1	88425115	88425116	76180	linc-PKN2	0	0	0
chr1	89267171	89268116	Pioneering	chr1	89246722	89246723	20449	PKN2	8.52914	5.28091	-0.691613
chr1	89771652	89772472	Inaccessible	chr1	89728468	89728469	43184	GBP5	0.654999	0.139961	-2.22647
chr1	91995277	91996101	Inaccessible	chr1	91998471	91998472	2371	linc-BRDT	0	0.0215714	inf
chr1	92070265	92071084	Intermediate	chr1	92100568	92100569	29485	-	0	0	0
chr1	93688377	93689543	Inaccessible	chr1	93671067	93671068	17310	CCDC18	8.53419	3.03954	-1.4894
chr1	94094508	94095357	Intermediate	chr1	94037398	94037399	57110	BCAR3	24.3104	13.1819	-0.883009
chr1	94426165	94426878	Inaccessible	chr1	94458798	94458799	31921	ABCA4	0.238229	0.44572	0.903789
chr1	94887229	94888095	Inaccessible	chr1	94883933	94883934	3296	ABCD3	11.994	14.8041	0.30368
chr1	95302318	95303037	Inaccessible	chr1	95302459	95302460	0	linc-SLC44A3-AS	0.0140711	0.0218163	0.632677
chr1	96799806	96800316	Inaccessible	chr1	96877649	96877650	77334	linc-ALG14-5	0	0	0
chr1	97527121	97527700	Inaccessible	chr1	97544702	97544703	17003	DPYD	4.03734	2.3041	-0.8092
chr1	98199992	98200497	Inaccessible	chr1	98186482	98186483	13510	DPYD	4.03734	2.3041	-0.8092
chr1	98636176	98636759	Inaccessible	chr1	98660948	98660949	24190	linc-SNX7-2	0	0.0725149	inf
chr1	98930287	98931027	Inaccessible	chr1	98858322	98858323	71965	linc-SNX7-1	0.0563583	0.00605746	-3.21784
chr1	98981699	98982405	Inaccessible	chr1	98858322	98858323	123377	linc-SNX7-1	0.0563583	0.00605746	-3.21784
chr1	99142818	99143280	Accessible	chr1	99127236	99127237	15582	SNX7	27.4002	29.3125	0.0973272
chr1	100408871	100409386	Inaccessible	chr1	100399779	100399780	9092	linc-AGL-AS	0	0	0
chr1	101992265	101992866	Inaccessible	chr1	101991971	101991972	294	linc-DPH5-3	0.0010459	0.00459873	2.1365
chr1	103765836	103766333	Inaccessible	chr1	103817769	103817770	51437	linc-RNPC3-2	0	0	0
chr1	107412734	107413275	Inaccessible	chr1	107360861	107360862	51873	linc-PRMT6-1	0.0227664	0	#NAME?
chr1	107869976	107870506	Inaccessible	chr1	107937776	107937777	67271	NTNG1	8.29256	5.37765	-0.624844
chr1	109263971	109264375	Accessible	chr1	109264957	109264958	583	FNDC7	0	0.0247819	inf
chr1	109388431	109388877	Inaccessible	chr1	109378751	109378752	9680	linc-AKNAD1-AS	0.0163565	0.100689	2.62197
chr1	109756827	109757459	Accessible	chr1	109756601	109756602	226	SARS	191.176	185.772	-0.0413717
chr1	110453825	110454629	Accessible	chr1	110453233	110453234	592	CSF1	8.37672	25.5249	1.60745
chr1	111756198	111757782	Pioneering	chr1	111770281	111770282	12500	CHI3L2	0.101843	0.273025	1.42269
chr1	111907022	111908058	Pioneering	chr1	111890963	111890964	16059	C1orf88	0.0469618	0.353594	2.91253
chr1	112944552	112945175	Inaccessible	chr1	112938800	112938801	5752	CTTNBP2NL	8.75765	4.67454	-0.90572
chr1	113246229	113247374	Accessible	chr1	113244335	113244336	1894	RHOC	496.453	755.749	0.606252
chr1	113305228	113306281	Inaccessible	chr1	113289871	113289872	15357	linc-LRIG2-2	0	0	0
chr1	114878767	114879465	Inaccessible	chr1	114940482	114940483	61018	TRIM33	4.10994	2.84232	-0.532049
chr1	115345620	115346141	Intermediate	chr1	115316993	115316994	28627	SIKE1	6.41091	10.0946	0.654987
chr1	115842990	115843818	Pioneering	chr1	115829428	115829429	13562	NGF	33.7845	60.7158	0.845714
chr1	116314320	116314912	Accessible	chr1	116377626	116377627	62715	linc-NHLH2-AS	0	0.690943	inf
chr1	116381483	116382708	Pioneering	chr1	116381001	116381002	482	NHLH2	0	1.27623	inf
chr1	116420001	116420574	Inaccessible	chr1	116381001	116381002	39000	NHLH2	0	1.27623	inf
chr1	117421397	117422619	Inaccessible	chr1	117425143	117425144	2525	linc-PTGFRN	0	0.0585296	inf
chr1	119901217	119901884	Inaccessible	chr1	119911402	119911403	9519	HAO2	0	0.0145004	inf
chr1	120459837	120460363	Inaccessible	chr1	120459317	120459318	520	NOTCH2	18.3736	10.617	-0.791258
chr1	121285983	121286232	Inaccessible	chr1	121306424	121306425	20193	-	0.00634704	0	#NAME?
chr1	144009487	144011710	Accessible	chr1	144014093	144014094	2384	linc-FAM72D-2	0	0.0547004	inf
chr1	145091478	145091644	Accessible	chr1	145096407	145096408	4764	SEC22B	58.8301	54.5632	-0.108628
chr1	145543084	145543540	Accessible	chr1	145549209	145549210	5670	ANKRD35	0.310891	0.479603	0.625433
chr1	146641933	146642732	Accessible	chr1	146644350	146644351	1619	linc-PRKAB2-BP	1.04019	1.74503	0.746405
chr1	149869281	149869952	Inaccessible	chr1	149871155	149871156	1204	BOLA1	11.1431	15.8517	0.508487
chr1	151962605	151963236	Accessible	chr1	151967007	151967008	3772	linc-S100A10-AS	0.217438	1.03043	2.24457
chr1	152139961	152140800	Pioneering	chr1	152129436	152129437	10525	RPTN	0.00379118	0.0165527	2.12635
chr1	152449949	152450501	Inaccessible	chr1	152483320	152483321	32820	LCE5A	0.0471896	0	#NAME?
chr1	152877597	152878415	Accessible	chr1	152881039	152881040	2625	IVL	0	0	0
chr1	153498381	153499134	Inaccessible	chr1	153506079	153506080	6946	linc-S100A6-AS	1.10999	1.77133	0.67429
chr1	153539497	153540611	Accessible	chr1	153534067	153534068	5430	S100A2	11.3846	27.8101	1.28852
chr1	154785952	154786342	Inaccessible	chr1	154744869	154744870	41083	KCNN3	0.130897	0.0828805	-0.659331
chr1	154945095	154945559	Accessible	chr1	154947118	154947119	1560	CKS1B	123.664	75.6328	-0.709342
chr1	155411534	155412027	Inaccessible	chr1	155403093	155403094	8441	POU5F1	0.0483522	0	#NAME?
chr1	156093299	156094106	Accessible	chr1	156095961	156095962	1856	LMNA	460.907	564.232	0.291812
chr1	157127248	157128146	Pioneering	chr1	157104019	157104020	23229	ETV3	2.08166	0.933295	-1.15733
chr1	157938671	157939444	Accessible	chr1	157963063	157963064	23620	KIRREL	11.1269	3.78372	-1.55618
chr1	158885765	158886363	Inaccessible	chr1	158901342	158901343	14980	PYHIN1	0	0.0573534	inf
chr1	163793204	163793871	Accessible	chr1	163291723	163291724	501481	NUF2	22.7775	3.66398	-2.63613
chr1	167542193	167542727	Inaccessible	chr1	167511538	167511539	30655	CREG1	1.0129	1.02479	0.0168312
chr1	167955140	167955885	Inaccessible	chr1	167937749	167937750	17391	DCAF6	31.836	38.1314	0.26032
chr1	168960840	168961465	Inaccessible	chr1	168873950	168873951	86890	linc-DPT-2	0	0	0
chr1	170376466	170377321	Accessible	chr1	170430718	170430719	53398	linc-GORAB-AS	0.334578	0.394507	0.237707
chr1	171723297	171724277	Pioneering	chr1	171722076	171722077	1221	linc-METTL13-1	0	0.116333	inf
chr1	171853592	171854191	Inaccessible	chr1	171810621	171810622	42971	DNM3	0.669475	0.974386	0.541463
chr1	173264708	173265576	Pioneering	chr1	173209162	173209163	55546	linc-PRDX6-BP	1.60599	3.43671	1.09756
chr1	173325525	173326194	Inaccessible	chr1	173357774	173357775	31581	linc-PRDX6-BP	1.60599	3.43671	1.09756
chr1	173606207	173606718	Pioneering	chr1	173628572	173628573	21855	ANKRD45	0.0077198	0.598471	6.27657
chr1	173611430	173611918	Pioneering	chr1	173628572	173628573	16655	ANKRD45	0.0077198	0.598471	6.27657
chr1	177782229	177782902	Inaccessible	chr1	177669659	177669660	112570	linc-RASAL2-1	0	0	0
chr1	178247053	178247896	Inaccessible	chr1	178202978	178202979	44075	linc-RASAL2-AS	0.0192038	0.0188139	-0.029589
chr1	179008067	179008688	Inaccessible	chr1	179013385	179013386	4698	linc-FAM20B-AS	3.02131	0.664666	-2.18447
chr1	180484952	180485922	Accessible	chr1	180528110	180528111	42189	linc-XPR1	0.0194874	0.313021	4.00565
chr1	180490982	180491643	Inaccessible	chr1	180528110	180528111	36468	linc-XPR1	0.0194874	0.313021	4.00565
chr1	180531835	180532503	Accessible	chr1	180530380	180530381	1455	linc-XPR1	0.0194874	0.313021	4.00565
chr1	180554585	180555309	Pioneering	chr1	180530380	180530381	24205	linc-XPR1	0.0194874	0.313021	4.00565
chr1	181068547	181069635	Accessible	chr1	181057638	181057639	10909	IER5	22.6865	72.1903	1.66997
chr1	181103704	181105154	Accessible	chr1	181143620	181143621	38467	linc-CACNA1E-2	0.0824442	0.200037	1.27877
chr1	181490681	181491567	Inaccessible	chr1	181479613	181479614	11068	CACNA1E	0.0139307	0.0149131	0.0983155
chr1	182612640	182613328	Inaccessible	chr1	182616052	182616053	2725	RGS8	0	0	0
chr1	182730224	182731197	Inaccessible	chr1	182710455	182710456	19769	linc-RGS8	0.755999	1.43086	0.920423
chr1	183236684	183237609	Accessible	chr1	183221878	183221879	14806	NMNAT2	1.62087	0.899726	-0.849214
chr1	183432790	183433419	Inaccessible	chr1	183430974	183430975	1816	linc-SMG7-BP	0.0823032	0.247819	1.59027
chr1	183782074	183782788	Pioneering	chr1	183774275	183774276	7799	RGL1	2.77197	5.70848	1.04219
chr1	185606095	185606623	Inaccessible	chr1	185576533	185576534	29562	linc-IVNS1ABP-2	0	0	0
chr1	185930722	185931296	Inaccessible	chr1	185926201	185926202	4521	HMCN1	24.6331	11.4593	-1.10409
chr1	186708599	186709188	Inaccessible	chr1	186643894	186643895	64705	PTGS2	33.1573	15.6228	-1.08567
chr1	187377132	187377981	Inaccessible	chr1	187412738	187412739	34758	linc-RGS18-11	0.14326	0.124152	-0.206525
chr1	187599662	187600163	Inaccessible	chr1	187610358	187610359	10196	C1orf99	0	0.00853357	inf
chr1	187607636	187608453	Inaccessible	chr1	187610358	187610359	1906	C1orf99	0	0.00853357	inf
chr1	191870720	191871275	Inaccessible	chr1	191844625	191844626	26095	linc-RGS18-1	0	0	0
chr1	195431581	195432209	Accessible	chr1	195728588	195728589	296380	linc-B3GALT2-3	0.0104549	0.0461605	2.14248
chr1	196176521	196177003	Inaccessible	chr1	196197465	196197466	20463	KCNT2	0.331928	0.160973	-1.04406
chr1	199917841	199918673	Inaccessible	chr1	199996770	199996771	78098	NR5A2	0.336914	0.111127	-1.60018
chr1	200179995	200180605	Accessible	chr1	200182656	200182657	2052	FAM58B	0	0.022775	inf
chr1	200288920	200289573	Inaccessible	chr1	200378580	200378581	89008	ZNF281	16.6447	4.7363	-1.81323
chr1	200811753	200812315	Inaccessible	chr1	200842166	200842167	29852	GPR25	0	0.020697	inf
chr1	201438041	201438486	Accessible	chr1	201435306	201435307	2735	PHLDA3	8.21498	21.5364	1.39045
chr1	201720198	201721826	Intermediate	chr1	201708996	201708997	11202	NAV1	25.6737	9.17594	-1.48436
chr1	202025664	202026275	Inaccessible	chr1	201979690	201979691	45974	ELF3	0.00645327	0.0253861	1.97594
chr1	202971465	202972210	Inaccessible	chr1	202976534	202976535	4325	TMEM183A,TMEM183B	31.8032	37.7857	0.248666
chr1	203275311	203276220	Accessible	chr1	203274664	203274665	647	BTG2	1.42523	67.8625	5.57335
chr1	204478405	204478997	Inaccessible	chr1	204485511	204485512	6515	MDM4	3.24412	1.42045	-1.19148
chr1	204493910	204494615	Inaccessible	chr1	204494368	204494369	0	MDM4	3.24412	1.42045	-1.19148
chr1	205267275	205268089	Accessible	chr1	205264290	205264291	2985	linc-DSTYK	0.104379	0.257638	1.30351
chr1	206807001	206807546	Accessible	chr1	206808328	206808329	783	linc-DYRK3-AS	0.129737	0.36635	1.49763
chr1	206820191	206821024	Inaccessible	chr1	206808881	206808882	11310	DYRK3	6.278	14.1895	1.17645
chr1	206999602	207000538	Intermediate	chr1	207002222	207002223	1685	IL19	0	0	0
chr1	207134904	207135544	Inaccessible	chr1	207132021	207132022	2883	FCAMR	0.0105313	0	#NAME?
chr1	207880360	207881208	Pioneering	chr1	207850734	207850735	29626	CR1L	0	0.0224138	inf
chr1	208386849	208387588	Inaccessible	chr1	208383807	208383808	3042	PLXNA2	1.08484	2.18468	1.00995
chr1	208392491	208393254	Pioneering	chr1	208383807	208383808	8684	PLXNA2	1.08484	2.18468	1.00995
chr1	209584613	209585696	Pioneering	chr1	209602168	209602169	16473	-	0	0	0
chr1	210584936	210585404	Inaccessible	chr1	210612927	210612928	27524	HHAT	1.22922	1.68681	0.456552
chr1	211750221	211751257	Accessible	chr1	211749631	211749632	590	SLC30A1	6.75679	11.8667	0.812515
chr1	212352622	212353313	Accessible	chr1	212341549	212341550	11073	linc-PPP2R5A	0.0753186	0.0560953	-0.425126
chr1	212676011	212676585	Inaccessible	chr1	212640439	212640440	35572	linc-TMEM206-1	0	0	0
chr1	212769284	212770514	Accessible	chr1	212781994	212781995	11481	ATF3	0.80669	2.70527	1.74569
chr1	214612592	214613495	Intermediate	chr1	214549780	214549781	62812	PTPN14	3.66414	2.04176	-0.843664
chr1	215174543	215175741	Accessible	chr1	215178885	215178886	3145	KCNK2	22.3811	20.8964	-0.0990318
chr1	218774127	218774939	Intermediate	chr1	218696780	218696781	77347	linc-LYPLAL1	0	0.0457336	inf
chr1	219759042	219759615	Inaccessible	chr1	219781664	219781665	22050	linc-IARS2-1	0	0	0
chr1	220509543	220510358	Inaccessible	chr1	220490511	220490512	19032	linc-RAB3GAP2-1	0	0	0
chr1	221345851	221346430	Inaccessible	chr1	221278103	221278104	67748	linc-MIA3-6	0.0102674	0	#NAME?
chr1	221970375	221971086	Inaccessible	chr1	222001098	222001099	30013	linc-DUSP10-1	3.14189	1.5921	-0.980699
chr1	222340371	222340918	Accessible	chr1	222262907	222262908	77464	linc-DUSP10-3	0.251617	0.0409444	-2.61949
chr1	222544898	222545711	Accessible	chr1	222626241	222626242	80531	linc-DUSP10-4	0	0	0
chr1	222979030	222979618	Inaccessible	chr1	222988333	222988334	8716	linc-C1orf65-3	5.11028	9.67557	0.920946
chr1	223895367	223896288	Accessible	chr1	223900119	223900120	3832	CAPN2	139.249	126.959	-0.13331
chr1	223903152	223903956	Pioneering	chr1	223900119	223900120	3033	CAPN2	139.249	126.959	-0.13331
chr1	224914440	224915147	Accessible	chr1	224954038	224954039	38892	linc-DNAH14	0	0	0
chr1	227521173	227521836	Pioneering	chr1	227581292	227581293	59457	linc-ZNF678	0.0676424	0	#NAME?
chr1	227910860	227911791	Inaccessible	chr1	227916240	227916241	4450	SNAP47	17.5443	24.6052	0.487965
chr1	229173702	229174388	Inaccessible	chr1	229173683	229173684	19	linc-HIST3H2A-1	0.0277362	0	#NAME?
chr1	229366855	229367625	Accessible	chr1	229359697	229359698	7158	linc-HIST3H2A-3	0	0	0
chr1	230763446	230764156	Inaccessible	chr1	230774437	230774438	10282	linc-COG2-AS	0.00565906	0.00415031	-0.447343
chr1	232266535	232267095	Inaccessible	chr1	232253337	232253338	13198	linc-KIAA1383-7	0.0236315	0.029856	0.337309
chr1	232884567	232885100	Inaccessible	chr1	232877288	232877289	7279	linc-SIPA1L2	0.00687926	0	#NAME?
chr1	233088452	233089232	Pioneering	chr1	233086370	233086371	2082	C1orf57	18.2549	48.1004	1.39777
chr1	233315138	233316201	Pioneering	chr1	233337996	233337997	21796	PCNXL2	1.8628	1.95391	0.0688863
chr1	233844012	233844612	Inaccessible	chr1	233808295	233808296	35717	linc-KCNK1-AS	0.00901969	0.00903912	0.00310483
chr1	234635130	234635801	Accessible	chr1	234666088	234666089	30288	linc-TARBP1	0.333283	0.593941	0.833574
chr1	234753901	234755034	Accessible	chr1	234757847	234757848	2814	linc-IRF2BP2-1	0	0.0406489	inf
chr1	234835766	234836393	Accessible	chr1	234845005	234845006	8613	linc-GGPS1-3	0.042824	0.262035	2.61327
chr1	234964542	234965019	Inaccessible	chr1	234882338	234882339	82204	linc-IRF2BP2-5	0.0223715	0.0328762	0.555383
chr1	235511326	235512072	Inaccessible	chr1	235530728	235530729	18657	TBCE	12.003	8.40138	-0.514696
chr1	235833077	235833767	Inaccessible	chr1	235833405	235833406	0	linc-LYST-AS	0.00909097	0.0766377	3.07555
chr1	235838168	235838884	Inaccessible	chr1	235833428	235833429	4740	linc-LYST-AS	0.00909097	0.0766377	3.07555
chr1	238095805	238096701	Inaccessible	chr1	238090383	238090384	5422	linc-ZP4-1	0	0	0
chr1	238225123	238225912	Accessible	chr1	238090383	238090384	134740	linc-ZP4-1	0	0	0
chr1	238341018	238341720	Pioneering	chr1	238090383	238090384	250635	linc-ZP4-1	0	0	0
chr1	239869752	239870347	Intermediate	chr1	239792373	239792374	77379	CHRM3	0.250887	0.411798	0.714902
chr1	241100086	241100587	Inaccessible	chr1	240939513	240939514	160573	RGS7	0.0846255	0.227503	1.42672
chr1	243617413	243618129	Inaccessible	chr1	243651752	243651753	33624	AKT3	42.1893	22.7075	-0.893712
chr1	244402383	244403609	Intermediate	chr1	244422118	244422119	18510	linc-AKT3-2	0	0	0
chr1	244898407	244899773	Inaccessible	chr1	244891181	244891182	7226	linc-FAM36A	0.00485721	0.0426998	3.13603
chr1	245802807	245803453	Inaccessible	chr1	245809394	245809395	5942	KIF26B	2.22999	1.08826	-1.03501
chr1	246164146	246165141	Accessible	chr1	245912966	245912967	251180	SMYD3	21.284	11.1303	-0.935278
chr1	246324700	246325301	Inaccessible	chr1	246680132	246680133	354832	linc-SMYD3	0	0	0
chr1	249228955	249229174	Inaccessible	chr1	249222837	249222838	6118	-	0	0.444841	inf
chr10	419199	419888	Accessible	chr10	428701	428702	8814	DIP2C	12.4661	4.35904	-1.51593
chr10	702721	703230	Pioneering	chr10	701944	701945	777	linc-TUBB8-2	0.0326945	0	#NAME?
chr10	703361	703591	Pioneering	chr10	701944	701945	1417	linc-TUBB8-2	0.0326945	0	#NAME?
chr10	703606	703971	Pioneering	chr10	701944	701945	1662	linc-TUBB8-2	0.0326945	0	#NAME?
chr10	703975	704238	Pioneering	chr10	701944	701945	2031	linc-TUBB8-2	0.0326945	0	#NAME?
chr10	704242	704693	Pioneering	chr10	701944	701945	2298	linc-TUBB8-2	0.0326945	0	#NAME?
chr10	4713489	4714139	Accessible	chr10	4701872	4701873	11617	linc-KLF6-3	0.534678	2.93568	2.45695
chr10	4953183	4953793	Inaccessible	chr10	4964754	4964755	10962	AKR1C2	2.6053	1.56085	-0.739112
chr10	5835698	5836117	Inaccessible	chr10	5808115	5808116	27583	GDI2	129.937	117.151	-0.149452
chr10	9867230	9867863	Inaccessible	chr10	9845596	9845597	21634	linc-KIN-4	0	0	0
chr10	11058868	11059762	Pioneering	chr10	11059893	11059894	132	CUGBP2	0.434023	1.31751	1.60197
chr10	11113504	11114168	Inaccessible	chr10	11059893	11059894	53611	CUGBP2	0.434023	1.31751	1.60197
chr10	13118085	13118956	Intermediate	chr10	13142082	13142083	23127	OPTN	16.4977	55.2702	1.74424
chr10	13714805	13715419	Inaccessible	chr10	13708325	13708326	6480	FRMD4A	8.13231	12.2884	0.595557
chr10	13800141	13800995	Accessible	chr10	13771383	13771384	28758	linc-FRMD4A-AS	0	0	0
chr10	13912813	13913505	Inaccessible	chr10	13900846	13900847	11967	linc-FRMD4A-AS	0.292157	0	#NAME?
chr10	14690740	14691401	Inaccessible	chr10	14563305	14563306	127435	FAM107B	6.19984	9.86373	0.669902
chr10	15165656	15166574	Inaccessible	chr10	15153680	15153681	11976	linc-NMT2-AS	0.287544	0.969172	1.75297
chr10	16238704	16239414	Inaccessible	chr10	16320700	16320701	81287	linc-PTER-1	0	0	0
chr10	17289091	17290326	Inaccessible	chr10	17271275	17271276	17816	VIM	1890.46	1438.28	-0.394387
chr10	21716183	21717231	Intermediate	chr10	21657540	21657541	58643	linc-C10orf113-2	0.00209293	0.232261	6.79408
chr10	24544767	24545451	Inaccessible	chr10	24544257	24544258	510	KIAA1217	8.84957	4.89151	-0.855329
chr10	24577284	24578495	Inaccessible	chr10	24544257	24544258	33027	KIAA1217	8.84957	4.89151	-0.855329
chr10	24753013	24753991	Accessible	chr10	24755460	24755461	1470	KIAA1217	8.84957	4.89151	-0.855329
chr10	24812809	24813524	Inaccessible	chr10	24815758	24815759	2235	linc-KIAA1217-AS	0.0674641	0.0407592	-0.726994
chr10	25044918	25045821	Intermediate	chr10	25138820	25138821	93000	PRTFDC1	7.89385	6.49507	-0.281383
chr10	25357049	25357628	Accessible	chr10	25401987	25401988	44360	linc-GPR158	0	0	0
chr10	26712525	26713116	Inaccessible	chr10	26727266	26727267	14151	APBB1IP	0.638265	0.594387	-0.102753
chr10	28154060	28154769	Inaccessible	chr10	28101554	28101555	52506	ARMC4	0.0321536	0.0441196	0.456441
chr10	28616413	28617072	Pioneering	chr10	28722036	28722037	104965	linc-MPP7-1	0	0	0
chr10	28900865	28901407	Inaccessible	chr10	28966424	28966425	65018	BAMBI	8.85678	24.0324	1.44013
chr10	29258591	29259261	Inaccessible	chr10	29095876	29095877	162715	linc-LYZL1-2	0	0	0
chr10	29380984	29381672	Inaccessible	chr10	29431492	29431493	49821	linc-LYZL1-1	0.0164603	0	#NAME?
chr10	29733026	29733493	Inaccessible	chr10	29744674	29744675	11182	linc-MPP7-3	0.131414	0.141378	0.105442
chr10	29865331	29865948	Inaccessible	chr10	29822387	29822388	42944	SVIL	2.01534	2.31858	0.202222
chr10	29923780	29924598	Inaccessible	chr10	29923882	29923883	0	SVIL	2.01534	2.31858	0.202222
chr10	30518820	30519680	Inaccessible	chr10	30569414	30569415	49735	linc-KIAA1462	0	0	0
chr10	33992793	33994276	Accessible	chr10	33973683	33973684	19110	linc-CREM-3	0.0632408	0.135503	1.09939
chr10	34185987	34186742	Pioneering	chr10	34198166	34198167	11425	linc-CREM-2	0	0	0
chr10	36109997	36110741	Inaccessible	chr10	36085588	36085589	24409	linc-ANKRD30A-4	0	0	0
chr10	38383114	38383772	Accessible	chr10	38383275	38383276	0	ZNF37A	3.65249	7.50096	1.03819
chr10	44408064	44408763	Inaccessible	chr10	44407892	44407893	172	linc-TMEM72-6	0.0197536	0	#NAME?
chr10	44911564	44912105	Inaccessible	chr10	44910035	44910036	1529	linc-CXCL12-1	0	0	0
chr10	45932630	45933360	Inaccessible	chr10	45936103	45936104	2744	linc-ALOX5-AS	0.0165371	0.03028	0.872661
chr10	45933558	45934561	Inaccessible	chr10	45936103	45936104	1543	linc-ALOX5-AS	0.0165371	0.03028	0.872661
chr10	48342454	48343355	Inaccessible	chr10	48355089	48355090	11735	ZNF488	0.364349	3.14464	3.1095
chr10	49625227	49625970	Inaccessible	chr10	49609655	49609656	15572	MAPK10,MAPK8	10.5489	6.557	-0.685989
chr10	49684253	49685001	Inaccessible	chr10	49654662	49654663	29591	ARHGAP22	11.448	32.909	1.52338
chr10	49797083	49798118	Accessible	chr10	49860064	49860065	61947	linc-ARHGAP22-BP	0.202309	1.35943	2.74836
chr10	49814494	49815374	Accessible	chr10	49860064	49860065	44691	linc-ARHGAP22-BP	0.202309	1.35943	2.74836
chr10	50783927	50784434	Inaccessible	chr10	50817141	50817142	32708	C10orf53,CHAT	0.0272964	0	#NAME?
chr10	52081769	52082298	Inaccessible	chr10	52085475	52085476	3178	linc-SGMS1-AS	0.101141	0.331694	1.71349
chr10	54203006	54203919	Accessible	chr10	54211277	54211278	7359	linc-CSTF2T-2	0.191718	2.8923	3.91516
chr10	54501481	54502201	Inaccessible	chr10	54528270	54528271	26070	MBL2	0	0	0
chr10	55379348	55379962	Inaccessible	chr10	55247641	55247642	131707	linc-MBL2-4	0.0101768	0.0131645	0.37137
chr10	59383721	59384200	Inaccessible	chr10	59441343	59441344	57144	linc-ZWINT-4	0	0	0
chr10	61096686	61097512	Pioneering	chr10	61087425	61087426	9261	linc-FAM13C-AS	0	0	0
chr10	62187921	62189141	Inaccessible	chr10	61898845	61898846	289076	ANK3	1.15125	0.526906	-1.12758
chr10	62247809	62248338	Inaccessible	chr10	62483991	62483992	235654	linc-ANK3-AS	0.00268836	0.00394069	0.551722
chr10	62254346	62255400	Pioneering	chr10	62483991	62483992	228592	linc-ANK3-AS	0.00268836	0.00394069	0.551722
chr10	62520427	62520946	Inaccessible	chr10	62538123	62538124	17178	CDC2	59.7962	16.0879	-1.89408
chr10	67178728	67179659	Inaccessible	chr10	67073543	67073544	105185	linc-LRRTM3-3	0	0	0
chr10	67374776	67375584	Inaccessible	chr10	67345446	67345447	29330	linc-LRRTM3-2	0.434613	0.163518	-1.41028
chr10	68386733	68387396	Accessible	chr10	68280531	68280532	106202	CTNNA3	0.0121142	0.0240992	0.99229
chr10	70194378	70195051	Pioneering	chr10	70176612	70176613	17766	DNA2	2.39623	1.12515	-1.09065
chr10	71494042	71494797	Accessible	chr10	71561644	71561645	66848	COL13A1	4.36568	3.50965	-0.314881
chr10	72221297	72222263	Inaccessible	chr10	72238564	72238565	16302	KIAA1274	0.0734616	0.0632421	-0.216105
chr10	73690357	73690967	Inaccessible	chr10	73724120	73724121	33154	CHST3	12.1916	8.86902	-0.459043
chr10	74030164	74030901	Pioneering	chr10	74033668	74033669	2768	linc-DDIT4-AS	0.314803	0.193654	-0.700966
chr10	74057779	74058841	Accessible	chr10	74033802	74033803	23977	linc-DDIT4-AS	0.314803	0.193654	-0.700966
chr10	75936466	75937420	Accessible	chr10	75936444	75936445	22	ADK	30.5978	49.5325	0.694947
chr10	76967849	76968546	Pioneering	chr10	76970563	76970564	2018	VDAC2	137.265	198.486	0.532075
chr10	79418925	79419688	Intermediate	chr10	79396327	79396328	22598	KCNMA1	44.1574	46.8423	0.0851564
chr10	79482769	79483291	Inaccessible	chr10	79489896	79489897	6606	linc-RPS24	0.0415547	0.0238848	-0.798919
chr10	80859484	80860249	Inaccessible	chr10	80828792	80828793	30692	ZMIZ1	31.1671	12.1178	-1.3629
chr10	82230690	82231363	Accessible	chr10	82214038	82214039	16652	TSPAN14	8.46848	14.4346	0.769354
chr10	82248276	82248748	Inaccessible	chr10	82280682	82280683	31935	linc-TSPAN14-AS	6.27718	9.1854	0.549226
chr10	82378680	82379375	Inaccessible	chr10	82363335	82363336	15345	SH2D4B	0.0115364	0	#NAME?
chr10	82937692	82938083	Inaccessible	chr10	82654562	82654563	283130	linc-NRG3-1	0	0	0
chr10	83067057	83067442	Inaccessible	chr10	82654562	82654563	412495	linc-NRG3-1	0	0	0
chr10	84452183	84452814	Inaccessible	chr10	84559498	84559499	106685	NRG3	0	0	0
chr10	86284659	86285421	Inaccessible	chr10	86320171	86320172	34751	linc-OPN4-5	0	0.227981	inf
chr10	89602563	89603401	Intermediate	chr10	89623194	89623195	19794	-	0.175437	1.1121	2.66426
chr10	90020363	90020968	Inaccessible	chr10	90034789	90034790	13822	RNLS	2.09883	1.16449	-0.84989
chr10	90750258	90751489	Accessible	chr10	90750288	90750289	0	FAS,STAMBPL1	15.1635	36.0581	1.24972
chr10	92244091	92244608	Inaccessible	chr10	92222474	92222475	21617	linc-RPP30-2	0	0	0
chr10	93026419	93027055	Inaccessible	chr10	93067192	93067193	40138	linc-PCGF5-AS	0.292832	0.453054	0.629612
chr10	93110737	93111670	Intermediate	chr10	93103071	93103072	7666	linc-PCGF5-AS	0.292832	0.453054	0.629612
chr10	93390228	93390987	Inaccessible	chr10	93390623	93390624	0	PPP1R3C	19.4078	14.0315	-0.46797
chr10	94897711	94898459	Inaccessible	chr10	94834065	94834066	63646	CYP26A1	0.00759637	0.0498438	2.71403
chr10	96345937	96346461	Inaccessible	chr10	96305574	96305575	40363	HELLS	4.91322	2.57888	-0.929925
chr10	97054535	97055505	Accessible	chr10	97071272	97071273	15768	linc-SORBS1-AS	0	0	0
chr10	97098787	97099499	Accessible	chr10	97101435	97101436	1937	SORBS1	0.115833	0.331745	1.51803
chr10	99309443	99310457	Inaccessible	chr10	99332256	99332257	21800	ANKRD2	0.803672	0.645934	-0.315221
chr10	99461283	99461892	Inaccessible	chr10	99473438	99473439	11547	linc-ZFYVE27	52.8485	68.0174	0.364043
chr10	100025077	100025731	Inaccessible	chr10	100008748	100008749	16329	LOXL4	3.92832	8.22486	1.06608
chr10	100768653	100769334	Inaccessible	chr10	101088856	101088857	319523	CNNM1	0.243916	0.282876	0.213786
chr10	102045252	102046309	Accessible	chr10	102048235	102048236	1927	PKD2L1	0	0	0
chr10	102981224	102981815	Pioneering	chr10	102981526	102981527	0	linc-BTRC-2	0.0395957	0.889535	4.48963
chr10	103067731	103068318	Inaccessible	chr10	103070775	103070776	2458	linc-BTRC-1	0	0	0
chr10	103649993	103650534	Inaccessible	chr10	103607377	103607378	42616	C10orf76	8.3072	7.5937	-0.12956
chr10	104480038	104480638	Inaccessible	chr10	104476367	104476368	3671	SFXN2	1.43179	1.98593	0.47199
chr10	104615776	104616030	Accessible	chr10	104613967	104613968	1809	AS3MT,C10orf32	11.4415	18.966	0.729135
chr10	106568768	106569515	Intermediate	chr10	106400859	106400860	167909	SORCS3	0.008629	0.0133757	0.632348
chr10	107711648	107712401	Inaccessible	chr10	107568749	107568750	142899	linc-ITPRIP-4	0	0	0
chr10	108199095	108199692	Inaccessible	chr10	108114344	108114345	84751	linc-ITPRIP-6	0.000867994	0	#NAME?
chr10	109345141	109345783	Inaccessible	chr10	109136308	109136309	208833	linc-ADD3-3	0	0	0
chr10	109799405	109800110	Inaccessible	chr10	109800256	109800257	147	linc-SORCS1-1	0.300452	0.0336955	-3.1565
chr10	111654249	111654710	Inaccessible	chr10	111637625	111637626	16624	XPNPEP1	32.3359	30.2913	-0.0942307
chr10	111766596	111767136	Accessible	chr10	111767711	111767712	576	ADD3	14.3722	11.7731	-0.287787
chr10	111934943	111935875	Inaccessible	chr10	111967363	111967364	31489	MXI1	8.09076	11.8939	0.55587
chr10	112158273	112159246	Accessible	chr10	112161724	112161725	2479	linc-DUSP5-AS	0.95853	6.16684	2.68564
chr10	112816551	112817150	Inaccessible	chr10	112836790	112836791	19641	ADRA2A	0.688376	0.821792	0.255576
chr10	114475625	114476373	Inaccessible	chr10	114570701	114570702	94329	linc-VTI1A-AS	1.45598	0.566553	-1.36171
chr10	114484153	114484763	Inaccessible	chr10	114570701	114570702	85939	linc-VTI1A-AS	1.45598	0.566553	-1.36171
chr10	114827177	114827805	Inaccessible	chr10	114799763	114799764	27414	TCF7L2	9.01262	4.79506	-0.910398
chr10	115100804	115101301	Inaccessible	chr10	115245376	115245377	144076	linc-ZDHHC6	0.0416241	0.00504202	-3.04534
chr10	118976155	118977164	Pioneering	chr10	118957000	118957001	19155	KCNK18	0	0	0
chr10	122263601	122264707	Pioneering	chr10	122263091	122263092	510	PPAPDC1A	33.9686	65.6492	0.950574
chr10	124250747	124251543	Accessible	chr10	124248528	124248529	2219	linc-HTRA1-AS	0.0953493	0.0741724	-0.362341
chr10	125298302	125298824	Inaccessible	chr10	125319045	125319046	20222	linc-GPR26-2	0	0	0
chr10	126729395	126730115	Accessible	chr10	126729195	126729196	200	linc-CTBP2-AS	0.0299345	0.0236474	-0.340128
chr10	126775853	126776756	Inaccessible	chr10	126729195	126729196	46658	linc-CTBP2-AS	0.0299345	0.0236474	-0.340128
chr10	127655610	127657047	Inaccessible	chr10	127662167	127662168	5121	linc-FANK1-AS	0.0243804	0.0431918	0.825034
chr10	127931081	127931883	Accessible	chr10	128075667	128075668	143785	linc-ADAM12-BP	0.253305	0.601183	1.24693
chr10	128831798	128832587	Inaccessible	chr10	128936284	128936285	103698	FAM196A	0.0983593	3.18317	5.01626
chr10	129661204	129662002	Inaccessible	chr10	129676684	129676685	14683	CLRN3	0	0	0
chr10	133609681	133610293	Inaccessible	chr10	133664390	133664391	54098	linc-TCERG1L	0.0166301	0	#NAME?
chr10	135058266	135059147	Inaccessible	chr10	135051408	135051409	6858	VENTX	0	0	0
chr10	135513480	135513833	Inaccessible	chr10	135490279	135490280	23201	DUX4	0	0.0129468	inf
chr11	439771	440381	Inaccessible	chr11	431580	431581	8191	linc-ANO9-AS	0.00868685	0.00882971	0.0235325
chr11	803847	804973	Accessible	chr11	800244	800245	3603	LRDD	3.70549	47.3186	3.67467
chr11	1676419	1677032	Inaccessible	chr11	1651033	1651034	25386	KRTAP5-5	0.0270318	0	#NAME?
chr11	1851722	1852463	Inaccessible	chr11	1848709	1848710	3013	SYT8	0	0.0928745	inf
chr11	3271763	3271996	Inaccessible	chr11	3250090	3250091	21673	MRGPRE	0.0114379	0	#NAME?
chr11	3317563	3317878	Inaccessible	chr11	3325838	3325839	7961	linc-ART1-5	0	0	0
chr11	3636964	3637947	Inaccessible	chr11	3638462	3638463	516	linc-ART1-1	0.0126248	0	#NAME?
chr11	4485343	4486255	Intermediate	chr11	4470570	4470571	14773	OR52K2	0.0165873	0.121059	2.86756
chr11	5711022	5712507	Accessible	chr11	5711526	5711527	0	linc-TRIM22-AS	0	0	0
chr11	8604848	8605313	Inaccessible	chr11	8633476	8633477	28164	linc-TRIM66-AS	0	0.00341729	inf
chr11	8853993	8854751	Accessible	chr11	8932701	8932702	77951	C11orf17	21.9529	33.0365	0.589648
chr11	9166689	9167312	Inaccessible	chr11	9167362	9167363	51	DENND5A	31.0406	21.3069	-0.542834
chr11	9232175	9232808	Inaccessible	chr11	9223843	9223844	8332	linc-DENND5A-AS	0.365198	0.378149	0.0502763
chr11	9631252	9632090	Inaccessible	chr11	9597088	9597089	34164	WEE1	13.5074	6.32175	-1.09536
chr11	9823718	9824394	Intermediate	chr11	9806419	9806420	17299	linc-SBF2-AS	0.160774	0.23464	0.545414
chr11	10065880	10066719	Inaccessible	chr11	10038526	10038527	27354	SBF2	10.9695	4.24098	-1.37103
chr11	12087283	12088247	Accessible	chr11	12115543	12115544	27297	MICAL2	90.5968	64.069	-0.499833
chr11	12101217	12102182	Accessible	chr11	12115543	12115544	13362	MICAL2	90.5968	64.069	-0.499833
chr11	12109651	12110236	Accessible	chr11	12115543	12115544	5308	MICAL2	90.5968	64.069	-0.499833
chr11	12792392	12793025	Accessible	chr11	12849668	12849669	56644	TEAD1	21.0581	11.9138	-0.82174
chr11	12830345	12831110	Inaccessible	chr11	12849668	12849669	18559	TEAD1	21.0581	11.9138	-0.82174
chr11	13282098	13282794	Accessible	chr11	13299325	13299326	16532	ARNTL	4.29134	7.87243	0.875381
chr11	13483630	13484436	Accessible	chr11	13514213	13514214	29778	PTH	0	0	0
chr11	16796966	16797641	Inaccessible	chr11	16800567	16800568	2927	PLEKHA7	0.0512538	1.00496	4.29333
chr11	17134184	17134668	Inaccessible	chr11	17111467	17111468	22717	PIK3C2A	6.42078	4.96401	-0.371244
chr11	17391205	17392016	Inaccessible	chr11	17409393	17409394	17378	KCNJ11	0.0130882	0.0172979	0.402329
chr11	17908960	17909590	Inaccessible	chr11	17868308	17868309	40652	SERGEF	4.67657	5.71009	0.288063
chr11	20071879	20072585	Pioneering	chr11	20070274	20070275	1605	NAV2	6.82085	3.00001	-1.18498
chr11	20078979	20079613	Inaccessible	chr11	20077245	20077246	1734	NAV2	6.82085	3.00001	-1.18498
chr11	20505303	20506134	Inaccessible	chr11	20409076	20409077	96227	PRMT3	5.42337	4.55716	-0.251055
chr11	27656989	27657933	Pioneering	chr11	27645692	27645693	11297	linc-LIN7C	0.077095	0.0547017	-0.49505
chr11	28161220	28161887	Inaccessible	chr11	28131713	28131714	29507	METT5D1	4.80796	1.9467	-1.3044
chr11	28542331	28543429	Inaccessible	chr11	28501426	28501427	40905	linc-FSHB-5	0.0087555	0.00384051	-1.18889
chr11	30219229	30220186	Inaccessible	chr11	30252563	30252564	32378	FSHB	0	0	0
chr11	31275917	31276557	Inaccessible	chr11	31284620	31284621	8064	DCDC1,DCDC5	0.0427185	0.0246661	-0.792328
chr11	32102623	32103284	Inaccessible	chr11	32112477	32112478	9194	RCN1	97.3083	66.5298	-0.548561
chr11	32325129	32325641	Inaccessible	chr11	32410725	32410726	85085	WT1	0.011446	0.0134999	0.238098
chr11	33067413	33067830	Pioneering	chr11	33061577	33061578	5836	TCP11L1	5.67378	7.95345	0.48727
chr11	33082799	33083519	Intermediate	chr11	33080505	33080506	2294	TCP11L1	5.67378	7.95345	0.48727
chr11	34706838	34707405	Inaccessible	chr11	34713735	34713736	6331	linc-PDHX	0.0160744	0.00585152	-1.45788
chr11	38616321	38616946	Inaccessible	chr11	38655358	38655359	38413	linc-RAG2-2	0	0	0
chr11	41507416	41508351	Pioneering	chr11	41842863	41842864	334513	linc-API5	0	0	0
chr11	42484223	42484842	Pioneering	chr11	41842863	41842864	641360	linc-API5	0	0	0
chr11	42793360	42793911	Inaccessible	chr11	43284714	43284715	490804	linc-LRRC4C	0.00782981	0	#NAME?
chr11	43148992	43149314	Inaccessible	chr11	43284714	43284715	135401	linc-LRRC4C	0.00782981	0	#NAME?
chr11	46679023	46680012	Intermediate	chr11	46698624	46698625	18613	linc-ARHGAP1-AS	0	0.372129	inf
chr11	46708959	46709513	Inaccessible	chr11	46709810	46709811	298	ARHGAP1	42.3218	49.0551	0.213004
chr11	46847830	46848344	Accessible	chr11	46867898	46867899	19555	linc-CKAP5-BP	1.54163	2.29318	0.572891
chr11	47236249	47237682	Accessible	chr11	47236493	47236494	0	DDB2	13.3048	78.7024	2.56445
chr11	57424607	57425062	Accessible	chr11	57425216	57425217	155	CLP1	8.51382	13.5945	0.675142
chr11	59340774	59341503	Accessible	chr11	59344192	59344193	2690	OSBP	13.2271	9.94934	-0.410819
chr11	60330938	60331721	Inaccessible	chr11	60282886	60282887	48052	MS4A13	0	0	0
chr11	60639285	60640142	Accessible	chr11	60637985	60637986	1300	ZP1	0.109189	0.631485	2.53192
chr11	61064670	61065633	Accessible	chr11	61067691	61067692	2059	DDB1	57.5877	64.3719	0.16067
chr11	61068044	61068503	Inaccessible	chr11	61067691	61067692	353	DDB1	57.5877	64.3719	0.16067
chr11	61587364	61588219	Accessible	chr11	61583876	61583877	3488	FADS2	58.7492	41.7746	-0.491942
chr11	61766382	61767222	Inaccessible	chr11	61735554	61735555	30828	-	0.0701103	0.22767	1.69924
chr11	61863563	61863946	Inaccessible	chr11	61891445	61891446	27500	INCENP	9.53529	1.21115	-2.9769
chr11	61866923	61867256	Inaccessible	chr11	61891445	61891446	24190	INCENP	9.53529	1.21115	-2.9769
chr11	61990287	61990904	Inaccessible	chr11	61976140	61976141	14147	SCGB2A1	0	0	0
chr11	62052995	62053438	Inaccessible	chr11	62063891	62063892	10454	SCGB1D4	0	0	0
chr11	62367066	62368046	Accessible	chr11	62370150	62370151	2105	EML3	10.9914	12.1794	0.148078
chr11	63558797	63559539	Inaccessible	chr11	63540500	63540501	18297	linc-C11orf84-BP	0.0742348	0.820015	3.46548
chr11	64204847	64205353	Inaccessible	chr11	64195633	64195634	9214	linc-SLC22A11-2	0	0	0
chr11	65188454	65189268	Accessible	chr11	65190245	65190246	978	linc-SCYL1-3	128.872	165.251	0.358721
chr11	65666348	65667219	Accessible	chr11	65660767	65660768	5581	FOSL1	60.809	98.0572	0.689339
chr11	65894220	65895066	Intermediate	chr11	65837824	65837825	56396	PACS1	33.2977	32.0951	-0.0530697
chr11	66386549	66387131	Inaccessible	chr11	66384053	66384054	2496	RBM14,RBM4	69.2524	105.417	0.606178
chr11	67423592	67424285	Inaccessible	chr11	67430870	67430871	6586	ALDH3B2	0.0221814	0.0160729	-0.464726
chr11	67965706	67966300	Inaccessible	chr11	67934645	67934646	31061	SUV420H1	10.6132	8.08349	-0.392807
chr11	68888322	68889009	Inaccessible	chr11	68840383	68840384	47939	TPCN2	3.53106	2.64221	-0.418355
chr11	69316171	69316877	Inaccessible	chr11	69305073	69305074	11098	linc-CCND1-1	0.0296087	0.00894459	-1.72693
chr11	69325168	69325763	Accessible	chr11	69305073	69305074	20095	linc-CCND1-1	0.0296087	0.00894459	-1.72693
chr11	69624262	69624806	Inaccessible	chr11	69625468	69625469	663	FGF3	0.0186967	0.0135475	-0.464758
chr11	70489823	70490528	Inaccessible	chr11	70477207	70477208	12616	linc-SHANK2-AS	0	0	0
chr11	71185306	71185833	Inaccessible	chr11	71190340	71190341	4508	NADSYN1	12.4546	89.4503	2.84441
chr11	71656128	71656805	Accessible	chr11	71639768	71639769	16360	RNF121	10.651	14.7754	0.472202
chr11	72953647	72954283	Accessible	chr11	72975570	72975571	21288	P2RY6	0.247828	0.0606177	-2.03153
chr11	73846105	73847083	Intermediate	chr11	73824937	73824938	21168	C2CD3	3.60147	10.8197	1.58701
chr11	76495152	76496126	Accessible	chr11	76494285	76494286	867	TSKU	18.2085	33.8325	0.8938
chr11	78879689	78880278	Inaccessible	chr11	78776052	78776053	103637	ODZ4	3.7607	1.18476	-1.6664
chr11	79841851	79842544	Inaccessible	chr11	80364417	80364418	521874	linc-C11orf82-2	0	0	0
chr11	81733883	81734471	Inaccessible	chr11	81807650	81807651	73180	linc-ODZ4-1	0	0	0
chr11	83372586	83373454	Inaccessible	chr11	83344368	83344369	28218	DLG2	0.00715321	0.0100836	0.495342
chr11	85517716	85518471	Inaccessible	chr11	85566144	85566145	47674	CCDC83	0	0.0233893	inf
chr11	86046302	86046929	Inaccessible	chr11	86014398	86014399	31904	C11orf73	36.4181	39.8681	0.13058
chr11	86208191	86208683	Intermediate	chr11	86161044	86161045	47147	ME3	3.81355	4.25475	0.157939
chr11	86377157	86377780	Inaccessible	chr11	86382515	86382516	4736	linc-ME3-BP	0.0406613	0.0417472	0.0380233
chr11	86430908	86431837	Accessible	chr11	86382629	86382630	48279	linc-ME3-BP	0.0406613	0.0417472	0.0380233
chr11	86739658	86740234	Inaccessible	chr11	86736677	86736678	2981	linc-FZD4	0	0	0
chr11	87315027	87315723	Inaccessible	chr11	87847308	87847309	531586	RAB38	0.0311878	0.120991	1.95584
chr11	92753349	92754113	Pioneering	chr11	92702789	92702790	50560	MTNR1B	0.00862897	0.0126893	0.55635
chr11	93845668	93846310	Inaccessible	chr11	93862094	93862095	15785	PANX1	10.2163	10.6425	0.0589718
chr11	94038311	94038908	Pioneering	chr11	94038803	94038804	0	FOLR4	0	0.36759	inf
chr11	94439315	94439782	Accessible	chr11	94383419	94383420	55896	linc-AMOTL1-1	0.0111827	0	#NAME?
chr11	94798379	94799029	Inaccessible	chr11	94800056	94800057	1028	SFRS2B	10.935	14.1896	0.375875
chr11	95301980	95302519	Pioneering	chr11	95504814	95504815	202296	FAM76B	4.3035	3.13189	-0.458477
chr11	95842553	95843321	Pioneering	chr11	95713127	95713128	129426	MAML2	2.51086	0.747882	-1.7473
chr11	97562571	97563115	Inaccessible	chr11	98360539	98360540	797425	linc-CCDC82-2	0	0	0
chr11	97614008	97614798	Inaccessible	chr11	98360539	98360540	745742	linc-CCDC82-2	0	0	0
chr11	102126869	102127506	Accessible	chr11	102103123	102103124	23746	linc-YAP1-AS	0.0154028	0.0297639	0.950374
chr11	103392202	103392954	Inaccessible	chr11	103713714	103713715	320761	linc-DCUN1D5	0	0	0
chr11	104208828	104209602	Pioneering	chr11	103907308	103907309	301520	DDI1	0.0158068	0	#NAME?
chr11	106100573	106101211	Inaccessible	chr11	106120746	106120747	19536	linc-ELMOD1-2	0	0	0
chr11	108205794	108206341	Inaccessible	chr11	108202294	108202295	3500	C11orf65	0.221217	0.204104	-0.116155
chr11	108518983	108519584	Accessible	chr11	108535816	108535817	16233	DDX10	10.9781	9.09603	-0.271325
chr11	108818711	108819536	Pioneering	chr11	108549157	108549158	269554	linc-DDX10-AS	0	0	0
chr11	109212925	109213495	Pioneering	chr11	109292875	109292876	79381	C11orf87	0.902748	2.08156	1.20527
chr11	109892930	109893799	Inaccessible	chr11	109963926	109963927	70128	ZC3H12C	0.637906	0.608524	-0.0680298
chr11	111380907	111381951	Inaccessible	chr11	111385510	111385511	3560	C11orf88	0.256457	0.86431	1.75283
chr11	112496584	112497025	Inaccessible	chr11	112565374	112565375	68350	linc-NCAM1-1	0	0	0
chr11	113214805	113215498	Inaccessible	chr11	113185324	113185325	29481	TTC12	2.39875	2.83357	0.240333
chr11	113255238	113255804	Accessible	chr11	113258513	113258514	2710	ANKK1	0.0108619	0.0713603	2.71585
chr11	115458348	115458818	Inaccessible	chr11	115628010	115628011	169193	linc-CADM1-1	0.336931	0.299906	-0.167945
chr11	118023759	118024347	Pioneering	chr11	118037801	118037802	13455	SCN2B	0.0108491	0.00393117	-1.46455
chr11	119483396	119483936	Inaccessible	chr11	119508957	119508958	25022	PVRL1	4.05981	5.71087	0.492297
chr11	119895408	119896295	Inaccessible	chr11	119897461	119897462	1167	linc-OAF-2	0	0	0
chr11	120126938	120127574	Inaccessible	chr11	120110951	120110952	15987	POU2F3	0.123141	0.19653	0.674439
chr11	120330642	120331242	Inaccessible	chr11	120382468	120382469	51227	GRIK4	0.0305771	0.0396047	0.373218
chr11	121106947	121107690	Pioneering	chr11	121107585	121107586	0	linc-SC5DL	0.0325724	0.548502	4.07377
chr11	121110631	121111151	Intermediate	chr11	121107585	121107586	3046	linc-SC5DL	0.0325724	0.548502	4.07377
chr11	121353123	121353837	Inaccessible	chr11	121322961	121322962	30162	SORL1	0.0910619	0.42234	2.21349
chr11	126146744	126147251	Intermediate	chr11	126152982	126152983	5732	TIRAP	2.02822	2.32517	0.197121
chr11	126188366	126189029	Accessible	chr11	126173647	126173648	14719	DCPS	11.6758	7.79916	-0.582128
chr11	130752394	130753152	Inaccessible	chr11	130748449	130748450	3945	SNX19	20.3883	22.4581	0.139494
chr11	131538996	131539678	Inaccessible	chr11	131773472	131773473	233795	linc-NTM-AS	0.0193212	0.028556	0.563606
chr11	131958186	131958981	Inaccessible	chr11	132081651	132081652	122671	NTM	8.98594	6.23598	-0.527053
chr11	132099439	132100069	Inaccessible	chr11	132081651	132081652	17788	NTM	8.98594	6.23598	-0.527053
chr12	956774	957605	Inaccessible	chr12	970179	970180	12575	WNK1	16.9491	10.829	-0.646303
chr12	2113449	2114473	Accessible	chr12	2102557	2102558	10892	DCP1B	6.32064	13.8261	1.12925
chr12	2499128	2499811	Inaccessible	chr12	2613602	2613603	113792	CACNA1C	2.33502	0.944083	-1.30645
chr12	2806122	2806836	Inaccessible	chr12	2799376	2799377	6746	linc-CACNA1C-AS	0.115259	0.123122	0.0952097
chr12	3326362	3327245	Accessible	chr12	3407426	3407427	80182	-	0.022612	0.705947	4.9644
chr12	3408974	3409594	Accessible	chr12	3407426	3407427	1548	-	0.022612	0.705947	4.9644
chr12	4221668	4222600	Inaccessible	chr12	4208458	4208459	13210	linc-PARP11-2	0	0	0
chr12	4430301	4431192	Accessible	chr12	4430359	4430360	0	C12orf5	2.81673	21.2257	2.91372
chr12	5249060	5249724	Inaccessible	chr12	5231173	5231174	17887	linc-NTF3-2	0.117324	0.0424308	-1.46731
chr12	6396947	6397700	Accessible	chr12	6419602	6419603	21903	PLEKHG6	0.0273597	0.160074	2.54861
chr12	6616668	6617391	Inaccessible	chr12	6603298	6603299	13370	NCAPD2	27.1071	12.4844	-1.11854
chr12	6859636	6860101	Inaccessible	chr12	6858148	6858149	1488	MLF2	173.199	416.335	1.26532
chr12	7146649	7147212	Inaccessible	chr12	7167980	7167981	20769	C1S,EMG1	56.7359	70.007	0.303238
chr12	9108532	9109358	Inaccessible	chr12	9094536	9094537	13996	M6PR	30.8996	40.2902	0.38284
chr12	10063556	10064124	Intermediate	chr12	10066279	10066280	2156	CLEC2A	0	0	0
chr12	10786927	10787427	Accessible	chr12	10783454	10783455	3473	linc-STYK1-AS	0	0	0
chr12	10869187	10870750	Accessible	chr12	10862462	10862463	6725	linc-CSDA-AS	0.192577	0.455007	1.24046
chr12	11788144	11789109	Inaccessible	chr12	11802788	11802789	13680	BCL2L14,ETV6	6.49472	5.45354	-0.252075
chr12	12199170	12199796	Inaccessible	chr12	12223878	12223879	24083	BCL2L14,ETV6	6.49472	5.45354	-0.252075
chr12	12200009	12200681	Intermediate	chr12	12223878	12223879	23198	BCL2L14,ETV6	6.49472	5.45354	-0.252075
chr12	12598650	12599408	Inaccessible	chr12	12629731	12629732	30324	DUSP16	5.28076	5.55866	0.0739913
chr12	13492358	13492934	Pioneering	chr12	13526372	13526373	33439	C12orf36	0.00499349	0	#NAME?
chr12	15687805	15688771	Inaccessible	chr12	15699286	15699287	10516	PTPRO	0.0195503	0.0283658	0.536962
chr12	16089259	16090559	Pioneering	chr12	16064186	16064187	25073	DERA	18.419	48.5543	1.3984
chr12	18502485	18503102	Inaccessible	chr12	18434938	18434939	67547	PIK3C2G	0	0.00404168	inf
chr12	18539264	18540037	Inaccessible	chr12	18434938	18434939	104326	PIK3C2G	0	0.00404168	inf
chr12	19584545	19585663	Pioneering	chr12	19592608	19592609	6946	AEBP2	4.61571	5.70626	0.305994
chr12	20628104	20628868	Pioneering	chr12	20706041	20706042	77174	linc-PDE3A-AS	196.113	195.091	-0.00754174
chr12	21971724	21972358	Pioneering	chr12	21958245	21958246	13479	ABCC9	1.53757	2.78311	0.856046
chr12	22254511	22255200	Pioneering	chr12	22223559	22223560	30952	linc-ABCC9	0	0	0
chr12	22983756	22984434	Inaccessible	chr12	22861419	22861420	122337	linc-LRMP-4	0	0	0
chr12	25863980	25864811	Pioneering	chr12	25652930	25652931	211050	IFLTD1	0.100127	0.152127	0.603447
chr12	26901548	26902208	Inaccessible	chr12	26874275	26874276	27273	ITPR2	1.48902	1.59836	0.102225
chr12	26902613	26903180	Inaccessible	chr12	26874275	26874276	28338	ITPR2	1.48902	1.59836	0.102225
chr12	29062716	29063388	Intermediate	chr12	28849961	28849962	212755	linc-FAR2	0	0	0
chr12	29286167	29287071	Inaccessible	chr12	29294394	29294395	7324	linc-PTHLH-2	0.00761238	0.0205181	1.43048
chr12	31079759	31080656	Pioneering	chr12	31079838	31079839	0	TSPAN11	0.0229059	0.496237	4.43724
chr12	32401407	32402447	Intermediate	chr12	32487450	32487451	85004	BICD1	4.19779	4.33534	0.0465173
chr12	40422078	40422533	Inaccessible	chr12	40345167	40345168	76911	SLC2A13	1.44301	1.40191	-0.0416835
chr12	40868340	40869003	Inaccessible	chr12	40875394	40875395	6392	linc-CNTN1-3	0.00284087	0.00416438	0.551771
chr12	44422801	44423505	Inaccessible	chr12	44229962	44229963	192839	TMEM117	4.40992	4.81895	0.127967
chr12	45276547	45277124	Inaccessible	chr12	45410401	45410402	133278	DBX2	0	0	0
chr12	46465048	46465709	Accessible	chr12	46576357	46576358	110649	linc-SLC38A1-AS	0	0.00997319	inf
chr12	46501166	46501930	Inaccessible	chr12	46576357	46576358	74428	linc-SLC38A1-AS	0	0.00997319	inf
chr12	46971201	46971720	Inaccessible	chr12	47019413	47019414	47694	linc-FAM113B	0.00450285	0.00875166	0.958719
chr12	47071931	47072619	Inaccessible	chr12	47019413	47019414	52518	linc-FAM113B	0.00450285	0.00875166	0.958719
chr12	47298840	47299486	Accessible	chr12	47173452	47173453	125388	SLC38A4	0.530762	0.705899	0.411398
chr12	47481933	47482766	Pioneering	chr12	47473386	47473387	8547	FAM113B	1.52787	2.42706	0.667688
chr12	47661116	47661823	Pioneering	chr12	47661677	47661678	0	linc-SLC48A1-3	0	2.00869	inf
chr12	47903303	47904051	Accessible	chr12	47812040	47812041	91263	linc-AMIGO2-2	0.00847027	0.0122752	0.53527
chr12	47949904	47950573	Inaccessible	chr12	48057373	48057374	106801	RPAP3	8.89075	8.77326	-0.0191927
chr12	48858884	48859295	Inaccessible	chr12	48866448	48866449	7154	ANP32D	0	0	0
chr12	48995805	48996551	Inaccessible	chr12	48961800	48961801	34005	LALBA	0	0	0
chr12	50563966	50564615	Inaccessible	chr12	50571852	50571853	7238	LIMA1	106.409	101.439	-0.0690091
chr12	51322014	51322738	Inaccessible	chr12	51318803	51318804	3211	METTL7A	0.259364	2.34709	3.17783
chr12	52569585	52570341	Inaccessible	chr12	52565341	52565342	4244	KRT80	1.81559	0.620154	-1.54974
chr12	54569513	54569832	Inaccessible	chr12	54575431	54575432	5600	SMUG1	17.0667	30.6639	0.845358
chr12	55566310	55566991	Inaccessible	chr12	55523553	55523554	42757	OR9K2	0	0	0
chr12	57489642	57490559	Accessible	chr12	57490544	57490545	0	STAT6	23.3154	17.2133	-0.437763
chr12	58656457	58657022	Inaccessible	chr12	58960371	58960372	303350	linc-CTDSP2-2	0.00981669	0.0331051	1.75374
chr12	58898481	58899088	Inaccessible	chr12	58960371	58960372	61284	linc-CTDSP2-2	0.00981669	0.0331051	1.75374
chr12	59434548	59435765	Accessible	chr12	59266598	59266599	167950	LRIG3	2.59006	2.40234	-0.108541
chr12	59747592	59748169	Inaccessible	chr12	59989848	59989849	241680	SLC16A7	0.346995	0.317263	-0.12924
chr12	59751339	59752152	Inaccessible	chr12	59989848	59989849	237697	SLC16A7	0.346995	0.317263	-0.12924
chr12	62586381	62587452	Accessible	chr12	62636351	62636352	48900	FAM19A2	0.0278664	0.19414	2.8005
chr12	63613809	63614566	Inaccessible	chr12	63686716	63686717	72151	linc-AVPR1A	0	0	0
chr12	64216140	64216767	Accessible	chr12	64216413	64216414	0	linc-TMEM5-AS	2.17142	6.62526	1.60934
chr12	64563654	64564294	Inaccessible	chr12	64580011	64580012	15718	linc-C12orf66-AS	0.23506	0.378263	0.68636
chr12	64846508	64847230	Accessible	chr12	64845937	64845938	571	TBK1	10.0095	9.93132	-0.0113064
chr12	64915356	64916701	Intermediate	chr12	64845937	64845938	69419	TBK1	10.0095	9.93132	-0.0113064
chr12	65028305	65029215	Inaccessible	chr12	65023001	65023002	5304	RASSF3	3.73075	2.80797	-0.409937
chr12	65100947	65101907	Inaccessible	chr12	65107190	65107191	5284	linc-GNS-AS	0	0.0140132	inf
chr12	66033227	66034022	Intermediate	chr12	66038816	66038817	4795	linc-HMGA2-2	0.0277274	0.0546592	0.979154
chr12	66064523	66065106	Accessible	chr12	66061493	66061494	3030	linc-HMGA2-1	0	0.00882632	inf
chr12	66408539	66409347	Intermediate	chr12	66421662	66421663	12316	linc-WIF1-3	0	0.0181243	inf
chr12	66531842	66532297	Inaccessible	chr12	66531946	66531947	0	LLPH,TMBIM4	56.2495	56.5477	0.0076261
chr12	68435473	68436634	Inaccessible	chr12	68383225	68383226	52248	linc-RAP1B-3	0.00808935	0.110809	3.7759
chr12	68804935	68805607	Inaccessible	chr12	68818375	68818376	12769	linc-MDM1-1	0.0532056	0.0363396	-0.550036
chr12	69174989	69175617	Inaccessible	chr12	69177485	69177486	1869	linc-MDM2	0.0686033	0.237603	1.7922
chr12	69181067	69181791	Accessible	chr12	69177485	69177486	3582	linc-MDM2	0.0686033	0.237603	1.7922
chr12	69202420	69203119	Accessible	chr12	69202797	69202798	0	MDM2	15.7764	39.3236	1.31763
chr12	70484665	70485403	Inaccessible	chr12	70565511	70565512	80109	linc-BEST3	0	0.0352611	inf
chr12	70914467	70915070	Inaccessible	chr12	70915291	70915292	222	PTPRB	0.242355	0.827594	1.7718
chr12	73368705	73369372	Inaccessible	chr12	73057089	73057090	311616	linc-TRHDE-AS	0.224603	0.193396	-0.215821
chr12	75571117	75572259	Accessible	chr12	75628520	75628521	56262	linc-GLIPR1L1	0	0	0
chr12	76390696	76391326	Inaccessible	chr12	76419192	76419193	27867	linc-PHLDA1-AS	0.142736	0.181034	0.342918
chr12	76408896	76409359	Inaccessible	chr12	76419192	76419193	9834	linc-PHLDA1-AS	0.142736	0.181034	0.342918
chr12	77243928	77244474	Inaccessible	chr12	77252808	77252809	8335	CSRP2	151.99	142.721	-0.0907794
chr12	77459555	77460167	Accessible	chr12	77440108	77440109	19447	E2F7	10.6989	13.5104	0.336607
chr12	78550710	78551553	Intermediate	chr12	78583978	78583979	32426	linc-NAV3-AS	0.47737	0.13219	-1.8525
chr12	79139621	79140481	Inaccessible	chr12	79257773	79257774	117293	SYT1	0.11948	0.159596	0.417655
chr12	80352348	80352909	Inaccessible	chr12	80327871	80327872	24477	linc-PPP1R12A-BP	0.321147	0.308276	-0.0590124
chr12	81171516	81172330	Pioneering	chr12	81172087	81172088	0	linc-LIN7A-AS	2.77235	2.75969	-0.00660382
chr12	85131996	85132693	Accessible	chr12	85255646	85255647	122954	SLC6A15	0.783137	0.351212	-1.15692
chr12	87625267	87626103	Inaccessible	chr12	87334821	87334822	290446	linc-C12orf29	0	0.00259896	inf
chr12	88938822	88939498	Pioneering	chr12	88900914	88900915	37908	KITLG	31.6763	29.3207	-0.111483
chr12	88953082	88954489	Inaccessible	chr12	88900914	88900915	52168	KITLG	31.6763	29.3207	-0.111483
chr12	89175599	89176156	Intermediate	chr12	89276626	89276627	100471	linc-CLLU1-4	0.00278083	0.010257	1.88303
chr12	89621410	89622019	Inaccessible	chr12	89652322	89652323	30304	linc-CLLU1-3	0.00825981	0	#NAME?
chr12	90627968	90628904	Pioneering	chr12	90460905	90460906	167063	linc-CLLU1-2	0.0263475	0	#NAME?
chr12	92296474	92297436	Pioneering	chr12	92215402	92215403	81072	linc-CLLU1-1	0	0	0
chr12	92428354	92429177	Pioneering	chr12	92380473	92380474	47881	BTG1	19.3054	37.301	0.950209
chr12	92985931	92986707	Inaccessible	chr12	92950888	92950889	35043	linc-C12orf74-1	0.00847584	0	#NAME?
chr12	93156432	93157076	Inaccessible	chr12	93169909	93169910	12834	EEA1	5.45176	5.24831	-0.0548701
chr12	93177759	93179281	Pioneering	chr12	93171078	93171079	6681	linc-EEA1-AS	0.0322064	0.0337573	0.0678504
chr12	93367255	93367985	Pioneering	chr12	93388080	93388081	20096	linc-NUDT4-2	0	0.032212	inf
chr12	94018750	94019397	Accessible	chr12	94035233	94035234	15837	linc-UBE2N	3.16582	3.65264	0.206363
chr12	94866926	94867658	Inaccessible	chr12	94915222	94915223	47565	linc-CCDC41	0	0	0
chr12	96613283	96614033	Accessible	chr12	96636356	96636357	22324	linc-ELK3-AS	0.116395	0.0941569	-0.305886
chr12	98739062	98739584	Inaccessible	chr12	98813587	98813588	74004	linc-TMPO-1	0	0.0389041	inf
chr12	98979836	98980268	Inaccessible	chr12	98987403	98987404	7136	SLC25A3	259.448	283.123	0.125978
chr12	99037834	99038768	Accessible	chr12	99039078	99039079	311	APAF1	5.90106	12.3602	1.06665
chr12	99890767	99891350	Inaccessible	chr12	100041535	100041536	150186	FAM71C	0	0	0
chr12	100503063	100503839	Inaccessible	chr12	100463947	100463948	39116	UHRF1BP1L	7.70956	8.84781	0.198673
chr12	102248998	102249670	Pioneering	chr12	102266909	102266910	17240	linc-DRAM1	0	0	0
chr12	102959930	102960662	Pioneering	chr12	102811781	102811782	148149	IGF1	0.0479631	0.0483254	0.0108586
chr12	103917406	103918269	Inaccessible	chr12	103941572	103941573	23304	linc-STAB2-1	0.00446912	0	#NAME?
chr12	104657514	104658074	Pioneering	chr12	104680727	104680728	22654	TXNRD1	31.646	6.31181	-2.3259
chr12	105647539	105648292	Accessible	chr12	105698261	105698262	49970	linc-APPL2-1	0.734821	5.43456	2.8867
chr12	106348822	106349853	Inaccessible	chr12	106311763	106311764	37059	linc-APPL2-3	0.00461291	0.00915487	0.988861
chr12	107352311	107353012	Intermediate	chr12	107349544	107349545	2767	C12orf23	75.1493	72.1709	-0.0583437
chr12	107773966	107774471	Intermediate	chr12	107712197	107712198	61769	BTBD11	0.696326	1.37368	0.980211
chr12	108747211	108747852	Inaccessible	chr12	108686736	108686737	60475	CMKLR1	0.336744	0.149441	-1.17207
chr12	108956433	108957132	Accessible	chr12	108956294	108956295	139	ISCU	62.6091	185.999	1.57085
chr12	109343461	109344376	Inaccessible	chr12	109306517	109306518	36944	SVOP	0.00410231	0	#NAME?
chr12	110258591	110259318	Inaccessible	chr12	110278889	110278890	19572	linc-TRPV4	0.0886961	0.163198	0.879683
chr12	110725779	110726330	Inaccessible	chr12	110719032	110719033	6747	ATP2A2	42.9885	35.906	-0.259727
chr12	110741762	110742550	Accessible	chr12	110719032	110719033	22730	ATP2A2	42.9885	35.906	-0.259727
chr12	110778274	110779185	Pioneering	chr12	110780236	110780237	1052	linc-ATP2A2-AS	0.0651426	0.0414012	-0.65393
chr12	111572259	111573068	Inaccessible	chr12	111537250	111537251	35009	CUX2	0.0137383	0.00563399	-1.28597
chr12	114277849	114278582	Inaccessible	chr12	114261126	114261127	16723	RBM19	6.82721	9.3878	0.459492
chr12	114706867	114707456	Inaccessible	chr12	114793911	114793912	86456	TBX5	0.835761	0.52916	-0.659386
chr12	114770286	114770781	Inaccessible	chr12	114793911	114793912	23131	TBX5	0.835761	0.52916	-0.659386
chr12	115218569	115219162	Inaccessible	chr12	115120399	115120400	98170	linc-TBX3-AS	2.47514	2.55291	0.0446288
chr12	115695481	115696115	Pioneering	chr12	115748703	115748704	52589	linc-TBX3-3	0.0492316	0.0790701	0.683546
chr12	118294564	118295383	Pioneering	chr12	118454508	118454509	159126	RFC5	10.1627	5.48558	-0.889564
chr12	120105645	120106304	Accessible	chr12	120105757	120105758	0	PRKAB1	7.01901	26.7925	1.93249
chr12	120883544	120884490	Accessible	chr12	120884284	120884285	0	GATC	4.9766	7.08223	0.509043
chr12	122335729	122336315	Inaccessible	chr12	122326646	122326647	9083	PSMD9	26.2661	25.6324	-0.0352301
chr12	123431088	123431850	Accessible	chr12	123424831	123424832	6257	ABCB9	2.42121	5.46745	1.17514
chr12	124052033	124052616	Inaccessible	chr12	124060779	124060780	8164	linc-TMED2-BP	0.137628	0.274798	0.997595
chr12	124609904	124610482	Inaccessible	chr12	124634144	124634145	23663	linc-FAM101A	0	0.0269922	inf
chr12	124757976	124758894	Accessible	chr12	124773710	124773711	14817	FAM101A	4.45566	13.5416	1.60369
chr12	124846030	124846608	Inaccessible	chr12	124824750	124824751	21280	NCOR2	62.9508	42.0699	-0.581435
chr12	125073524	125074245	Inaccessible	chr12	125111928	125111929	37684	linc-NCOR2	0	0	0
chr12	125398161	125399605	Accessible	chr12	125398320	125398321	0	UBB,UBC	38.0702	34.9946	-0.121531
chr12	125422634	125424267	Accessible	chr12	125432433	125432434	8167	DHX37	5.83492	7.92083	0.440938
chr12	127380590	127381140	Inaccessible	chr12	127384811	127384812	3672	linc-DHX37-9	0.00595037	0.00287487	-1.04948
chr12	132204824	132205938	Intermediate	chr12	132210160	132210161	4223	linc-SFSWAP-AS	0.0598247	0.0865915	0.533486
chr13	20565596	20566367	Inaccessible	chr13	20579214	20579215	12848	ZMYM2	9.09805	8.51267	-0.0959468
chr13	21807038	21807785	Inaccessible	chr13	21808707	21808708	923	linc-FGF9-3	0	0	0
chr13	23973262	23974032	Inaccessible	chr13	23915829	23915830	57433	SACS	23.2959	12.115	-0.943281
chr13	24362802	24363496	Inaccessible	chr13	24304584	24304585	58218	MIPEP	6.92614	8.30137	0.261297
chr13	25223455	25224356	Inaccessible	chr13	25254695	25254696	30340	ATP12A	0	0.00547384	inf
chr13	25425478	25426151	Inaccessible	chr13	25457507	25457508	31357	CENPJ	7.1241	2.40531	-1.56649
chr13	25448995	25449631	Inaccessible	chr13	25457507	25457508	7877	CENPJ	7.1241	2.40531	-1.56649
chr13	27909443	27910090	Inaccessible	chr13	27946376	27946377	36287	linc-GTF3A	0.0306878	0	#NAME?
chr13	32739572	32740409	Inaccessible	chr13	32828285	32828286	87877	FRY	0.803944	0.515402	-0.641397
chr13	34514896	34515536	Intermediate	chr13	34605282	34605283	89747	linc-NBEA	0	0	0
chr13	36173023	36173943	Inaccessible	chr13	36167143	36167144	5880	NBEA	0.668885	0.259325	-1.36699
chr13	38488927	38489686	Inaccessible	chr13	38443105	38443106	45822	linc-TRPC4-AS	0.092739	0.169603	0.870911
chr13	38530430	38531267	Inaccessible	chr13	38569691	38569692	38425	linc-UFM1-1	0.103932	0.108151	0.0574074
chr13	40959363	40960135	Inaccessible	chr13	40924439	40924440	34924	FOXO1	0.0183668	0.0135841	-0.435185
chr13	41719337	41720273	Pioneering	chr13	41706936	41706937	12401	KBTBD6	5.3365	5.66015	0.084946
chr13	41976642	41977227	Inaccessible	chr13	41958841	41958842	17801	linc-MTRF1-1	0.0248557	0.0120071	-1.04969
chr13	42376718	42377814	Pioneering	chr13	42293878	42293879	82840	KIAA0564	2.5056	1.79345	-0.482421
chr13	42690166	42691003	Inaccessible	chr13	42712212	42712213	21210	DGKH	0.378734	0.412208	0.122189
chr13	43576982	43578068	Inaccessible	chr13	43597362	43597363	19295	DNAJC15	23.8443	21.732	-0.133824
chr13	45710761	45711350	Inaccessible	chr13	45694631	45694632	16130	GTF2F2	32.7714	40.1437	0.292735
chr13	46347137	46348005	Inaccessible	chr13	46358192	46358193	10188	SIAH3	0.00674366	0.00983401	0.544248
chr13	48031711	48032213	Pioneering	chr13	48321559	48321560	289347	linc-HTR2A-1	0.0181397	0.0190983	0.0742905
chr13	48205552	48206583	Inaccessible	chr13	48321559	48321560	114977	linc-HTR2A-1	0.0181397	0.0190983	0.0742905
chr13	48640305	48641377	Inaccessible	chr13	48651447	48651448	10071	MED4	21.5363	25.924	0.267521
chr13	48646051	48647215	Inaccessible	chr13	48651447	48651448	4233	MED4	21.5363	25.924	0.267521
chr13	49193015	49193585	Inaccessible	chr13	49227865	49227866	34281	CYSLTR2	0.00542128	0.00796123	0.554358
chr13	50161091	50161796	Inaccessible	chr13	50202624	50202625	40829	ARL11	0	0.0119561	inf
chr13	50835601	50836167	Inaccessible	chr13	50760058	50760059	75543	linc-RNASEH2B-2	0.00695775	0	#NAME?
chr13	50997797	50998579	Inaccessible	chr13	50989225	50989226	8572	linc-RNASEH2B-1	0.107821	0.0220221	-2.29162
chr13	51033381	51034109	Inaccessible	chr13	50989225	50989226	44156	linc-RNASEH2B-1	0.107821	0.0220221	-2.29162
chr13	51103169	51104112	Accessible	chr13	51095572	51095573	7597	linc-SPRYD7-3	0	0	0
chr13	51305411	51306104	Inaccessible	chr13	51287376	51287377	18035	DLEU7	0.337244	0.0748019	-2.17265
chr13	52170772	52171509	Inaccessible	chr13	52158484	52158485	12288	WDFY2	5.01033	3.9895	-0.328699
chr13	52988990	52990037	Pioneering	chr13	52990058	52990059	22	VPS36	9.29344	4.64853	-0.99944
chr13	59564393	59564893	Inaccessible	chr13	60235231	60235232	670339	linc-PCDH8-10	0.0282533	0	#NAME?
chr13	72671492	72672365	Inaccessible	chr13	73284483	73284484	612119	C13orf37	24.2637	8.75067	-1.47133
chr13	74177663	74178313	Inaccessible	chr13	74138381	74138382	39282	linc-UCHL3-5	0	0	0
chr13	74731825	74732625	Inaccessible	chr13	74785383	74785384	52759	linc-UCHL3-4	0.0846727	0.1076	0.345705
chr13	76143476	76144448	Inaccessible	chr13	76134879	76134880	8597	UCHL3	31.9306	48.1239	0.591816
chr13	76145765	76146716	Inaccessible	chr13	76134879	76134880	10886	UCHL3	31.9306	48.1239	0.591816
chr13	77095991	77096666	Pioneering	chr13	77238289	77238290	141624	linc-CLN5-2	0	0	0
chr13	80366692	80367310	Inaccessible	chr13	80378553	80378554	11244	linc-SLITRK5-10	0	0	0
chr13	84284087	84284661	Inaccessible	chr13	84376570	84376571	91910	linc-SPRY2-5	0	0	0
chr13	84515037	84516593	Intermediate	chr13	84570520	84570521	53928	linc-SLITRK5-4	0	0	0
chr13	91003056	91003662	Inaccessible	chr13	91145542	91145543	141881	linc-GPC5-1	0	0	0
chr13	91243889	91244711	Inaccessible	chr13	91145542	91145543	98347	linc-GPC5-1	0	0	0
chr13	93869539	93870388	Inaccessible	chr13	93879078	93879079	8691	GPC6	9.74167	5.87819	-0.728798
chr13	94997397	94998161	Inaccessible	chr13	95092330	95092331	94170	DCT	0.0370557	0	#NAME?
chr13	99486760	99487263	Inaccessible	chr13	99461719	99461720	25041	DOCK9	2.15498	4.61644	1.09911
chr13	99802745	99803947	Accessible	chr13	99843461	99843462	39515	linc-UBAC2-BP	0.258971	0.386289	0.576892
chr13	99878403	99879152	Inaccessible	chr13	99853163	99853164	25240	UBAC2	21.7169	20.893	-0.0557996
chr13	102044907	102045913	Intermediate	chr13	102104966	102104967	59054	ITGBL1	55.5163	57.8979	0.0606004
chr13	109895238	109896189	Accessible	chr13	109876881	109876882	18357	linc-MYO16-AS	0.00718911	0.0193237	1.42649
chr13	110775050	110775790	Inaccessible	chr13	110774279	110774280	771	linc-COL4A2-1	0.00415804	0.0243171	2.548
chr13	111604575	111605070	Intermediate	chr13	111617972	111617973	12903	linc-ARHGEF7-2	0.0319027	0.0723862	1.18204
chr13	114539944	114541320	Accessible	chr13	114539838	114539839	106	linc-GAS6-AS	1.6765	4.95968	1.56479
chr13	114906993	114907747	Pioneering	chr13	114961769	114961770	54023	linc-CDC16-1	0	0.0196814	inf
chr13	115109267	115109954	Pioneering	chr13	115096253	115096254	13014	linc-CHAMP1-AS	0.110582	0.208533	0.915157
chr14	20869127	20869949	Pioneering	chr14	20895547	20895548	25599	linc-KLHL33-AS	0.0783129	0.277305	1.82415
chr14	21219965	21220706	Inaccessible	chr14	21214099	21214100	5866	FAM12A	0	0	0
chr14	21565103	21565923	Inaccessible	chr14	21567096	21567097	1174	C14orf176	0.112774	0.77637	2.78331
chr14	21566807	21567308	Pioneering	chr14	21567096	21567097	0	C14orf176	0.112774	0.77637	2.78331
chr14	23005776	23006684	Intermediate	chr14	23005092	23005093	684	TRA@,TRAC,TRAV12-1	3.76905	8.22613	1.12601
chr14	23307893	23309090	Accessible	chr14	23306134	23306135	1759	linc-MMP14-AS	0	0	0
chr14	24100428	24101630	Intermediate	chr14	24099324	24099325	1104	DHRS2	0.895398	23.8131	4.73308
chr14	24138925	24140482	Inaccessible	chr14	24161843	24161844	21362	linc-DHRS4	0.0507231	0.0284736	-0.833018
chr14	24740218	24740734	Accessible	chr14	24734969	24734970	5249	RABGGTA	13.0752	32.1783	1.29926
chr14	24865359	24865953	Inaccessible	chr14	24867992	24867993	2040	KIAA1305	2.9289	5.78707	0.982472
chr14	32489783	32490825	Inaccessible	chr14	32541908	32541909	51084	linc-ARHGAP5-1	0.329281	2.43176	2.88461
chr14	32814112	32815225	Pioneering	chr14	32798479	32798480	15633	AKAP6	4.66591	0.923922	-2.33632
chr14	32818357	32819118	Pioneering	chr14	32798479	32798480	19878	AKAP6	4.66591	0.923922	-2.33632
chr14	33028851	33029786	Intermediate	chr14	32953828	32953829	75023	linc-AKAP6-AS	0.0917347	0	#NAME?
chr14	34766673	34767785	Inaccessible	chr14	34829850	34829851	62066	linc-EGLN3-2	0.00796933	0	#NAME?
chr14	35310382	35311083	Inaccessible	chr14	35269596	35269597	40786	BAZ1A	8.22075	5.85505	-0.489588
chr14	35312004	35313021	Accessible	chr14	35269596	35269597	42408	BAZ1A	8.22075	5.85505	-0.489588
chr14	35683360	35683984	Intermediate	chr14	35761574	35761575	77591	KIAA0391,PSMA6	134.923	161.517	0.259543
chr14	35854427	35855140	Accessible	chr14	35857201	35857202	2062	linc-INSM2	0	0	0
chr14	37290089	37290667	Inaccessible	chr14	37149924	37149925	140165	SLC25A21	0.0863505	0.0411932	-1.0678
chr14	39492686	39493554	Inaccessible	chr14	39502532	39502533	8979	SEC23A	80.4631	40.7854	-0.980276
chr14	44577643	44578224	Inaccessible	chr14	44976499	44976500	398276	FSCB	0	0	0
chr14	46254426	46255008	Inaccessible	chr14	46178990	46178991	75436	linc-LRR1-2	0	0	0
chr14	51066665	51067492	Inaccessible	chr14	51102102	51102103	34611	SAV1	8.63956	9.5018	0.137243
chr14	51590055	51590854	Inaccessible	chr14	51706886	51706887	116033	TMX1	17.1757	17.1425	-0.00278866
chr14	51834023	51834748	Inaccessible	chr14	51859049	51859050	24302	linc-TRIM9-2	0.0329051	0.080936	1.29847
chr14	51861667	51862684	Accessible	chr14	51863160	51863161	477	linc-FRMD6	0.00845916	0.049216	2.54054
chr14	52011272	52012327	Inaccessible	chr14	52014601	52014602	2275	linc-FRMD6-AS	0.0138015	0.0350127	1.34305
chr14	52155136	52155626	Inaccessible	chr14	52164831	52164832	9206	FRMD6	117.835	60.5071	-0.961598
chr14	52546544	52547781	Pioneering	chr14	52536038	52536039	10506	linc-NID2-BP	0.485852	2.81138	2.53269
chr14	53958117	53959017	Inaccessible	chr14	54047717	54047718	88701	linc-DDHD1-1	0	0	0
chr14	54021211	54021863	Inaccessible	chr14	54047717	54047718	25855	linc-DDHD1-1	0	0	0
chr14	57132655	57133630	Pioneering	chr14	57105036	57105037	27619	linc-C14orf101-AS	0.0486644	0.0476023	-0.031837
chr14	58876650	58877292	Inaccessible	chr14	58875886	58875887	764	TIMM9	28.9822	19.2259	-0.592119
chr14	60646053	60646806	Pioneering	chr14	60658891	60658892	12086	linc-DHRS7-1	0	0	0
chr14	61345689	61346422	Inaccessible	chr14	61441912	61441913	95491	TRMT5	3.58927	3.03784	-0.240643
chr14	61592333	61592957	Accessible	chr14	61654287	61654288	61331	PRKCH	1.49956	5.0604	1.75471
chr14	61612035	61613190	Accessible	chr14	61654287	61654288	41098	PRKCH	1.49956	5.0604	1.75471
chr14	62028358	62029048	Accessible	chr14	62023270	62023271	5088	linc-PRKCH-AS	0.0424735	0.34654	3.02839
chr14	62052715	62054394	Accessible	chr14	62037258	62037259	15457	linc-HIF1A	1.14023	14.0034	3.61838
chr14	62431580	62432232	Pioneering	chr14	62462541	62462542	30310	SYT16	0.0327516	0.0911273	1.47632
chr14	64239995	64240846	Pioneering	chr14	64165283	64165284	74712	linc-SGPP1-AS	0.0219502	0.0059231	-1.88981
chr14	65471905	65472845	Intermediate	chr14	65473002	65473003	158	MAX	24.3164	29.8501	0.29581
chr14	66481941	66482746	Inaccessible	chr14	66480632	66480633	1309	-	0.15239	0.258457	0.762161
chr14	67398941	67400388	Pioneering	chr14	67289963	67289964	108978	GPHN	4.03172	3.01772	-0.417933
chr14	69454553	69455653	Inaccessible	chr14	69446650	69446651	7903	linc-EXD2	0.138076	1.64754	3.57678
chr14	69894151	69894776	Inaccessible	chr14	69865407	69865408	28744	SLC39A9	14.433	14.6308	0.0196339
chr14	70079226	70080055	Accessible	chr14	70078310	70078311	916	KIAA0247	4.72539	11.2008	1.24509
chr14	70179344	70180409	Inaccessible	chr14	70178592	70178593	752	linc-KIAA0247-AS	0	0	0
chr14	70477621	70478351	Inaccessible	chr14	70513040	70513041	34690	SLC8A3	0.00258923	0.163575	5.98129
chr14	71331549	71332372	Inaccessible	chr14	71374122	71374123	41751	PCNX	7.28246	6.0052	-0.278213
chr14	71338915	71339747	Inaccessible	chr14	71374122	71374123	34376	PCNX	7.28246	6.0052	-0.278213
chr14	71542997	71543783	Inaccessible	chr14	71568700	71568701	24918	PCNX	7.28246	6.0052	-0.278213
chr14	72030436	72031223	Inaccessible	chr14	72052998	72052999	21776	SIPA1L1	27.1606	25.5725	-0.0869237
chr14	72240011	72241503	Inaccessible	chr14	72205021	72205022	34990	linc-SIPA1L1-AS	4.54212	2.94845	-0.623411
chr14	74339619	74340174	Inaccessible	chr14	74353586	74353587	13413	PTGR2,ZNF410	28.6205	31.5208	0.139257
chr14	75419189	75420409	Pioneering	chr14	75415286	75415287	3903	PGF	30.433	172.102	2.49955
chr14	75688385	75689040	Accessible	chr14	75689032	75689033	0	linc-FOS-2	0	0	0
chr14	76859869	76860680	Inaccessible	chr14	76873886	76873887	13207	ESRRB	0	0.00656975	inf
chr14	77384745	77385493	Accessible	chr14	77394566	77394567	9074	linc-ANGEL1-2	0.0590033	0.514207	3.12348
chr14	77404296	77405062	Intermediate	chr14	77394566	77394567	9730	linc-ANGEL1-2	0.0590033	0.514207	3.12348
chr14	77422014	77422652	Accessible	chr14	77425817	77425818	3166	linc-KIAA1737-2	0.906533	13.8431	3.93266
chr14	77425524	77426217	Accessible	chr14	77425817	77425818	0	linc-KIAA1737-2	0.906533	13.8431	3.93266
chr14	77508550	77509116	Accessible	chr14	77507407	77507408	1143	linc-KIAA1737-1	0	0	0
chr14	79506825	79507587	Inaccessible	chr14	79745654	79745655	238068	NRXN3	0.742267	0.643544	-0.2059
chr14	79625765	79626608	Inaccessible	chr14	79745654	79745655	119047	NRXN3	0.742267	0.643544	-0.2059
chr14	85906275	85906883	Pioneering	chr14	85881202	85881203	25073	linc-FLRT2-1	0	0	0
chr14	85998065	85999450	Accessible	chr14	85996572	85996573	1493	FLRT2	6.78564	16.9717	1.32258
chr14	87680603	87681266	Inaccessible	chr14	87372125	87372126	308478	linc-GPR65-1	0	0	0
chr14	87699561	87700356	Inaccessible	chr14	87372125	87372126	327436	linc-GPR65-1	0	0	0
chr14	89608069	89608744	Inaccessible	chr14	89622252	89622253	13509	linc-FOXN3-AS	0	0	0
chr14	89894331	89896159	Inaccessible	chr14	89878834	89878835	15497	FOXN3	6.53195	6.68047	0.0324354
chr14	89975965	89976620	Accessible	chr14	89878834	89878835	97131	FOXN3	6.53195	6.68047	0.0324354
chr14	90867373	90868067	Inaccessible	chr14	90864609	90864610	2764	CALM1	89.6302	78.0239	-0.200069
chr14	91349891	91350560	Intermediate	chr14	91360927	91360928	10368	RPS6KA5	0.295271	0.193575	-0.609145
chr14	91975210	91976190	Accessible	chr14	91957162	91957163	18048	linc-SMEK1-AS	0.0147154	0	#NAME?
chr14	93064604	93065349	Inaccessible	chr14	93042579	93042580	22025	RIN3	9.38331	10.155	0.114023
chr14	96682275	96683009	Inaccessible	chr14	96671135	96671136	11140	BDKRB2	3.28806	1.57535	-1.06157
chr14	97287652	97288392	Inaccessible	chr14	97263684	97263685	23968	VRK1	15.6968	10.3782	-0.596906
chr14	99798116	99799175	Pioneering	chr14	99751861	99751862	46255	linc-BCL11B	0	0	0
chr14	99799178	99799373	Inaccessible	chr14	99751861	99751862	47317	linc-BCL11B	0	0	0
chr14	99799377	99800205	Inaccessible	chr14	99751861	99751862	47516	linc-BCL11B	0	0	0
chr14	102656874	102657593	Inaccessible	chr14	102690488	102690489	32896	linc-MOK-AS	0.0964549	0.042262	-1.19049
chr14	103453229	103454194	Inaccessible	chr14	103410824	103410825	42405	CDC42BPB	23.1701	15.9942	-0.534716
chr14	103710220	103711108	Inaccessible	chr14	103673868	103673869	36352	linc-EIF5-1	0.149587	0.265594	0.828235
chr14	103824079	103824802	Inaccessible	chr14	103805670	103805671	18409	linc-EIF5-AS	0.182153	0.0871357	-1.06382
chr14	105448998	105449590	Inaccessible	chr14	105452616	105452617	3027	C14orf79	3.16694	6.83572	1.11
chr14	105820422	105821239	Inaccessible	chr14	105849876	105849877	28638	linc-PACS2-AS	0.0566895	0.0832078	0.553637
chr14	106034407	106034900	Pioneering	chr14	106053668	106053669	18769	ADAM6,IGHD,IGHE,IGHV7-81	0.0640205	0.103073	0.687059
chr15	21925872	21926432	Inaccessible	chr15	21932965	21932966	6534	linc-POTEB-3	0.0528667	0.135196	1.35462
chr15	22921105	22921844	Inaccessible	chr15	22921419	22921420	0	CYFIP1	29.0817	30.1699	0.0529979
chr15	23667154	23667678	Inaccessible	chr15	23675582	23675583	7905	linc-MKRN3-2	0.0375439	0.0181347	-1.04982
chr15	25103765	25104406	Inaccessible	chr15	25101698	25101699	2067	SNRPN,SNURF	53.1496	85.7421	0.689945
chr15	27939451	27940435	Inaccessible	chr15	28000618	28000619	60184	OCA2	0.00610302	0	#NAME?
chr15	29894670	29895843	Inaccessible	chr15	29967025	29967026	71183	linc-ARHGAP11B-3	1.22623	6.79091	2.46937
chr15	29983070	29983713	Inaccessible	chr15	29981510	29981511	1560	linc-TJP1-AS	0.0865569	0.0904795	0.0639426
chr15	30038287	30039034	Inaccessible	chr15	30018982	30018983	19305	linc-TJP1-AS	0.259429	0.342107	0.399111
chr15	31442829	31443431	Inaccessible	chr15	31505342	31505343	61912	linc-LOC283710-AS	0.00985303	0.0255161	1.37277
chr15	31676562	31677176	Inaccessible	chr15	31685046	31685047	7871	linc-CHRNA7-2	0.0241121	0.152601	2.66194
chr15	33437583	33438488	Inaccessible	chr15	33443580	33443581	5093	FMN1	0.0287127	0.00503262	-2.51231
chr15	35024452	35025201	Inaccessible	chr15	35033631	35033632	8431	linc-C15orf41-4	0	0	0
chr15	35548572	35549179	Inaccessible	chr15	35530151	35530152	18421	linc-ZNF770-2	0	0.0196014	inf
chr15	35727461	35727949	Inaccessible	chr15	35664404	35664405	63057	ATPBD4	2.22419	0.718069	-1.63109
chr15	35732600	35733077	Inaccessible	chr15	35664404	35664405	68196	ATPBD4	2.22419	0.718069	-1.63109
chr15	35800177	35801031	Inaccessible	chr15	35814479	35814480	13449	ATPBD4	2.22419	0.718069	-1.63109
chr15	36160611	36161735	Inaccessible	chr15	36399180	36399181	237446	linc-C15orf41-1	0.00377119	0	#NAME?
chr15	36297858	36298538	Inaccessible	chr15	36399180	36399181	100643	linc-C15orf41-1	0.00377119	0	#NAME?
chr15	36422823	36423533	Inaccessible	chr15	36401322	36401323	21501	linc-C15orf41-1	0.00377119	0	#NAME?
chr15	36807586	36808185	Inaccessible	chr15	36871812	36871813	63628	C15orf41	6.23988	3.55486	-0.811727
chr15	39596161	39596755	Accessible	chr15	39592863	39592864	3298	linc-RASGRP1-2	0	0	0
chr15	40134806	40135503	Inaccessible	chr15	40099826	40099827	34980	GPR176	3.06928	1.83125	-0.745071
chr15	40294440	40295192	Inaccessible	chr15	40294844	40294845	0	EIF2AK4	28.3037	43.2461	0.611583
chr15	40760610	40761187	Pioneering	chr15	40759231	40759232	1379	linc-BAHD1-AS	0	0.0299503	inf
chr15	40763486	40764294	Pioneering	chr15	40763213	40763214	273	CHST14	23.27	64.7908	1.47732
chr15	42963379	42964655	Inaccessible	chr15	42981793	42981794	17139	-	0.747055	0.892182	0.256124
chr15	44205432	44206083	Accessible	chr15	44166660	44166661	38772	FRMD5	0.364864	0.748372	1.0364
chr15	44367680	44368149	Inaccessible	chr15	44166660	44166661	201020	FRMD5	0.364864	0.748372	1.0364
chr15	44937685	44938702	Inaccessible	chr15	44958169	44958170	19468	PATL2	0	0	0
chr15	48976277	48977015	Intermediate	chr15	48983799	48983800	6785	linc-FBN1	0.272429	1.12629	2.04763
chr15	49051976	49052731	Inaccessible	chr15	49033901	49033902	18075	CEP152	2.72662	1.14864	-1.24719
chr15	49159954	49160602	Inaccessible	chr15	49170290	49170291	9689	EID1	132.497	136.662	0.0446464
chr15	49558023	49558726	Inaccessible	chr15	49531456	49531457	26567	linc-GALK2-AS	0.0571795	0	#NAME?
chr15	49798472	49799223	Inaccessible	chr15	49715375	49715376	83097	FGF7	10.6417	9.15829	-0.216581
chr15	49917629	49918422	Pioneering	chr15	49913279	49913280	4350	DTWD1	14.0795	7.6195	-0.885825
chr15	50151287	50152223	Inaccessible	chr15	50152672	50152673	450	ATP8B4	0.0719325	0.159354	1.14752
chr15	51202478	51202934	Accessible	chr15	51200946	51200947	1532	AP4E1	5.68575	9.42369	0.728942
chr15	51372269	51373006	Inaccessible	chr15	51350640	51350641	21629	TNFAIP8L3	2.34858	3.48629	0.5699
chr15	52156465	52157396	Pioneering	chr15	52167223	52167224	9828	TMOD3	39.753	36.6913	-0.115626
chr15	52359729	52360346	Inaccessible	chr15	52358763	52358764	966	linc-MAPK6-AS	0.0333463	0.0345622	0.0516707
chr15	52369062	52369912	Accessible	chr15	52358763	52358764	10299	linc-MAPK6-AS	0.0333463	0.0345622	0.0516707
chr15	52626852	52627500	Accessible	chr15	52630081	52630082	2582	MYO5A	3.64427	3.57172	-0.0290132
chr15	52849995	52850815	Accessible	chr15	52844301	52844302	5694	ARPP19	25.4131	23.5137	-0.112073
chr15	52955599	52956410	Inaccessible	chr15	52970203	52970204	13794	linc-FAM214A-AS	0.204811	0.207402	0.0181316
chr15	56497089	56498018	Inaccessible	chr15	56448734	56448735	48355	linc-RFX7-AS	0.0237869	0.0446206	0.907542
chr15	56532161	56533111	Inaccessible	chr15	56448734	56448735	83427	linc-RFX7-AS	0.0237869	0.0446206	0.907542
chr15	56661335	56662033	Inaccessible	chr15	56657645	56657646	3690	TEX9	0.62774	1.31111	1.06255
chr15	56922433	56923240	Inaccessible	chr15	56924320	56924321	1081	ZNF280D	9.37377	7.25181	-0.370289
chr15	57191000	57191942	Inaccessible	chr15	57180122	57180123	10878	ZNF280D	9.37377	7.25181	-0.370289
chr15	58502323	58502951	Accessible	chr15	58430771	58430772	71552	linc-AQP9-AS	0	0	0
chr15	59457552	59458708	Inaccessible	chr15	59450487	59450488	7065	linc-MYO1E-AS	0.161837	0.0568515	-1.50927
chr15	60351149	60351944	Inaccessible	chr15	60363541	60363542	11598	linc-C2CD4A-4	0	0	0
chr15	60609126	60609548	Inaccessible	chr15	60622944	60622945	13397	linc-ANXA2-AS	3.46204	3.61911	0.0640143
chr15	60815259	60815793	Accessible	chr15	60789818	60789819	25441	RORA	1.07478	0.839383	-0.356643
chr15	60942995	60943865	Inaccessible	chr15	60789818	60789819	153177	RORA	1.07478	0.839383	-0.356643
chr15	61200864	61201667	Inaccessible	chr15	60789818	60789819	411046	RORA	1.07478	0.839383	-0.356643
chr15	61700952	61701674	Inaccessible	chr15	61696313	61696314	4639	linc-C2CD4A-2	0	0	0
chr15	62554512	62555663	Inaccessible	chr15	62564196	62564197	8534	linc-C2CD4B-4	0	0	0
chr15	63189196	63189962	Accessible	chr15	63188283	63188284	913	linc-TPM1-2	0.36313	1.05809	1.5429
chr15	63448812	63450014	Accessible	chr15	63446259	63446260	2553	RPS27L	115.838	315.336	1.44478
chr15	63720384	63721018	Inaccessible	chr15	63723413	63723414	2396	linc-USP3	0.0365175	0.171171	2.22878
chr15	64900022	64900711	Inaccessible	chr15	64981033	64981034	80323	OAZ2	38.8398	56.182	0.532571
chr15	65059187	65059866	Intermediate	chr15	65033199	65033200	25988	RBPMS2	0.243801	1.99244	3.03076
chr15	65714126	65714901	Intermediate	chr15	65739332	65739333	24432	DPP8	4.63147	3.79046	-0.289099
chr15	71342600	71343271	Accessible	chr15	71355436	71355437	12166	linc-THSD4-3	0	0	0
chr15	71656213	71656967	Inaccessible	chr15	71549054	71549055	107159	linc-THSD4-AS	0.0509692	0.0633134	0.312887
chr15	72484322	72485072	Inaccessible	chr15	72490626	72490627	5555	linc-GRAMD2-BP	8.78768	12.7362	0.535378
chr15	73457733	73458872	Inaccessible	chr15	73428232	73428233	29501	NEO1	5.48116	4.54987	-0.268657
chr15	74287441	74288037	Accessible	chr15	74287130	74287131	311	PML	18.6813	47.3796	1.34267
chr15	74437737	74438525	Inaccessible	chr15	74445510	74445511	6986	linc-GOLGA6A-2	0	0	0
chr15	75601881	75602489	Inaccessible	chr15	75594076	75594077	7805	DNM1P33	0.0431738	0.0379092	-0.187607
chr15	75986081	75986897	Accessible	chr15	75969725	75969726	16356	CSPG4	29.2962	46.7337	0.673752
chr15	76196067	76197175	Accessible	chr15	76196200	76196201	0	FBXO22	10.466	46.2339	2.14324
chr15	77604836	77605460	Intermediate	chr15	77713243	77713244	107784	HMG20A	7.73756	7.18076	-0.107743
chr15	80295409	80296230	Inaccessible	chr15	80253516	80253517	41893	BCL2A1	0.121303	0.0530061	-1.19439
chr15	80777556	80778331	Inaccessible	chr15	80735305	80735306	42251	ARNT2	2.70947	0.992369	-1.44906
chr15	82180393	82181352	Inaccessible	chr15	82081422	82081423	98971	linc-TMC3	0.00359119	0.0135461	1.91535
chr15	82314038	82314788	Inaccessible	chr15	82336954	82336955	22167	MEX3B	18.7449	7.00776	-1.41947
chr15	83410637	83411626	Inaccessible	chr15	83396183	83396184	14454	-	0.0760931	0.165743	1.12311
chr15	85433278	85433919	Inaccessible	chr15	85427913	85427914	5365	SLC28A1	0	0.0254756	inf
chr15	86160029	86161157	Accessible	chr15	86162927	86162928	1771	AKAP13	6.37594	3.90525	-0.707223
chr15	87908934	87909803	Inaccessible	chr15	87861637	87861638	47297	linc-KLHL25-4	0.0194301	0	#NAME?
chr15	89164217	89165584	Accessible	chr15	89164527	89164528	0	AEN	18.6245	37.7034	1.01749
chr15	89247403	89247962	Inaccessible	chr15	89182277	89182278	65126	ISG20	1.40376	4.96774	1.8233
chr15	90818593	90818853	Inaccessible	chr15	90818138	90818139	455	linc-NGRN-AS	2.20047	1.11426	-0.981725
chr15	90975448	90976122	Inaccessible	chr15	91009321	91009322	33200	linc-IQGAP1-AS	0	0	0
chr15	91032629	91033327	Inaccessible	chr15	91030701	91030702	1928	IQGAP1	83.018	69.0257	-0.26629
chr15	93344734	93346019	Accessible	chr15	93352239	93352240	6221	linc-FAM174B	0.377224	1.75658	2.21928
chr15	93492896	93493746	Inaccessible	chr15	93486073	93486074	6823	CHD2	8.28482	2.32193	-1.83515
chr15	95769966	95770704	Inaccessible	chr15	95753870	95753871	16096	linc-RGMA-5	0.00751668	0.0157066	1.06321
chr15	98667047	98667746	Accessible	chr15	98666027	98666028	1020	linc-RGMA-12	0	0	0
chr15	99440012	99440852	Accessible	chr15	99454544	99454545	13693	IGF1R	4.80117	4.36257	-0.138209
chr15	99446453	99447235	Accessible	chr15	99454544	99454545	7310	IGF1R	4.80117	4.36257	-0.138209
chr15	99810649	99811385	Inaccessible	chr15	99791746	99791747	18903	LRRC28	4.25303	3.27806	-0.375648
chr15	100507990	100508436	Inaccessible	chr15	100511555	100511556	3120	linc-ADAMTS17-AS	0.616492	0.419839	-0.554247
chr15	101202337	101203048	Inaccessible	chr15	101256292	101256293	53245	linc-ALDH1A3-2	0	0.0113341	inf
chr15	101675149	101675542	Inaccessible	chr15	101719185	101719186	43644	CHSY1	25.2857	20.9812	-0.269229
chr16	1960514	1960922	Inaccessible	chr16	1962206	1962207	1285	HS3ST6	0	0.0422419	inf
chr16	2248411	2249098	Inaccessible	chr16	2255450	2255451	6353	MLST8	22.5775	14.9857	-0.591301
chr16	3168094	3168593	Inaccessible	chr16	3162563	3162564	5531	ZNF205	4.80712	3.94955	-0.283485
chr16	4189893	4191226	Inaccessible	chr16	4160582	4160583	29311	linc-ADCY9-AS	0.0323246	0.041239	0.351377
chr16	4351563	4352240	Inaccessible	chr16	4382216	4382217	29977	GLIS2	5.66254	10.9903	0.956706
chr16	4586530	4587153	Inaccessible	chr16	4606491	4606492	19339	-	0.0277112	0.0172848	-0.680964
chr16	4675552	4676375	Accessible	chr16	4674826	4674827	726	MGRN1	15.849	23.2923	0.555461
chr16	4947254	4947874	Inaccessible	chr16	4936048	4936049	11206	PPL	0.0233671	0.0806284	1.78681
chr16	5455697	5456309	Inaccessible	chr16	5289816	5289817	165881	-	0.0322046	0	#NAME?
chr16	8714145	8714670	Accessible	chr16	8715527	8715528	858	C16orf68	14.0937	22.9116	0.701025
chr16	10928056	10928502	Inaccessible	chr16	10893828	10893829	34228	linc-FAM18A-AS	0	0	0
chr16	11399745	11400315	Inaccessible	chr16	11374892	11374893	24853	PRM1	0	0	0
chr16	11875445	11876007	Inaccessible	chr16	11850226	11850227	25219	ZC3H7A	20.0478	21.9194	0.128765
chr16	11893946	11894539	Inaccessible	chr16	11914154	11914155	19616	BCAR4	0.0480137	0.047304	-0.0214857
chr16	12632177	12633199	Inaccessible	chr16	12758972	12758973	125774	CPPED1	5.82762	7.2734	0.319723
chr16	13034030	13034546	Inaccessible	chr16	12995477	12995478	38553	-	0.41469	0.438644	0.081015
chr16	13546992	13548193	Inaccessible	chr16	13352217	13352218	194775	linc-ERCC4	0	0	0
chr16	14493525	14494856	Accessible	chr16	14509651	14509652	14796	linc-CPPED1-8	0.0117512	0	#NAME?
chr16	16105153	16105685	Inaccessible	chr16	16103633	16103634	1520	ABCC1	11.2787	11.982	0.0872696
chr16	16955325	16956010	Inaccessible	chr16	16968135	16968136	12126	linc-TMC7-11	0.00165506	0	#NAME?
chr16	17609032	17609923	Accessible	chr16	17665399	17665400	55477	linc-XYLT1-1	0	0.00867879	inf
chr16	19536273	19536971	Accessible	chr16	19535179	19535180	1094	CEP110	4.23502	5.64372	0.414276
chr16	20876849	20878230	Accessible	chr16	20871691	20871692	5158	DCUN1D3,ERI2	8.99022	8.69738	-0.0477755
chr16	22076280	22077113	Inaccessible	chr16	22087368	22087369	10256	linc-C16orf52-AS	1.1828	1.34114	0.181252
chr16	23720670	23721198	Inaccessible	chr16	23712435	23712436	8235	ERN2	0.00682851	0.00574314	-0.249731
chr16	25037917	25038336	Inaccessible	chr16	25043065	25043066	4730	-	0.290359	0.984564	1.76165
chr16	25564847	25565842	Intermediate	chr16	25703347	25703348	137506	HS3ST4	0	0.0123185	inf
chr16	25580253	25580777	Inaccessible	chr16	25703347	25703348	122571	HS3ST4	0	0.0123185	inf
chr16	27419881	27420541	Inaccessible	chr16	27414423	27414424	5458	IL21R	1.51339	1.54611	0.0308598
chr16	27735222	27735700	Inaccessible	chr16	27720239	27720240	14983	linc-KIAA0556-AS	0.0220167	0.00813955	-1.43558
chr16	28004692	28005582	Inaccessible	chr16	28109300	28109301	103719	linc-XPO6-AS	0.629656	0.87898	0.481267
chr16	28548381	28549135	Accessible	chr16	28548990	28548991	0	NUPR1	125.338	110.48	-0.182048
chr16	28911068	28911877	Inaccessible	chr16	28916365	28916366	4489	RABEP2	11.9053	18.5269	0.63802
chr16	30961355	30962136	Accessible	chr16	30960405	30960406	950	ORAI3	5.49031	28.2157	2.36154
chr16	31284668	31285621	Inaccessible	chr16	31286870	31286871	1250	ITGAM	0	1.32458	inf
chr16	47828248	47828882	Inaccessible	chr16	47883859	47883860	54978	linc-ITFG1	0.0153213	0.0164021	0.0983503
chr16	50200719	50201340	Inaccessible	chr16	50187658	50187659	13061	PAPD5	2.63292	2.49119	-0.0798326
chr16	50864348	50864985	Inaccessible	chr16	50818100	50818101	46248	linc-CYLD-AS	2.50651	4.46077	0.83161
chr16	51347003	51347803	Inaccessible	chr16	51422663	51422664	74861	linc-SALL1-1	0	0	0
chr16	51587036	51587718	Inaccessible	chr16	51527711	51527712	59325	linc-SALL1-2	0	0	0
chr16	53045092	53045920	Inaccessible	chr16	53078175	53078176	32256	linc-TOX3-3	0.229031	2.96031	3.69213
chr16	53086170	53087007	Accessible	chr16	53088945	53088946	1939	CHD9	7.08463	4.3442	-0.705601
chr16	53411924	53412474	Inaccessible	chr16	53412246	53412247	0	linc-RBL2	0.00241453	0.0369833	3.93706
chr16	53483528	53484230	Inaccessible	chr16	53483976	53483977	0	RBL2	10.0782	7.87607	-0.355684
chr16	54880905	54881585	Intermediate	chr16	54881485	54881486	0	linc-IRX3-2	0	0.0398757	inf
chr16	56555950	56556616	Inaccessible	chr16	56536720	56536721	19230	BBS2	11.3946	11.0322	-0.046628
chr16	59718821	59719414	Intermediate	chr16	59889257	59889258	169844	linc-CDH5-5	0	0.00291477	inf
chr16	60022345	60023213	Inaccessible	chr16	59889257	59889258	133088	linc-CDH5-5	0	0.00291477	inf
chr16	61357087	61357847	Inaccessible	chr16	61688005	61688006	330159	CDH8	1.25819	5.07409	2.0118
chr16	61966858	61967778	Inaccessible	chr16	62070472	62070473	102695	linc-CDH8-BP	0.000563595	0.00573627	3.34738
chr16	62067306	62069274	Pioneering	chr16	62070472	62070473	1199	linc-CDH8-BP	0.000563595	0.00573627	3.34738
chr16	62274614	62275392	Inaccessible	chr16	62070472	62070473	204142	linc-CDH8-BP	0.000563595	0.00573627	3.34738
chr16	64471255	64472216	Intermediate	chr16	64294923	64294924	176332	linc-CDH8-2	0.0231317	0	#NAME?
chr16	65133176	65134051	Pioneering	chr16	65166562	65166563	32512	linc-CDH5-1	0.114799	0.447019	1.96122
chr16	65802622	65803618	Inaccessible	chr16	65901359	65901360	97742	linc-CDH11-4	0	0	0
chr16	65917942	65918454	Pioneering	chr16	65901359	65901360	16583	linc-CDH11-4	0	0	0
chr16	66709110	66709448	Inaccessible	chr16	66670264	66670265	38846	linc-CMTM4-AS	0	0	0
chr16	66961218	66962505	Inaccessible	chr16	66966203	66966204	3699	FAM96B	92.406	188.076	1.02526
chr16	67999704	68000867	Accessible	chr16	68009904	68009905	9038	DPEP3	0	0	0
chr16	68125428	68126088	Inaccessible	chr16	68122604	68122605	2824	NFATC3	5.09096	5.82135	0.193418
chr16	68309516	68310065	Inaccessible	chr16	68308594	68308595	922	SLC7A6	8.98661	9.71135	0.111895
chr16	68970481	68971646	Inaccessible	chr16	68877509	68877510	92972	TMCO7	3.58854	2.76528	-0.375971
chr16	70816049	70816640	Inaccessible	chr16	70835990	70835991	19351	linc-CALB2-2	0.00355887	0.00515813	0.535428
chr16	74465010	74465777	Inaccessible	chr16	74459296	74459297	5714	linc-CLEC18B	0.047158	0	#NAME?
chr16	74901496	74902089	Inaccessible	chr16	74908342	74908343	6254	WDR59	7.70716	11.5173	0.579528
chr16	75120895	75121611	Inaccessible	chr16	75146419	75146420	24809	LDHD	0.251842	0.103008	-1.28976
chr16	75937206	75937766	Inaccessible	chr16	75793948	75793949	143258	linc-CNTNAP4-2	0.0587251	0.018204	-1.68972
chr16	78025431	78026162	Inaccessible	chr16	78012426	78012427	13005	linc-VAT1L-AS	4.55333	6.02776	0.404699
chr16	78029573	78030246	Inaccessible	chr16	78012426	78012427	17147	linc-VAT1L-AS	4.55333	6.02776	0.404699
chr16	80264753	80265849	Accessible	chr16	80292275	80292276	26427	linc-MAF-3	0	0.273965	inf
chr16	81533216	81533756	Inaccessible	chr16	81528954	81528955	4262	-	10.7081	6.35929	-0.751765
chr16	82667349	82668043	Intermediate	chr16	82660578	82660579	6771	CDH13	43.5047	35.1564	-0.307384
chr16	83159517	83160451	Inaccessible	chr16	82660578	82660579	498939	CDH13	43.5047	35.1564	-0.307384
chr16	83670356	83670935	Inaccessible	chr16	83769523	83769524	98589	linc-CDH13-AS	0	0.0245304	inf
chr16	85237751	85238337	Pioneering	chr16	85203302	85203303	34449	linc-KIAA0182-2	2.20158	7.45594	1.75985
chr16	86709605	86710330	Accessible	chr16	86716081	86716082	5752	linc-MAP1LC3B-3	0.19845	0.429978	1.11549
chr16	87886810	87887502	Accessible	chr16	87866631	87866632	20179	SLC7A5	40.0356	12.8222	-1.64264
chr16	89193647	89194226	Inaccessible	chr16	89179908	89179909	13739	linc-ACSF3-AS	0.0215614	0.00719665	-1.58306
chr16	89508226	89509167	Accessible	chr16	89557267	89557268	48101	linc-ANKRD11-BP	0.167189	0.759662	2.18388
chr16	89524213	89524722	Inaccessible	chr16	89557267	89557268	32546	linc-ANKRD11-BP	0.167189	0.759662	2.18388
chr16	89524809	89525946	Inaccessible	chr16	89557267	89557268	31322	linc-ANKRD11-BP	0.167189	0.759662	2.18388
chr16	89666735	89667289	Inaccessible	chr16	89660530	89660531	6205	linc-CPNE7-AS	0.610733	0.769621	0.333607
chr17	927468	928160	Inaccessible	chr17	914103	914104	13365	ABR	16.6744	12.1926	-0.451621
chr17	1738695	1739358	Inaccessible	chr17	1733273	1733274	5422	RPA1	25.0973	14.6783	-0.773848
chr17	1900331	1901122	Inaccessible	chr17	1933431	1933432	32310	DPH1,OVCA2	45.3738	60.6991	0.419816
chr17	4122277	4123037	Inaccessible	chr17	4120413	4120414	1864	ANKFY1	7.74024	5.74465	-0.430159
chr17	4757214	4758320	Intermediate	chr17	4736683	4736684	20531	MINK1	14.6035	14.1275	-0.0478127
chr17	6558351	6558996	Intermediate	chr17	6559516	6559517	521	linc-SLC13A5-AS	0.0479063	0.0964721	1.0099
chr17	7408938	7409571	Inaccessible	chr17	7400364	7400365	8574	linc-POLR2A-AS	0.0224967	0.0328605	0.546644
chr17	8484461	8485026	Inaccessible	chr17	8452105	8452106	32356	MYH10	24.5882	18.9807	-0.373433
chr17	8969842	8970284	Inaccessible	chr17	8924859	8924860	44983	NTN1	0.150724	2.95278	4.29209
chr17	10108753	10109480	Inaccessible	chr17	10155946	10155947	46467	linc-GAS7	0	0	0
chr17	10200283	10200927	Inaccessible	chr17	10204282	10204283	3356	MYH13	0.050546	0.00970222	-2.38121
chr17	13002454	13003302	Inaccessible	chr17	13044438	13044439	41137	linc-COX10-3	0	0.245925	inf
chr17	13078500	13079060	Inaccessible	chr17	13044438	13044439	34062	linc-COX10-3	0	0.245925	inf
chr17	15866675	15867587	Inaccessible	chr17	15873286	15873287	5700	linc-ADORA2B-AS	0.151881	0.298021	0.972477
chr17	17092801	17093459	Inaccessible	chr17	17089129	17089130	3672	linc-MPRIP-AS	3.01314	2.15887	-0.480995
chr17	17199454	17200202	Inaccessible	chr17	17206680	17206681	6479	NT5M	0.975201	2.83669	1.54043
chr17	19656321	19657087	Inaccessible	chr17	19641766	19641767	14555	ALDH3A1	0.0327707	0.106396	1.69896
chr17	19726219	19726687	Inaccessible	chr17	19679720	19679721	46499	ULK2	2.57833	1.82917	-0.495242
chr17	19890010	19890713	Inaccessible	chr17	19912614	19912615	21902	CYTSB	1.2616	2.82557	1.16329
chr17	21278983	21279532	Intermediate	chr17	21279699	21279700	168	KCNJ12	0.130377	0.486239	1.89897
chr17	21299486	21300135	Inaccessible	chr17	21279699	21279700	19787	KCNJ12	0.130377	0.486239	1.89897
chr17	25658091	25658746	Inaccessible	chr17	25661363	25661364	2618	linc-KSR1-2	0	0	0
chr17	26609492	26610279	Accessible	chr17	26604437	26604438	5055	-	0	0.0317498	inf
chr17	27069836	27070773	Accessible	chr17	27071023	27071024	251	TRAF4	15.4749	58.166	1.91025
chr17	28330851	28331630	Inaccessible	chr17	28295809	28295810	35042	EFCAB5	0.0255622	0.177422	2.7951
chr17	28367264	28368252	Intermediate	chr17	28295809	28295810	71455	EFCAB5	0.0255622	0.177422	2.7951
chr17	29399125	29399846	Inaccessible	chr17	29418136	29418137	18291	linc-NF1-AS	1.04576	6.77174	2.69497
chr17	29601118	29601923	Inaccessible	chr17	29592247	29592248	8871	NF1	8.13715	4.44639	-0.871888
chr17	30115138	30115687	Accessible	chr17	30089455	30089456	25683	linc-SUZ12	0.0398294	0.0100964	-1.97999
chr17	30720894	30721562	Inaccessible	chr17	30696473	30696474	24421	linc-ZNF207-AS	0.263296	0.317699	0.270976
chr17	31285115	31285741	Inaccessible	chr17	31266543	31266544	18572	linc-TMEM98-AS	0.0863514	0.0617565	-0.483627
chr17	31910140	31911053	Inaccessible	chr17	31341084	31341085	569056	ACCN1	0.0078812	0.0206131	1.38707
chr17	33788182	33788709	Inaccessible	chr17	33802504	33802505	13796	SLFN12L	0.00499543	0.00733425	0.55404
chr17	37202365	37203657	Inaccessible	chr17	37213272	37213273	9616	-	0.00827884	0.0366924	2.14798
chr17	38694062	38694892	Inaccessible	chr17	38703452	38703453	8561	linc-CCR7-AS	0.0867335	0.561307	2.69413
chr17	38698904	38699540	Accessible	chr17	38703452	38703453	3913	linc-CCR7-AS	0.0867335	0.561307	2.69413
chr17	38703557	38704384	Inaccessible	chr17	38703452	38703453	105	linc-CCR7-AS	0.0867335	0.561307	2.69413
chr17	39777159	39777891	Inaccessible	chr17	39775940	39775941	1219	KRT17	0.818136	10.7163	3.71133
chr17	40559421	40559993	Inaccessible	chr17	40557406	40557407	2015	PTRF	420.984	438.601	0.0591453
chr17	42230077	42230878	Inaccessible	chr17	42225226	42225227	4851	C17orf53	3.77331	2.00474	-0.912413
chr17	42270753	42271377	Inaccessible	chr17	42271779	42271780	403	ATXN7L3	22.1183	15.5883	-0.504776
chr17	45610852	45611104	Inaccessible	chr17	45608444	45608445	2408	NPEPPS	9.79008	6.86405	-0.512261
chr17	48272547	48273207	Accessible	chr17	48263009	48263010	9538	COL1A1	0	0	0
chr17	48288251	48288927	Accessible	chr17	48286333	48286334	1918	linc-TMEM92	2.06256	11.6956	2.50346
chr17	48448653	48449601	Inaccessible	chr17	48450590	48450591	990	EME1	6.18217	2.7676	-1.15948
chr17	48864234	48864902	Inaccessible	chr17	48870583	48870584	5682	linc-WFIKKN2	0	0	0
chr17	49026605	49027301	Accessible	chr17	49021475	49021476	5130	linc-NME1-1	0	0.030065	inf
chr17	49031060	49032647	Intermediate	chr17	49021475	49021476	9585	linc-NME1-1	0	0.030065	inf
chr17	51694032	51694636	Pioneering	chr17	51834305	51834306	139670	linc-KIF2B-1	0	0.0414968	inf
chr17	54299613	54300651	Inaccessible	chr17	54230836	54230837	68777	ANKFN1	0.0171296	0.00838583	-1.03047
chr17	54794637	54795643	Inaccessible	chr17	54869713	54869714	74071	C17orf67	0.57312	0.601681	0.0701625
chr17	55273330	55274088	Inaccessible	chr17	55331379	55331380	57292	linc-MSI2-BP	0.00689802	0.0302693	2.1336
chr17	55601061	55602088	Pioneering	chr17	55752485	55752486	150398	linc-MSI2-AS	2.77651	2.17757	-0.350552
chr17	55945259	55945988	Accessible	chr17	55940646	55940647	4613	CUEDC1	10.5851	10.1621	-0.0588391
chr17	56770274	56771284	Accessible	chr17	56769968	56769969	306	RAD51C	15.6698	55.118	1.81454
chr17	57287199	57287543	Pioneering	chr17	57287371	57287372	0	C17orf71	6.54138	7.9407	0.279672
chr17	57863668	57864365	Accessible	chr17	57916227	57916228	51863	TMEM49	64.0197	70.5801	0.140745
chr17	58607018	58607716	Inaccessible	chr17	58603650	58603651	3368	linc-APPBP2-AS	0.0778501	2.0356	4.70861
chr17	58858567	58859145	Inaccessible	chr17	58755172	58755173	103395	BCAS3	4.24445	2.69152	-0.657156
chr17	58922646	58923322	Inaccessible	chr17	58964363	58964364	41042	BCAS3	4.24445	2.69152	-0.657156
chr17	59361685	59362772	Accessible	chr17	59322577	59322578	39108	BCAS3	4.24445	2.69152	-0.657156
chr17	59489300	59490091	Accessible	chr17	59489112	59489113	188	C17orf82	0.0922686	3.62006	5.29403
chr17	60220860	60221927	Inaccessible	chr17	60216172	60216173	4688	linc-MED13-1	0.194063	0.123713	-0.649528
chr17	60793776	60794600	Inaccessible	chr17	60783108	60783109	10668	linc-MARCH10-AS	0.0140784	0.321015	4.51109
chr17	61259152	61260115	Inaccessible	chr17	61271352	61271353	11238	TANC2	4.54172	2.34002	-0.956719
chr17	62747305	62747900	Inaccessible	chr17	62746126	62746127	1179	PLEKHM1P	3.13411	6.22773	0.990649
chr17	62970620	62971552	Accessible	chr17	62967281	62967282	3339	linc-LRRC37A3	3.41274	2.99816	-0.186852
chr17	63996619	63997224	Inaccessible	chr17	64208306	64208307	211083	APOH	0	0.0545982	inf
chr17	65209117	65209906	Inaccessible	chr17	65219944	65219945	10039	linc-HELZ-AS	0	0	0
chr17	66244278	66245220	Accessible	chr17	66245214	66245215	0	linc-AMZ2-AS	0.111785	0.159201	0.510121
chr17	66693752	66694570	Pioneering	chr17	66688177	66688178	5575	linc-FAM20A-1	0	0	0
chr17	67426454	67427085	Inaccessible	chr17	67410838	67410839	15616	MAP2K6	0.304485	0.122181	-1.31735
chr17	67603115	67604105	Pioneering	chr17	67590926	67590927	12189	linc-KCNJ16-4	0	0.00648458	inf
chr17	67842137	67842711	Inaccessible	chr17	67875077	67875078	32367	linc-KCNJ16-3	0	0.00746171	inf
chr17	69454338	69454974	Inaccessible	chr17	69592479	69592480	137506	linc-SOX9-4	0	0	0
chr17	71338954	71339604	Accessible	chr17	71335079	71335080	3875	SDK2	0.0694954	0.0608645	-0.191317
chr17	71610326	71610778	Inaccessible	chr17	71746637	71746638	135860	C17orf54	0	0	0
chr17	73781191	73781955	Accessible	chr17	73780809	73780810	382	UNK	5.79143	9.05424	0.644673
chr17	74546952	74547861	Inaccessible	chr17	74553939	74553940	6079	linc-CYGB	0.225504	0.115856	-0.960822
chr17	77733857	77734334	Inaccessible	chr17	77731512	77731513	2345	linc-RBFOX3	0.00615025	0	#NAME?
chr17	78421566	78422152	Inaccessible	chr17	78444834	78444835	22683	NPTX1	0.237001	1.07689	2.18391
chr17	78667516	78668636	Inaccessible	chr17	78798613	78798614	129978	linc-RPTOR-AS	0	0.0252497	inf
chr17	78725272	78726192	Inaccessible	chr17	78798613	78798614	72422	linc-RPTOR-AS	0	0.0252497	inf
chr17	79213291	79214126	Accessible	chr17	79213111	79213112	180	C17orf89	50.0651	167.916	1.74586
chr17	79280169	79280882	Inaccessible	chr17	79279162	79279163	1007	C17orf55	0	0.00666911	inf
chr17	79510026	79510731	Inaccessible	chr17	79507976	79507977	2050	C17orf70	11.8916	11.1079	-0.0983473
chr17	80091254	80091994	Accessible	chr17	80100417	80100418	8424	linc-CCDC57-AS	0.45971	0.254129	-0.855165
chr17	81027307	81028003	Pioneering	chr17	81037567	81037568	9565	METRNL	29.967	41.4486	0.467949
chr17	81185609	81185816	Inaccessible	chr17	81189540	81189541	3725	linc-C7orf50-AS	0.0693753	0.169533	1.28908
chr17	81185819	81186052	Inaccessible	chr17	81189540	81189541	3489	linc-C7orf50-AS	0.0693753	0.169533	1.28908
chr18	657873	658597	Accessible	chr18	657604	657605	269	TYMS	56.1131	108.16	0.946764
chr18	3073447	3074110	Inaccessible	chr18	3067553	3067554	5894	MYOM1	0.0788507	0.278861	1.82235
chr18	3305143	3305857	Accessible	chr18	3347986	3347987	42130	linc-MYOM1-1	0	0.00351761	inf
chr18	3889010	3890100	Accessible	chr18	3984259	3984260	94160	DLGAP1	0.035207	0.0769178	1.12745
chr18	7728125	7728926	Pioneering	chr18	7888375	7888376	159450	linc-PTPRM-AS	0	0	0
chr18	7733473	7734304	Inaccessible	chr18	7888375	7888376	154072	linc-PTPRM-AS	0	0	0
chr18	7788904	7789460	Inaccessible	chr18	7888375	7888376	98916	linc-PTPRM-AS	0	0	0
chr18	8987247	8987782	Inaccessible	chr18	8996062	8996063	8281	linc-NDUFV2-1	0.00905151	0.00955745	0.0784667
chr18	9054761	9055511	Inaccessible	chr18	9020289	9020290	34472	linc-LAMA1-2	0	0	0
chr18	9289950	9290721	Inaccessible	chr18	9318184	9318185	27464	linc-TWSG1	0	0	0
chr18	9933214	9934025	Accessible	chr18	9937077	9937078	3053	linc-VAPA-AS	0.0534771	0.0369505	-0.533327
chr18	10094200	10094984	Intermediate	chr18	9945078	9945079	149122	linc-VAPA-AS	0.0534771	0.0369505	-0.533327
chr18	10209250	10209937	Inaccessible	chr18	10246163	10246164	36227	linc-PPP4R1-2	0	0	0
chr18	12309444	12310317	Accessible	chr18	12308257	12308258	1187	TUBB2A,TUBB6	235.335	337.706	0.521052
chr18	19655844	19656473	Inaccessible	chr18	19747269	19747270	90797	linc-GATA6-AS	0.432087	1.73276	2.00368
chr18	20171054	20171644	Inaccessible	chr18	20190156	20190157	18513	linc-CTAGE1-1	0.0617962	0	#NAME?
chr18	20857174	20857893	Inaccessible	chr18	20837396	20837397	19778	linc-CABLES1-AS	0.107031	0.150077	0.487679
chr18	20892955	20893872	Inaccessible	chr18	20878031	20878032	14924	C18orf45	4.18577	3.15897	-0.406039
chr18	23112896	23113704	Inaccessible	chr18	22642705	22642706	470191	ZNF521	1.68375	0.790375	-1.09107
chr18	24040472	24041253	Inaccessible	chr18	24039889	24039890	583	KCTD1	4.03613	17.8723	2.14668
chr18	29223103	29223462	Inaccessible	chr18	29205724	29205725	17379	B4GALT6	0.978187	1.80819	0.886363
chr18	29293172	29293875	Inaccessible	chr18	29294897	29294898	1023	linc-B4GALT6	0.03714	0.0431726	0.217143
chr18	31140475	31141203	Pioneering	chr18	31158541	31158542	17339	ASXL3	0.0109852	0.0250884	1.19146
chr18	33016172	33016623	Accessible	chr18	33034932	33034933	18310	INO80C	13.6533	31.1298	1.18905
chr18	33441779	33442529	Inaccessible	chr18	33552588	33552589	110060	C18orf21	14.7471	21.6455	0.553631
chr18	37795754	37796402	Inaccessible	chr18	37646250	37646251	149504	linc-PIK3C3-1	0	0	0
chr18	38446060	38446677	Intermediate	chr18	39047744	39047745	601068	linc-CELF4-4	0.0617324	0.0751184	0.283139
chr18	42369042	42369816	Inaccessible	chr18	42260863	42260864	108179	SETBP1	1.54721	1.821	0.235055
chr18	43613580	43614189	Inaccessible	chr18	43565416	43565417	48164	PSTPIP2	1.66575	11.2333	2.75354
chr18	43649295	43650217	Intermediate	chr18	43664329	43664330	14113	ATP5A1	210.43	207.041	-0.0234229
chr18	44448148	44448739	Inaccessible	chr18	44416480	44416481	31668	PIAS2	4.70306	3.55351	-0.404352
chr18	44457281	44457882	Inaccessible	chr18	44497557	44497558	39676	KATNAL2	1.0684	0.515538	-1.0513
chr18	45856101	45857209	Accessible	chr18	46065427	46065428	208219	KIAA0427	16.705	10.9885	-0.604287
chr18	46448102	46449120	Intermediate	chr18	46448280	46448281	0	SMAD7	20.8669	18.861	-0.145809
chr18	50115192	50115716	Accessible	chr18	50278424	50278425	162709	DCC	0.191729	0.13522	-0.503763
chr18	51549750	51550302	Accessible	chr18	51681681	51681682	131380	MBD2	25.118	21.147	-0.24827
chr18	52443500	52444270	Accessible	chr18	52495840	52495841	51571	RAB27B	0.123313	0.0968827	-0.348019
chr18	53318195	53318997	Inaccessible	chr18	53400077	53400078	81081	linc-WDR7-3	0.00410885	0.00595518	0.53541
chr18	53664387	53664908	Pioneering	chr18	53684957	53684958	20050	linc-WDR7-1	0.0227426	0.0777648	1.77372
chr18	53750666	53751378	Inaccessible	chr18	53751181	53751182	0	linc-TCF4-3	0.0066974	0.0204503	1.61045
chr18	55647716	55648401	Inaccessible	chr18	55685189	55685190	36789	linc-NEDD4L-1	0	0	0
chr18	56811435	56812037	Inaccessible	chr18	56807125	56807126	4310	SEC11C	27.3992	32.6572	0.253268
chr18	56856127	56857209	Inaccessible	chr18	56887400	56887401	30192	GRP	0.187408	0.312221	0.736388
chr18	57367364	57368006	Inaccessible	chr18	57363858	57363859	3506	linc-CCBE1-AS	0.861677	0.798101	-0.110576
chr18	59432296	59432964	Accessible	chr18	59415409	59415410	16887	linc-KIAA1468	0.0189784	0	#NAME?
chr18	60239447	60240259	Inaccessible	chr18	60227586	60227587	11861	ZCCHC2	1.23343	1.07718	-0.195413
chr18	61029003	61029610	Inaccessible	chr18	61033163	61033164	3554	linc-KDSR-BP	0.203468	0.48048	1.23967
chr18	61351917	61352482	Inaccessible	chr18	61370085	61370086	17604	SERPINB11	0	0.020949	inf
chr18	67715020	67715741	Accessible	chr18	67671472	67671473	43548	RTTN	5.93931	5.11144	-0.216565
chr18	68110210	68110914	Inaccessible	chr18	68049665	68049666	60545	linc-RTTN-2	0.0596648	0.0710623	0.252204
chr18	71360239	71360941	Inaccessible	chr18	71351482	71351483	8757	linc-NETO1-2	0.0559894	0.162203	1.53457
chr18	71816833	71817640	Accessible	chr18	71815746	71815747	1087	C18orf55	20.1555	25.1316	0.318324
chr18	72530635	72531371	Pioneering	chr18	72342923	72342924	187712	ZNF407	1.25518	1.03982	-0.271565
chr18	74683896	74684599	Inaccessible	chr18	74689667	74689668	5069	linc-MBP-AS	0	0.00638176	inf
chr18	77889881	77890588	Inaccessible	chr18	77895137	77895138	4550	linc-ADNP2-AS	0.00297235	0	#NAME?
chr19	933226	934153	Accessible	chr19	926037	926038	7189	ARID3A	2.85755	2.37449	-0.267163
chr19	1210226	1210793	Inaccessible	chr19	1205798	1205799	4428	STK11	15.1474	28.5595	0.914896
chr19	1672789	1673414	Inaccessible	chr19	1649852	1649853	22937	linc-TCF3-AS	0.191069	0.217143	0.184555
chr19	2058329	2058889	Inaccessible	chr19	2071031	2071032	12143	linc-MOB3A-AS	0.0495773	0	#NAME?
chr19	2089015	2089740	Inaccessible	chr19	2096868	2096869	7129	C19orf36	0.619718	1.0544	0.766742
chr19	2575815	2576004	Inaccessible	chr19	2515145	2515146	60670	GNG7	0.171116	0.152086	-0.170086
chr19	2579343	2580053	Accessible	chr19	2643849	2643850	63797	-	0.0210316	0.0309058	0.555321
chr19	3154819	3155977	Accessible	chr19	3143191	3143192	11628	linc-GNA15-AS	0.0134732	0.0830946	2.62466
chr19	4624384	4625238	Inaccessible	chr19	4639530	4639531	14293	TNFAIP8L1	1.72477	0.7184	-1.26355
chr19	4972579	4973234	Inaccessible	chr19	4969124	4969125	3455	KDM4B	8.11578	12.8882	0.667248
chr19	6577225	6578175	Inaccessible	chr19	6583489	6583490	5315	CD70	0.720721	12.2566	4.08797
chr19	6615848	6616359	Inaccessible	chr19	6586416	6586417	29432	CD70	0.720721	12.2566	4.08797
chr19	7151239	7151804	Inaccessible	chr19	7152938	7152939	1135	INSR	1.76604	1.27523	-0.469766
chr19	8533009	8533551	Inaccessible	chr19	8528477	8528478	4532	HNRNPM	95.8618	122.361	0.352116
chr19	9731984	9733072	Accessible	chr19	9732181	9732182	0	linc-ZNF561-BP	2.91378	4.40527	0.596338
chr19	9733079	9733898	Intermediate	chr19	9732193	9732194	886	linc-ZNF561-BP	2.91378	4.40527	0.596338
chr19	10396506	10397172	Inaccessible	chr19	10397650	10397651	479	ICAM4	0.0423265	1.84828	5.44848
chr19	11911194	11911791	Inaccessible	chr19	11909391	11909392	1803	ZNF491	0.715424	2.4011	1.74683
chr19	12745300	12746147	Inaccessible	chr19	12744618	12744619	682	linc-ZNF791-AS	1.77896	2.00564	0.173024
chr19	12953543	12953938	Inaccessible	chr19	12949259	12949260	4284	MAST1	0.0428867	0.0672692	0.649416
chr19	13051081	13051829	Inaccessible	chr19	13049414	13049415	1667	CALR	1239.31	1622.61	0.388778
chr19	13764634	13765245	Inaccessible	chr19	13710870	13710871	53764	linc-CACNA1A-2	0.0272387	0	#NAME?
chr19	14123299	14123781	Inaccessible	chr19	14139017	14139018	15237	RLN3	0	0	0
chr19	15757242	15757919	Inaccessible	chr19	15760790	15760791	2872	CYP4F3	0.0141458	0.0201682	0.511709
chr19	16003315	16004267	Inaccessible	chr19	15996863	15996864	6452	CYP4F2	0	0.0686825	inf
chr19	18013284	18014019	Inaccessible	chr19	18043824	18043825	29806	CCDC124	71.8424	112.497	0.646974
chr19	18145739	18146388	Accessible	chr19	18143841	18143842	1898	linc-JAK3-1	0.0223513	0.0188198	-0.248114
chr19	18334925	18335810	Accessible	chr19	18331129	18331130	3796	PDE4C	0.0224191	3.00281	7.06544
chr19	18475270	18476189	Accessible	chr19	18475136	18475137	134	linc-PGPEP1-AS	0.030125	0.0412995	0.455165
chr19	18484218	18485511	Accessible	chr19	18478677	18478678	5541	linc-PGPEP1-AS	0.030125	0.0412995	0.455165
chr19	18496079	18497339	Inaccessible	chr19	18496968	18496969	0	GDF15	16.9494	663.198	5.29013
chr19	19045627	19046012	Inaccessible	chr19	19050377	19050378	4366	linc-HOMER3-BP	0.125096	0.348398	1.4777
chr19	19887175	19887841	Accessible	chr19	19887387	19887388	0	linc-ZNF506-AS	0.611316	2.7024	2.14425
chr19	28972944	28973530	Inaccessible	chr19	28983930	28983931	10401	linc-ZNF681-9	0	0	0
chr19	30159076	30160058	Inaccessible	chr19	30156366	30156367	2710	PLEKHF1	4.02561	9.87928	1.2952
chr19	35613800	35614338	Inaccessible	chr19	35616411	35616412	2074	LGI4	0.0404352	0.175865	2.12079
chr19	36452327	36452893	Inaccessible	chr19	36447624	36447625	4703	linc-SDHAF1	0	0	0
chr19	39265599	39266637	Inaccessible	chr19	39261779	39261780	3820	LGALS7	0	0	0
chr19	39283468	39284310	Intermediate	chr19	39279850	39279851	3618	LGALS7B	0	0.88461	inf
chr19	39648351	39649006	Inaccessible	chr19	39648703	39648704	0	linc-PAK4-AS	0.0813909	0	#NAME?
chr19	40660909	40661429	Inaccessible	chr19	40697651	40697652	36223	MAP3K10	4.65276	12.1402	1.38363
chr19	40801691	40802239	Inaccessible	chr19	40828283	40828284	26045	C19orf47	6.34453	7.42919	0.22769
chr19	40808061	40808782	Inaccessible	chr19	40828283	40828284	19502	C19orf47	6.34453	7.42919	0.22769
chr19	40931791	40932367	Accessible	chr19	40929453	40929454	2338	SERTAD1	3.6882	11.3498	1.62168
chr19	41724199	41724832	Accessible	chr19	41725108	41725109	277	AXL	77.9711	83.4976	0.0987935
chr19	41767740	41768620	Accessible	chr19	41768391	41768392	0	HNRNPUL1	76.9315	65.6874	-0.227956
chr19	42034293	42035143	Inaccessible	chr19	42055886	42055887	20744	CEACAM21	0	0	0
chr19	42364045	42365319	Accessible	chr19	42365249	42365250	0	linc-RPS19-AS	4.32523	8.83371	1.03024
chr19	42423189	42425231	Pioneering	chr19	42413329	42413330	9860	linc-ARHGEF1-AS	0.348727	0.510379	0.549473
chr19	42615941	42616559	Accessible	chr19	42596422	42596423	19519	POU2F2	1.67122	1.231	-0.441078
chr19	42633857	42634779	Accessible	chr19	42636781	42636782	2003	linc-POU2F2-BP	0.640442	0.54856	-0.223419
chr19	42774459	42775415	Accessible	chr19	42773463	42773464	996	linc-CIC	1.78935	0.986101	-0.859627
chr19	43324143	43325036	Accessible	chr19	43341534	43341535	16499	PSG1,PSG11,PSG2,PSG3,PSG4,PSG6,PSG7,PSG8	0.504283	2.27114	2.17111
chr19	43652295	43653118	Accessible	chr19	43672287	43672288	19170	PSG5	20.1236	52.0785	1.3718
chr19	44286739	44287469	Intermediate	chr19	44278771	44278772	7968	KCNN4	3.97085	1.31646	-1.59278
chr19	44781466	44782009	Inaccessible	chr19	44793342	44793343	11334	ZNF235	3.19789	1.75937	-0.86206
chr19	45273939	45274520	Accessible	chr19	45281126	45281127	6607	CBLC	0.0100293	0	#NAME?
chr19	45533806	45534167	Inaccessible	chr19	45542298	45542299	8132	SFRS16	13.2334	11.7187	-0.175374
chr19	45639284	45640195	Inaccessible	chr19	45648390	45648391	8196	LRRC68	10.9644	15.1942	0.470695
chr19	46135499	46136150	Accessible	chr19	46126779	46126780	8720	EML2	7.00169	17.4566	1.31799
chr19	46636184	46637670	Accessible	chr19	46623614	46623615	12570	IGFL3	1.56435	29.8935	4.2562
chr19	46688149	46688861	Accessible	chr19	46692293	46692294	3433	linc-IGFL1	0.133407	1.30392	3.28895
chr19	47174191	47174719	Inaccessible	chr19	47177992	47177993	3274	PRKD2	9.68227	11.9306	0.30125
chr19	47734508	47735453	Accessible	chr19	47742664	47742665	7212	linc-BBC3	0.250264	0.800855	1.67809
chr19	47735514	47736296	Accessible	chr19	47742664	47742665	6369	linc-BBC3	0.250264	0.800855	1.67809
chr19	49458109	49459140	Accessible	chr19	49458117	49458118	0	BAX	122.687	285.952	1.2208
chr19	49559209	49559625	Accessible	chr19	49559852	49559853	228	CGB,CGB7,CGB8,NTF4	9.49989	9.96984	0.06966
chr19	49775138	49775931	Intermediate	chr19	49793649	49793650	17719	SLC6A16	0.190863	0.625126	1.71161
chr19	50554650	50555231	Inaccessible	chr19	50553937	50553938	713	linc-MYH14-2	0.179581	1.08649	2.59697
chr19	51399696	51400382	Inaccessible	chr19	51410342	51410343	9961	KLK4	0.068123	0.0167653	-2.02267
chr19	53240954	53241583	Inaccessible	chr19	53242025	53242026	443	linc-ZNF600-AS	0.126648	0.245188	0.953062
chr19	53798160	53798992	Inaccessible	chr19	53794875	53794876	3285	BIRC8	0.00696133	0	#NAME?
chr19	55757633	55758319	Inaccessible	chr19	55751597	55751598	6036	linc-PPP6R1-AS	0.232393	0.139182	-0.739594
chr19	55855712	55856387	Inaccessible	chr19	55853162	55853163	2550	SUV420H2	2.30824	4.66289	1.01443
chr19	56112240	56113484	Accessible	chr19	56111730	56111731	510	ZNF524	7.56259	16.2287	1.10159
chr19	59108222	59108438	Pioneering	chr19	59097652	59097653	10570	linc-CHMP2A-AS	13.43	18.6967	0.477325
chr19	59108543	59108755	Inaccessible	chr19	59097652	59097653	10891	linc-CHMP2A-AS	13.43	18.6967	0.477325
chr2	1492391	1493410	Inaccessible	chr2	1488368	1488369	4023	TPO	0	0.0135123	inf
chr2	3480061	3480668	Inaccessible	chr2	3502853	3502854	22186	ADI1	54.8901	63.4385	0.208814
chr2	9805135	9805611	Inaccessible	chr2	9814152	9814153	8542	linc-TAF1B-1	0.0229669	0	#NAME?
chr2	10236000	10236540	Inaccessible	chr2	10262735	10262736	26196	RRM2	55.5584	29.2893	-0.923634
chr2	12109774	12110419	Inaccessible	chr2	12162452	12162453	52034	linc-TRIB2-3	0.00736786	0.0106787	0.535424
chr2	12648665	12649206	Inaccessible	chr2	12739113	12739114	89908	linc-TRIB2-1	0	0	0
chr2	13821856	13822580	Inaccessible	chr2	13850847	13850848	28268	linc-NTSR2-4	0.00386617	0	#NAME?
chr2	13836801	13837344	Inaccessible	chr2	13850847	13850848	13504	linc-NTSR2-4	0.00386617	0	#NAME?
chr2	14768988	14769631	Pioneering	chr2	14772856	14772857	3226	FAM84A	0.0299866	0.066928	1.15829
chr2	17453383	17453923	Inaccessible	chr2	17692222	17692223	238300	RAD51AP2	0.0205696	0.0383735	0.899597
chr2	17995729	17996318	Inaccessible	chr2	17997786	17997787	1469	MSGN1	0.031192	0.0451809	0.53454
chr2	17996431	17997644	Inaccessible	chr2	17997786	17997787	143	MSGN1	0.031192	0.0451809	0.53454
chr2	19092066	19092797	Pioneering	chr2	19169146	19169147	76350	linc-NT5C1B	0.303221	0.365197	0.268309
chr2	19246772	19247386	Accessible	chr2	19244767	19244768	2005	linc-NT5C1B	0.303221	0.365197	0.268309
chr2	19428310	19429034	Inaccessible	chr2	19546509	19546510	117476	linc-NT5C1B	0.303221	0.365197	0.268309
chr2	19854271	19855021	Inaccessible	chr2	19911476	19911477	56456	linc-RHOB-4	0	0	0
chr2	20412196	20412585	Inaccessible	chr2	20404052	20404053	8144	SDC1	5.79341	6.86195	0.244208
chr2	20555806	20556396	Intermediate	chr2	20646835	20646836	90440	RHOB	161.886	87.4152	-0.889023
chr2	20784262	20784906	Accessible	chr2	20791007	20791008	6102	linc-PUM2-3	0.0748813	0.0811139	0.115344
chr2	20829185	20829974	Inaccessible	chr2	20821549	20821550	7636	linc-HS1BP3-AS	0.430121	0.468638	0.123731
chr2	23877635	23878134	Inaccessible	chr2	23865208	23865209	12427	KLHL29	3.04679	7.11303	1.22318
chr2	23901877	23902598	Inaccessible	chr2	23908772	23908773	6175	linc-KLHL29-AS	0.0822997	0.0354713	-1.21423
chr2	24306765	24307465	Accessible	chr2	24300631	24300632	6134	TP53I3	33.8723	382.898	3.49878
chr2	25051409	25051979	Inaccessible	chr2	25042983	25042984	8426	ADCY3	9.43003	10.1302	0.10333
chr2	25420223	25421086	Inaccessible	chr2	25427182	25427183	6097	linc-RAB10	0	0	0
chr2	26231676	26232153	Inaccessible	chr2	26217740	26217741	13936	linc-KIF3C	0	0	0
chr2	27928785	27929539	Accessible	chr2	27931363	27931364	1825	-	0.0178391	0.14271	2.99997
chr2	28395011	28395899	Pioneering	chr2	28521196	28521197	125298	BRE	19.5272	18.2444	-0.098026
chr2	28631805	28632450	Intermediate	chr2	28635164	28635165	2715	linc-FOSL2-AS	2.53624	4.84842	0.934825
chr2	29117980	29118547	Accessible	chr2	29117533	29117534	447	WDR43	13.2205	14.1014	0.0930608
chr2	29150650	29151485	Accessible	chr2	29117533	29117534	33117	WDR43	13.2205	14.1014	0.0930608
chr2	29861454	29862136	Inaccessible	chr2	30147350	30147351	285215	linc-YPEL5	0.0202305	0	#NAME?
chr2	30188849	30189559	Inaccessible	chr2	30147350	30147351	41499	linc-YPEL5	0.0202305	0	#NAME?
chr2	31613170	31613747	Inaccessible	chr2	31558874	31558875	54296	XDH	0.141474	0.216663	0.614913
chr2	33239177	33239974	Inaccessible	chr2	33172392	33172393	66785	LTBP1	54.79	42.4043	-0.369702
chr2	37856444	37857343	Inaccessible	chr2	37853482	37853483	2962	linc-CDC42EP3-AS	6.00856	4.72879	-0.345548
chr2	37880804	37882231	Intermediate	chr2	37873965	37873966	6839	CDC42EP3	55.8837	41.626	-0.424945
chr2	37882445	37883106	Intermediate	chr2	37873965	37873966	8480	CDC42EP3	55.8837	41.626	-0.424945
chr2	38013979	38014588	Inaccessible	chr2	38010070	38010071	3909	linc-FAM82A1-2	0.0804762	0.0640437	-0.329506
chr2	38017033	38017690	Inaccessible	chr2	38010070	38010071	6963	linc-FAM82A1-2	0.0804762	0.0640437	-0.329506
chr2	38253793	38254505	Inaccessible	chr2	38298453	38298454	43949	CYP1B1	19.0351	9.02929	-1.07597
chr2	38843363	38844004	Inaccessible	chr2	38893052	38893053	49049	GALM	5.09751	1.77272	-1.52383
chr2	39295296	39295833	Inaccessible	chr2	39250366	39250367	44930	SOS1	5.79371	5.12027	-0.178267
chr2	39696826	39697484	Pioneering	chr2	39681063	39681064	15763	linc-MAP4K3-BP	2.4949	7.05292	1.49924
chr2	41949612	41950520	Intermediate	chr2	42033906	42033907	83387	linc-SLC8A1-2	0	0	0
chr2	43022853	43023837	Intermediate	chr2	43019893	43019894	2960	linc-HAAO-BP	0.0343401	0.262776	2.93587
chr2	44144033	44144640	Inaccessible	chr2	44128663	44128664	15370	LRPPRC	15.0747	15.2997	0.02137
chr2	46076285	46077296	Pioneering	chr2	45903873	45903874	172412	PRKCE	2.11651	1.67667	-0.336085
chr2	46235038	46236039	Inaccessible	chr2	46480400	46480401	244362	linc-SRBD1-2	0	0	0
chr2	46662048	46663142	Inaccessible	chr2	46663612	46663613	471	linc-LOC388946	0.00280295	0.00306945	0.131031
chr2	46872732	46873310	Pioneering	chr2	46855921	46855922	16811	linc-CRIPT-AS	2.62974	5.17869	0.977667
chr2	46873849	46874898	Inaccessible	chr2	46855921	46855922	17928	linc-CRIPT-AS	2.62974	5.17869	0.977667
chr2	47031549	47032089	Accessible	chr2	47027549	47027550	4000	linc-TTC7A-2	0.151357	0.569157	1.91087
chr2	47096344	47096920	Inaccessible	chr2	47083129	47083130	13215	linc-PIGF-2	0	0	0
chr2	47977232	47977984	Inaccessible	chr2	48010221	48010222	32238	MSH6	15.2306	8.93131	-0.770025
chr2	49068054	49068875	Inaccessible	chr2	49191105	49191106	122231	FSHR	0	0	0
chr2	50752729	50753274	Inaccessible	chr2	50846431	50846432	93158	linc-NRXN1-AS	0	0	0
chr2	50878328	50878888	Inaccessible	chr2	50848136	50848137	30192	linc-NRXN1-AS	0	0	0
chr2	51483679	51484344	Inaccessible	chr2	51429452	51429453	54227	linc-NRXN1-1	0	0	0
chr2	53979399	53980167	Accessible	chr2	53994929	53994930	14763	CHAC2	3.51283	3.30028	-0.0900453
chr2	54349845	54350507	Accessible	chr2	54342410	54342411	7435	ACYP2	4.29129	4.49636	0.0673467
chr2	54351875	54352165	Inaccessible	chr2	54342410	54342411	9465	ACYP2	4.29129	4.49636	0.0673467
chr2	55239742	55240577	Inaccessible	chr2	55276898	55276899	36322	RTN4	0.155654	0	#NAME?
chr2	56606032	56606676	Inaccessible	chr2	56411258	56411259	194774	CCDC85A	2.91114	1.85837	-0.647548
chr2	61504693	61505512	Inaccessible	chr2	61454353	61454354	50340	USP34	32.2638	21.3298	-0.597044
chr2	62186790	62187541	Pioneering	chr2	62193673	62193674	6133	linc-COMMD1-AS	0	0	0
chr2	63964542	63965247	Inaccessible	chr2	63981104	63981105	15858	linc-WDPCP-1	0.0100368	0.0146408	0.544705
chr2	64830822	64831342	Inaccessible	chr2	64834109	64834110	2768	linc-SLC1A4	0	0	0
chr2	64957510	64958341	Intermediate	chr2	64984948	64984949	26608	linc-SERTAD2-1	0	0.0420817	inf
chr2	65058848	65059973	Accessible	chr2	65074746	65074747	14774	linc-SERTAD2-2	0	0.020657	inf
chr2	65295879	65296558	Inaccessible	chr2	65296533	65296534	0	CEP68	2.63515	4.21213	0.676666
chr2	65764941	65765778	Inaccessible	chr2	65816953	65816954	51176	linc-SPRED2-2	0.110442	0.0507776	-1.12102
chr2	67141200	67141848	Inaccessible	chr2	67148824	67148825	6977	linc-SPRED2-6	0	0	0
chr2	67678446	67679195	Pioneering	chr2	67624442	67624443	54004	ETAA1	4.53491	4.02002	-0.173871
chr2	69408002	69409046	Intermediate	chr2	69351773	69351774	56229	linc-ANTXR1-AS	0.203913	0.46807	1.19877
chr2	69636256	69636758	Inaccessible	chr2	69627670	69627671	8586	NFU1	32.3838	52.0028	0.68332
chr2	69875350	69875788	Inaccessible	chr2	69863854	69863855	11496	linc-AAK1-AS	0.0572352	0.0529307	-0.112799
chr2	70823643	70824793	Inaccessible	chr2	70834965	70834966	10173	ADD2	0.848664	0.200571	-2.08108
chr2	72107799	72108879	Pioneering	chr2	72259185	72259186	150307	linc-PAIP2B	0.00624948	0.0091805	0.554837
chr2	73120844	73121689	Inaccessible	chr2	73114512	73114513	6332	SPR	5.98767	10.4057	0.797306
chr2	74004198	74004637	Intermediate	chr2	74011316	74011317	6680	C2orf78	0	0.0194859	inf
chr2	74415227	74415958	Accessible	chr2	74425690	74425691	9733	MTHFD2	187.589	132.646	-0.499991
chr2	81153298	81153777	Inaccessible	chr2	80926750	80926751	226548	linc-LRRTM1-1	0	0	0
chr2	86790396	86791041	Accessible	chr2	86756335	86756336	34061	linc-CHMP3-AS	0.162961	0.110558	-0.559723
chr2	87545997	87546273	Accessible	chr2	87407211	87407212	138786	ANAPC1	0.722629	0.529086	-0.449753
chr2	88338737	88339356	Inaccessible	chr2	88328104	88328105	10633	KRCC1	26.6729	26.5711	-0.00552099
chr2	88341782	88342368	Inaccessible	chr2	88328104	88328105	13678	KRCC1	26.6729	26.5711	-0.00552099
chr2	88803735	88804349	Inaccessible	chr2	88824169	88824170	19821	C2orf51	0	0	0
chr2	88837693	88838367	Inaccessible	chr2	88824169	88824170	13524	C2orf51	0	0	0
chr2	98464716	98465328	Inaccessible	chr2	98458281	98458282	6435	linc-TMEM131-AS	0	0	0
chr2	99052196	99052531	Inaccessible	chr2	99061321	99061322	8791	INPP4A	4.19862	4.06785	-0.0456477
chr2	99656652	99657961	Intermediate	chr2	99688337	99688338	30377	TSGA10	0.127951	0.519748	2.02222
chr2	100594101	100595011	Inaccessible	chr2	100623479	100623480	28469	AFF3	3.81352	1.58863	-1.26334
chr2	102320245	102321064	Inaccessible	chr2	102314488	102314489	5757	MAP4K4	44.631	34.3632	-0.377183
chr2	104254144	104254758	Inaccessible	chr2	104066478	104066479	187666	linc-MFSD9-4	0.0185788	0	#NAME?
chr2	105319772	105320552	Inaccessible	chr2	105320216	105320217	0	linc-POU3F3-2	0	0.347017	inf
chr2	105989960	105990786	Intermediate	chr2	105990190	105990191	0	FHL2	196.569	378.174	0.944013
chr2	106020365	106022234	Accessible	chr2	105990190	105990191	30175	FHL2	196.569	378.174	0.944013
chr2	106026062	106026592	Accessible	chr2	105990190	105990191	35872	FHL2	196.569	378.174	0.944013
chr2	107598965	107599599	Intermediate	chr2	107429680	107429681	169285	ST6GAL2	1.05787	0.446384	-1.2448
chr2	108980907	108981560	Pioneering	chr2	108994421	108994422	12862	SULT1C4	0.013941	0.0440933	1.66123
chr2	109061504	109062262	Pioneering	chr2	109065577	109065578	3316	GCC2	4.1512	4.71353	0.18328
chr2	113449974	113450721	Accessible	chr2	113479063	113479064	28343	NT5DC4	0.0626152	0	#NAME?
chr2	113571826	113572514	Pioneering	chr2	113588150	113588151	15637	IL1B	2.4382	26.0157	3.4155
chr2	114371654	114371847	Pioneering	chr2	114369824	114369825	1830	linc-RABL2A-BP	6.18955	10.569	0.771927
chr2	114371952	114372134	Pioneering	chr2	114369824	114369825	2128	linc-RABL2A-BP	6.18955	10.569	0.771927
chr2	118532180	118532710	Inaccessible	chr2	118515350	118515351	16830	linc-SLC35F5-6	0	0.134237	inf
chr2	118873246	118873942	Inaccessible	chr2	118860773	118860774	12473	INSIG2	11.0156	6.98709	-0.656789
chr2	119831123	119831976	Inaccessible	chr2	119914557	119914558	82582	C1QL2	0.0137081	0.0100713	-0.444778
chr2	119997969	119998729	Accessible	chr2	119981384	119981385	16585	STEAP3	15.6934	8.34544	-0.911094
chr2	121377689	121378633	Accessible	chr2	121334545	121334546	43144	linc-GLI2	0	0	0
chr2	122468028	122468902	Inaccessible	chr2	122485488	122485489	16587	MKI67IP	28.3015	24.2671	-0.221876
chr2	123277296	123278003	Inaccessible	chr2	123235955	123235956	41341	linc-MKI67IP-1	0	0	0
chr2	126208616	126209234	Inaccessible	chr2	126464250	126464251	255017	linc-GYPC-3	0	0	0
chr2	129329416	129329988	Inaccessible	chr2	129338223	129338224	8236	linc-HS6ST1-2	0	0	0
chr2	132426278	132427123	Accessible	chr2	132440119	132440120	12997	linc-C2orf27A-1	5.69223	5.58653	-0.0270415
chr2	133300562	133301331	Inaccessible	chr2	133403853	133403854	102523	LYPD1	3.55047	13.0689	1.88005
chr2	133713920	133714638	Inaccessible	chr2	133683778	133683779	30142	NCKAP5	0.40165	0.25145	-0.675667
chr2	133801987	133802804	Inaccessible	chr2	133887683	133887684	84880	NCKAP5	0.40165	0.25145	-0.675667
chr2	134136561	134137249	Intermediate	chr2	133887683	133887684	248878	NCKAP5	0.40165	0.25145	-0.675667
chr2	134210043	134210714	Inaccessible	chr2	133887683	133887684	322360	NCKAP5	0.40165	0.25145	-0.675667
chr2	134556881	134557558	Inaccessible	chr2	134786365	134786366	228808	linc-NCKAP5	0	0	0
chr2	135162915	135163741	Accessible	chr2	135214347	135214348	50607	TMEM163	0.00805104	0.0236755	1.55615
chr2	135348167	135348831	Inaccessible	chr2	135214347	135214348	133820	TMEM163	0.00805104	0.0236755	1.55615
chr2	137132965	137134158	Inaccessible	chr2	137087140	137087141	45825	linc-CXCR4-2	0	0	0
chr2	137789195	137789897	Inaccessible	chr2	137813990	137813991	24094	THSD7B	0.0103948	0.0245754	1.24135
chr2	141777788	141778328	Pioneering	chr2	141607898	141607899	169890	LRP1B	0	0.00594833	inf
chr2	144155844	144156795	Inaccessible	chr2	144193163	144193164	36369	ARHGAP15	0	0.0768642	inf
chr2	144859808	144860465	Inaccessible	chr2	144765102	144765103	94706	GTDC1	5.5566	2.61315	-1.08841
chr2	147454607	147455380	Inaccessible	chr2	147344625	147344626	109982	PABPCP2	0	0	0
chr2	150467452	150468348	Inaccessible	chr2	150488829	150488830	20482	linc-TNFAIP6-5	0.0186131	0.0249205	0.421016
chr2	150919664	150920744	Accessible	chr2	151027937	151027938	107194	linc-TNFAIP6-4	0	0	0
chr2	151149990	151150875	Inaccessible	chr2	151091715	151091716	58275	linc-MMADHC-2	0	0.0471171	inf
chr2	151315683	151316335	Inaccessible	chr2	151326570	151326571	10236	RND3	56.0686	92.7689	0.726448
chr2	151765525	151766043	Inaccessible	chr2	151839020	151839021	72978	linc-TNFAIP6-1	0	0	0
chr2	153557489	153558685	Inaccessible	chr2	153574423	153574424	15739	ARL6IP6	13.3697	8.54085	-0.646519
chr2	155002499	155003090	Inaccessible	chr2	154996850	154996851	5649	GALNT13	0	0.00718752	inf
chr2	158102849	158103723	Accessible	chr2	158114340	158114341	10618	GALNT5	17.0887	20.3117	0.249264
chr2	159749506	159750396	Accessible	chr2	159825146	159825147	74751	TANC1	6.76917	5.26448	-0.362688
chr2	160592052	160592841	Inaccessible	chr2	160590445	160590446	1607	2017-03-07	23.0504	16.1485	-0.513391
chr2	161208839	161209512	Intermediate	chr2	161141379	161141380	67460	RBMS1	23.469	9.56341	-1.29516
chr2	161432590	161433319	Pioneering	chr2	161141379	161141380	291211	RBMS1	23.469	9.56341	-1.29516
chr2	164809694	164810440	Inaccessible	chr2	164606417	164606418	203277	linc-FIGN	0	0.0341895	inf
chr2	165576908	165577502	Pioneering	chr2	165557266	165557267	19642	COBLL1	2.3191	10.0228	2.11164
chr2	165696322	165697334	Accessible	chr2	165697259	165697260	0	linc-COBLL1-BP	0	0.237458	inf
chr2	165847883	165848707	Accessible	chr2	165833671	165833672	14212	linc-SLC38A11	0.0906148	0.738179	3.02615
chr2	167266700	167267283	Inaccessible	chr2	167269177	167269178	1895	SCN7A	0.00231954	0.00336197	0.535467
chr2	167966234	167966830	Inaccessible	chr2	167981035	167981036	14206	linc-XIRP2-AS	0	0	0
chr2	169308985	169309895	Inaccessible	chr2	169312835	169312836	2941	LASS6	4.85285	5.05325	0.0583787
chr2	169439734	169440822	Accessible	chr2	169312835	169312836	126899	LASS6	4.85285	5.05325	0.0583787
chr2	169464403	169465161	Inaccessible	chr2	169312835	169312836	151568	LASS6	4.85285	5.05325	0.0583787
chr2	170810055	170811187	Intermediate	chr2	170806115	170806116	3940	UBR3	6.91414	10.6316	0.620742
chr2	171018648	171019134	Accessible	chr2	171034655	171034656	15522	MYO3B	0.0102629	0.00501914	-1.03193
chr2	171031856	171032507	Inaccessible	chr2	171034655	171034656	2149	MYO3B	0.0102629	0.00501914	-1.03193
chr2	171077340	171079062	Intermediate	chr2	171055718	171055719	21622	MYO3B	0.0102629	0.00501914	-1.03193
chr2	171177837	171178463	Inaccessible	chr2	171225718	171225719	47256	MYO3B	0.0102629	0.00501914	-1.03193
chr2	172143514	172144447	Intermediate	chr2	172167776	172167777	23330	linc-DCAF17	0.137877	0.395921	1.52183
chr2	172146648	172147050	Intermediate	chr2	172167776	172167777	20727	linc-DCAF17	0.137877	0.395921	1.52183
chr2	172287470	172288048	Inaccessible	chr2	172290727	172290728	2680	DCAF17	3.7135	3.61901	-0.0371864
chr2	173988931	173989872	Inaccessible	chr2	173955726	173955727	33205	-	19.7705	10.1587	-0.960635
chr2	174155945	174156500	Inaccessible	chr2	174203361	174203362	46862	linc-CDCA7-BP	0	0	0
chr2	174847556	174848345	Inaccessible	chr2	174774985	174774986	72571	SP3	19.475	12.1638	-0.679022
chr2	175375397	175375926	Inaccessible	chr2	175352131	175352132	23266	linc-GPR155-BP	0.593039	0.707524	0.254651
chr2	178034537	178035560	Pioneering	chr2	178063450	178063451	27891	linc-HNRNPA3-1	0.0237593	0.0174638	-0.444127
chr2	178178031	178178793	Pioneering	chr2	178171842	178171843	6189	linc-AGPS	0.247458	0.0694824	-1.83246
chr2	178338925	178339514	Inaccessible	chr2	178417311	178417312	77798	TTC30B	1.08901	0.965889	-0.173086
chr2	180320007	180320921	Accessible	chr2	180308195	180308196	11812	ZNF385B	0.137134	0	#NAME?
chr2	181087318	181087815	Pioneering	chr2	180810442	180810443	276876	CWC22	8.4716	5.30412	-0.67552
chr2	183792777	183793325	Inaccessible	chr2	183790546	183790547	2231	NCKAP1	57.1869	31.0067	-0.883106
chr2	186432561	186433266	Inaccessible	chr2	186289744	186289745	142817	linc-FSIP2	0.0343493	0.0404031	0.234185
chr2	187740630	187741075	Inaccessible	chr2	187693517	187693518	47113	ZSWIM2	0.00565976	0.0166241	1.55446
chr2	189648345	189649011	Accessible	chr2	189599676	189599677	48669	DIRC1	0	0.263044	inf
chr2	190449937	190450710	Inaccessible	chr2	190444606	190444607	5331	SLC40A1	0.118508	0.519865	2.13316
chr2	190918065	190918585	Inaccessible	chr2	190922364	190922365	3780	MSTN	0.0243269	0.0497262	1.03145
chr2	191177715	191178187	Inaccessible	chr2	191208196	191208197	30010	INPP1	7.54726	41.026	2.44251
chr2	191476517	191477245	Inaccessible	chr2	191491549	191491550	14305	linc-NAB1-BP	0.0233247	0.115712	2.31061
chr2	192420004	192420620	Accessible	chr2	192502198	192502199	81579	linc-STAT4	0.0413617	0.122871	1.57078
chr2	192709254	192710306	Pioneering	chr2	192711100	192711101	795	linc-SDPR-BP	0.00139792	5.12479	11.84
chr2	193409195	193409957	Inaccessible	chr2	193494645	193494646	84689	linc-SLC39A10-7	0	0	0
chr2	201143322	201143897	Pioneering	chr2	201170604	201170605	26708	SPATS2L	21.336	17.7672	-0.264078
chr2	203273342	203273888	Inaccessible	chr2	203241050	203241051	32292	BMPR2	10.2244	6.95161	-0.556598
chr2	203558162	203558697	Inaccessible	chr2	203499901	203499902	58261	FAM117B	0.75257	0.761195	0.0164407
chr2	205313090	205313741	Inaccessible	chr2	205335174	205335175	21434	linc-RAPH1-5	0	0	0
chr2	205628792	205629444	Inaccessible	chr2	205410516	205410517	218276	PARD3B	0.2904	0.119295	-1.2835
chr2	206534890	206535498	Inaccessible	chr2	206547224	206547225	11727	NRP2	26.5562	16.1371	-0.718669
chr2	208670558	208671072	Pioneering	chr2	208686590	208686591	15519	PLEKHM3	3.59226	3.61652	0.00971094
chr2	208773431	208773805	Inaccessible	chr2	208766031	208766032	7400	PLEKHM3	3.59226	3.61652	0.00971094
chr2	210590939	210591466	Inaccessible	chr2	210636717	210636718	45252	UNC80	0	0	0
chr2	216002309	216003296	Pioneering	chr2	215887270	215887271	115039	linc-ABCA12-AS	0	0	0
chr2	216527063	216527959	Inaccessible	chr2	216542747	216542748	14789	linc-TMEM169-3	0	0.0249104	inf
chr2	216629338	216629982	Accessible	chr2	216618486	216618487	10852	linc-FN1-1	0.715249	0.483315	-0.565481
chr2	217416017	217417100	Pioneering	chr2	217384053	217384054	31964	linc-IGFBP2-2	0.76181	1.23177	0.693225
chr2	217578230	217578814	Accessible	chr2	217559160	217559161	19070	linc-IGFBP5-AS	0.151179	0.0750491	-1.01035
chr2	219154860	219155991	Pioneering	chr2	219140344	219140345	14516	TMBIM1	50.8607	146.082	1.52216
chr2	219199297	219199979	Inaccessible	chr2	219191870	219191871	7427	linc-PNKD-AS	0.0350971	0	#NAME?
chr2	220548995	220550074	Accessible	chr2	220551709	220551710	1636	linc-CCDC140-6	0	0	0
chr2	220674148	220674716	Inaccessible	chr2	220656384	220656385	17764	linc-CCDC140-4	0.136598	0	#NAME?
chr2	221063601	221064324	Accessible	chr2	220768874	220768875	294727	linc-OBSL1-2	0	0	0
chr2	221719679	221720458	Intermediate	chr2	221677651	221677652	42028	linc-OBSL1-3	0.00259076	0.00379971	0.552514
chr2	222394593	222395335	Accessible	chr2	222290862	222290863	103731	EPHA4	0.713645	3.1837	2.15743
chr2	223702239	223702896	Pioneering	chr2	223725732	223725733	22837	ACSL3	31.5171	21.1764	-0.573675
chr2	224044257	224045309	Inaccessible	chr2	223916862	223916863	127395	KCNE4	50.82	15.1343	-1.74757
chr2	224751697	224752307	Inaccessible	chr2	224743447	224743448	8250	WDFY1	15.8841	13.2949	-0.256702
chr2	225225180	225225485	Inaccessible	chr2	225244925	225244926	19441	FAM124B	0	0.0329281	inf
chr2	225386315	225387303	Inaccessible	chr2	225378515	225378516	7800	linc-CUL3-AS	0.0327289	0.0202967	-0.689317
chr2	225761430	225762019	Inaccessible	chr2	225727463	225727464	33967	DOCK10	12.2618	4.17389	-1.5547
chr2	226501220	226501815	Inaccessible	chr2	226546311	226546312	44497	linc-DOCK10	0.0323623	0.153396	2.24487
chr2	227396357	227397100	Inaccessible	chr2	227600966	227600967	203867	IRS1	5.86612	3.97544	-0.561294
chr2	227547629	227548238	Inaccessible	chr2	227600966	227600967	52729	IRS1	5.86612	3.97544	-0.561294
chr2	228329668	228330297	Inaccessible	chr2	228336888	228336889	6592	AGFG1	6.51025	6.41427	-0.0214277
chr2	228331103	228332222	Accessible	chr2	228336888	228336889	4667	AGFG1	6.51025	6.41427	-0.0214277
chr2	230665244	230666002	Pioneering	chr2	230661498	230661499	3746	TRIP12	24.8641	21.1897	-0.230704
chr2	230841399	230841695	Inaccessible	chr2	230787212	230787213	54187	FBXO36	0.997555	0.310362	-1.68444
chr2	231658311	231659155	Accessible	chr2	231678747	231678748	19593	CAB39	21.2626	23.7356	0.158733
chr2	232477133	232477544	Accessible	chr2	232457612	232457613	19521	C2orf57	0	0	0
chr2	236550662	236551699	Pioneering	chr2	236648622	236648623	96924	linc-AGAP1-AS	0.0190193	0	#NAME?
chr2	238848177	238849111	Inaccessible	chr2	238832364	238832365	15813	linc-RAB17	0.0239764	0.127924	2.4156
chr2	239144166	239144795	Intermediate	chr2	239147892	239147893	3098	HES6	1.15937	15.7059	3.7599
chr2	239175610	239176879	Inaccessible	chr2	239170478	239170479	5132	PER2	1.35752	0.645558	-1.07235
chr2	239298688	239299441	Inaccessible	chr2	239335626	239335627	36186	ASB1	7.76007	10.7976	0.476566
chr2	239360829	239361817	Pioneering	chr2	239335626	239335627	25203	ASB1	7.76007	10.7976	0.476566
chr2	239361821	239362843	Inaccessible	chr2	239335626	239335627	26195	ASB1	7.76007	10.7976	0.476566
chr2	240628161	240629734	Pioneering	chr2	240547392	240547393	80769	linc-GPC1-2	0	0	0
chr2	241372783	241374252	Accessible	chr2	241375115	241375116	864	GPC1	20.0104	40.2947	1.00984
chr20	1859261	1859925	Inaccessible	chr20	1868955	1868956	9031	linc-SIRPA-AS	0.33437	4.30216	3.68554
chr20	3220439	3221301	Pioneering	chr20	3208502	3208503	11937	SLC4A11	0.212138	8.30317	5.29058
chr20	3873825	3874606	Inaccessible	chr20	3870463	3870464	3362	PANK2	16.647	26.7898	0.686419
chr20	4431905	4432707	Inaccessible	chr20	4449485	4449486	16779	linc-ADRA1D-2	0.0269984	0.0692539	1.35902
chr20	4752241	4752749	Inaccessible	chr20	4743265	4743266	8976	linc-CDS2	0	0.0421912	inf
chr20	5100208	5101226	Accessible	chr20	5099512	5099513	696	PCNA	111.357	480.554	2.1095
chr20	6635350	6636037	Inaccessible	chr20	6712390	6712391	76354	linc-FERMT1-2	0	0	0
chr20	6809936	6810765	Intermediate	chr20	6748745	6748746	61191	BMP2	0.176394	0.775892	2.13705
chr20	7752895	7753678	Inaccessible	chr20	7864310	7864311	110633	HAO1	0	0.0120116	inf
chr20	8626555	8627085	Pioneering	chr20	8581381	8581382	45174	PLCB1	2.30211	0.813331	-1.50105
chr20	8837368	8838089	Inaccessible	chr20	8943801	8943802	105713	linc-PLCB4	0.0268719	0	#NAME?
chr20	9427751	9428414	Inaccessible	chr20	9453472	9453473	25059	linc-PLCB4-AS	0.0519386	0.00886956	-2.54987
chr20	10099745	10100528	Inaccessible	chr20	10085042	10085043	14703	linc-ANKRD5-AS	0	0	0
chr20	10713642	10714500	Pioneering	chr20	10733738	10733739	19239	linc-BTBD3-5	0.143042	0.211687	0.565496
chr20	10902109	10902812	Intermediate	chr20	10889614	10889615	12495	linc-BTBD3-3	0	0	0
chr20	11831009	11831967	Pioneering	chr20	11849747	11849748	17781	linc-JAG1-5	0.0222941	0.0659665	1.56507
chr20	13265415	13266344	Inaccessible	chr20	13246829	13246830	18586	TASP1	2.66589	2.18412	-0.28757
chr20	13781389	13781911	Pioneering	chr20	13765682	13765683	15707	C20orf7	9.10691	7.76076	-0.230765
chr20	14572397	14572924	Inaccessible	chr20	14504037	14504038	68360	MACROD2	0.2542	0.198321	-0.358122
chr20	15284887	15285576	Inaccessible	chr20	15177504	15177505	107383	MACROD2	0.2542	0.198321	-0.358122
chr20	17306136	17306880	Inaccessible	chr20	17207631	17207632	98505	PCSK2	0.00288078	0.00382432	0.408743
chr20	17830582	17831341	Accessible	chr20	17858550	17858551	27210	linc-C20orf72	0.0372638	0.018361	-1.02113
chr20	17949921	17950777	Accessible	chr20	17950444	17950445	0	C20orf72	13.0461	15.0761	0.208647
chr20	18832670	18833445	Inaccessible	chr20	18794370	18794371	38300	C20orf79	0	0	0
chr20	19973526	19974293	Accessible	chr20	19977479	19977480	3187	linc-RIN2-AS	0.0427571	0.00606946	-2.81652
chr20	20146161	20146660	Inaccessible	chr20	20202584	20202585	55925	C20orf26	0.0231893	0	#NAME?
chr20	21477007	21477573	Inaccessible	chr20	21480960	21480961	3388	linc-NKX2-4	0.017365	0.436813	4.65276
chr20	23135563	23136106	Inaccessible	chr20	23160769	23160770	24664	linc-NXT1-1	0.113967	0.0748901	-0.605771
chr20	24319687	24320254	Inaccessible	chr20	24278402	24278403	41285	linc-GGTLC1-3	0	0	0
chr20	25525815	25526399	Inaccessible	chr20	25472161	25472162	53654	NINL	3.47334	5.45698	0.65178
chr20	25676073	25677298	Accessible	chr20	25657673	25657674	18400	ZNF337	6.42053	16.2449	1.33922
chr20	30266163	30266898	Pioneering	chr20	30253889	30253890	12274	BCL2L1	18.9186	49.8434	1.3976
chr20	30286881	30288091	Accessible	chr20	30307328	30307329	19238	linc-BCL2L1-AS	0.196406	0.315694	0.684685
chr20	32145078	32145760	Inaccessible	chr20	32150171	32150172	4412	CBFA2T2	2.87482	3.55831	0.30772
chr20	32336402	32336932	Inaccessible	chr20	32319808	32319809	16594	ZNF341	1.74132	2.01643	0.211622
chr20	32661166	32662045	Inaccessible	chr20	32677711	32677712	15667	EIF2S2	113.607	88.4465	-0.361173
chr20	32928264	32929042	Inaccessible	chr20	32951062	32951063	22021	ITCH,Itch	10.62	5.90808	-0.84602
chr20	33895791	33896598	Accessible	chr20	33897016	33897017	419	GDF5	3.27114	5.17334	0.661303
chr20	34039057	34039486	Inaccessible	chr20	34042996	34042997	3511	CEP250	7.01026	5.68988	-0.30107
chr20	34214424	34215016	Inaccessible	chr20	34214303	34214304	121	CPNE1,NFS1,RBM12	104.428	117.283	0.16749
chr20	34441126	34441782	Inaccessible	chr20	34430495	34430496	10631	PHF20	8.7458	9.34298	0.0952916
chr20	34454203	34455054	Intermediate	chr20	34430495	34430496	23708	PHF20	8.7458	9.34298	0.0952916
chr20	36022999	36023987	Inaccessible	chr20	36024703	36024704	717	linc-SRC-AS	0.089535	0.123624	0.465434
chr20	38440101	38441430	Intermediate	chr20	38414483	38414484	25618	linc-KIAA1755-5	0.0210087	0.0305888	0.542014
chr20	38484600	38484977	Intermediate	chr20	38414483	38414484	70117	linc-KIAA1755-5	0.0210087	0.0305888	0.542014
chr20	40021956	40022540	Inaccessible	chr20	40034129	40034130	11590	CHD6	3.38211	2.95023	-0.197093
chr20	43306743	43307725	Inaccessible	chr20	43292194	43292195	14549	linc-WISP2-AS	0.650448	1.71421	1.39804
chr20	45754390	45755253	Intermediate	chr20	45836556	45836557	81304	linc-ZMYND8-AS	1.52583	1.34259	-0.184576
chr20	46096930	46097711	Inaccessible	chr20	46130657	46130658	32947	NCOA3	6.35628	4.3042	-0.562437
chr20	46413140	46413906	Pioneering	chr20	46420921	46420922	7016	linc-ARFGEF2-12	0.00876385	0.0127006	0.53526
chr20	46621551	46622484	Inaccessible	chr20	46612148	46612149	9403	linc-ARFGEF2-8	0	0	0
chr20	48386293	48387159	Inaccessible	chr20	48429250	48429251	42092	SLC9A8	3.48894	3.20222	-0.123716
chr20	48451442	48452096	Inaccessible	chr20	48430006	48430007	21436	linc-SLC9A8-AS	0.00402447	0.0351896	3.12828
chr20	48988329	48989110	Inaccessible	chr20	48984741	48984742	3588	linc-TMEM189-2	0	0	0
chr20	49455461	49456170	Inaccessible	chr20	49411467	49411468	43994	BCAS4	8.85296	17.4799	0.981462
chr20	49461047	49461490	Accessible	chr20	49501133	49501134	39644	linc-ADNP-AS	1.30194	0.767637	-0.762172
chr20	50573501	50574228	Inaccessible	chr20	50450508	50450509	122993	linc-SALL4	0.111156	0	#NAME?
chr20	50594443	50595148	Inaccessible	chr20	50701805	50701806	106658	ZFP64	10.4151	8.31717	-0.324515
chr20	50711269	50711813	Inaccessible	chr20	50701805	50701806	9464	ZFP64	10.4151	8.31717	-0.324515
chr20	52410201	52410820	Inaccessible	chr20	52416530	52416531	5711	linc-ZNF217	0	0	0
chr20	57508534	57509025	Inaccessible	chr20	57485453	57485454	23081	linc-GNAS-AS	1.09941	0.662478	-0.730789
chr20	57639211	57639770	Inaccessible	chr20	57611777	57611778	27434	linc-SLMO2-AS	0.24928	0.0244629	-3.3491
chr20	61460220	61460827	Accessible	chr20	61467771	61467772	6945	COL9A3	0.200348	0.682234	1.76776
chr20	61588782	61589618	Pioneering	chr20	61592417	61592418	2800	linc-SLC17A9-AS	0.42646	0.313786	-0.442629
chr20	61887330	61887891	Inaccessible	chr20	61885330	61885331	2000	-	0.0239185	0.126057	2.39788
chr21	10428464	10428708	Inaccessible	chr21	10453132	10453133	24425	linc-S100B-7	0.0487195	0.0899322	0.884339
chr21	16238985	16239702	Inaccessible	chr21	16225752	16225753	13233	linc-SAMSN1-3	0.913833	0.0552249	-4.04854
chr21	18979730	18980614	Inaccessible	chr21	18966650	18966651	13080	BTG3	29.5157	39.2612	0.411622
chr21	19039527	19040031	Inaccessible	chr21	19031987	19031988	7540	linc-BTG3	0	0	0
chr21	19080473	19081494	Pioneering	chr21	19031987	19031988	48486	linc-BTG3	0	0	0
chr21	21964169	21965426	Inaccessible	chr21	22116151	22116152	150726	linc-TMPRSS15-8	0	0	0
chr21	23269468	23270247	Inaccessible	chr21	23305919	23305920	35673	linc-TMPRSS15-11	0	0	0
chr21	25386698	25387722	Inaccessible	chr21	25415572	25415573	27851	linc-JAM2-7	0	0	0
chr21	25629892	25630513	Inaccessible	chr21	25678482	25678483	47970	linc-TMPRSS15-20	0	0	0
chr21	26274504	26275333	Inaccessible	chr21	26259450	26259451	15054	linc-TMPRSS15-21	0	0	0
chr21	26772442	26773479	Inaccessible	chr21	26768996	26768997	3446	linc-TMPRSS15-24	0	0.323705	inf
chr21	27762262	27762992	Accessible	chr21	27762455	27762456	0	linc-CYYR1-AS	0.713287	2.8221	1.98421
chr21	27813290	27813975	Inaccessible	chr21	27788828	27788829	24462	linc-CYYR1-AS	0.713287	2.8221	1.98421
chr21	28031320	28032197	Inaccessible	chr21	28207264	28207265	175068	linc-ADAMTS1-AS	15.4612	8.7109	-0.827755
chr21	29357209	29357754	Inaccessible	chr21	29385682	29385683	27929	linc-USP16-3	0.0293463	0.043553	0.569592
chr21	30776072	30776945	Inaccessible	chr21	30744821	30744822	31251	linc-KRTAP13-1-2	0	0	0
chr21	33007096	33008073	Inaccessible	chr21	33027740	33027741	19668	linc-SOD1-BP	0.0585156	0.0822981	0.492038
chr21	34739198	34740299	Inaccessible	chr21	34728389	34728390	10809	linc-IFNAR1-AS	0.61025	1.13577	0.896196
chr21	35348058	35348929	Accessible	chr21	35321230	35321231	26828	linc-SLC5A3-2	0.0146132	0.0360733	1.30366
chr21	35954527	35955461	Inaccessible	chr21	35893956	35893957	60571	RCAN1	259.606	126.764	-1.03417
chr21	36047221	36048037	Inaccessible	chr21	36041688	36041689	5533	CLIC6	0.0119602	0.196787	4.04033
chr21	36317252	36318018	Inaccessible	chr21	36259393	36259394	57859	RUNX1	17.4364	14.1401	-0.302311
chr21	36453026	36453812	Inaccessible	chr21	36429979	36429980	23047	linc-CBR1-2	0	0.00535047	inf
chr21	36904082	36904864	Inaccessible	chr21	37377636	37377637	472773	linc-CBR1-1	0.135495	0.35137	1.37475
chr21	38474739	38475478	Inaccessible	chr21	38480038	38480039	4561	TTC3	46.2464	29.3173	-0.657588
chr21	40365490	40366221	Inaccessible	chr21	40361352	40361353	4138	linc-ERG-5	0.0536052	0.128682	1.26336
chr21	41502406	41503014	Inaccessible	chr21	41385313	41385314	117093	DSCAM	0.0700746	0.0356333	-0.975667
chr21	41650177	41650892	Inaccessible	chr21	41385313	41385314	264864	DSCAM	0.0700746	0.0356333	-0.975667
chr21	44920264	44920899	Inaccessible	chr21	44895919	44895920	24345	linc-SIK1	0.13546	0.082771	-0.710672
chr21	44930378	44930980	Accessible	chr21	44949842	44949843	18863	HSF2BP	0.763229	0.793282	0.0557163
chr21	45146501	45147420	Accessible	chr21	45148781	45148782	1362	PDXK	12.3056	16.5037	0.423475
chr21	45170029	45171183	Inaccessible	chr21	45172561	45172562	1379	linc-PDXK-AS	0.22776	0.139985	-0.702246
chr21	45206156	45207534	Inaccessible	chr21	45209418	45209419	1885	RRP1	15.4573	16.2433	0.0715596
chr21	46013737	46014279	Inaccessible	chr21	46012386	46012387	1351	KRTAP10-6	0.0241165	0	#NAME?
chr21	46017637	46018340	Inaccessible	chr21	46020497	46020498	2158	KRTAP10-7	0.00918195	0	#NAME?
chr21	46186092	46186641	Inaccessible	chr21	46188954	46188955	2314	linc-UBE2G2-AS	1.95602	1.09927	-0.831379
chr21	46639604	46640652	Inaccessible	chr21	46643950	46643951	3299	linc-ADARB1-AS	0.024972	0.0203021	-0.298684
chr21	46753296	46754069	Inaccessible	chr21	46756622	46756623	2554	linc-COL18A1-2	0	0	0
chr21	47051880	47053221	Intermediate	chr21	47052269	47052270	0	linc-PCBP3-1	0.00385692	0.0225696	2.54886
chr21	48108523	48108771	Accessible	chr21	48100472	48100473	8051	-	0	0.0677869	inf
chr22	24167726	24169189	Inaccessible	chr22	24177119	24177120	7931	DERL3	0.414233	0.761697	0.878777
chr22	27488826	27490894	Intermediate	chr22	27446078	27446079	42748	-	0.00586038	0	#NAME?
chr22	27907956	27908525	Accessible	chr22	27894920	27894921	13036	linc-CRYBB1-7	0.0180248	0.104965	2.54186
chr22	28326275	28326893	Inaccessible	chr22	28331149	28331150	4257	linc-TTC28-AS	0.572747	0.283122	-1.01647
chr22	29378993	29379656	Inaccessible	chr22	29383040	29383041	3385	ZNRF3	0.96248	0.722477	-0.413805
chr22	29864488	29865302	Inaccessible	chr22	29868438	29868439	3137	linc-RFPL1-AS	0.0759908	0.0949375	0.321154
chr22	30014823	30015338	Inaccessible	chr22	29999545	29999546	15278	NF2	13.187	16.0845	0.286562
chr22	30018916	30019574	Accessible	chr22	30032733	30032734	13160	NF2	13.187	16.0845	0.286562
chr22	30641489	30642344	Intermediate	chr22	30642199	30642200	0	-	0.191568	1.43805	2.90819
chr22	31573302	31574076	Accessible	chr22	31556138	31556139	17164	RNF185	13.5026	18.43	0.448818
chr22	31614597	31615452	Inaccessible	chr22	31608250	31608251	6347	LIMK2	9.29689	31.8518	1.77656
chr22	32078829	32079933	Inaccessible	chr22	32081789	32081790	1857	C22orf30	3.30139	2.8252	-0.224722
chr22	32502802	32503499	Inaccessible	chr22	32511070	32511071	7572	linc-C22orf24	0	0	0
chr22	32992305	32993006	Inaccessible	chr22	32914321	32914322	77984	SYN3	0.0305271	0.045218	0.566807
chr22	35157000	35158024	Inaccessible	chr22	35108094	35108095	48906	linc-LARGE-3	0	0	0
chr22	35295770	35296546	Inaccessible	chr22	35330793	35330794	34248	linc-ISX-AS	0.00403261	0	#NAME?
chr22	36725256	36726241	Accessible	chr22	36721168	36721169	4088	MYH9	306.789	201.295	-0.607936
chr22	36726869	36728091	Accessible	chr22	36721168	36721169	5701	MYH9	306.789	201.295	-0.607936
chr22	36925865	36926882	Accessible	chr22	36932807	36932808	5926	linc-EIF3D	0	0	0
chr22	37759512	37760232	Inaccessible	chr22	37758356	37758357	1156	linc-ELFN2-AS	0.000959869	0	#NAME?
chr22	37827818	37828907	Accessible	chr22	37866067	37866068	37161	CARD10,MFNG	1.37396	7.34037	2.41751
chr22	38294489	38295327	Inaccessible	chr22	38302346	38302347	7020	MICALL1	29.3701	30.9163	0.0740158
chr22	38309593	38310347	Inaccessible	chr22	38302346	38302347	7247	MICALL1	29.3701	30.9163	0.0740158
chr22	38708060	38709259	Accessible	chr22	38699014	38699015	9046	CSNK1E	57.1274	58.573	0.0360508
chr22	39493030	39493542	Inaccessible	chr22	39493290	39493291	0	APOBEC3H	0	1.12474	inf
chr22	39709304	39710076	Accessible	chr22	39709315	39709316	0	RPL3	1292.31	1169.55	-0.143993
chr22	39843061	39843516	Inaccessible	chr22	39853325	39853326	9810	MGAT3	0.0861378	0.0157072	-2.45522
chr22	42038770	42039213	Inaccessible	chr22	42032230	42032231	6540	linc-XRCC6-AS	0	0	0
chr22	43491750	43492106	Inaccessible	chr22	43506757	43506758	14652	BIK	0.0330049	0.482634	3.87018
chr22	45007867	45008491	Inaccessible	chr22	45002928	45002929	4939	linc-LDOC1L	0	0	0
chr22	45081320	45081907	Accessible	chr22	45072688	45072689	8632	ARHGAP8,PRR5	5.55721	8.81488	0.665581
chr22	45468939	45469539	Accessible	chr22	45528159	45528160	58621	linc-NUP50	0	0	0
chr22	45865389	45866199	Inaccessible	chr22	45898719	45898720	32521	FBLN1	85.627	121.734	0.507593
chr22	48793429	48794064	Inaccessible	chr22	48844275	48844276	50212	linc-FAM19A5-1	0.316977	0.350688	0.145812
chr22	50743365	50744962	Accessible	chr22	50750690	50750691	5729	FAM116B	1.60766	1.88488	0.229507
chr22	50915084	50915688	Accessible	chr22	50918508	50918509	2821	linc-ADM2-AS	0	0	0
chr22	51235223	51235460	Inaccessible	chr22	51222317	51222318	12906	linc-RABL2B-BP	54.7252	117.789	1.10593
chr3	152623	153431	Inaccessible	chr3	154143	154144	713	linc-CHL1-BP	0.014211	0	#NAME?
chr3	1110621	1111429	Inaccessible	chr3	1134620	1134621	23192	CNTN6	0.0554088	0.0642668	0.213958
chr3	3601354	3602108	Inaccessible	chr3	3637205	3637206	35098	linc-CRBN-2	0	0	0
chr3	5036381	5037193	Accessible	chr3	5021097	5021098	15284	BHLHE40	38.6953	25.7494	-0.587617
chr3	8733001	8733435	Inaccessible	chr3	8775496	8775497	42062	CAV3	0.0411853	0.0164164	-1.32699
chr3	8757304	8757813	Inaccessible	chr3	8775496	8775497	17684	CAV3	0.0411853	0.0164164	-1.32699
chr3	8887469	8888345	Accessible	chr3	8923143	8923144	34799	RAD18	7.52725	4.03382	-0.899975
chr3	10412562	10413260	Accessible	chr3	10430086	10430087	16827	ATP2B2	0.0330338	0.034685	0.070367
chr3	11520003	11520576	Inaccessible	chr3	11600301	11600302	79726	VGLL4	21.964	15.7351	-0.481158
chr3	11571278	11572113	Accessible	chr3	11600301	11600302	28189	VGLL4	21.964	15.7351	-0.481158
chr3	13342986	13343608	Pioneering	chr3	13357165	13357166	13558	linc-NUP210-AS	0.00826087	0.0160911	0.961898
chr3	13496731	13497498	Inaccessible	chr3	13506984	13506985	9487	linc-HDAC11-BP	0	0	0
chr3	13505336	13505971	Inaccessible	chr3	13506984	13506985	1014	linc-HDAC11-BP	0	0	0
chr3	13567261	13568166	Accessible	chr3	13573824	13573825	5659	FBLN2	84.0644	89.1385	0.0845543
chr3	14219749	14220446	Accessible	chr3	14220337	14220338	0	LSM3	111.012	106.173	-0.0642967
chr3	14367154	14367823	Inaccessible	chr3	14390273	14390274	22451	linc-XPC-2	0	0.00894999	inf
chr3	14529932	14530643	Inaccessible	chr3	14528163	14528164	1769	linc-SLC6A6-AS	0.0652672	0.0236942	-1.46183
chr3	15348472	15349066	Inaccessible	chr3	15297810	15297811	50662	SH3BP5	12.797	11.1473	-0.199118
chr3	15824832	15825443	Pioneering	chr3	15791479	15791480	33353	ANKRD28	17.1139	9.44091	-0.858173
chr3	16075246	16076042	Pioneering	chr3	15935569	15935570	139677	GALNT13,GALNTL2	16.6885	8.51101	-0.971456
chr3	16590269	16590797	Accessible	chr3	16577827	16577828	12442	linc-PLCL2-3	0	0	0
chr3	17443439	17443850	Inaccessible	chr3	17226700	17226701	216739	TBC1D5	6.89963	2.91171	-1.24465
chr3	20119673	20120376	Inaccessible	chr3	20081524	20081525	38149	KAT2B	1.6928	5.04175	1.57451
chr3	20996692	20997573	Inaccessible	chr3	20931853	20931854	64839	linc-UBE2E2-3	0	0	0
chr3	20998354	20998856	Inaccessible	chr3	20931853	20931854	66501	linc-UBE2E2-3	0	0	0
chr3	24528972	24529799	Inaccessible	chr3	24535578	24535579	5780	linc-THRB-BP	0.0179746	0.140972	2.97138
chr3	25335323	25336140	Inaccessible	chr3	25215823	25215824	119500	RARB	5.64083	1.70047	-1.72998
chr3	27132982	27133527	Inaccessible	chr3	27152811	27152812	19285	NEK10	1.99585	1.78918	-0.157705
chr3	27257814	27258279	Inaccessible	chr3	27257371	27257372	443	NEK10	1.99585	1.78918	-0.157705
chr3	28716722	28717443	Inaccessible	chr3	28726919	28726920	9477	linc-RBMS3-1	0.0693266	0.133196	0.942067
chr3	29293993	29294850	Pioneering	chr3	29306248	29306249	11399	linc-RBMS3-AS	0.293165	1.82269	2.63629
chr3	30269119	30269784	Accessible	chr3	30414586	30414587	144803	linc-TGFBR2-2	0	0	0
chr3	33509106	33509920	Inaccessible	chr3	33488031	33488032	21075	linc-PDCD6IP	0.0140878	0.0153138	0.120391
chr3	33514460	33515157	Inaccessible	chr3	33540209	33540210	25053	CLASP2	8.6406	7.15371	-0.272439
chr3	34058286	34058851	Inaccessible	chr3	34000883	34000884	57403	linc-ARPP21-3	0.00862055	0.0125729	0.544464
chr3	36973998	36975081	Inaccessible	chr3	36970906	36970907	3092	linc-DCLK3-2	0.100561	0.220887	1.13524
chr3	37702103	37702709	Pioneering	chr3	37736152	37736153	33444	linc-ITGA9-AS	1.75372	2.6367	0.588315
chr3	40085842	40086755	Accessible	chr3	40141502	40141503	54748	MYRIP	0.00972547	0.673266	6.11327
chr3	41512716	41513398	Inaccessible	chr3	41288483	41288484	224233	ULK4	2.32679	1.90325	-0.28988
chr3	42143939	42144598	Inaccessible	chr3	42132746	42132747	11193	TRAK1	14.6322	14.8534	0.0216516
chr3	42825117	42825721	Inaccessible	chr3	42826812	42826813	1092	HIGD1A	35.6404	44.9105	0.333539
chr3	42864505	42865544	Intermediate	chr3	42850965	42850966	13540	CCBP2	0.0231838	0.120058	2.37255
chr3	44379820	44380325	Accessible	chr3	44379944	44379945	0	C3orf23	4.57063	8.24804	0.85166
chr3	48473711	48474798	Inaccessible	chr3	48474576	48474577	0	CCDC51	7.99575	16.4367	1.03962
chr3	48632819	48633670	Accessible	chr3	48632823	48632824	0	linc-COL7A1-BP	0.330747	0.329641	-0.0048347
chr3	48635507	48636258	Accessible	chr3	48636625	48636626	368	UQCRC1	100.268	151.951	0.599749
chr3	49395706	49396510	Accessible	chr3	49395791	49395792	0	GPX1	98.7166	784.34	2.99012
chr3	50305471	50306182	Accessible	chr3	50306306	50306307	125	SEMA3B	3.79414	10.4359	1.4597
chr3	52079587	52081063	Accessible	chr3	52085138	52085139	4076	DUSP7	12.6276	20.4226	0.693588
chr3	52140879	52141462	Inaccessible	chr3	52110001	52110002	30878	WDR51A	10.0548	7.31051	-0.459846
chr3	53303764	53304460	Accessible	chr3	53321678	53321679	17219	DCP1A	3.55364	2.58147	-0.461104
chr3	55021418	55022371	Inaccessible	chr3	54952919	54952920	68499	LRTM1	0	0.0509873	inf
chr3	56817695	56818692	Inaccessible	chr3	56766452	56766453	51243	ARHGEF3	1.06212	3.47272	1.70912
chr3	57049040	57049568	Inaccessible	chr3	57094469	57094470	44902	SPATA12	0.00574354	0.016869	1.55436
chr3	58859640	58860973	Pioneering	chr3	58849618	58849619	10022	C3orf67	1.56697	2.11676	0.433885
chr3	59784299	59785027	Inaccessible	chr3	59738047	59738048	46252	FHIT	0.547512	0.411548	-0.41183
chr3	64172398	64173199	Accessible	chr3	64085601	64085602	86797	PRICKLE2	5.81306	5.56186	-0.0637313
chr3	64821629	64822537	Inaccessible	chr3	64957931	64957932	135395	linc-ADAMTS9-BP	0.270069	0.108058	-1.32152
chr3	70903165	70904018	Inaccessible	chr3	71007472	71007473	103455	FOXP1	14.1662	8.40386	-0.753333
chr3	71496273	71497521	Intermediate	chr3	71630591	71630592	133071	linc-FOXP1-AS	0.702795	0.66664	-0.0761956
chr3	72226392	72227098	Pioneering	chr3	72202044	72202045	24348	linc-GXYLT2-2	0.0153231	0.0482108	1.65365
chr3	72610062	72610724	Inaccessible	chr3	72664369	72664370	53646	linc-GXYLT2-1	0	0	0
chr3	72803572	72804264	Inaccessible	chr3	72799987	72799988	3585	SHQ1	7.75457	7.2629	-0.0945014
chr3	73595846	73596548	Accessible	chr3	73672719	73672720	76172	linc-PDZRN3-AS	0.181914	0.242454	0.41446
chr3	73657790	73658346	Inaccessible	chr3	73672719	73672720	14374	linc-PDZRN3-AS	0.181914	0.242454	0.41446
chr3	74492023	74492867	Pioneering	chr3	74313652	74313653	178371	CNTN3	3.88766	2.16951	-0.841535
chr3	75097483	75098655	Pioneering	chr3	75263612	75263613	164958	linc-FRG2C-7	0.777451	0.278846	-1.47928
chr3	75676270	75676420	Inaccessible	chr3	75674304	75674305	1966	linc-CNTN3-5	0.560706	0.592328	0.0791511
chr3	79134333	79134785	Inaccessible	chr3	78710411	78710412	423922	ROBO1	12.4074	7.79069	-0.671383
chr3	81810431	81811199	Accessible	chr3	81812032	81812033	834	linc-GBE1-1	0	0	0
chr3	82149459	82150229	Pioneering	chr3	82035303	82035304	114156	linc-CADM2-5	0	0	0
chr3	83983450	83984125	Inaccessible	chr3	84002801	84002802	18677	linc-CADM2-4	0	0	0
chr3	87481345	87482205	Inaccessible	chr3	87309254	87309255	172091	POU1F1	0	0.0173495	inf
chr3	89046345	89047096	Inaccessible	chr3	88999205	88999206	47140	linc-EPHA3-1	0	0	0
chr3	89666783	89667356	Inaccessible	chr3	90132423	90132424	465068	linc-ARL13B	0	0	0
chr3	98164580	98165148	Inaccessible	chr3	98188421	98188422	23274	OR5K1	0	0	0
chr3	99630769	99631385	Inaccessible	chr3	99569914	99569915	60855	FILIP1L	12.0133	5.05457	-1.24897
chr3	100182638	100183608	Inaccessible	chr3	100211463	100211464	27856	TMEM45A	48.4176	36.4761	-0.408582
chr3	100281120	100281870	Inaccessible	chr3	100287666	100287667	5797	TMEM45A	48.4176	36.4761	-0.408582
chr3	101292969	101293789	Accessible	chr3	101293042	101293043	0	PCNP	62.2504	70.3099	0.175645
chr3	102411415	102412090	Inaccessible	chr3	102382267	102382268	29148	linc-RPL24-2	0	0	0
chr3	102693044	102693738	Inaccessible	chr3	102817067	102817068	123330	linc-ALCAM-3	0	0	0
chr3	105090961	105091929	Inaccessible	chr3	105085713	105085714	5248	ALCAM	114.811	81.9245	-0.486894
chr3	110683400	110684006	Pioneering	chr3	110612677	110612678	70723	linc-PVRL3-BP	0.0964127	0.64792	2.74852
chr3	111136772	111137347	Inaccessible	chr3	111185362	111185363	48016	linc-DPPA4-7	0	0	0
chr3	112097712	112098297	Pioneering	chr3	112081078	112081079	16634	linc-CD200-AS	0.0684818	0.268643	1.9719
chr3	112619590	112620496	Inaccessible	chr3	112642646	112642647	22151	CD200R1,HCRTR2	0.0448526	0.0414875	-0.112517
chr3	116336927	116337514	Inaccessible	chr3	116364147	116364148	26634	linc-LSAMP-1	0.627691	0.382985	-0.712767
chr3	119357587	119358335	Accessible	chr3	119361408	119361409	3074	POPDC2	0.292109	0.873169	1.57975
chr3	119512728	119513351	Inaccessible	chr3	119501557	119501558	11171	NR1I2	0.0120238	0.0367697	1.61262
chr3	121449950	121450685	Inaccessible	chr3	121417776	121417777	32174	GOLGB1	8.73682	8.50824	-0.038247
chr3	121571114	121571586	Inaccessible	chr3	121554034	121554035	17080	EAF2	1.46193	1.87005	0.355207
chr3	122112506	122113721	Intermediate	chr3	122103023	122103024	9483	FAM162A	35.9669	61.4112	0.771832
chr3	122215170	122216051	Inaccessible	chr3	122233898	122233899	17848	linc-KPNA1-BP	0.32731	0.760974	1.21719
chr3	122841400	122842111	Inaccessible	chr3	122785965	122785966	55435	PDIA5	45.5098	65.6887	0.529468
chr3	123442092	123442745	Inaccessible	chr3	123456390	123456391	13646	MYLK	55.3671	27.0517	-1.03331
chr3	123452542	123453441	Accessible	chr3	123456390	123456391	2950	MYLK	55.3671	27.0517	-1.03331
chr3	124110714	124111369	Inaccessible	chr3	124103672	124103673	7042	KALRN	4.28771	4.5443	0.0838495
chr3	124292781	124293359	Inaccessible	chr3	124303506	124303507	10148	KALRN	4.28771	4.5443	0.0838495
chr3	125006023	125006668	Inaccessible	chr3	124991707	124991708	14316	linc-ZNF148-AS	0.00557247	0.00610388	0.131409
chr3	126724474	126725194	Accessible	chr3	126708651	126708652	15823	linc-PLXNA1-AS	0.0799469	0.0135954	-2.55593
chr3	127600279	127601071	Inaccessible	chr3	127634318	127634319	33248	KLHDC6	0.00346917	0.0202387	2.54446
chr3	127789763	127790295	Inaccessible	chr3	127784063	127784064	5700	RUVBL1	44.5333	38.0925	-0.225376
chr3	127813965	127814620	Accessible	chr3	127800252	127800253	13713	RUVBL1	44.5333	38.0925	-0.225376
chr3	128711824	128712548	Inaccessible	chr3	128718971	128718972	6424	linc-CCDC48-BP	0.0542962	0.0579941	0.0950548
chr3	129370187	129370893	Accessible	chr3	129370638	129370639	0	TMCC1	2.59931	1.92957	-0.429851
chr3	131914830	131915505	Inaccessible	chr3	132036211	132036212	120707	ACPP	0	0	0
chr3	132227297	132227786	Inaccessible	chr3	132241732	132241733	13947	linc-DNAJC13-AS	0.152817	0.0477234	-1.67903
chr3	132253111	132253833	Inaccessible	chr3	132241732	132241733	11379	linc-DNAJC13-AS	0.152817	0.0477234	-1.67903
chr3	132345511	132346358	Inaccessible	chr3	132337616	132337617	7895	ACAD11,NPHP3	17.8545	21.2356	0.250192
chr3	132356243	132356832	Pioneering	chr3	132363740	132363741	6909	ACAD11,NPHP3	17.8545	21.2356	0.250192
chr3	134059731	134060829	Inaccessible	chr3	134061921	134061922	1093	linc-AMOTL2-AS	0.262435	0.2557	-0.037509
chr3	134156116	134156781	Inaccessible	chr3	134197557	134197558	40777	ANAPC13	53.9321	60.43	0.164119
chr3	134423300	134423887	Inaccessible	chr3	134343977	134343978	79323	KY	0.30533	0.572034	0.905731
chr3	135860707	135861607	Accessible	chr3	135871580	135871581	9974	MSL2	4.53645	4.4397	-0.0310988
chr3	135910240	135910858	Inaccessible	chr3	135871580	135871581	38660	MSL2	4.53645	4.4397	-0.0310988
chr3	136773599	136774245	Inaccessible	chr3	136730688	136730689	42911	-	0.0136823	0	#NAME?
chr3	139434489	139435197	Inaccessible	chr3	139407640	139407641	26849	linc-NMNAT3-2	0	0	0
chr3	140141936	140143132	Inaccessible	chr3	140171507	140171508	28376	linc-CLSTN2-AS	0	0	0
chr3	140959456	140960029	Pioneering	chr3	140950738	140950739	8718	linc-ACPL2-AS	0.0106655	0.048901	2.19691
chr3	141084258	141085332	Accessible	chr3	141106489	141106490	21158	ZBTB38	8.53723	8.46436	-0.0123656
chr3	142643892	142644532	Inaccessible	chr3	142645517	142645518	986	linc-U2SURP	0	0.0123238	inf
chr3	142967692	142968361	Inaccessible	chr3	142985771	142985772	17411	SLC9A9	0.841117	0.695934	-0.273356
chr3	142982388	142983119	Inaccessible	chr3	142985771	142985772	2653	SLC9A9	0.841117	0.695934	-0.273356
chr3	143601907	143602489	Inaccessible	chr3	143550693	143550694	51214	linc-SLC9A9-AS	0	0	0
chr3	144962120	144962621	Intermediate	chr3	145051932	145051933	89312	linc-ZIC1-4	0	0.00867613	inf
chr3	145071902	145072322	Inaccessible	chr3	145051932	145051933	19970	linc-ZIC1-4	0	0.00867613	inf
chr3	145075368	145076021	Inaccessible	chr3	145051932	145051933	23436	linc-ZIC1-4	0	0.00867613	inf
chr3	146299755	146300531	Inaccessible	chr3	146303729	146303730	3199	PLSCR5	0	0	0
chr3	147945194	147946135	Pioneering	chr3	147913621	147913622	31573	linc-ZIC4-3	0	0.0373527	inf
chr3	148909557	148910264	Inaccessible	chr3	148904519	148904520	5038	CP	2.17209	2.95079	0.442021
chr3	149501374	149502335	Accessible	chr3	149498242	149498243	3132	C3orf16	0	0.017511	inf
chr3	149934021	149934535	Intermediate	chr3	149920135	149920136	13886	linc-PFN2-2	0	0	0
chr3	151033283	151034332	Pioneering	chr3	151046795	151046796	12464	P2RY13	0	0	0
chr3	151867384	151868327	Pioneering	chr3	151836456	151836457	30928	linc-IGSF10	0	0	0
chr3	152878028	152879574	Accessible	chr3	152880029	152880030	456	RAP2B	7.61425	9.0314	0.246248
chr3	153031190	153032580	Inaccessible	chr3	153074896	153074897	42317	linc-C3orf79-4	0	0.245054	inf
chr3	153332012	153333115	Accessible	chr3	153252452	153252453	79560	linc-TMEM14E-2	0	0	0
chr3	155144456	155145069	Inaccessible	chr3	155200840	155200841	55772	PLCH1	0.0110551	0.00951686	-0.216153
chr3	159483417	159484197	Accessible	chr3	159481930	159481931	1487	IQCJ,SCHIP1	19.451	32.3379	0.733382
chr3	159538764	159539505	Inaccessible	chr3	159557762	159557763	18258	IQCJ,SCHIP1	19.451	32.3379	0.733382
chr3	159547048	159547882	Inaccessible	chr3	159557762	159557763	9881	IQCJ,SCHIP1	19.451	32.3379	0.733382
chr3	168942878	168943422	Inaccessible	chr3	168867543	168867544	75335	MECOM	0.748811	0.222993	-1.7476
chr3	169944241	169945047	Pioneering	chr3	169940220	169940221	4021	PRKCI	9.83639	14.5245	0.562291
chr3	170406970	170407682	Accessible	chr3	170410284	170410285	2603	linc-SLC7A14	0	0.357712	inf
chr3	170710319	170711188	Pioneering	chr3	170715892	170715893	4705	SLC2A2	0	0.0750991	inf
chr3	173460424	173461392	Pioneering	chr3	173302477	173302478	157947	NLGN1	0.880781	0.27317	-1.68898
chr3	176934045	176934504	Inaccessible	chr3	177012230	177012231	77727	linc-KCNMB2-6	0.00686497	0	#NAME?
chr3	177308738	177309776	Pioneering	chr3	177339733	177339734	29958	linc-TBL1XR1-2	0	0.0687263	inf
chr3	178787123	178789252	Accessible	chr3	178819343	178819344	30092	linc-ZMAT3	0	0	0
chr3	183530642	183531268	Pioneering	chr3	183535224	183535225	3957	MAP6D1	1.03799	4.96398	2.2577
chr3	184243333	184244186	Pioneering	chr3	184222901	184222902	20432	linc-EPHB3-1	0.0230513	0	#NAME?
chr3	184484281	184485006	Inaccessible	chr3	184476441	184476442	7840	linc-MAGEF1	0.0106422	0.00781354	-0.445753
chr3	185435270	185436291	Inaccessible	chr3	185431040	185431041	4230	C3orf65	0.00720569	0.0760259	3.39928
chr3	185793583	185794403	Inaccessible	chr3	185796959	185796960	2557	linc-ETV5-AS	0.189789	0	#NAME?
chr3	186193762	186194774	Inaccessible	chr3	186194516	186194517	0	linc-DNAJB11-1	0.0246839	0.507017	4.36039
chr3	186640349	186641293	Inaccessible	chr3	186648516	186648517	7224	ST6GAL1	0.274775	1.14994	2.06524
chr3	186900699	186901631	Pioneering	chr3	186915274	186915275	13644	RTP1	0	0.0370098	inf
chr3	189834452	189834938	Accessible	chr3	189836968	189836969	2031	linc-LEPREL1-BP	0.00668005	0.0879329	3.71847
chr3	190043330	190044554	Pioneering	chr3	190026228	190026229	17102	CLDN1	0.029234	3.73894	6.99884
chr3	190875298	190875923	Inaccessible	chr3	190930322	190930323	54400	OSTN	0.155364	0	#NAME?
chr3	191493500	191494204	Accessible	chr3	191497140	191497141	2937	linc-HRASLS-2	0	0	0
chr3	193566800	193567265	Inaccessible	chr3	193568228	193568229	964	linc-ATP13A4-2	0	0.00620247	inf
chr3	194051263	194051879	Inaccessible	chr3	194063434	194063435	11556	CPN2	0.018039	0.0130724	-0.464603
chr3	194907973	194909134	Pioneering	chr3	194877310	194877311	30663	C3orf21	32.5955	25.8452	-0.334778
chr3	196046940	196047510	Inaccessible	chr3	196046969	196046970	0	TCTEX1D2,TM4SF19	13.2508	13.3304	0.00863582
chr3	196819894	196820524	Inaccessible	chr3	196807988	196807989	11906	DLG1	10.0168	2.64466	-1.92127
chr3	196943420	196944121	Accessible	chr3	197024130	197024131	80010	linc-DLG1-AS	0.039468	0.0478849	0.278887
chr4	2828076	2828867	Pioneering	chr4	2828052	2828053	24	SH3BP2	4.96206	4.14835	-0.258403
chr4	3193533	3194384	Inaccessible	chr4	3235063	3235064	40680	linc-HTT-AS	0.0587445	0.0349551	-0.748952
chr4	3438198	3439415	Inaccessible	chr4	3443726	3443727	4312	HGFAC	0.0767182	0.440777	2.52241
chr4	3533133	3533786	Accessible	chr4	3546453	3546454	12668	linc-ADRA2C-3	0	0	0
chr4	4649649	4650359	Inaccessible	chr4	4650495	4650496	137	linc-STX18-AS	0.310607	0.352236	0.181453
chr4	5326272	5326835	Inaccessible	chr4	5498528	5498529	171694	linc-STK32B-AS	0.0306514	0.0448106	0.54789
chr4	5774670	5775864	Accessible	chr4	5750039	5750040	24631	CRMP1	1.46086	1.22727	-0.251363
chr4	5914088	5914939	Inaccessible	chr4	5961353	5961354	46415	C4orf50	0.00799109	0.00586364	-0.446595
chr4	5948013	5948489	Inaccessible	chr4	5961353	5961354	12865	C4orf50	0.00799109	0.00586364	-0.446595
chr4	6265825	6267097	Inaccessible	chr4	6271577	6271578	4481	WFS1	11.602	19.8793	0.776899
chr4	6887097	6887922	Accessible	chr4	6881679	6881680	5418	linc-KIAA0232-AS	0.0831793	0.040509	-1.03798
chr4	7257112	7257627	Inaccessible	chr4	7194374	7194375	62738	SORCS2	5.66093	3.95116	-0.518762
chr4	7398669	7399419	Inaccessible	chr4	7383625	7383626	15044	SORCS2	5.66093	3.95116	-0.518762
chr4	7703556	7704515	Inaccessible	chr4	7756839	7756840	52325	linc-AFAP1-AS	0.0394601	0.0184212	-1.09903
chr4	8065344	8065984	Inaccessible	chr4	8031503	8031504	33841	ABLIM2	0.0339211	0.0212628	-0.673856
chr4	10117423	10118088	Accessible	chr4	10086154	10086155	31269	WDR1	228.174	207.561	-0.136605
chr4	10285386	10286064	Inaccessible	chr4	10390192	10390193	104129	linc-CPEB2-17	0	0.12534	inf
chr4	10475265	10475937	Accessible	chr4	10492237	10492238	16301	CLNK	0	0	0
chr4	15002574	15003659	Accessible	chr4	15004060	15004061	402	-	0.0590486	0.0725963	0.297992
chr4	16883238	16884031	Inaccessible	chr4	16975194	16975195	91164	linc-LDB2-1	0	0	0
chr4	19183227	19183784	Inaccessible	chr4	19174149	19174150	9078	linc-LCORL-2	0	0.0403872	inf
chr4	21770111	21771062	Intermediate	chr4	21951082	21951083	180021	linc-KCNIP4-1	0.0673406	0.0535534	-0.330499
chr4	22485775	22486441	Inaccessible	chr4	22449187	22449188	36588	linc-GPR125-AS	0.0104548	0.00997854	-0.0672622
chr4	24765203	24765845	Pioneering	chr4	24797085	24797086	31241	SOD3	5.19841	9.26816	0.834212
chr4	24865015	24865767	Inaccessible	chr4	24878156	24878157	12390	linc-CCDC149-AS	0	0	0
chr4	24870519	24871178	Inaccessible	chr4	24878156	24878157	6979	linc-CCDC149-AS	0	0	0
chr4	25855135	25855732	Inaccessible	chr4	25862858	25862859	7127	linc-SEL1L3-BP	0.581783	0.633124	0.122008
chr4	26407982	26408956	Inaccessible	chr4	26422345	26422346	13390	linc-RBPJ-AS	0.0118552	0	#NAME?
chr4	28353234	28353954	Inaccessible	chr4	28345514	28345515	7720	linc-CCKAR-7	0.179204	0.0423663	-2.08061
chr4	28975182	28975735	Intermediate	chr4	28998133	28998134	22399	linc-PCDH7-4	0	0	0
chr4	31235927	31236633	Inaccessible	chr4	31172766	31172767	63161	linc-DTHD1-11	0	0	0
chr4	33748323	33749389	Intermediate	chr4	33778244	33778245	28856	linc-CCKAR-10	0	0	0
chr4	35521550	35522176	Inaccessible	chr4	35950070	35950071	427895	ARAP2	0.0107574	0.0392496	1.86735
chr4	38571496	38572185	Inaccessible	chr4	38565624	38565625	5872	linc-KLF3-1	0	0	0
chr4	38604458	38605192	Inaccessible	chr4	38604114	38604115	344	linc-KLF3-AS	0.157485	0.34228	1.11996
chr4	39168526	39169176	Inaccessible	chr4	39184024	39184025	14849	WDR19	3.52794	1.69231	-1.05983
chr4	40680314	40680843	Inaccessible	chr4	40745639	40745640	64797	linc-NSUN7-AS	0.276362	0.110063	-1.32823
chr4	41146342	41147753	Pioneering	chr4	41255445	41255446	107693	linc-UCHL1-AS	1.35045	0.462365	-1.54634
chr4	41148058	41148737	Pioneering	chr4	41255445	41255446	106709	linc-UCHL1-AS	1.35045	0.462365	-1.54634
chr4	42325754	42326318	Inaccessible	chr4	42301328	42301329	24426	linc-BEND4	0	0	0
chr4	44758582	44759102	Inaccessible	chr4	44709943	44709944	48639	GNPDA2	11.3006	9.47689	-0.253911
chr4	48622690	48623475	Inaccessible	chr4	48622795	48622796	0	FRYL	9.16195	6.08498	-0.590401
chr4	52917597	52918603	Accessible	chr4	52917593	52917594	4	SPATA18	1.11219	7.70779	2.79291
chr4	53703702	53704428	Pioneering	chr4	53727898	53727899	23471	linc-RASL11B-AS	0.00983592	0.0170198	0.791081
chr4	55285851	55286377	Inaccessible	chr4	55306931	55306932	20555	linc-CHIC2-1	0	0	0
chr4	57947397	57947901	Accessible	chr4	57898718	57898719	48679	IGFBP7	668.934	1127.86	0.753654
chr4	57977801	57979000	Accessible	chr4	58020743	58020744	41744	linc-LPHN3-8	0	0	0
chr4	61454215	61454786	Inaccessible	chr4	61616304	61616305	161519	linc-LPHN3-2	0	0	0
chr4	62636700	62637047	Inaccessible	chr4	62606199	62606200	30501	linc-LPHN3-AS	0.00506821	0.00631986	0.318416
chr4	63297113	63297678	Inaccessible	chr4	62999462	62999463	297651	linc-STAP1-6	0	0	0
chr4	69932436	69933225	Inaccessible	chr4	69916826	69916827	15610	linc-UGT2B7	0.0144661	0.00960612	-0.590645
chr4	70515235	70515808	Inaccessible	chr4	70455369	70455370	59866	UGT2A1,UGT2A2	0	0	0
chr4	71566724	71567499	Inaccessible	chr4	71570654	71570655	3156	RUFY3	9.93952	9.26867	-0.100814
chr4	75811445	75812270	Accessible	chr4	75811662	75811663	0	linc-PARM1-1	0	0	0
chr4	76916937	76917389	Inaccessible	chr4	76924852	76924853	7464	CXCL9	0	0.0158263	inf
chr4	77309406	77310123	Inaccessible	chr4	77296857	77296858	12549	CCDC158	0.0134844	0.0231205	0.77788
chr4	77702693	77703662	Pioneering	chr4	77678241	77678242	24452	linc-SHROOM3-AS	0.0752358	0.0827032	0.136524
chr4	78253865	78254598	Pioneering	chr4	78315891	78315892	61294	linc-CCNI-2	0	0	0
chr4	78263393	78264140	Inaccessible	chr4	78315891	78315892	51752	linc-CCNI-2	0	0	0
chr4	78264806	78265784	Inaccessible	chr4	78315891	78315892	50108	linc-CCNI-2	0	0	0
chr4	83807596	83809000	Intermediate	chr4	83816000	83816001	7001	SEC31A	157.198	187.363	0.253257
chr4	83815640	83816370	Inaccessible	chr4	83816000	83816001	0	SEC31A	157.198	187.363	0.253257
chr4	84091725	84092875	Inaccessible	chr4	84154810	84154811	61936	linc-PLAC8	0	0	0
chr4	86279817	86280515	Inaccessible	chr4	86167712	86167713	112105	linc-ARHGAP24	0	0	0
chr4	86865870	86866450	Inaccessible	chr4	86851426	86851427	14444	ARHGAP24	8.92909	3.61484	-1.30458
chr4	87240424	87241330	Inaccessible	chr4	87040867	87040868	199557	linc-MAPK10-AS	0	0	0
chr4	89376206	89376928	Inaccessible	chr4	89378268	89378269	1341	HERC5	0.0636407	0.664113	3.38341
chr4	90602218	90602922	Inaccessible	chr4	90602308	90602309	0	linc-SNCA-AS	0.00946083	0.0611197	2.6916
chr4	91761906	91762420	Inaccessible	chr4	91760269	91760270	1637	TMSL3	4.79361	4.36721	-0.134401
chr4	97664557	97665129	Inaccessible	chr4	97823728	97823729	158600	linc-RAP1GDS1-1	0.0690664	0.0513686	-0.427098
chr4	99884384	99885247	Intermediate	chr4	99916788	99916789	31542	METAP1	30.6636	28.2598	-0.117779
chr4	102090413	102090782	Pioneering	chr4	101947218	101947219	143195	PPP3CA	14.8224	10.5661	-0.488344
chr4	103586510	103587124	Inaccessible	chr4	103594740	103594741	7617	linc-MANBA-AS	0	0	0
chr4	103730810	103731537	Inaccessible	chr4	103718617	103718618	12193	UBE2D3	126.368	113.174	-0.159081
chr4	106066230	106066841	Accessible	chr4	106065691	106065692	539	linc-TET2-AS	0.0405168	0.035254	-0.20073
chr4	108300035	108301291	Pioneering	chr4	108222648	108222649	77387	linc-SGMS2-1	0	0	0
chr4	109388228	109389097	Accessible	chr4	109461970	109461971	72874	-	0.0107299	0.0728402	2.7631
chr4	109755143	109755830	Accessible	chr4	109745383	109745384	9760	COL25A1	0.817146	0.616621	-0.40621
chr4	113696919	113697276	Inaccessible	chr4	113707933	113707934	10658	linc-ANK2	0.0365351	0.0617658	0.757524
chr4	114481666	114483222	Intermediate	chr4	114378719	114378720	102947	CAMK2D	15.9364	8.4272	-0.919197
chr4	114620559	114621232	Intermediate	chr4	114793925	114793926	172694	linc-UGT8	0.0162973	0.0300017	0.880414
chr4	114742858	114743522	Inaccessible	chr4	114793925	114793926	50404	linc-UGT8	0.0162973	0.0300017	0.880414
chr4	114824904	114825623	Inaccessible	chr4	114824831	114824832	73	ARSJ	27.208	9.47227	-1.52225
chr4	116345824	116346383	Inaccessible	chr4	116843291	116843292	496909	linc-NDST4-1	0	0	0
chr4	116890865	116891445	Inaccessible	chr4	116843291	116843292	47574	linc-NDST4-1	0	0	0
chr4	119317773	119319435	Inaccessible	chr4	119348948	119348949	29514	linc-METTL14-4	0	0.0592136	inf
chr4	119338374	119339075	Accessible	chr4	119348948	119348949	9874	linc-METTL14-4	0	0.0592136	inf
chr4	119406869	119407331	Inaccessible	chr4	119413759	119413760	6429	linc-PRSS12-2	0	0	0
chr4	123697972	123698631	Accessible	chr4	123698581	123698582	0	linc-FGF2	0.0096927	0.0824315	3.08823
chr4	123719066	123720054	Pioneering	chr4	123698581	123698582	20485	linc-FGF2	0.0096927	0.0824315	3.08823
chr4	125834347	125835257	Inaccessible	chr4	125981471	125981472	146215	linc-FAT4-1	0	0	0
chr4	127325486	127326217	Pioneering	chr4	127353114	127353115	26898	linc-ANKRD50-1	0.294916	0.173089	-0.768787
chr4	128182122	128183207	Inaccessible	chr4	128322915	128322916	139709	linc-ANKRD50-4	0	0	0
chr4	128703812	128705154	Accessible	chr4	128704704	128704705	0	HSPA4L	0.283168	2.85274	3.33262
chr4	129606991	129607720	Inaccessible	chr4	129553873	129553874	53118	linc-PGRMC2-3	0	0.0188927	inf
chr4	132731596	132732078	Inaccessible	chr4	132694720	132694721	36876	linc-PCDH10-3	0	0	0
chr4	134311351	134311858	Inaccessible	chr4	134183149	134183150	128202	linc-SCLT1-8	0.00239093	0.00346544	0.535465
chr4	138288450	138289115	Pioneering	chr4	138442850	138442851	153736	PCDH18	29.4874	14.974	-0.977642
chr4	138956023	138956540	Accessible	chr4	138953670	138953671	2353	linc-PCDH18-3	0	0	0
chr4	138965947	138966707	Inaccessible	chr4	138978505	138978506	11799	linc-SLC7A11-AS	18.1799	6.77753	-1.42351
chr4	140164493	140165118	Accessible	chr4	140188195	140188196	23078	C4orf49	1.67193	16.9433	3.34112
chr4	140597995	140598682	Inaccessible	chr4	140586922	140586923	11073	MGST2	5.8427	13.7844	1.23833
chr4	144208333	144208995	Pioneering	chr4	144207446	144207447	887	linc-GAB1	0	0	0
chr4	145954758	145955431	Accessible	chr4	145916755	145916756	38003	ANAPC10	11.2905	7.62483	-0.566334
chr4	146975542	146976421	Intermediate	chr4	146999299	146999300	22879	linc-ZNF827	0	0.0244743	inf
chr4	147388568	147389177	Inaccessible	chr4	147363973	147363974	24595	SLC10A7	2.27821	0.953549	-1.25652
chr4	150757782	150758549	Pioneering	chr4	150658863	150658864	98919	linc-NR3C2-4	0.0827601	0.0113471	-2.86662
chr4	153179891	153181424	Accessible	chr4	153143911	153143912	35980	linc-PET112-4	0	0	0
chr4	153273419	153274094	Accessible	chr4	153245333	153245334	28086	linc-FBXW7-AS	0	0	0
chr4	157408181	157408709	Intermediate	chr4	157507131	157507132	98423	linc-GLRB-3	0	0	0
chr4	157577305	157578174	Inaccessible	chr4	157563418	157563419	13887	linc-GLRB-2	0	0	0
chr4	157692178	157693169	Pioneering	chr4	157684358	157684359	7820	PDGFC	19.3023	8.38635	-1.20266
chr4	162876831	162877409	Inaccessible	chr4	162943885	162943886	66477	linc-FSTL5-AS	0	0	0
chr4	163259279	163260038	Inaccessible	chr4	162943885	162943886	315394	linc-FSTL5-AS	0	0	0
chr4	168818073	168818853	Pioneering	chr4	168867994	168867995	49142	linc-ANXA10-AS	0	0	0
chr4	169954788	169955389	Inaccessible	chr4	169931532	169931533	23256	linc-CBR4-AS	0	0	0
chr4	170948335	170948947	Accessible	chr4	170953049	170953050	4103	linc-MFAP3L	0	0	0
chr4	171164404	171165262	Inaccessible	chr4	171147756	171147757	16648	linc-GALNTL6-4	0	0.217926	inf
chr4	173903215	173903998	Pioneering	chr4	174066662	174066663	162665	linc-GALNT7-BP	0.359723	0.861946	1.26071
chr4	174618119	174618833	Inaccessible	chr4	174618665	174618666	0	linc-HAND2-1	0	0	0
chr4	176936231	176937075	Inaccessible	chr4	176987132	176987133	50058	WDR17	0.206825	0.140363	-0.559247
chr4	177937693	177938345	Accessible	chr4	177901245	177901246	36448	linc-VEGFC-2	0.00465382	0.0108245	1.21781
chr4	183657297	183657952	Inaccessible	chr4	183601401	183601402	55896	ODZ3	16.8594	6.76429	-1.31754
chr4	184908430	184909234	Accessible	chr4	184930311	184930312	21078	STOX2	0.0266252	0.186277	2.80659
chr4	185321739	185322814	Accessible	chr4	185310220	185310221	11519	IRF2	5.00208	7.20528	0.526526
chr4	185616552	185617235	Inaccessible	chr4	185616555	185616556	0	MLF1IP	15.2633	10.2434	-0.57538
chr4	186717958	186718286	Pioneering	chr4	186567936	186567937	150022	SORBS2	4.91567	1.59325	-1.62542
chr4	187659512	187660324	Inaccessible	chr4	187680161	187680162	19838	linc-FAT1-1	0.0180501	0.0266542	0.562357
chr4	187841421	187842383	Pioneering	chr4	187812099	187812100	29322	linc-ZFP42-7	0	0	0
chr4	189028724	189029893	Accessible	chr4	189020329	189020330	8395	TRIML2	0.152549	2.13904	3.80962
chr5	14115	15203	Inaccessible	chr5	92266	92267	77064	linc-PLEKHG4B	0.595693	0.105814	-2.49303
chr5	424644	425295	Inaccessible	chr5	421035	421036	3609	AHRR,PDCD6	70.2272	100.627	0.51892
chr5	1808479	1809739	Inaccessible	chr5	1801509	1801510	6970	NDUFS6	114.238	246.946	1.11216
chr5	4019436	4020140	Inaccessible	chr5	4013105	4013106	6331	linc-IRX2-4	0	0.0477185	inf
chr5	6675919	6676806	Inaccessible	chr5	6687045	6687046	10240	linc-NSUN2-1	0.0449738	0.320879	2.83487
chr5	10528036	10529525	Pioneering	chr5	10494204	10494205	33832	linc-CMBL	0.0491998	0.150261	1.61074
chr5	14660364	14660788	Accessible	chr5	14663452	14663453	2665	linc-FAM105B-BP	0.114428	0.385285	1.75149
chr5	14810006	14811508	Accessible	chr5	14768269	14768270	41737	linc-ANKH-AS	0.190007	0.525721	1.46824
chr5	19322850	19323262	Pioneering	chr5	19288679	19288680	34171	linc-PRDM9-6	0	0	0
chr5	19784246	19784889	Inaccessible	chr5	19473825	19473826	310421	CDH18	0.90033	0.406545	-1.14704
chr5	27471843	27472898	Pioneering	chr5	27472270	27472271	0	linc-CDH6-6	0.0476477	2.78754	5.87044
chr5	28855613	28856257	Inaccessible	chr5	28806233	28806234	49380	linc-CDH6-5	0.00155789	0	#NAME?
chr5	31588959	31589668	Inaccessible	chr5	31545753	31545754	43206	C5orf22	6.58421	6.65884	0.0162597
chr5	32768038	32768579	Accessible	chr5	32788945	32788946	20367	C5orf23	21.0266	8.52031	-1.30324
chr5	32990940	32991538	Inaccessible	chr5	32989016	32989017	1924	linc-ZFR-3	1.07067	0.349454	-1.61533
chr5	36378376	36379242	Inaccessible	chr5	36249799	36249800	128577	RANBP3L	0.0128771	0	#NAME?
chr5	36442199	36443173	Intermediate	chr5	36606457	36606458	163285	SLC1A3	2.8144	1.8725	-0.587859
chr5	37847352	37848812	Pioneering	chr5	37840631	37840632	6721	linc-EGFLAM-4	0.597636	0.821589	0.45915
chr5	38426977	38427967	Accessible	chr5	38445636	38445637	17670	EGFLAM	0.672127	1.28585	0.935921
chr5	39396884	39397562	Inaccessible	chr5	39373527	39373528	23357	DAB2	128.84	53.5263	-1.26726
chr5	40568528	40569437	Inaccessible	chr5	40680032	40680033	110596	PTGER4	0.125959	0.231655	0.879018
chr5	40601194	40601835	Inaccessible	chr5	40680032	40680033	78198	PTGER4	0.125959	0.231655	0.879018
chr5	41122423	41123188	Inaccessible	chr5	41143108	41143109	19921	C6	0	0	0
chr5	42655903	42656466	Inaccessible	chr5	42565966	42565967	89937	GHR	1.0258	0.938263	-0.128681
chr5	43007362	43008462	Accessible	chr5	43015252	43015253	6791	linc-SEPP1-2	1.28298	1.78618	0.477378
chr5	49719091	49719744	Inaccessible	chr5	49695124	49695125	23967	EMB	2.88204	3.35553	0.219451
chr5	52166273	52166980	Inaccessible	chr5	52197609	52197610	30630	ITGA1,PELO	21.3919	22.7055	0.0859769
chr5	52323697	52324418	Intermediate	chr5	52285156	52285157	38541	ITGA2	4.89007	4.08359	-0.260016
chr5	52418528	52419534	Inaccessible	chr5	52405707	52405708	12821	linc-MOCS2-BP	0.955527	2.50054	1.38787
chr5	52786320	52787121	Accessible	chr5	52781055	52781056	5265	linc-FST-AS	3.68942	10.4558	1.50283
chr5	53078435	53079067	Inaccessible	chr5	53073116	53073117	5319	linc-MOCS2-3	0	0.0271119	inf
chr5	53699985	53700972	Inaccessible	chr5	53699611	53699612	374	linc-ARL15-2	0	0.00473712	inf
chr5	54052715	54053515	Pioneering	chr5	54004061	54004062	48654	linc-ARL15-3	0.122689	0.25053	1.02998
chr5	54120726	54121628	Intermediate	chr5	54107090	54107091	13636	linc-ARL15-4	0.00397271	0.016958	2.09377
chr5	56116474	56116951	Inaccessible	chr5	56110900	56110901	5574	MAP3K1	0.773881	0.509688	-0.602498
chr5	56363231	56363990	Inaccessible	chr5	56469775	56469776	105786	GPBP1	20.1888	15.9493	-0.340059
chr5	56790386	56791220	Accessible	chr5	56796941	56796942	5722	linc-ACTBL2-AS	0.0349376	0.0159161	-1.13429
chr5	56983535	56984150	Inaccessible	chr5	56946439	56946440	37096	linc-GAPT-1	0	0	0
chr5	57130842	57131740	Pioneering	chr5	57186253	57186254	54514	linc-ACTBL2-1	0	0.00484918	inf
chr5	57757273	57758514	Intermediate	chr5	57754355	57754356	2918	PLK2	28.7248	71.6006	1.31768
chr5	58597636	58598086	Inaccessible	chr5	58571656	58571657	25980	PDE4D	1.1944	0.667112	-0.840279
chr5	60900198	60900823	Pioneering	chr5	60921173	60921174	20351	linc-C5orf43-2	0	0	0
chr5	66390214	66391194	Pioneering	chr5	66461668	66461669	70475	MAST4	0.82564	2.49559	1.5958
chr5	71202881	71203515	Inaccessible	chr5	71014994	71014995	187887	CARTPT	0	0.077133	inf
chr5	71658856	71659574	Accessible	chr5	71616200	71616201	42656	PTCD2	4.69591	4.03971	-0.21715
chr5	71867999	71868614	Inaccessible	chr5	71870336	71870337	1723	linc-ZNF366-1	0.527275	4.89332	3.21418
chr5	72250589	72251760	Accessible	chr5	72251808	72251809	49	FCHO2	7.11119	6.17767	-0.203029
chr5	72532082	72533101	Inaccessible	chr5	72509809	72509810	22273	linc-BTF3-4	0	0.0690244	inf
chr5	72860847	72861517	Pioneering	chr5	72861598	72861599	82	UTP15	4.2887	3.04001	-0.496464
chr5	73942816	73943487	Inaccessible	chr5	73935848	73935849	6968	HEXB	59.0153	83.6621	0.503485
chr5	76007078	76007701	Intermediate	chr5	76011868	76011869	4168	F2R	32.9395	11.1579	-1.56175
chr5	77175570	77176239	Accessible	chr5	77080989	77080990	94581	linc-TBCA	0	0	0
chr5	77641139	77642159	Pioneering	chr5	77638424	77638425	2715	linc-SCAMP1-AS	1.36473	3.92176	1.52288
chr5	77964760	77965337	Inaccessible	chr5	77922474	77922475	42286	LHFPL2	8.48601	5.80313	-0.548256
chr5	79234284	79234790	Intermediate	chr5	79232402	79232403	1882	linc-THBS4	0	0	0
chr5	79762926	79763614	Inaccessible	chr5	79770716	79770717	7103	linc-ZFYVE16-AS	2.04245	1.59159	-0.359835
chr5	79968917	79969564	Inaccessible	chr5	79950294	79950295	18623	MSH3	3.56016	1.3559	-1.39269
chr5	81151146	81152079	Inaccessible	chr5	81066770	81066771	84376	linc-ATG10	0.0108599	0	#NAME?
chr5	83283646	83284205	Inaccessible	chr5	83239387	83239388	44259	EDIL3	58.7569	19.3552	-1.60204
chr5	83707532	83708044	Inaccessible	chr5	83681297	83681298	26235	linc-EDIL3-BP	2.78095	10.1591	1.86913
chr5	86537851	86538494	Inaccessible	chr5	86514167	86514168	23684	-	0	0.0290119	inf
chr5	90290163	90291062	Pioneering	chr5	90195079	90195080	95084	GPR98	0	0	0
chr5	93479107	93479752	Inaccessible	chr5	93489829	93489830	10078	C5orf36	0.989063	0.584779	-0.75817
chr5	97445839	97446753	Accessible	chr5	97421988	97421989	23851	linc-RIOK2-2	0	0	0
chr5	98175256	98175907	Pioneering	chr5	98172680	98172681	2576	linc-RIOK2-6	0.0184489	0.00915098	-1.01154
chr5	98181986	98182849	Pioneering	chr5	98189683	98189684	6835	linc-CHD1-AS	0.420993	0.235302	-0.839283
chr5	99973829	99974306	Inaccessible	chr5	99990096	99990097	15791	linc-CHD1-4	0	0	0
chr5	103652082	103652879	Inaccessible	chr5	103716480	103716481	63602	linc-NUDT12-2	0	0	0
chr5	107878483	107878926	Inaccessible	chr5	107717799	107717800	160684	FBXL17	3.89212	2.08297	-0.901913
chr5	108759870	108760497	Accessible	chr5	108691613	108691614	68257	linc-PJA2-AS	0	0	0
chr5	108865488	108866387	Inaccessible	chr5	108833578	108833579	31910	linc-MAN2A1	0	0	0
chr5	110807054	110807755	Inaccessible	chr5	110817646	110817647	9892	CAMK4	0.549325	0.444078	-0.306847
chr5	110829799	110831153	Inaccessible	chr5	110835804	110835805	4652	STARD4	14.4779	22.8262	0.656842
chr5	111815105	111815617	Pioneering	chr5	111857166	111857167	41550	linc-APC-2	0.0144868	0	#NAME?
chr5	112503349	112504203	Inaccessible	chr5	112406931	112406932	96418	MCC	1.38203	3.02969	1.13238
chr5	112824695	112825400	Accessible	chr5	112849410	112849411	24011	YTHDC2	4.52881	3.7257	-0.281621
chr5	113010495	113011397	Inaccessible	chr5	112925797	112925798	84698	linc-YTHDC2-AS	0.358524	0.205446	-0.803311
chr5	114368283	114368977	Inaccessible	chr5	114462554	114462555	93578	TRIM36	0.0443444	0.308673	2.79925
chr5	114702092	114702736	Accessible	chr5	114603615	114603616	98477	CCDC112	3.58145	1.99229	-0.84612
chr5	115001680	115002309	Inaccessible	chr5	114953777	114953778	47903	linc-TICAM2-BP	0.0898858	0.105767	0.234724
chr5	115854049	115854664	Inaccessible	chr5	115894404	115894405	39741	linc-SEMA6A-BP	0.00537668	0.0058338	0.11772
chr5	117329588	117330092	Inaccessible	chr5	117260703	117260704	68885	linc-DMXL1-4	0	0	0
chr5	118135237	118136256	Inaccessible	chr5	118096547	118096548	38690	linc-SEMA6A-4	0	0	0
chr5	118390853	118391411	Inaccessible	chr5	118396229	118396230	4819	linc-DMXL1-AS	0.0609966	0.0403856	-0.594888
chr5	118659163	118659901	Accessible	chr5	118668870	118668871	8970	TNFAIP8	0.435034	0.328511	-0.405188
chr5	123349498	123350184	Inaccessible	chr5	123676286	123676287	326103	linc-CEP120-1	0	0	0
chr5	123468262	123468999	Inaccessible	chr5	123676286	123676287	207288	linc-CEP120-1	0	0	0
chr5	123577843	123578629	Inaccessible	chr5	123676286	123676287	97658	linc-CEP120-1	0	0	0
chr5	123982008	123982821	Inaccessible	chr5	123987596	123987597	4776	linc-ZNF608-AS	0	0	0
chr5	126447723	126448520	Inaccessible	chr5	126478550	126478551	30031	linc-C5orf63-1	0	0	0
chr5	127489575	127490120	Inaccessible	chr5	127493680	127493681	3561	SLC12A2	3.54362	4.14883	0.227481
chr5	127749924	127750297	Inaccessible	chr5	127727449	127727450	22475	linc-FBN2-AS	0	0	0
chr5	127874681	127875301	Accessible	chr5	127782299	127782300	92382	FBN2	26.5969	24.3897	-0.124985
chr5	128719043	128719553	Inaccessible	chr5	128667249	128667250	51794	linc-FBN2	0	0	0
chr5	130703066	130703645	Inaccessible	chr5	130733181	130733182	29537	linc-CDC42SE2-AS	0.0230103	0.0146742	-0.648997
chr5	131100801	131101483	Inaccessible	chr5	131142951	131142952	41469	ACSL6	0	0	0
chr5	131429195	131430426	Accessible	chr5	131428835	131428836	360	linc-PDLIM4	0.022587	0.00467674	-2.27192
chr5	132372359	132373046	Inaccessible	chr5	132387662	132387663	14617	HSPA4	47.1758	56.2001	0.252526
chr5	134726804	134727720	Accessible	chr5	134672992	134672993	53812	H2AFY	81.2473	113.856	0.48682
chr5	135369345	135370002	Inaccessible	chr5	135364584	135364585	4761	TGFBI	5298.33	5976.86	0.173851
chr5	135443699	135444663	Inaccessible	chr5	135468536	135468537	23874	SMAD5	11.0453	10.2525	-0.107454
chr5	136696346	136697040	Accessible	chr5	136957815	136957816	260776	KLHL3	0.244426	0.225341	-0.11729
chr5	136728747	136729352	Inaccessible	chr5	136957815	136957816	228464	KLHL3	0.244426	0.225341	-0.11729
chr5	138567740	138568365	Inaccessible	chr5	138609778	138609779	41414	MATR3	91.5003	78.5791	-0.21963
chr5	138570573	138570844	Inaccessible	chr5	138609778	138609779	38935	MATR3	91.5003	78.5791	-0.21963
chr5	138761975	138762654	Accessible	chr5	138749961	138749962	12014	DNAJC18	3.19665	8.17827	1.35524
chr5	138781024	138781611	Accessible	chr5	138778173	138778174	2851	ECSCR	2.1924	2.63999	0.26802
chr5	141948273	141948958	Inaccessible	chr5	141961413	141961414	12456	linc-FGF1-AS	0.0364887	0.0528676	0.534933
chr5	142440963	142441810	Accessible	chr5	142658976	142658977	217167	NR3C1	15.1767	8.77663	-0.790122
chr5	142453948	142454841	Intermediate	chr5	142658976	142658977	204136	NR3C1	15.1767	8.77663	-0.790122
chr5	142580048	142580822	Pioneering	chr5	142658976	142658977	78155	NR3C1	15.1767	8.77663	-0.790122
chr5	142927127	142927586	Inaccessible	chr5	142938784	142938785	11199	linc-HMHB1	0	0	0
chr5	143712864	143713670	Inaccessible	chr5	143584840	143584841	128024	KCTD16	0.127447	0.105053	-0.27878
chr5	144626687	144627524	Accessible	chr5	144602394	144602395	24293	linc-YIPF5-1	0.0355813	0	#NAME?
chr5	144703476	144704163	Intermediate	chr5	144717940	144717941	13778	linc-YIPF5-1	0.0355813	0	#NAME?
chr5	145451058	145451776	Inaccessible	chr5	145446879	145446880	4179	linc-SH3RF2-AS	0.0190017	0.069454	1.86993
chr5	147901447	147902215	Inaccessible	chr5	147889587	147889588	11860	HTR4,SH3TC2	0.214398	0.0160217	-3.74219
chr5	148205402	148206057	Accessible	chr5	148206156	148206157	100	ADRB2	0.0422951	2.06801	5.61161
[truncated: 639 more rows]
