# Supplementary material for: p53 regulates enhancer accessibility and activity in response to DNA damage
Source: Nucleic Acids Res. 2017 Jul 13;45(17):9889–900. doi: 10.1093/nar/gkx577 (PMC5622327; doi:10.1093/nar/gkx577)
Supplement: Supplementary Data [file gkx577_supp.zip › nar-03023-d-2016-File017.xlsx]

## Sheet: eRNA_Expression
Chrom	Start	Stop	Accessibility	DMSO(RPKM)	Nutlin(RPKM)	Log2(Fold_Change)
chr1	1112397	1112398	Inaccessible	0.0672699	0.0734227	0.126265
chr1	1241942	1241943	Accessible	3.20852	2.85866	-0.166572
chr1	1838807	1838808	Accessible	1.88095	5.17194	1.45924
chr1	3227232	3227233	Inaccessible	0.04571	0.057286	0.325672
chr1	4590977	4590978	Inaccessible	0	0.00487612	1.79769e+308
chr1	5143801	5143802	Inaccessible	0.00407362	0.0014983	-1.44298
chr1	6474261	6474262	Accessible	1.62489	4.44602	1.45217
chr1	7394674	7394675	Inaccessible	0.0540652	0.0610761	0.175906
chr1	9241063	9241064	Pioneering	5.24512	16.3641	1.64149
chr1	10143083	10143084	Intermediate	0.372567	0.439265	0.237593
chr1	10803983	10803984	Intermediate	0.0716999	0.148468	1.05011
chr1	10803983	10803984	Intermediate	0.00763411	0.169212	4.47023
chr1	11085900	11085901	Inaccessible	5.29725	5.09914	-0.0549896
chr1	11618849	11618850	Inaccessible	0.0681467	0.116537	0.774068
chr1	12678101	12678102	Accessible	11.4537	15.642	0.449614
chr1	12700232	12700233	Inaccessible	0.0153507	0.0462052	1.58975
chr1	14135251	14135252	Intermediate	0.281965	0.351294	0.317165
chr1	15059354	15059355	Inaccessible	0.170224	0.269397	0.662298
chr1	16450105	16450106	Inaccessible	4.02824	4.0272	-0.000371157
chr1	16478436	16478437	Accessible	5.23595	6.62667	0.339833
chr1	16818992	16818993	Inaccessible	0.568008	0.526234	-0.110207
chr1	16840423	16840424	Accessible	276.709	307.6	0.152685
chr1	17591658	17591659	Pioneering	0.0488577	0.235122	2.26675
chr1	17635890	17635891	Inaccessible	0.0131795	0.229275	4.12071
chr1	17769683	17769684	Pioneering	0.637777	1.4425	1.17745
chr1	20459956	20459957	Inaccessible	0.030951	0.0539558	0.801791
chr1	21210098	21210099	Intermediate	0.394351	0.499722	0.341646
chr1	21615904	21615905	Accessible	1.23628	1.7808	0.52652
chr1	21722763	21722764	Inaccessible	0.0535081	0.0706013	0.399939
chr1	22056856	22056857	Inaccessible	0.304527	0.636401	1.06337
chr1	22281972	22281973	Inaccessible	0.786569	2.39972	1.60922
chr1	22385084	22385085	Inaccessible	1.27904	1.48164	0.212131
chr1	23143790	23143791	Accessible	0.149349	0.232043	0.635701
chr1	23703789	23703790	Accessible	2.56633	4.85114	0.918614
chr1	23918686	23918687	Pioneering	0.133036	1.3625	3.35637
chr1	24645847	24645848	Inaccessible	0.380701	0.841257	1.14389
chr1	24745357	24745358	Accessible	0.302321	0.694708	1.20033
chr1	25298531	25298532	Accessible	0.0196599	0.247822	3.65598
chr1	26074779	26074780	Inaccessible	0.0569446	0.0471196	-0.273234
chr1	27187561	27187562	Inaccessible	3.61046	9.51047	1.39733
chr1	28568156	28568157	Inaccessible	0.897128	1.23417	0.460158
chr1	28586592	28586593	Accessible	4.96892	10.8701	1.12936
chr1	28678719	28678720	Inaccessible	5.82752	9.60585	0.721031
chr1	30182458	30182459	Accessible	1.35107	3.19806	1.24309
chr1	30893194	30893195	Inaccessible	0.0135867	0.111977	3.04293
chr1	31220818	31220819	Inaccessible	0.114657	0.53987	2.23528
chr1	31520273	31520274	Inaccessible	0.638043	0.82903	0.37777
chr1	31939496	31939497	Inaccessible	0.00806298	0.0370016	2.1982
chr1	32219061	32219062	Accessible	0.163578	0.142079	-0.203282
chr1	32529688	32529689	Accessible	3.03605	2.88265	-0.0748023
chr1	33167510	33167511	Accessible	0.676582	1.12419	0.732545
chr1	37182640	37182641	Inaccessible	0	0.00720762	1.79769e+308
chr1	37565948	37565949	Inaccessible	0.0059642	0.202907	5.08834
chr1	38412321	38412322	Accessible	0.970275	2.14702	1.14587
chr1	38513304	38513305	Accessible	0.700784	0.809114	0.207373
chr1	38752656	38752657	Inaccessible	0	0.00823515	1.79769e+308
chr1	39812444	39812445	Inaccessible	0.152884	0.250603	0.712969
chr1	39943791	39943792	Pioneering	0.382784	0.299255	-0.355159
chr1	40442412	40442413	Inaccessible	0.100304	0.328689	1.71234
chr1	41177021	41177022	Pioneering	1.22633	2.60514	1.08702
chr1	41235270	41235271	Inaccessible	1.52788	1.33693	-0.192607
chr1	41352168	41352169	Inaccessible	0.0277313	0.238639	3.10524
chr1	41472292	41472293	Intermediate	2.8199	2.67263	-0.0773887
chr1	41947612	41947613	Inaccessible	0.162669	0.420381	1.36976
chr1	42998597	42998598	Inaccessible	0.00972176	0.179978	4.21046
chr1	43618234	43618235	Inaccessible	0.0945706	0.767111	3.01997
chr1	45265251	45265252	Accessible	7.76341	14.5196	0.903242
chr1	46022868	46022869	Inaccessible	1.80156	1.9144	0.0876491
chr1	46422986	46422987	Inaccessible	0.373214	0.365114	-0.0316577
chr1	51069052	51069053	Pioneering	1.24069	2.35251	0.923058
chr1	52158923	52158924	Inaccessible	0.257126	0.501164	0.962808
chr1	52389941	52389942	Accessible	0.188283	0.151557	-0.313042
chr1	56397233	56397234	Inaccessible	0.00378178	0.00732145	0.953064
chr1	56576908	56576909	Inaccessible	0.00222555	0.0492033	4.46652
chr1	58672312	58672313	Inaccessible	0.0147828	0.0802824	2.44116
chr1	59588594	59588595	Accessible	0	0.0144768	1.79769e+308
chr1	60195598	60195599	Accessible	0.469398	0.885443	0.915589
chr1	62071369	62071370	Intermediate	0.0213168	0.0664037	1.63927
chr1	64095955	64095956	Inaccessible	0.0991521	0.143353	0.531854
chr1	64876760	64876761	Inaccessible	0.0283278	0.0930009	1.71502
chr1	66927784	66927785	Inaccessible	0.00727317	0.0298516	2.03715
chr1	67612165	67612166	Inaccessible	0.102847	0.0409154	-1.32978
chr1	67875441	67875442	Inaccessible	7.85281	7.3399	-0.0974477
chr1	68041399	68041400	Pioneering	0.0184944	0.080045	2.11372
chr1	68151960	68151961	Accessible	14.3429	24.115	0.749593
chr1	68190650	68190651	Inaccessible	0.751334	2.16038	1.52376
chr1	69520545	69520546	Inaccessible	0.0604608	0.684968	3.50196
chr1	72466326	72466327	Inaccessible	0.0135719	0.162011	3.5774
chr1	75557693	75557694	Intermediate	0.0757772	0.670859	3.14617
chr1	75837499	75837500	Inaccessible	0.324276	1.32803	2.03399
chr1	77384713	77384714	Inaccessible	0.016609	0.119474	2.84666
chr1	78578657	78578658	Intermediate	0.0227954	0.228461	3.32514
chr1	80882846	80882847	Accessible	0.00518158	0.0127054	1.29398
chr1	82339625	82339626	Inaccessible	0.00150642	0.0554069	5.20087
chr1	82346004	82346005	Inaccessible	0.040872	0.0716243	0.809337
chr1	82691733	82691734	Inaccessible	0.0106747	0.0523599	2.29427
chr1	85051390	85051391	Inaccessible	0.0823639	0.235545	1.51592
chr1	85528053	85528054	Accessible	0.563216	1.23142	1.12856
chr1	85697452	85697453	Inaccessible	0.0318205	0.04168	0.389399
chr1	87594405	87594406	Inaccessible	0.239269	0.390851	0.707981
chr1	87640223	87640224	Inaccessible	0.0193642	0.121211	2.64605
chr1	88501295	88501296	Inaccessible	0.0654848	0.389405	2.57204
chr1	89267171	89267172	Pioneering	0.971648	1.27304	0.389772
chr1	89771652	89771653	Inaccessible	0	0.0341527	1.79769e+308
chr1	91995277	91995278	Inaccessible	1.13002	1.15802	0.035306
chr1	92070265	92070266	Intermediate	0	0.0443198	1.79769e+308
chr1	93688377	93688378	Inaccessible	0.382863	0.630704	0.720134
chr1	94094508	94094509	Intermediate	0.797348	0.620553	-0.361656
chr1	94426165	94426166	Inaccessible	0	0.0688261	1.79769e+308
chr1	94887229	94887230	Inaccessible	0.604585	0.737028	0.285775
chr1	95302318	95302319	Inaccessible	0.133237	0.244844	0.877868
chr1	96799806	96799807	Inaccessible	0	0.0118766	1.79769e+308
chr1	97527121	97527122	Inaccessible	0.0117851	0.132705	3.49319
chr1	98199992	98199993	Inaccessible	0.017697	0.019811	0.162797
chr1	98636176	98636177	Inaccessible	0.00588342	0	-1.79769e+308
chr1	98930287	98930288	Inaccessible	0.0217261	0.0628559	1.53262
chr1	98981699	98981700	Inaccessible	0.0126389	0.159102	3.65402
chr1	99142818	99142819	Accessible	0.188801	0.239242	0.341605
chr1	100408871	100408872	Inaccessible	0.00402828	0.0198127	2.29819
chr1	101992265	101992266	Inaccessible	0	0.0452455	1.79769e+308
chr1	103765836	103765837	Inaccessible	0.00684816	0.0127251	0.893893
chr1	107412734	107412735	Inaccessible	0	0.00146647	1.79769e+308
chr1	107869976	107869977	Inaccessible	0	0	0
chr1	109263971	109263972	Accessible	0.721017	0.716615	-0.00883692
chr1	109388431	109388432	Inaccessible	0.00207094	0.0225323	3.44364
chr1	109756827	109756828	Accessible	5.32456	9.03708	0.763194
chr1	110453825	110453826	Accessible	0.689356	1.06098	0.622077
chr1	111756198	111756199	Pioneering	0.128657	0.343951	1.41867
chr1	111907022	111907023	Pioneering	0.191698	0.790353	2.04366
chr1	112944552	112944553	Inaccessible	0.322327	0.409215	0.344335
chr1	113246229	113246230	Accessible	4.93546	5.68547	0.204095
chr1	113305228	113305229	Inaccessible	0.0811055	0.611372	2.91418
chr1	114878767	114878768	Inaccessible	0.0187758	0.0776457	2.04803
chr1	115345620	115345621	Intermediate	0.0371787	0.0627912	0.756086
chr1	115842990	115842991	Pioneering	0.0143304	0.219995	3.94032
chr1	116314320	116314321	Accessible	0.636015	2.04253	1.68322
chr1	116381483	116381484	Pioneering	0	0.0286468	1.79769e+308
chr1	116420001	116420002	Inaccessible	0.0433239	0.313529	2.85536
chr1	117421397	117421398	Inaccessible	0.386072	2.18487	2.50061
chr1	119901217	119901218	Inaccessible	0.120408	0.348503	1.53324
chr1	120459837	120459838	Inaccessible	0.355507	0.381594	0.10216
chr1	121285983	121285984	Inaccessible	0.092082	0.317014	1.78356
chr1	144009487	144009488	Accessible	1.01437	3.06852	1.59696
chr1	145091478	145091479	Accessible	0.0678306	0.0967217	0.511905
chr1	145543084	145543085	Accessible	1.61407	2.91541	0.852992
chr1	146641933	146641934	Accessible	0.858653	1.61033	0.907214
chr1	149869281	149869282	Inaccessible	0.253469	0.348016	0.457346
chr1	151962605	151962606	Accessible	5.00785	7.34212	0.552006
chr1	152139961	152139962	Pioneering	0.308982	1.75671	2.50728
chr1	152449949	152449950	Inaccessible	0.00868558	0.0285127	1.71491
chr1	152877597	152877598	Accessible	0.0694536	0.0606963	-0.19444
chr1	153498381	153498382	Inaccessible	0.547056	3.02335	2.46639
chr1	153539497	153539498	Accessible	11.6061	17.5578	0.597226
chr1	154785952	154785953	Inaccessible	0.0105972	0.399635	5.23693
chr1	154945095	154945096	Accessible	10.6077	13.8353	0.383236
chr1	155411534	155411535	Inaccessible	0.325927	0.367813	0.174425
chr1	156093299	156093300	Accessible	10.2602	24.1287	1.23369
chr1	157127248	157127249	Pioneering	0.0244726	0.109859	2.16641
chr1	157938671	157938672	Accessible	0	0.00268766	1.79769e+308
chr1	158885765	158885766	Inaccessible	0.00194982	0.00573725	1.55702
chr1	163793204	163793205	Accessible	0.00451242	0	-1.79769e+308
chr1	167542193	167542194	Inaccessible	0.0694811	0.229414	1.72326
chr1	167955140	167955141	Inaccessible	0.256089	0.331292	0.371458
chr1	168960840	168960841	Inaccessible	0	0.0728491	1.79769e+308
chr1	170376466	170376467	Accessible	0	0.00913671	1.79769e+308
chr1	171723297	171723298	Pioneering	0.00403862	0.0423237	3.38953
chr1	171853592	171853593	Inaccessible	0.0299683	0.117046	1.96557
chr1	173264708	173264709	Pioneering	0.00176632	0.0512988	4.8601
chr1	173325525	173325526	Inaccessible	0.0847064	0.0986956	0.220515
chr1	173606207	173606208	Pioneering	0.0703623	0.234978	1.73965
chr1	173611430	173611431	Pioneering	0.0923846	0.30875	1.74071
chr1	177782229	177782230	Inaccessible	0.00189513	0.00975858	2.36437
chr1	178247053	178247054	Inaccessible	0.204047	0.233965	0.197392
chr1	179008067	179008068	Inaccessible	0.35229	0.448544	0.348486
chr1	180484952	180484953	Accessible	0.213673	1.64849	2.94766
chr1	180490982	180490983	Inaccessible	0.23348	0.826045	1.82292
chr1	180531835	180531836	Accessible	0.00189868	0.0444779	4.55002
chr1	180554585	180554586	Pioneering	0.0444061	0.240503	2.43722
chr1	181068547	181068548	Accessible	0.90957	1.53126	0.751464
chr1	181103704	181103705	Accessible	0.982553	3.66016	1.8973
chr1	181490681	181490682	Inaccessible	0.00351062	0.0211403	2.5902
chr1	182612640	182612641	Inaccessible	0.016961	0.157406	3.21419
chr1	182730224	182730225	Inaccessible	0.0142719	0.29915	4.38962
chr1	183236684	183236685	Accessible	0.0121234	0.0191795	0.661771
chr1	183432790	183432791	Inaccessible	0.119007	0.180858	0.60381
chr1	183782074	183782075	Pioneering	0.0130656	0.0541339	2.05076
chr1	185606095	185606096	Inaccessible	0.0202927	0.0709128	1.80509
chr1	185930722	185930723	Inaccessible	0	0.0134894	1.79769e+308
chr1	186708599	186708600	Inaccessible	0.0190796	0.27108	3.82862
chr1	187377132	187377133	Inaccessible	0.017781	0.169655	3.2542
chr1	187599662	187599663	Inaccessible	0.122309	0.197698	0.692767
chr1	187607636	187607637	Inaccessible	0.0593539	0.25088	2.07959
chr1	191870720	191870721	Inaccessible	0.0778377	0.151543	0.961187
chr1	195431581	195431582	Accessible	0.0149414	0.0298539	0.998602
chr1	196176521	196176522	Inaccessible	0.00612273	0.00300264	-1.02794
chr1	199917841	199917842	Inaccessible	0.564216	1.45082	1.36255
chr1	200179995	200179996	Accessible	0.0562849	0.0462961	-0.281857
chr1	200288920	200288921	Inaccessible	0.0336629	0.0620309	0.881825
chr1	200811753	200811754	Inaccessible	0.241733	0.461687	0.9335
chr1	201438041	201438042	Accessible	3.14902	7.98979	1.34326
chr1	201720198	201720199	Intermediate	0.278459	0.325279	0.224216
chr1	202025664	202025665	Inaccessible	3.48972	8.05842	1.20738
chr1	202971465	202971466	Inaccessible	0.0350634	0.210661	2.58688
chr1	203275311	203275312	Accessible	9.24377	31.9157	1.78771
chr1	204478405	204478406	Inaccessible	0.381151	1.20468	1.66022
chr1	204493910	204493911	Inaccessible	0.744963	0.788397	0.0817531
chr1	205267275	205267276	Accessible	3.00189	3.47214	0.209955
chr1	206807001	206807002	Accessible	1.56212	1.76065	0.1726
chr1	206820191	206820192	Inaccessible	0.239186	0.276547	0.20939
chr1	206999602	206999603	Intermediate	0.0138034	0.057323	2.05409
chr1	207134904	207134905	Inaccessible	0.00191881	0.0981378	5.67652
chr1	207880360	207880361	Pioneering	0.214156	0.961999	2.16738
chr1	208386849	208386850	Inaccessible	0.0980437	0.306915	1.64634
chr1	208392491	208392492	Pioneering	0.0123782	0.103358	3.06177
chr1	209584613	209584614	Pioneering	0.0624504	0.25544	2.0322
chr1	210584936	210584937	Inaccessible	0.0356634	0.116105	1.70292
chr1	211750221	211750222	Accessible	3.94053	7.828	0.990256
chr1	212352622	212352623	Accessible	0.175569	0.392072	1.15908
chr1	212676011	212676012	Inaccessible	0.013776	0.176326	3.67802
chr1	212769284	212769285	Accessible	1.01465	3.15095	1.6348
chr1	214612592	214612593	Intermediate	1.28252	5.30843	2.04931
chr1	215174543	215174544	Accessible	0.00792057	0.00993667	0.327157
chr1	218774127	218774128	Intermediate	0.0903137	0.363302	2.00815
chr1	219759042	219759043	Inaccessible	0.00196876	0.059378	4.91457
chr1	220509543	220509544	Inaccessible	0.0211475	0.109331	2.37014
chr1	221345851	221345852	Inaccessible	0	0	0
chr1	221970375	221970376	Inaccessible	0.00443921	0.0217052	2.28967
chr1	222340371	222340372	Accessible	0.0226246	0.213999	3.24164
chr1	222544898	222544899	Accessible	0.0270127	0.0861792	1.6737
chr1	222979030	222979031	Inaccessible	0.0230017	0.105422	2.19637
chr1	223895367	223895368	Accessible	4.89639	8.13856	0.733054
chr1	223903152	223903153	Pioneering	4.43641	5.56647	0.327372
chr1	224914440	224914441	Accessible	0.00561401	0.0162309	1.53164
chr1	227521173	227521174	Pioneering	0.0492274	0.23834	2.27549
chr1	227910860	227910861	Inaccessible	1.24518	1.06496	-0.225554
chr1	229173702	229173703	Inaccessible	0	0.061484	1.79769e+308
chr1	229366855	229366856	Accessible	0.488846	1.67776	1.77908
chr1	230763446	230763447	Inaccessible	0.117796	0.295372	1.32624
chr1	232266535	232266536	Inaccessible	0	0.0599167	1.79769e+308
chr1	232884567	232884568	Inaccessible	0.01675	0.0468475	1.48381
chr1	233088452	233088453	Pioneering	0.979381	3.06341	1.6452
chr1	233315138	233315139	Pioneering	0.45448	1.04131	1.1961
chr1	233844012	233844013	Inaccessible	0.469623	1.26298	1.42725
chr1	234635130	234635131	Accessible	0.276425	0.401671	0.539126
chr1	234753901	234753902	Accessible	0.163127	0.604557	1.88988
chr1	234835766	234835767	Accessible	0.0728072	0.0602586	-0.272916
chr1	234964542	234964543	Inaccessible	0	0.00451305	1.79769e+308
chr1	235511326	235511327	Inaccessible	0.431025	0.606263	0.492171
chr1	235833077	235833078	Inaccessible	0.0696769	0.157643	1.17791
chr1	235838168	235838169	Inaccessible	0.104458	0.145669	0.479764
chr1	238095805	238095806	Inaccessible	0	0	0
chr1	238225123	238225124	Accessible	0	0	0
chr1	238341018	238341019	Pioneering	0.0208612	0.00762266	-1.45245
chr1	239869752	239869753	Intermediate	0	0	0
chr1	241100086	241100087	Inaccessible	0.00202541	0.0566169	4.80495
chr1	243617413	243617414	Inaccessible	0.172778	0.297188	0.78245
chr1	244402383	244402384	Intermediate	0.111133	0.288341	1.37549
chr1	244898407	244898408	Inaccessible	0.071878	0.367842	2.35546
chr1	245802807	245802808	Inaccessible	0.00765785	0.029138	1.92789
chr1	246164146	246164147	Accessible	0.192013	0.207878	0.11453
chr1	246324700	246324701	Inaccessible	0.237885	0.462741	0.959941
chr1	249228955	249228956	Inaccessible	0.851814	2.96738	1.80058
chr10	419199	419200	Accessible	0.691952	0.698841	0.0142916
chr10	702721	702722	Pioneering	0.0798764	0.050146	-0.671635
chr10	702721	702722	Pioneering	0	0	0
chr10	702721	702722	Pioneering	0	0	0
chr10	702721	702722	Pioneering	0	0	0
chr10	702721	702722	Pioneering	0.285941	0.0980828	-1.54365
chr10	4713489	4713490	Accessible	1.64883	2.70089	0.711999
chr10	4953183	4953184	Inaccessible	0.0798331	0.305621	1.93669
chr10	5835698	5835699	Inaccessible	1.50664	1.41108	-0.0945372
chr10	9867230	9867231	Inaccessible	0	0.0233901	1.79769e+308
chr10	11058868	11058869	Pioneering	0	0	0
chr10	11113504	11113505	Inaccessible	0	0.00949885	1.79769e+308
chr10	13118085	13118086	Intermediate	0.034851	0.0849925	1.28614
chr10	13714805	13714806	Inaccessible	0.594606	0.511349	-0.217624
chr10	13800141	13800142	Accessible	0.529714	2.51833	2.24918
chr10	13912813	13912814	Inaccessible	0	0.0442959	1.79769e+308
chr10	14690740	14690741	Inaccessible	0.00380735	0.00914044	1.26348
chr10	15165656	15165657	Inaccessible	0.916522	1.14131	0.316445
chr10	16238704	16238705	Inaccessible	0.0511832	0.0714394	0.481049
chr10	17289091	17289092	Inaccessible	0.0632463	0.0633052	0.00134092
chr10	21716183	21716184	Intermediate	0.209639	0.979792	2.22457
chr10	24544767	24544768	Inaccessible	0.128373	0.531328	2.04926
chr10	24577284	24577285	Inaccessible	0.0015777	0.0148447	3.23405
chr10	24753013	24753014	Accessible	0.083354	0.165801	0.992126
chr10	24812809	24812810	Inaccessible	0.355941	0.200433	-0.828516
chr10	25044918	25044919	Intermediate	0.0303212	0.18467	2.60655
chr10	25357049	25357050	Accessible	0.0748998	0.262834	1.81112
chr10	26712525	26712526	Inaccessible	0.0559741	0.311285	2.4754
chr10	28154060	28154061	Inaccessible	0.236349	0.359291	0.604233
chr10	28616413	28616414	Pioneering	0.309177	0.859063	1.47433
chr10	28900865	28900866	Inaccessible	1.9656	1.88846	-0.0577656
chr10	29258591	29258592	Inaccessible	0.00758904	0.0399656	2.39677
chr10	29380984	29380985	Inaccessible	0.0197933	0.0194083	-0.0283362
chr10	29733026	29733027	Inaccessible	0.388895	1.0032	1.36715
chr10	29865331	29865332	Inaccessible	0.285561	0.602678	1.07759
chr10	29923780	29923781	Inaccessible	1.53182	3.18627	1.05662
chr10	30518820	30518821	Inaccessible	0.0422952	0.14972	1.8237
chr10	33992793	33992794	Accessible	0.00727265	0.098728	3.76291
chr10	34185987	34185988	Pioneering	0.0216079	0.176342	3.02875
chr10	36109997	36109998	Inaccessible	0.0124639	0.00271605	-2.19817
chr10	38383114	38383115	Accessible	2.26802	3.26182	0.524241
chr10	44408064	44408065	Inaccessible	0.00938441	0.114681	3.61121
chr10	44911564	44911565	Inaccessible	0	0	0
chr10	45932630	45932631	Inaccessible	0.0917433	0.165964	0.855198
chr10	45932630	45932631	Inaccessible	0.314157	1.60604	2.35395
chr10	48342454	48342455	Inaccessible	0.0775005	0.386623	2.31865
chr10	49625227	49625228	Inaccessible	0.475595	0.873155	0.876504
chr10	49684253	49684254	Inaccessible	0.082496	0.169097	1.03545
chr10	49797083	49797084	Accessible	0.0267066	0.102379	1.93865
chr10	49814494	49814495	Accessible	0.0699315	0.166926	1.25519
chr10	50783927	50783928	Inaccessible	0.00808227	0.011188	0.469126
chr10	52081769	52081770	Inaccessible	0.475543	0.36949	-0.364039
chr10	54203006	54203007	Accessible	7.02528	9.15635	0.382217
chr10	54501481	54501482	Inaccessible	0.0169984	0.175148	3.36511
chr10	55379348	55379349	Inaccessible	0.0213168	0.0342129	0.68255
chr10	59383721	59383722	Inaccessible	0	0.0166162	1.79769e+308
chr10	61096686	61096687	Pioneering	0.0712673	0.216062	1.60014
chr10	62187921	62187922	Inaccessible	0.085758	0.122212	0.511042
chr10	62247809	62247810	Inaccessible	0.0348035	0.149537	2.1032
chr10	62254346	62254347	Pioneering	0.0514223	0.123262	1.26127
chr10	62520427	62520428	Inaccessible	0.0465074	1.00432	4.43261
chr10	67178728	67178729	Inaccessible	0.0155553	0.0710712	2.19186
chr10	67374776	67374777	Inaccessible	0.233192	0.340076	0.544339
chr10	68386733	68386734	Accessible	0	0.260067	1.79769e+308
chr10	70194378	70194379	Pioneering	1.17985	1.05631	-0.159573
chr10	71494042	71494043	Accessible	0	0.00811563	1.79769e+308
chr10	72221297	72221298	Inaccessible	0.31796	0.510028	0.681731
chr10	73690357	73690358	Inaccessible	0.0266896	0.0347968	0.382677
chr10	74030164	74030165	Pioneering	0.385968	0.94789	1.29624
chr10	74057779	74057780	Accessible	15.8773	20.8094	0.390264
chr10	75936466	75936467	Accessible	6.26329	7.09888	0.18067
chr10	76967849	76967850	Pioneering	1.11328	1.85189	0.734181
chr10	79418925	79418926	Intermediate	0.130427	0.475285	1.86555
chr10	79482769	79482770	Inaccessible	0.207403	0.496574	1.25957
chr10	80859484	80859485	Inaccessible	0.329173	0.480237	0.5449
chr10	82230690	82230691	Accessible	0.926159	1.09773	0.245196
chr10	82248276	82248277	Inaccessible	0.533137	0.689443	0.370925
chr10	82378680	82378681	Inaccessible	0.011278	0.145635	3.69077
chr10	82937692	82937693	Inaccessible	0.0193363	0.105237	2.44425
chr10	83067057	83067058	Inaccessible	0.0793937	0.0762411	-0.0584559
chr10	84452183	84452184	Inaccessible	0.00192537	0.00499563	1.37553
chr10	86284659	86284660	Inaccessible	0.812393	0.794922	-0.0313652
chr10	89602563	89602564	Intermediate	1.74977	4.72903	1.43438
chr10	90020363	90020364	Inaccessible	0.0177485	0.0197271	0.152485
chr10	90750258	90750259	Accessible	2.60371	9.03324	1.79468
chr10	92244091	92244092	Inaccessible	0.00201254	0.0548572	4.76859
chr10	93026419	93026420	Inaccessible	0.108105	0.17732	0.71392
chr10	93110737	93110738	Intermediate	0.0075577	0.0200629	1.40851
chr10	93390228	93390229	Inaccessible	0.0091804	0	-1.79769e+308
chr10	94897711	94897712	Inaccessible	0.0898908	0.107423	0.257052
chr10	96345937	96345938	Inaccessible	1.46906	1.17842	-0.318038
chr10	97054535	97054536	Accessible	0.00682273	0.256587	5.23296
chr10	97098787	97098788	Accessible	0.244984	0.474866	0.954832
chr10	99309443	99309444	Inaccessible	0.140574	0.521402	1.89107
chr10	99461283	99461284	Inaccessible	0.158257	0.990822	2.64635
chr10	100025077	100025078	Inaccessible	0.809913	1.12903	0.47925
chr10	100768653	100768654	Inaccessible	0.0342509	0.371499	3.43915
chr10	102045252	102045253	Accessible	5.66778	11.0417	0.9621
chr10	102981224	102981225	Pioneering	0.247628	0.80164	1.69478
chr10	103067731	103067732	Inaccessible	0.0656134	0.281717	2.10219
chr10	103649993	103649994	Inaccessible	0.692391	0.977847	0.498022
chr10	104480038	104480039	Inaccessible	1.47488	1.03601	-0.50956
chr10	104615776	104615777	Accessible	0.872574	1.57992	0.856497
chr10	106568768	106568769	Intermediate	2.31369	6.30371	1.44601
chr10	107711648	107711649	Inaccessible	0.0142633	0.00541435	-1.39744
chr10	108199095	108199096	Inaccessible	0.00658457	0.00611767	-0.106107
chr10	109345141	109345142	Inaccessible	0.0244491	0.0141043	-0.79364
chr10	109799405	109799406	Inaccessible	0	0.0404631	1.79769e+308
chr10	111654249	111654250	Inaccessible	0.413508	0.501414	0.278088
chr10	111766596	111766597	Accessible	1.26432	1.49228	0.239154
chr10	111934943	111934944	Inaccessible	0.132429	0.454499	1.77905
chr10	112158273	112158274	Accessible	7.62784	8.17927	0.100699
chr10	112816551	112816552	Inaccessible	0.0450764	0.14112	1.64648
chr10	114475625	114475626	Inaccessible	1.75506	1.42444	-0.301126
chr10	114484153	114484154	Inaccessible	1.03415	1.36348	0.398847
chr10	114827177	114827178	Inaccessible	4.00932	4.42095	0.141
chr10	115100804	115100805	Inaccessible	0.109324	0.129993	0.249818
chr10	118976155	118976156	Pioneering	0.393179	1.43384	1.86662
chr10	122263601	122263602	Pioneering	0.00652408	0.186927	4.84056
chr10	124250747	124250748	Accessible	0.306234	0.330883	0.111687
chr10	125298302	125298303	Inaccessible	0.309619	0.693658	1.16373
chr10	126729395	126729396	Accessible	1.0557	1.15126	0.125013
chr10	126775853	126775854	Inaccessible	1.02407	1.51797	0.567831
chr10	127655610	127655611	Inaccessible	0.063569	0.507087	2.99584
chr10	127931081	127931082	Accessible	0.00361583	0.00265985	-0.442981
chr10	128831798	128831799	Inaccessible	0.628557	0.628685	0.000293656
chr10	129661204	129661205	Inaccessible	0.162306	0.927377	2.51444
chr10	133609681	133609682	Inaccessible	0.018183	0.0523432	1.52541
chr10	135058266	135058267	Inaccessible	0.0690331	0.101372	0.554302
chr10	135513480	135513481	Inaccessible	1.0458	5.40559	2.36984
chr11	439771	439772	Inaccessible	0.504476	0.656212	0.379375
chr11	803847	803848	Accessible	6.78412	8.50246	0.325719
chr11	1676419	1676420	Inaccessible	0.0414507	0.143902	1.79562
chr11	1851722	1851723	Inaccessible	0.23592	3.67829	3.96267
chr11	3271763	3271764	Inaccessible	0.0657963	0.144139	1.13138
chr11	3317563	3317564	Inaccessible	0.0798835	0.104124	0.38233
chr11	3636964	3636965	Inaccessible	0.0379996	0.242909	2.67636
chr11	4485343	4485344	Intermediate	0.0598015	0.313044	2.38811
chr11	5711022	5711023	Accessible	0.0298049	0.171289	2.52281
chr11	8604848	8604849	Inaccessible	0.135902	0.244927	0.84979
chr11	8853993	8853994	Accessible	0.0594765	0.461765	2.95677
chr11	9166689	9166690	Inaccessible	0.565943	0.552349	-0.0350744
chr11	9232175	9232176	Inaccessible	0.608555	0.732797	0.268026
chr11	9631252	9631253	Inaccessible	0.152415	0.235773	0.62939
chr11	9823718	9823719	Intermediate	0.522086	0.812168	0.637491
chr11	10065880	10065881	Inaccessible	0.450627	0.416707	-0.112903
chr11	12087283	12087284	Accessible	3.05038	5.63635	0.885771
chr11	12101217	12101218	Accessible	0.708449	1.40684	0.989726
chr11	12109651	12109652	Accessible	2.76856	4.21472	0.606303
chr11	12792392	12792393	Accessible	0.513728	0.863861	0.749794
chr11	12830345	12830346	Inaccessible	0.687618	0.824786	0.262413
chr11	13282098	13282099	Accessible	1.3973	1.52046	0.121865
chr11	13483630	13483631	Accessible	3.108	4.41889	0.507697
chr11	16796966	16796967	Inaccessible	0.22915	0.47436	1.04969
chr11	17134184	17134185	Inaccessible	0.451774	0.336632	-0.424427
chr11	17391205	17391206	Inaccessible	0.0914708	0.226567	1.30855
chr11	17908960	17908961	Inaccessible	0.13918	0.151551	0.122846
chr11	20071879	20071880	Pioneering	0.190979	0.124035	-0.622666
chr11	20078979	20078980	Inaccessible	0.136568	0.10322	-0.40389
chr11	20505303	20505304	Inaccessible	0.557475	0.677729	0.281801
chr11	27656989	27656990	Pioneering	0.0298991	0.0529675	0.825005
chr11	28161220	28161221	Inaccessible	1.72939	1.82966	0.0813152
chr11	28542331	28542332	Inaccessible	0.152927	0.14627	-0.0642122
chr11	30219229	30219230	Inaccessible	0.0126359	0.145133	3.52177
chr11	31275917	31275918	Inaccessible	0.00191881	0.0364037	4.2458
chr11	32102623	32102624	Inaccessible	0.0547442	0.197311	1.84969
chr11	32325129	32325130	Inaccessible	0.0756378	0.202697	1.42215
chr11	33067413	33067414	Pioneering	0.382509	1.35557	1.82534
chr11	33082799	33082800	Intermediate	1.37747	6.04484	2.13368
chr11	34706838	34706839	Inaccessible	0.9206	2.27666	1.30627
chr11	38616321	38616322	Inaccessible	0.00458459	0.00321331	-0.512734
chr11	41507416	41507417	Pioneering	0	0.00126968	1.79769e+308
chr11	42484223	42484224	Pioneering	0	0	0
chr11	42793360	42793361	Inaccessible	0	0	0
chr11	43148992	43148993	Inaccessible	0.00218148	0.0160473	2.87895
chr11	46679023	46679024	Intermediate	0.640317	0.655417	0.0336265
chr11	46708959	46708960	Inaccessible	0.723572	0.620627	-0.22141
chr11	46847830	46847831	Accessible	1.39082	1.55487	0.160854
chr11	47236249	47236250	Accessible	9.4663	20.8351	1.13815
chr11	57424607	57424608	Accessible	4.42804	4.81013	0.119405
chr11	59340774	59340775	Accessible	2.84398	2.04064	-0.478895
chr11	60330938	60330939	Inaccessible	0.241451	0.68714	1.50887
chr11	60639285	60639286	Accessible	1.69303	1.78109	0.0731513
chr11	61064670	61064671	Accessible	2.54081	2.93459	0.207867
chr11	61068044	61068045	Inaccessible	2.19091	2.14638	-0.0296241
chr11	61587364	61587365	Accessible	1.67417	2.66969	0.673231
chr11	61766382	61766383	Inaccessible	0.214542	0.223787	0.0608633
chr11	61863563	61863564	Inaccessible	0.0364065	0.160671	2.14184
chr11	61866923	61866924	Inaccessible	0.0371865	0.181929	2.29053
chr11	61990287	61990288	Inaccessible	0.0740587	0.0568129	-0.38245
chr11	62052995	62052996	Inaccessible	0.00622044	0.0512211	3.04165
chr11	62367066	62367067	Accessible	5.90412	9.40578	0.671825
chr11	63558797	63558798	Inaccessible	0.0806047	0.213967	1.40845
chr11	64204847	64204848	Inaccessible	0.0689952	0.146828	1.08956
chr11	65188454	65188455	Accessible	13.5416	23.5915	0.800873
chr11	65666348	65666349	Accessible	17.9655	19.5467	0.121698
chr11	65894220	65894221	Intermediate	0.21408	0.239433	0.161474
chr11	66386549	66386550	Inaccessible	3.78223	4.58983	0.279205
chr11	67423592	67423593	Inaccessible	0.041155	0.0403538	-0.0283603
chr11	67965706	67965707	Inaccessible	0.783962	0.755806	-0.0527677
chr11	68888322	68888323	Inaccessible	0.773773	1.12209	0.5362
chr11	69316171	69316172	Inaccessible	0	0.0402985	1.79769e+308
chr11	69325168	69325169	Accessible	0.217955	1.09846	2.33339
chr11	69624262	69624263	Inaccessible	0.0617383	0.0557399	-0.147455
chr11	70489823	70489824	Inaccessible	0.0777233	0.0961547	0.307011
chr11	71185306	71185307	Inaccessible	0.335089	0.843917	1.33256
chr11	71656128	71656129	Accessible	0.258556	0.33282	0.364267
chr11	72953647	72953648	Accessible	1.3724	1.35889	-0.0142664
chr11	73846105	73846106	Intermediate	1.08484	2.84263	1.38975
chr11	76495152	76495153	Accessible	3.55443	5.92747	0.737798
chr11	78879689	78879690	Inaccessible	0.00782638	0.0339408	2.1166
chr11	79841851	79841852	Inaccessible	0	0	0
chr11	81733883	81733884	Inaccessible	0.0039147	0.00575941	0.557019
chr11	83372586	83372587	Inaccessible	0.00176632	0.105316	5.89784
chr11	85517716	85517717	Inaccessible	0.681407	1.45251	1.09196
chr11	86046302	86046303	Inaccessible	0.568213	0.842233	0.567786
chr11	86208191	86208192	Intermediate	0.098863	0.107442	0.120055
chr11	86377157	86377158	Inaccessible	0	0.0142065	1.79769e+308
chr11	86430908	86430909	Accessible	0.0622638	0.314491	2.33655
chr11	86739658	86739659	Inaccessible	0.0575275	0.126322	1.13478
chr11	87315027	87315028	Inaccessible	0	0.0629274	1.79769e+308
chr11	92753349	92753350	Pioneering	0.303167	1.04767	1.789
chr11	93845668	93845669	Inaccessible	0.258178	0.16734	-0.625588
chr11	94038311	94038312	Pioneering	0.0580323	0.745576	3.68343
chr11	94439315	94439316	Accessible	0.0654685	0.131807	1.00955
chr11	94798379	94798380	Inaccessible	0.879422	1.86533	1.0848
chr11	95301980	95301981	Pioneering	0.00199511	0.0754752	5.24146
chr11	95842553	95842554	Pioneering	0.0274517	0.057973	1.07849
chr11	97562571	97562572	Inaccessible	0	0.00292949	1.79769e+308
chr11	97614008	97614009	Inaccessible	0.0344981	0.243907	2.82174
chr11	102126869	102126870	Accessible	0.823772	4.46172	2.43728
chr11	103392202	103392203	Inaccessible	0.0184075	0.10164	2.46511
chr11	104208828	104208829	Pioneering	0.0127831	0.0527445	2.04478
chr11	106100573	106100574	Inaccessible	0	0.0318213	1.79769e+308
chr11	108205794	108205795	Inaccessible	0.407759	0.550871	0.433997
chr11	108518983	108518984	Accessible	0.352352	0.689467	0.968464
chr11	108818711	108818712	Pioneering	0.711577	0.537368	-0.40511
chr11	109212925	109212926	Pioneering	0.00788422	0.0370127	2.23098
chr11	109892930	109892931	Inaccessible	0.0183205	0.17994	3.29599
chr11	111380907	111380908	Inaccessible	0.0072822	0.111415	3.93542
chr11	112496584	112496585	Inaccessible	0.0207518	0.0494171	1.25178
chr11	113214805	113214806	Inaccessible	0.336753	0.372859	0.146941
chr11	113255238	113255239	Accessible	0.209531	1.03096	2.29875
chr11	115458348	115458349	Inaccessible	0.00205082	0.0124665	2.60379
chr11	118023759	118023760	Pioneering	0.0765967	0.191446	1.32158
chr11	119483396	119483397	Inaccessible	0.0296727	0.105333	1.82774
chr11	119895408	119895409	Inaccessible	0.0515457	0.462763	3.16635
chr11	120126938	120126939	Inaccessible	0.00384345	0.0611593	3.9921
chr11	120330642	120330643	Inaccessible	0.369246	0.407323	0.141593
chr11	121106947	121106948	Pioneering	0.0124684	0.0143014	0.197871
chr11	121110631	121110632	Intermediate	0.00603044	0.0253788	2.07329
chr11	121353123	121353124	Inaccessible	0.154251	0.129151	-0.256228
chr11	126146744	126146745	Intermediate	0.68934	0.602567	-0.194094
chr11	126188366	126188367	Accessible	0.20166	0.187542	-0.104707
chr11	130752394	130752395	Inaccessible	0.35774	0.553634	0.630019
chr11	131538996	131538997	Inaccessible	0	0	0
chr11	131958186	131958187	Inaccessible	0	0.00799953	1.79769e+308
chr11	132099439	132099440	Inaccessible	0	0	0
chr12	956774	956775	Inaccessible	0.648082	1.20483	0.894585
chr12	2113449	2113450	Accessible	2.86408	5.29263	0.885912
chr12	2499128	2499129	Inaccessible	0.0236063	0.141085	2.57933
chr12	2806122	2806123	Inaccessible	0.00933256	0.0795723	3.09192
chr12	3326362	3326363	Accessible	0.172006	0.668934	1.9594
chr12	3408974	3408975	Accessible	1.26904	2.08477	0.716158
chr12	4221668	4221669	Inaccessible	0.0058325	0.0356564	2.61198
chr12	4430301	4430302	Accessible	4.66764	6.94029	0.572302
chr12	5249060	5249061	Inaccessible	0.179238	0.316313	0.819472
chr12	6396947	6396948	Accessible	0.765153	0.44697	-0.775569
chr12	6616668	6616669	Inaccessible	2.71348	3.93912	0.537731
chr12	6859636	6859637	Inaccessible	3.16519	3.83719	0.277761
chr12	7146649	7146650	Inaccessible	0.295003	0.393996	0.417453
chr12	9108532	9108533	Inaccessible	0.171444	0.304013	0.8264
chr12	10063556	10063557	Intermediate	0.0315614	0.313465	3.31207
chr12	10786927	10786928	Accessible	0.211781	0.155674	-0.444047
chr12	10869187	10869188	Accessible	3.4231	8.20298	1.26084
chr12	11788144	11788145	Inaccessible	0.0126018	0.0834191	2.72674
chr12	12199170	12199171	Inaccessible	0.0916458	0.231158	1.33474
chr12	12199170	12199171	Inaccessible	0	0	0
chr12	12598650	12598651	Inaccessible	0.543803	0.373188	-0.543181
chr12	13492358	13492359	Pioneering	0.773366	2.91203	1.9128
chr12	15687805	15687806	Inaccessible	0.0531744	0.11825	1.15303
chr12	16089259	16089260	Pioneering	0.365244	0.552092	0.596048
chr12	18502485	18502486	Inaccessible	0	0.00427171	1.79769e+308
chr12	18539264	18539265	Inaccessible	0.0203272	0.0148551	-0.452452
chr12	19584545	19584546	Pioneering	0.155177	0.719756	2.21359
chr12	20628104	20628105	Pioneering	0.0536161	0.0483997	-0.147669
chr12	21971724	21971725	Pioneering	0.00576954	0.00536284	-0.10546
chr12	22254511	22254512	Pioneering	0.0511145	0.0631665	0.305426
chr12	22983756	22983757	Inaccessible	0.0172649	0.0689917	1.99859
chr12	25863980	25863981	Pioneering	0.134008	0.528933	1.98076
chr12	26901548	26901549	Inaccessible	0.034774	0.0587621	0.756877
chr12	26901548	26901549	Inaccessible	0.0295892	0.0524273	0.825247
chr12	29062716	29062717	Intermediate	0	0	0
chr12	29286167	29286168	Inaccessible	0.0379439	0.044376	0.225909
chr12	31079759	31079760	Pioneering	0.0157378	0.020382	0.373057
chr12	32401407	32401408	Intermediate	0.258747	0.510009	0.978978
chr12	40422078	40422079	Inaccessible	0.0502956	0.0306039	-0.716715
chr12	40868340	40868341	Inaccessible	0	0.140833	1.79769e+308
chr12	44422801	44422802	Inaccessible	0.055271	0.122876	1.15261
chr12	45276547	45276548	Inaccessible	0.0329283	0.098866	1.58615
chr12	46465048	46465049	Accessible	0.231808	0.853219	1.87999
chr12	46501166	46501167	Inaccessible	0.00733104	0.0807674	3.46168
chr12	46971201	46971202	Inaccessible	0.458809	0.495413	0.110738
chr12	47071931	47071932	Inaccessible	0.464135	1.01414	1.12763
chr12	47298840	47298841	Accessible	0.0638966	0.194445	1.60555
chr12	47481933	47481934	Pioneering	0.0891898	0.282266	1.66211
chr12	47661116	47661117	Pioneering	0.0187134	0.0457263	1.28896
chr12	47903303	47903304	Accessible	0.0179761	0.0135605	-0.406667
chr12	47949904	47949905	Inaccessible	0.0958638	0.447556	2.22301
chr12	48858884	48858885	Inaccessible	0	0.0292093	1.79769e+308
chr12	48995805	48995806	Inaccessible	0.154534	0.63375	2.03599
chr12	50563966	50563967	Inaccessible	0.907753	2.05553	1.17914
chr12	51322014	51322015	Inaccessible	0.0641743	0.136375	1.08752
chr12	52569585	52569586	Inaccessible	2.60153	3.15253	0.277153
chr12	54569513	54569514	Inaccessible	1.49984	1.79716	0.26091
chr12	55566310	55566311	Inaccessible	0.00377896	0.175142	5.53439
chr12	57489642	57489643	Accessible	6.83952	9.65425	0.497269
chr12	58656457	58656458	Inaccessible	0	0.0406772	1.79769e+308
chr12	58898481	58898482	Inaccessible	0	0.0146704	1.79769e+308
chr12	59434548	59434549	Accessible	0.315215	0.84965	1.43053
chr12	59747592	59747593	Inaccessible	0.0398139	0.0384368	-0.0507857
chr12	59751339	59751340	Inaccessible	0.0761038	0.696758	3.19462
chr12	62586381	62586382	Accessible	0.020415	0.315146	3.94832
chr12	63613809	63613810	Inaccessible	0.0124052	0.0992451	3.00006
chr12	64216140	64216141	Accessible	2.31395	2.08587	-0.149708
chr12	64563654	64563655	Inaccessible	0.256899	0.229814	-0.160734
chr12	64846508	64846509	Accessible	6.83147	9.94988	0.542483
chr12	64915356	64915357	Intermediate	0.0908885	0.372085	2.03346
chr12	65028305	65028306	Inaccessible	0.542135	0.73361	0.436363
chr12	65100947	65100948	Inaccessible	0.990033	1.11277	0.168609
chr12	66033227	66033228	Intermediate	1.14021	1.13839	-0.00230466
chr12	66064523	66064524	Accessible	0.946356	1.13966	0.268149
chr12	66408539	66408540	Intermediate	0.0108243	0.196975	4.18566
chr12	66531842	66531843	Inaccessible	1.56913	1.57213	0.002751
chr12	68435473	68435474	Inaccessible	0.0729344	0.27907	1.93596
chr12	68804935	68804936	Inaccessible	0.113772	0.156067	0.456017
chr12	69174989	69174990	Inaccessible	0.159308	0.275324	0.78931
chr12	69181067	69181068	Accessible	0.126242	0.741593	2.55444
chr12	69202420	69202421	Accessible	10.3683	33.5449	1.69392
chr12	70484665	70484666	Inaccessible	0.00925079	0.110896	3.58348
chr12	70914467	70914468	Inaccessible	0.343521	0.535484	0.640444
chr12	73368705	73368706	Inaccessible	0.00902483	0.0559647	2.63254
chr12	75571117	75571118	Accessible	0.260033	1.70082	2.70947
chr12	76390696	76390697	Inaccessible	0.142554	0.244506	0.778361
chr12	76408896	76408897	Inaccessible	0.217529	0.256197	0.236049
chr12	77243928	77243929	Inaccessible	0.533806	0.340918	-0.64689
chr12	77459555	77459556	Accessible	7.87379	14.3662	0.867553
chr12	78550710	78550711	Intermediate	0.251075	0.598123	1.25232
chr12	79139621	79139622	Inaccessible	0.0394182	0.242443	2.62071
chr12	80352348	80352349	Inaccessible	0.041789	0.046031	0.139481
chr12	81171516	81171517	Pioneering	0.204329	1.54895	2.92232
chr12	85131996	85131997	Accessible	0.0187827	0.128294	2.77197
chr12	87625267	87625268	Inaccessible	0.00178625	0.0200561	3.48904
chr12	88938822	88938823	Pioneering	5.95773	7.35545	0.30405
chr12	88953082	88953083	Inaccessible	6.79273	8.051	0.245175
chr12	89175599	89175600	Intermediate	0.00198107	0.178413	6.49279
chr12	89621410	89621411	Inaccessible	0.0427153	0.308995	2.85476
chr12	90627968	90627969	Pioneering	0.0310577	0.266562	3.10145
chr12	92296474	92296475	Pioneering	0.0634981	0.437658	2.78502
chr12	92428354	92428355	Pioneering	0.299064	0.724946	1.27742
chr12	92985931	92985932	Inaccessible	0.00980982	0.0503756	2.36043
chr12	93156432	93156433	Inaccessible	0.213662	0.3928	0.878462
chr12	93177759	93177760	Pioneering	0.0845179	0.25309	1.58232
chr12	93367255	93367256	Pioneering	0.0556673	0.396091	2.83093
chr12	94018750	94018751	Accessible	1.31539	1.75067	0.412416
chr12	94866926	94866927	Inaccessible	0.00185422	0.0163679	3.14198
chr12	96613283	96613284	Accessible	3.44839	6.44352	0.901925
chr12	98739062	98739063	Inaccessible	0.012806	0.121707	3.24852
chr12	98979836	98979837	Inaccessible	0.120564	0.123394	0.0334676
chr12	99037834	99037835	Accessible	2.26681	5.16924	1.18929
chr12	99890767	99890768	Inaccessible	0.0605684	0.00364579	-4.05426
chr12	100503063	100503064	Inaccessible	0.265561	0.301308	0.182196
chr12	102248998	102248999	Pioneering	0.0933891	0.538147	2.52667
chr12	102959930	102959931	Pioneering	0.0222506	0.0277875	0.32059
chr12	103917406	103917407	Inaccessible	0.0261013	0.479787	4.2002
chr12	104657514	104657515	Pioneering	0.748539	0.970101	0.374058
chr12	105647539	105647540	Accessible	0.0533623	0.240615	2.17283
chr12	106348822	106348823	Inaccessible	0	0.0178608	1.79769e+308
chr12	107352311	107352312	Intermediate	0.646914	0.824182	0.34939
chr12	107773966	107773967	Intermediate	0.345091	1.51064	2.13011
chr12	108747211	108747212	Inaccessible	0.0275739	0.027257	-0.0166752
chr12	108956433	108956434	Accessible	10.5175	15.4758	0.557227
chr12	109343461	109343462	Inaccessible	0.188371	0.74786	1.98919
chr12	110258591	110258592	Inaccessible	0.172565	0.708616	2.03787
chr12	110725779	110725780	Inaccessible	2.09204	2.13923	0.0321861
chr12	110741762	110741763	Accessible	1.82129	2.02158	0.150518
chr12	110778274	110778275	Pioneering	2.99672	2.66141	-0.171194
chr12	111572259	111572260	Inaccessible	0.00360682	0.0567667	3.97625
chr12	114277849	114277850	Inaccessible	0.41411	0.422029	0.0273273
chr12	114706867	114706868	Inaccessible	0.0300841	0.416696	3.79192
chr12	114770286	114770287	Inaccessible	0.0182725	0.0269642	0.561367
chr12	115218569	115218570	Inaccessible	0.0686348	0.157789	1.20099
chr12	115695481	115695482	Pioneering	0.00384636	0.0255418	2.73129
chr12	118294564	118294565	Pioneering	0.308483	0.428136	0.472877
chr12	120105645	120105646	Accessible	4.43842	8.46476	0.931424
chr12	120883544	120883545	Accessible	9.85333	19.5352	0.987395
chr12	122335729	122335730	Inaccessible	0.502997	0.572537	0.186818
chr12	123431088	123431089	Accessible	1.50585	5.3147	1.81941
chr12	124052033	124052034	Inaccessible	0.0664406	0.175869	1.40436
chr12	124609904	124609905	Inaccessible	0.112274	0.0555432	-1.01534
chr12	124757976	124757977	Accessible	0.474668	2.33263	2.29696
chr12	124846030	124846031	Inaccessible	0.252023	0.366516	0.540318
chr12	125073524	125073525	Inaccessible	0.145235	0.516707	1.83096
chr12	125398161	125398162	Accessible	21.9437	24.7099	0.171282
chr12	125422634	125422635	Accessible	95.8495	120.597	0.331351
chr12	127380590	127380591	Inaccessible	0.0225979	0.306218	3.76029
chr12	132204824	132204825	Intermediate	1.16635	1.97683	0.761188
chr13	20565596	20565597	Inaccessible	0.539636	0.405756	-0.411375
chr13	21807038	21807039	Inaccessible	0.0405807	0.125664	1.63071
chr13	23973262	23973263	Inaccessible	0.0473265	0.23141	2.28973
chr13	24362802	24362803	Inaccessible	0.0843881	0.188644	1.16056
chr13	25223455	25223456	Inaccessible	0.14847	0.300746	1.01837
chr13	25425478	25425479	Inaccessible	0.030092	0.0589947	0.971206
chr13	25448995	25448996	Inaccessible	0.387287	0.494022	0.35117
chr13	27909443	27909444	Inaccessible	0.229947	0.28064	0.287419
chr13	32739572	32739573	Inaccessible	0.496236	0.904942	0.866799
chr13	34514896	34514897	Intermediate	0.187112	0.861327	2.20266
chr13	36173023	36173024	Inaccessible	0.147494	0.30067	1.02752
chr13	38488927	38488928	Inaccessible	0	0.0152131	1.79769e+308
chr13	38530430	38530431	Inaccessible	0	0.0289689	1.79769e+308
chr13	40959363	40959364	Inaccessible	0.022162	0.0939045	2.0831
chr13	41719337	41719338	Pioneering	0.410082	0.87359	1.09104
chr13	41976642	41976643	Inaccessible	0.383915	2.01281	2.39035
chr13	42376718	42376719	Pioneering	0.948023	0.787719	-0.26724
chr13	42690166	42690167	Inaccessible	0.111606	0.117414	0.0731849
chr13	43576982	43576983	Inaccessible	0.0221661	0.0613992	1.46986
chr13	45710761	45710762	Inaccessible	1.4831	1.40789	-0.0750792
chr13	46347137	46347138	Inaccessible	0.0541025	0.195253	1.85157
chr13	48031711	48031712	Pioneering	0.00404921	0.00783918	0.953064
chr13	48205552	48205553	Inaccessible	0.0263264	0.0499609	0.924289
chr13	48640305	48640306	Inaccessible	1.51503	3.00407	0.98757
chr13	48646051	48646052	Inaccessible	1.69603	1.92175	0.180261
chr13	49193015	49193016	Inaccessible	0.0931521	0.103788	0.155986
chr13	50161091	50161092	Inaccessible	0.872979	1.31812	0.594457
chr13	50835601	50835602	Inaccessible	0.325057	0.631064	0.957095
chr13	50997797	50997798	Inaccessible	0.354455	0.280639	-0.336885
chr13	51033381	51033382	Inaccessible	0.34847	0.32875	-0.0840458
chr13	51103169	51103170	Accessible	1.43047	5.48281	1.93843
chr13	51305411	51305412	Inaccessible	0.227162	0.396319	0.802938
chr13	52170772	52170773	Inaccessible	0.172373	0.17042	-0.0164419
chr13	52988990	52988991	Pioneering	1.27578	1.28507	0.0104615
chr13	59564393	59564394	Inaccessible	0.00202622	0.00902408	2.15499
chr13	72671492	72671493	Inaccessible	0.0136677	0.0744158	2.44484
chr13	74177663	74177664	Inaccessible	0.0363199	0.126644	1.80194
chr13	74731825	74731826	Inaccessible	0	0.01009	1.79769e+308
chr13	76143476	76143477	Inaccessible	0.281517	0.430215	0.611833
chr13	76143476	76143477	Inaccessible	0.28263	0.532507	0.913886
chr13	77095991	77095992	Pioneering	0.147501	0.463269	1.65112
chr13	80366692	80366693	Inaccessible	0	0.0160321	1.79769e+308
chr13	84284087	84284088	Inaccessible	0.482532	0.124142	-1.95863
chr13	84515037	84515038	Intermediate	0.0158526	0.104363	2.71881
chr13	91003056	91003057	Inaccessible	0	0.00685035	1.79769e+308
chr13	91243889	91243890	Inaccessible	0.00426466	0.0136248	1.67574
chr13	93869539	93869540	Inaccessible	0	0.0137695	1.79769e+308
chr13	94997397	94997398	Inaccessible	0.0726428	0.11907	0.712924
chr13	99486760	99486761	Inaccessible	0.379022	0.45051	0.249278
chr13	99802745	99802746	Accessible	0.377224	1.24814	1.72628
chr13	99878403	99878404	Inaccessible	1.05933	1.03466	-0.0339864
chr13	102044907	102044908	Intermediate	0.0518338	0.0239484	-1.11396
chr13	109895238	109895239	Accessible	3.36512	4.37009	0.377005
chr13	110775050	110775051	Inaccessible	0.0117875	0.177551	3.91291
chr13	111604575	111604576	Intermediate	2.76714	2.88949	0.0624175
chr13	114539944	114539945	Accessible	2.41079	5.30496	1.13784
chr13	114906993	114906994	Pioneering	0.0110365	0.0224364	1.02356
chr13	115109267	115109268	Pioneering	0.128677	1.39651	3.43999
chr14	20869127	20869128	Pioneering	1.4133	3.13569	1.14972
chr14	21219965	21219966	Inaccessible	0	0.167811	1.79769e+308
chr14	21565103	21565104	Inaccessible	0.909248	1.5123	0.733998
chr14	21565103	21565104	Inaccessible	1.98607	4.258	1.10026
chr14	23005776	23005777	Intermediate	0.177275	1.34674	2.92541
chr14	23307893	23307894	Accessible	0.861604	0.990363	0.200932
chr14	24100428	24100429	Intermediate	0.188319	0.992739	2.39823
chr14	24138925	24138926	Inaccessible	0.0163833	0.0893406	2.44709
chr14	24740218	24740219	Accessible	5.91188	8.45274	0.515801
chr14	24865359	24865360	Inaccessible	0.0371037	0.106537	1.52172
chr14	32489783	32489784	Inaccessible	0.00832662	0.074737	3.16602
chr14	32814112	32814113	Pioneering	0.167034	0.253194	0.600099
chr14	32818357	32818358	Pioneering	0.0775261	0.043336	-0.839116
chr14	33028851	33028852	Intermediate	0.0317168	0.0464468	0.550333
chr14	34766673	34766674	Inaccessible	0.0954517	0.282776	1.56682
chr14	35310382	35310383	Inaccessible	0.184943	0.20264	0.131836
chr14	35310382	35310383	Inaccessible	0.603972	0.928035	0.619699
chr14	35683360	35683361	Intermediate	0.355737	0.981197	1.46373
chr14	35854427	35854428	Accessible	0.585253	0.852831	0.543201
chr14	37290089	37290090	Inaccessible	0.0392988	0.133675	1.76617
chr14	39492686	39492687	Inaccessible	0.291698	0.424934	0.542761
chr14	44577643	44577644	Inaccessible	0.00588797	0.113833	4.27301
chr14	46254426	46254427	Inaccessible	0.0905192	0.208291	1.2023
chr14	51066665	51066666	Inaccessible	0.381287	1.96549	2.36594
chr14	51590055	51590056	Inaccessible	0.0266979	0.178556	2.74158
chr14	51834023	51834024	Inaccessible	1.11024	1.08222	-0.0368776
chr14	51861667	51861668	Accessible	0.160603	0.218053	0.441181
chr14	52011272	52011273	Inaccessible	0.0122307	0.0695962	2.5085
chr14	52155136	52155137	Inaccessible	0.144204	0.186704	0.372645
chr14	52546544	52546545	Pioneering	0.0125203	0.0126639	0.0164503
chr14	53958117	53958118	Inaccessible	0.0192152	0.039367	1.03474
chr14	54021211	54021212	Inaccessible	0.0780944	0.0880985	0.173898
chr14	57132655	57132656	Pioneering	0.0947277	0.48229	2.34804
chr14	58876650	58876651	Inaccessible	1.05762	0.796561	-0.408958
chr14	60646053	60646054	Pioneering	0.0807401	0.271526	1.74974
chr14	61345689	61345690	Inaccessible	0.199261	0.362099	0.861723
chr14	61592333	61592334	Accessible	0.301236	0.211025	-0.513485
chr14	61612035	61612036	Accessible	0.0584084	0.118018	1.01475
chr14	62028358	62028359	Accessible	4.47796	4.99777	0.158441
chr14	62052715	62052716	Accessible	0.065072	0.0836069	0.361584
chr14	62431580	62431581	Pioneering	0	0.0187133	1.79769e+308
chr14	64239995	64239996	Pioneering	0.130388	0.618847	2.24677
chr14	65471905	65471906	Intermediate	0.164559	0.362404	1.13899
chr14	66481941	66481942	Inaccessible	0.0108359	0.0529343	2.28839
chr14	67398941	67398942	Pioneering	1.11627	3.17654	1.50877
chr14	69454553	69454554	Inaccessible	0.107251	0.418844	1.96542
chr14	69894151	69894152	Inaccessible	1.06109	0.922613	-0.201755
chr14	70079226	70079227	Accessible	1.22797	2.78191	1.1798
chr14	70179344	70179345	Inaccessible	0.645367	1.46135	1.17911
chr14	70477621	70477622	Inaccessible	0.0169361	0.0930416	2.45777
chr14	71331549	71331550	Inaccessible	0.0406088	0.128402	1.6608
chr14	71338915	71338916	Inaccessible	0.00894384	0.025001	1.48302
chr14	71542997	71542998	Inaccessible	0.58469	0.928011	0.66647
chr14	72030436	72030437	Inaccessible	0.120658	0.326363	1.43556
chr14	72240011	72240012	Inaccessible	0.00725391	0.134924	4.21725
chr14	74339619	74339620	Inaccessible	0.395114	0.251058	-0.654249
chr14	75419189	75419190	Pioneering	0.579098	0.760247	0.392659
chr14	75688385	75688386	Accessible	0.0689406	0.219778	1.67262
chr14	76859869	76859870	Inaccessible	0.0362717	0.175287	2.2728
chr14	77384745	77384746	Accessible	6.59457	9.73701	0.5622
chr14	77404296	77404297	Intermediate	0.0757874	0.298751	1.97891
chr14	77422014	77422015	Accessible	6.73387	10.2996	0.613079
chr14	77425524	77425525	Accessible	4.29975	10.9067	1.34289
chr14	77508550	77508551	Accessible	0.822297	1.13503	0.464998
chr14	79506825	79506826	Inaccessible	0.00435727	0.00809507	0.89362
chr14	79625765	79625766	Inaccessible	0	0.0026215	1.79769e+308
chr14	85906275	85906276	Pioneering	0.035692	0.017899	-0.995721
chr14	85998065	85998066	Accessible	0.00149663	0	-1.79769e+308
chr14	87680603	87680604	Inaccessible	0.00451919	0.0115634	1.35543
chr14	87699561	87699562	Inaccessible	0.00974316	0.0107385	0.140328
chr14	89608069	89608070	Inaccessible	0.0378743	0.0720066	0.926909
chr14	89894331	89894332	Inaccessible	0.116159	0.728221	2.64827
chr14	89975965	89975966	Accessible	0.0338693	0.0365681	0.110607
chr14	90867373	90867374	Inaccessible	2.22057	2.05865	-0.109231
chr14	91349891	91349892	Intermediate	0.54622	0.486175	-0.168007
chr14	91975210	91975211	Accessible	4.9061	6.71568	0.452958
chr14	93064604	93064605	Inaccessible	0.380459	0.33808	-0.170375
chr14	96682275	96682276	Inaccessible	0.0507235	0.155192	1.61333
chr14	97287652	97287653	Inaccessible	1.02578	0.78609	-0.38395
chr14	99798116	99798117	Pioneering	0.00230762	0	-1.79769e+308
chr14	99798116	99798117	Pioneering	0	0.00291327	1.79769e+308
chr14	99798116	99798117	Pioneering	0.0236061	0.024495	0.0533236
chr14	102656874	102656875	Inaccessible	0.257137	0.281296	0.129552
chr14	103453229	103453230	Inaccessible	0.359073	0.68874	0.939682
chr14	103710220	103710221	Inaccessible	0.0962623	0.532803	2.46856
chr14	103824079	103824080	Inaccessible	0.049068	0.103879	1.08205
chr14	105448998	105448999	Inaccessible	0.20647	0.427992	1.05166
chr14	105820422	105820423	Inaccessible	0.238309	0.25326	0.0877829
chr14	106034407	106034408	Pioneering	0	0.0059788	1.79769e+308
chr15	21925872	21925873	Inaccessible	0.0472498	0.158513	1.74623
chr15	22921105	22921106	Inaccessible	0.322537	0.475462	0.559868
chr15	23667154	23667155	Inaccessible	0.061717	0.388223	2.65315
chr15	25103765	25103766	Inaccessible	0.00191809	0.0280008	3.86773
chr15	27939451	27939452	Inaccessible	0	0.0213659	1.79769e+308
chr15	29894670	29894671	Inaccessible	0.0542932	0.0608269	0.163936
chr15	29983070	29983071	Inaccessible	1.83957	2.59268	0.495077
chr15	30038287	30038288	Inaccessible	0.685343	0.640862	-0.0968129
chr15	31442829	31442830	Inaccessible	0.169418	0.272424	0.685263
chr15	31676562	31676563	Inaccessible	0.230889	0.3235	0.486568
chr15	33437583	33437584	Inaccessible	0.0379309	0.190898	2.33136
chr15	35024452	35024453	Inaccessible	0.0516077	0.392061	2.92542
chr15	35548572	35548573	Inaccessible	0.0466453	0.12317	1.40085
chr15	35727461	35727462	Inaccessible	0.170517	0.25979	0.607427
chr15	35732600	35732601	Inaccessible	0.154146	0.275181	0.836089
chr15	35800177	35800178	Inaccessible	0.242752	0.306691	0.3373
chr15	36160611	36160612	Inaccessible	0.00810813	0.0275661	1.76545
chr15	36297858	36297859	Inaccessible	0	0.0908964	1.79769e+308
chr15	36422823	36422824	Inaccessible	0.018228	0.0496515	1.44568
chr15	36807586	36807587	Inaccessible	0.0170571	0.0104142	-0.711818
chr15	39596161	39596162	Accessible	0	0	0
chr15	40134806	40134807	Inaccessible	0.0324083	0.0389123	0.263865
chr15	40294440	40294441	Inaccessible	0.555543	0.67276	0.276192
chr15	40760610	40760611	Pioneering	1.67063	1.44512	-0.209199
chr15	40763486	40763487	Pioneering	3.21398	3.70218	0.204013
chr15	42963379	42963380	Inaccessible	0.134538	0.20515	0.608668
chr15	44205432	44205433	Accessible	1.15651	1.11498	-0.0527548
chr15	44367680	44367681	Inaccessible	0.589452	0.672333	0.189803
chr15	44937685	44937686	Inaccessible	0.476724	0.429551	-0.150325
chr15	48976277	48976278	Intermediate	0.151509	0.215652	0.509295
chr15	49051976	49051977	Inaccessible	0.690325	0.470585	-0.552823
chr15	49159954	49159955	Inaccessible	0.0172172	0.0229632	0.415479
chr15	49558023	49558024	Inaccessible	0.156038	0.50899	1.70574
chr15	49798472	49798473	Inaccessible	0.0172646	0.168913	3.29039
chr15	49917629	49917630	Pioneering	0.776342	1.66988	1.10498
chr15	50151287	50151288	Inaccessible	0.00690171	0.0156345	1.17971
chr15	51202478	51202479	Accessible	0.717823	0.77911	0.118198
chr15	51372269	51372270	Inaccessible	0.235783	0.505729	1.10091
chr15	52156465	52156466	Pioneering	1.79604	3.79486	1.07922
chr15	52359729	52359730	Inaccessible	3.48371	3.38247	-0.042546
chr15	52369062	52369063	Accessible	0.196447	1.17195	2.5767
chr15	52626852	52626853	Accessible	0.2308	0.21304	-0.11552
chr15	52849995	52849996	Accessible	1.67105	2.07846	0.314756
chr15	52955599	52955600	Inaccessible	0.0615015	0.224964	1.871
chr15	56497089	56497090	Inaccessible	0.299892	0.765818	1.35256
chr15	56532161	56532162	Inaccessible	0.713419	0.68003	-0.0691499
chr15	56661335	56661336	Inaccessible	0.388516	0.500918	0.366598
chr15	56922433	56922434	Inaccessible	0.202136	0.31133	0.623116
chr15	57191000	57191001	Inaccessible	0.0850402	0.0929377	0.128118
chr15	58502323	58502324	Accessible	0.0421725	0.0572457	0.440864
chr15	59457552	59457553	Inaccessible	0.824593	1.45526	0.819528
chr15	60351149	60351150	Inaccessible	0.0169929	0.064565	1.92582
chr15	60609126	60609127	Inaccessible	0.106954	0.323586	1.59716
chr15	60815259	60815260	Accessible	0.130712	0.10581	-0.304918
chr15	60942995	60942996	Inaccessible	0.106813	0.0381377	-1.4858
chr15	61200864	61200865	Inaccessible	0	0.0429651	1.79769e+308
chr15	61700952	61700953	Inaccessible	0	0	0
chr15	62554512	62554513	Inaccessible	0	0.0775709	1.79769e+308
chr15	63189196	63189197	Accessible	2.11065	2.54829	0.271844
chr15	63448812	63448813	Accessible	5.80715	16.8654	1.53817
chr15	63720384	63720385	Inaccessible	0.037752	0.0216705	-0.800821
chr15	64900022	64900023	Inaccessible	0.235297	0.249766	0.0860963
chr15	65059187	65059188	Intermediate	0.231442	0.61126	1.40113
chr15	65714126	65714127	Intermediate	0.230287	0.219751	-0.0675613
chr15	71342600	71342601	Accessible	0.0810911	0.107739	0.409929
chr15	71656213	71656214	Inaccessible	0.0650705	0.154642	1.24886
chr15	72484322	72484323	Inaccessible	0.793629	0.684984	-0.212395
chr15	73457733	73457734	Inaccessible	0.307924	0.312692	0.0221713
chr15	74287441	74287442	Accessible	1.28973	2.17985	0.757156
chr15	74437737	74437738	Inaccessible	0.186036	0.340306	0.871249
chr15	75601881	75601882	Inaccessible	0.25182	0.338652	0.427414
chr15	75986081	75986082	Accessible	0.645492	1.05437	0.707909
chr15	76196067	76196068	Accessible	8.40134	12.669	0.592611
chr15	77604836	77604837	Intermediate	0.090254	0.312006	1.78951
chr15	80295409	80295410	Inaccessible	0.0386136	0.216671	2.48833
chr15	80777556	80777557	Inaccessible	0.0538574	0.670193	3.63736
chr15	82180393	82180394	Inaccessible	0	0.00159134	1.79769e+308
chr15	82314038	82314039	Inaccessible	0.120683	0.65433	2.43879
chr15	83410637	83410638	Inaccessible	0.390705	0.578833	0.567068
chr15	85433278	85433279	Inaccessible	0.0525199	0.176306	1.74714
chr15	86160029	86160030	Accessible	0.569763	0.519697	-0.132694
chr15	87908934	87908935	Inaccessible	0	0	0
chr15	89164217	89164218	Accessible	7.31323	15.8507	1.11596
chr15	89247403	89247404	Inaccessible	0	0.0164016	1.79769e+308
chr15	90818593	90818594	Inaccessible	1.87814	2.35856	0.328596
chr15	90975448	90975449	Inaccessible	0.78913	0.722531	-0.127204
chr15	91032629	91032630	Inaccessible	0.744105	0.60121	-0.307638
chr15	93344734	93344735	Accessible	3.39276	5.60963	0.725446
chr15	93492896	93492897	Inaccessible	1.90773	2.51294	0.397515
chr15	95769966	95769967	Inaccessible	0	0.008166	1.79769e+308
chr15	98667047	98667048	Accessible	0.0276867	0.20269	2.87201
chr15	99440012	99440013	Accessible	0.473864	0.891057	0.911046
chr15	99446453	99446454	Accessible	0.23196	0.188765	-0.297287
chr15	99810649	99810650	Inaccessible	0.180784	0.178158	-0.0211074
chr15	100507990	100507991	Inaccessible	0.415563	0.499963	0.266754
chr15	101202337	101202338	Inaccessible	0.555776	0.651551	0.229374
chr15	101675149	101675150	Inaccessible	0.013496	0.0410651	1.60538
chr16	1960514	1960515	Inaccessible	0.095732	0.294038	1.61893
chr16	2248411	2248412	Inaccessible	0.331402	0.407394	0.297842
chr16	3168094	3168095	Inaccessible	0.505843	0.750102	0.568396
chr16	4189893	4189894	Inaccessible	0.0598499	0.429521	2.84331
chr16	4351563	4351564	Inaccessible	1.21186	1.19038	-0.0258021
chr16	4586530	4586531	Inaccessible	0.273566	0.402232	0.556139
chr16	4675552	4675553	Accessible	3.43456	5.67766	0.725172
chr16	4947254	4947255	Inaccessible	0.709486	0.577999	-0.295708
chr16	5455697	5455698	Inaccessible	0.0135756	0.0239542	0.819259
chr16	8714145	8714146	Accessible	4.31524	5.02096	0.218523
chr16	10928056	10928057	Inaccessible	0.00699089	0.036243	2.37415
chr16	11399745	11399746	Inaccessible	0.329256	0.251839	-0.386708
chr16	11875445	11875446	Inaccessible	0.523045	0.73428	0.489396
chr16	11893946	11893947	Inaccessible	1.22946	1.49893	0.285901
chr16	12632177	12632178	Inaccessible	0.0450577	0.267162	2.56787
chr16	13034030	13034031	Inaccessible	0.00880981	0.0656366	2.89732
chr16	13546992	13546993	Inaccessible	0.00474789	0.0385452	3.02119
chr16	14493525	14493526	Accessible	0.678057	1.69237	1.31957
chr16	16105153	16105154	Inaccessible	0.483988	0.672827	0.475264
chr16	16955325	16955326	Inaccessible	0.430235	0.435477	0.017471
chr16	17609032	17609033	Accessible	0.0278236	0.0430167	0.628587
chr16	19536273	19536274	Accessible	1.47836	1.69864	0.200385
chr16	20876849	20876850	Accessible	3.80519	10.4974	1.46399
chr16	22076280	22076281	Inaccessible	1.01061	1.28694	0.34872
chr16	23720670	23720671	Inaccessible	0.121513	0.141437	0.219054
chr16	25037917	25037918	Inaccessible	0.0924161	0.164191	0.82916
chr16	25564847	25564848	Intermediate	0.0114197	0.32667	4.83824
chr16	25580253	25580254	Inaccessible	0.00802785	0.0969013	3.59343
chr16	27419881	27419882	Inaccessible	0.0292814	0.127135	2.1183
chr16	27735222	27735223	Inaccessible	0.315894	0.343846	0.122323
chr16	28004692	28004693	Inaccessible	0.0523736	0.190708	1.86445
chr16	28548381	28548382	Accessible	0.186748	0.336439	0.849255
chr16	28911068	28911069	Inaccessible	0.710896	0.680782	-0.0624468
chr16	30961355	30961356	Accessible	4.15172	5.82416	0.488342
chr16	31284668	31284669	Inaccessible	0.120967	0.400077	1.72566
chr16	47828248	47828249	Inaccessible	0.0526594	0.0131053	-2.00654
chr16	50200719	50200720	Inaccessible	0.713785	1.34963	0.918999
chr16	50864348	50864349	Inaccessible	0.00648473	0.299963	5.53159
chr16	51347003	51347004	Inaccessible	0	0.00133087	1.79769e+308
chr16	51587036	51587037	Inaccessible	0	0	0
chr16	53045092	53045093	Inaccessible	0.10638	0.2673	1.32923
chr16	53086170	53086171	Accessible	2.24265	8.5287	1.92712
chr16	53411924	53411925	Inaccessible	0.0377437	0.104455	1.46858
chr16	53483528	53483529	Inaccessible	0.308919	0.385398	0.319122
chr16	54880905	54880906	Intermediate	0.0881393	0.371056	2.07378
chr16	56555950	56555951	Inaccessible	0.017101	0.101906	2.57509
chr16	59718821	59718822	Intermediate	0	0.00650589	1.79769e+308
chr16	60022345	60022346	Inaccessible	0	0	0
chr16	61357087	61357088	Inaccessible	0.0830709	0.0329797	-1.33277
chr16	61966858	61966859	Inaccessible	0.0210391	0.0160565	-0.389917
chr16	62067306	62067307	Pioneering	0	0	0
chr16	62274614	62274615	Inaccessible	0	0.00169498	1.79769e+308
chr16	64471255	64471256	Intermediate	0.0102652	0.0198732	0.953064
chr16	65133176	65133177	Pioneering	0.0112342	0.0176039	0.648003
chr16	65802622	65802623	Inaccessible	0.00507265	0.051653	3.34804
chr16	65917942	65917943	Pioneering	0	0.0029668	1.79769e+308
chr16	66709110	66709111	Inaccessible	0.309317	0.276437	-0.162133
chr16	66961218	66961219	Inaccessible	2.20054	2.48986	0.178205
chr16	67999704	67999705	Accessible	3.87791	5.96963	0.622362
chr16	68125428	68125429	Inaccessible	0.528803	1.77475	1.74682
chr16	68309516	68309517	Inaccessible	1.02885	0.891182	-0.20724
chr16	68970481	68970482	Inaccessible	0.367597	1.08666	1.5637
chr16	70816049	70816050	Inaccessible	0.683149	0.695886	0.0266511
chr16	74465010	74465011	Inaccessible	1.82818	1.85048	0.0174962
chr16	74901496	74901497	Inaccessible	0.885591	0.97948	0.145377
chr16	75120895	75120896	Inaccessible	0.676246	0.547853	-0.303759
chr16	75937206	75937207	Inaccessible	0	0.051104	1.79769e+308
chr16	78025431	78025432	Inaccessible	0.0461472	0.278229	2.59196
chr16	78029573	78029574	Inaccessible	0.0279559	0.103833	1.89304
chr16	80264753	80264754	Accessible	0	0	0
chr16	81533216	81533217	Inaccessible	0.656709	0.947108	0.528276
chr16	82667349	82667350	Intermediate	0.0119887	0.0474692	1.98532
chr16	83159517	83159518	Inaccessible	0	0.0044799	1.79769e+308
chr16	83670356	83670357	Inaccessible	0.0955293	0.0700489	-0.44758
chr16	85237751	85237752	Pioneering	0.179762	0.238844	0.409978
chr16	86709605	86709606	Accessible	0.308203	0.998387	1.69572
chr16	87886810	87886811	Accessible	3.34299	3.98693	0.254137
chr16	89193647	89193648	Inaccessible	0.577558	0.591888	0.035357
chr16	89508226	89508227	Accessible	1.04677	1.25235	0.25869
chr16	89524213	89524214	Inaccessible	0.742934	0.485655	-0.613303
chr16	89524213	89524214	Inaccessible	1.04758	1.2724	0.280487
chr16	89666735	89666736	Inaccessible	1.05294	1.16209	0.142299
chr17	927468	927469	Inaccessible	0.100919	0.224056	1.15066
chr17	1738695	1738696	Inaccessible	0.962699	0.834725	-0.205783
chr17	1900331	1900332	Inaccessible	0.101663	0.551579	2.43978
chr17	4122277	4122278	Inaccessible	0.568373	0.632903	0.155146
chr17	4757214	4757215	Intermediate	0.237148	0.498207	1.07096
chr17	6558351	6558352	Intermediate	0.359114	0.519952	0.533936
chr17	7408938	7408939	Inaccessible	3.32237	2.85733	-0.217544
chr17	8484461	8484462	Inaccessible	0.133573	0.357718	1.42119
chr17	8969842	8969843	Inaccessible	0.133296	0.170038	0.351224
chr17	10108753	10108754	Inaccessible	0.0218297	0.200175	3.1969
chr17	10200283	10200284	Inaccessible	0.00574773	0.0405768	2.81959
chr17	13002454	13002455	Inaccessible	0.00177872	0.0926974	5.70361
chr17	13078500	13078501	Inaccessible	0.0371044	0.0212248	-0.805842
chr17	15866675	15866676	Inaccessible	5.91464	10.0378	0.763082
chr17	17092801	17092802	Inaccessible	1.95928	1.67722	-0.224253
chr17	17199454	17199455	Inaccessible	0.256502	0.18866	-0.443183
chr17	19656321	19656322	Inaccessible	5.50522	13.6796	1.31315
chr17	19726219	19726220	Inaccessible	0.184759	0.194325	0.0728305
chr17	19890010	19890011	Inaccessible	0.102621	0.338244	1.72074
chr17	21278983	21278984	Intermediate	1.19835	1.18513	-0.0160083
chr17	21299486	21299487	Inaccessible	0.436588	0.32964	-0.405381
chr17	25658091	25658092	Inaccessible	0.519509	1.62878	1.64857
chr17	26609492	26609493	Accessible	0.611735	3.59072	2.55329
chr17	27069836	27069837	Accessible	9.99555	14.85	0.571102
chr17	28330851	28330852	Inaccessible	0.0701858	0.309153	2.13907
chr17	28367264	28367265	Intermediate	0.135848	0.76885	2.5007
chr17	29399125	29399126	Inaccessible	0.0125692	0.130188	3.37263
chr17	29601118	29601119	Inaccessible	0.312017	0.4823	0.628308
chr17	30115138	30115139	Accessible	0.356298	1.62202	2.18663
chr17	30720894	30720895	Inaccessible	2.95908	2.83455	-0.0620306
chr17	31285115	31285116	Inaccessible	0.00192904	0.0159833	3.05061
chr17	31910140	31910141	Inaccessible	0	0.0140719	1.79769e+308
chr17	33788182	33788183	Inaccessible	0.543044	0.491136	-0.144947
chr17	37202365	37202366	Inaccessible	0.132567	0.274453	1.04984
chr17	38694062	38694063	Inaccessible	0.721713	1.69974	1.23581
chr17	38698904	38698905	Accessible	0.0288258	0.221297	2.94055
chr17	38703557	38703558	Inaccessible	0.0739249	0.70801	3.25964
chr17	39777159	39777160	Inaccessible	0.016688	0.135617	3.02265
chr17	40559421	40559422	Inaccessible	1.32813	1.09762	-0.275012
chr17	42230077	42230078	Inaccessible	0.726904	0.840446	0.209391
chr17	42270753	42270754	Inaccessible	4.0246	3.90898	-0.0420507
chr17	45610852	45610853	Inaccessible	2.97218	3.06636	0.0450058
chr17	48272547	48272548	Accessible	0.158802	0.096239	-0.722532
chr17	48288251	48288252	Accessible	0.189344	0.0981462	-0.948006
chr17	48448653	48448654	Inaccessible	7.7872	10.786	0.469988
chr17	48864234	48864235	Inaccessible	0.0363164	0.130564	1.84607
chr17	49026605	49026606	Accessible	2.38574	4.76193	0.997106
chr17	49031060	49031061	Intermediate	2.59162	4.18855	0.692596
chr17	51694032	51694033	Pioneering	0.0189697	0.0546894	1.52756
chr17	54299613	54299614	Inaccessible	0.0981905	0.0472691	-1.05468
chr17	54794637	54794638	Inaccessible	0.0271785	0.305707	3.49162
chr17	55273330	55273331	Inaccessible	0.136184	0.330965	1.28112
chr17	55601061	55601062	Pioneering	1.45189	5.05582	1.80002
chr17	55945259	55945260	Accessible	3.22106	4.26814	0.406071
chr17	56770274	56770275	Accessible	13.2647	14.6396	0.142288
chr17	57287199	57287200	Pioneering	5.51523	6.2958	0.19097
chr17	57863668	57863669	Accessible	21.1528	25.2724	0.256712
chr17	58607018	58607019	Inaccessible	1.42663	2.26108	0.664396
chr17	58858567	58858568	Inaccessible	0.233623	0.199651	-0.226705
chr17	58922646	58922647	Inaccessible	0.0982174	0.125489	0.353517
chr17	59361685	59361686	Accessible	0.178704	0.395424	1.14583
chr17	59489300	59489301	Accessible	3.77455	7.59541	1.00882
chr17	60220860	60220861	Inaccessible	0.104901	0.385353	1.87716
chr17	60793776	60793777	Inaccessible	0.0210801	0.182183	3.11143
chr17	61259152	61259153	Inaccessible	0.366342	0.420528	0.19901
chr17	62747305	62747306	Inaccessible	1.23018	1.11473	-0.142168
chr17	62970620	62970621	Accessible	14.4499	23.9549	0.72926
chr17	63996619	63996620	Inaccessible	0.244815	0.2442	-0.00362513
chr17	65209117	65209118	Inaccessible	0.350826	0.625475	0.834198
chr17	66244278	66244279	Accessible	12.4591	20.6394	0.728199
chr17	66693752	66693753	Pioneering	0.0143812	0.113171	2.97625
chr17	67426454	67426455	Inaccessible	0.0276786	0.442226	3.99794
chr17	67603115	67603116	Pioneering	0.360724	3.02724	3.06903
chr17	67842137	67842138	Inaccessible	0	0.0115814	1.79769e+308
chr17	69454338	69454339	Inaccessible	0.00840891	0.0613897	2.86801
chr17	71338954	71338955	Accessible	0.00191157	0.0268702	3.81317
chr17	71610326	71610327	Inaccessible	0.00826349	0.265886	5.00792
chr17	73781191	73781192	Accessible	15.659	19.4167	0.310307
chr17	74546952	74546953	Inaccessible	1.28417	1.31527	0.0345214
chr17	77733857	77733858	Inaccessible	0.0171286	0.0561392	1.7126
chr17	78421566	78421567	Inaccessible	1.06216	1.45692	0.455932
chr17	78667516	78667517	Inaccessible	0.712523	0.917809	0.365257
chr17	78725272	78725273	Inaccessible	0.30234	0.611649	1.01653
chr17	79213291	79213292	Accessible	11.5732	17.0082	0.555443
chr17	79280169	79280170	Inaccessible	0.637049	0.9705	0.607324
chr17	79510026	79510027	Inaccessible	3.06737	2.36689	-0.37401
chr17	80091254	80091255	Accessible	0.492295	0.700059	0.507953
chr17	81027307	81027308	Pioneering	0.0263056	0.0446697	0.763926
chr17	81185609	81185610	Inaccessible	1.21301	6.35791	2.38996
chr17	81185609	81185610	Inaccessible	0.222662	0.760516	1.77213
chr18	657873	657874	Accessible	18.4736	23.6013	0.353401
chr18	3073447	3073448	Inaccessible	0.0532737	0.0653343	0.294417
chr18	3305143	3305144	Accessible	0.092883	0.106596	0.198672
chr18	3889010	3889011	Accessible	0.00163946	0.0042538	1.37553
chr18	7728125	7728126	Pioneering	0.0671466	0.708766	3.39992
chr18	7733473	7733474	Inaccessible	0.0364603	0.645809	4.14671
chr18	7788904	7788905	Inaccessible	0.00198185	0.00728936	1.87895
chr18	8987247	8987248	Inaccessible	0.0127403	0.0541602	2.08783
chr18	9054761	9054762	Inaccessible	0.257487	0.172251	-0.579985
chr18	9289950	9289951	Inaccessible	0.505768	0.808906	0.677495
chr18	9933214	9933215	Accessible	1.93152	1.9396	0.00602156
chr18	10094200	10094201	Intermediate	0.0839537	0.00570689	-3.87882
chr18	10209250	10209251	Inaccessible	0	0.00905202	1.79769e+308
chr18	12309444	12309445	Accessible	5.8428	8.71418	0.576705
chr18	19655844	19655845	Inaccessible	1.22876	0.874931	-0.489965
chr18	20171054	20171055	Inaccessible	0.0369235	0.0292322	-0.336978
chr18	20857174	20857175	Inaccessible	0.287668	0.195144	-0.559862
chr18	20892955	20892956	Inaccessible	0.445117	0.144855	-1.61957
chr18	23112896	23112897	Inaccessible	0.00721621	0.0854995	3.5666
chr18	24040472	24040473	Inaccessible	0.0767372	0.481589	2.64981
chr18	29223103	29223104	Inaccessible	0.1463	0.188998	0.369441
chr18	29293172	29293173	Inaccessible	0.139886	0.15711	0.167521
chr18	31140475	31140476	Pioneering	0.0805672	0.0486781	-0.72692
chr18	33016172	33016173	Accessible	0.106955	0.321139	1.58619
chr18	33441779	33441780	Inaccessible	0.0674757	0.66622	3.30356
chr18	37795754	37795755	Inaccessible	0.00908956	0.114063	3.64947
chr18	38446060	38446061	Intermediate	0.0123413	0.070224	2.50847
chr18	42369042	42369043	Inaccessible	0.0568534	0.0257425	-1.1431
chr18	43613580	43613581	Inaccessible	0.208267	0.434837	1.06204
chr18	43649295	43649296	Intermediate	0.832311	1.86215	1.16178
chr18	44448148	44448149	Inaccessible	0.647742	0.560294	-0.209235
chr18	44457281	44457282	Inaccessible	0.51158	0.529776	0.0504226
chr18	45856101	45856102	Accessible	0.091495	0.705133	2.94613
chr18	46448102	46448103	Intermediate	0.59912	0.721697	0.268548
chr18	50115192	50115193	Accessible	0	0.0029527	1.79769e+308
chr18	51549750	51549751	Accessible	0.00793981	0.0408844	2.36437
chr18	52443500	52443501	Accessible	1.23776	3.18425	1.36322
chr18	53318195	53318196	Inaccessible	0.0169505	0.00735072	-1.20537
chr18	53664387	53664388	Pioneering	0.00477364	0	-1.79769e+308
chr18	53750666	53750667	Inaccessible	0.00560367	0.00347244	-0.690422
chr18	55647716	55647717	Inaccessible	0.0768843	0.786615	3.3549
chr18	56811435	56811436	Inaccessible	0.669335	0.688859	0.0414814
chr18	56856127	56856128	Inaccessible	0.027126	0.253377	3.22354
chr18	57367364	57367365	Inaccessible	0.00191736	0.0924332	5.59122
chr18	59432296	59432297	Accessible	0.0344177	0.127111	1.88486
chr18	60239447	60239448	Inaccessible	0.288966	0.376276	0.380892
chr18	61029003	61029004	Inaccessible	0.81229	0.734921	-0.144406
chr18	61351917	61351918	Inaccessible	0.00666668	0.0127708	0.937813
chr18	67715020	67715021	Accessible	0.31351	0.466418	0.573115
chr18	68110210	68110211	Inaccessible	0.0974389	0.136904	0.490597
chr18	71360239	71360240	Inaccessible	0.00632879	0.00348528	-0.860652
chr18	71816833	71816834	Accessible	3.12882	4.8825	0.641999
chr18	72530635	72530636	Pioneering	0.398844	0.4209	0.0776533
chr18	74683896	74683897	Inaccessible	0.484298	0.420459	-0.203931
chr18	77889881	77889882	Inaccessible	0.735511	0.851919	0.21197
chr19	933226	933227	Accessible	0.144751	0.340297	1.23322
chr19	1210226	1210227	Inaccessible	1.68062	1.49033	-0.173361
chr19	1672789	1672790	Inaccessible	0.748705	0.462373	-0.69534
chr19	2058329	2058330	Inaccessible	2.13893	4.59026	1.10169
chr19	2089015	2089016	Inaccessible	1.77351	2.98775	0.752452
chr19	2575815	2575816	Inaccessible	0.0604573	0.0984767	0.703866
chr19	2579343	2579344	Accessible	0.947371	1.35327	0.514445
chr19	3154819	3154820	Accessible	0.0356997	0.117896	1.72353
chr19	4624384	4624385	Inaccessible	0.611353	2.05449	1.7487
chr19	4972579	4972580	Inaccessible	1.02	4.39054	2.10582
chr19	6577225	6577226	Inaccessible	0.442909	2.9178	2.7198
chr19	6615848	6615849	Inaccessible	0.060777	0.123034	1.01746
chr19	7151239	7151240	Inaccessible	0.114076	0.100173	-0.187494
chr19	8533009	8533010	Inaccessible	3.07507	2.67642	-0.200316
chr19	9731984	9731985	Accessible	0.814869	2.00513	1.29906
chr19	9731984	9731985	Accessible	4.95133	7.64463	0.626631
chr19	10396506	10396507	Inaccessible	1.25432	1.85772	0.566631
chr19	11911194	11911195	Inaccessible	0.0292586	0.0464498	0.666814
chr19	12745300	12745301	Inaccessible	2.47477	2.22643	-0.15256
chr19	12953543	12953544	Inaccessible	0.410386	0.25013	-0.714305
chr19	13051081	13051082	Inaccessible	11.0554	13.5794	0.296672
chr19	13764634	13764635	Inaccessible	0.0278905	0.103443	1.89099
chr19	14123299	14123300	Inaccessible	0.0933863	0.115067	0.301193
chr19	15757242	15757243	Inaccessible	0.0241295	0.183022	2.92314
chr19	16003315	16003316	Inaccessible	0.0755271	0.171624	1.18418
chr19	18013284	18013285	Inaccessible	0.0780273	0.337002	2.11071
chr19	18145739	18145740	Accessible	0.0502059	0.688416	3.77735
chr19	18334925	18334926	Accessible	0.819971	2.52293	1.62146
chr19	18475270	18475271	Accessible	2.79048	3.86082	0.468392
chr19	18484218	18484219	Accessible	3.49943	8.0785	1.20697
chr19	18496079	18496080	Inaccessible	15.013	48.2163	1.68331
chr19	19045627	19045628	Inaccessible	0.531055	0.594705	0.163311
chr19	19887175	19887176	Accessible	3.6942	8.84812	1.26011
chr19	28972944	28972945	Inaccessible	0.00979432	0.0260157	1.40936
chr19	30159076	30159077	Inaccessible	0.692007	1.24913	0.852069
chr19	35613800	35613801	Inaccessible	1.01454	1.93873	0.934288
chr19	36452327	36452328	Inaccessible	0.156732	0.123989	-0.338086
chr19	39265599	39265600	Inaccessible	0.218907	0.38436	0.812142
chr19	39283468	39283469	Intermediate	0.226858	0.428891	0.918819
chr19	39648351	39648352	Inaccessible	0.253562	0.162028	-0.646098
chr19	40660909	40660910	Inaccessible	0.321414	0.663775	1.04626
chr19	40801691	40801692	Inaccessible	0.202334	0.201683	-0.00465318
chr19	40808061	40808062	Inaccessible	0.406649	0.367271	-0.146936
chr19	40931791	40931792	Accessible	16.4728	28.6746	0.799685
chr19	41724199	41724200	Accessible	3.08883	5.89854	0.933296
chr19	41767740	41767741	Accessible	6.72299	8.9011	0.404882
chr19	42034293	42034294	Inaccessible	0.0968775	0.775147	3.00024
chr19	42364045	42364046	Accessible	17.6837	20.0185	0.178912
chr19	42423189	42423190	Pioneering	0.0974625	0.151865	0.639868
chr19	42615941	42615942	Accessible	0.084175	0.151715	0.849903
chr19	42633857	42633858	Accessible	0.036628	0.0477311	0.381985
chr19	42774459	42774460	Accessible	0.634149	1.67965	1.40527
chr19	43324143	43324144	Accessible	0.0378755	0.0617695	0.705629
chr19	43652295	43652296	Accessible	0.0257968	0.064549	1.3232
chr19	44286739	44286740	Intermediate	1.02354	1.3226	0.36981
chr19	44781466	44781467	Inaccessible	0.250297	0.295179	0.237945
chr19	45273939	45273940	Accessible	0.266955	0.650031	1.28391
chr19	45533806	45533807	Inaccessible	0.33525	0.321693	-0.0595547
chr19	45639284	45639285	Inaccessible	0.643345	0.506265	-0.345699
chr19	46135499	46135500	Accessible	1.83834	3.64877	0.989011
chr19	46636184	46636185	Accessible	2.28782	7.47873	1.70882
chr19	46688149	46688150	Accessible	0.0193807	0.0268312	0.469291
chr19	47174191	47174192	Inaccessible	1.3679	1.08764	-0.330757
chr19	47734508	47734509	Accessible	2.8145	11.0884	1.9781
chr19	47734508	47734509	Accessible	0.513305	1.82551	1.83041
chr19	49458109	49458110	Accessible	6.75076	14.8732	1.1396
chr19	49559209	49559210	Accessible	3.63947	5.81659	0.676446
chr19	49775138	49775139	Intermediate	1.47054	4.55492	1.63108
chr19	50554650	50554651	Inaccessible	1.82417	1.16276	-0.649685
chr19	51399696	51399697	Inaccessible	0.664904	1.06825	0.684025
chr19	53240954	53240955	Inaccessible	0.0643206	0.0466319	-0.463965
chr19	53798160	53798161	Inaccessible	0.0787263	0.0961994	0.289183
chr19	55757633	55757634	Inaccessible	0.98302	0.580503	-0.759919
chr19	55855712	55855713	Inaccessible	0.459275	0.507373	0.14369
chr19	56112240	56112241	Accessible	5.2429	7.80422	0.573888
chr19	59108222	59108223	Pioneering	0.305423	0.614125	1.00772
chr19	59108222	59108223	Pioneering	0.816416	4.95491	2.60148
chr2	1492391	1492392	Inaccessible	0.0232883	0.0738035	1.66408
chr2	3480061	3480062	Inaccessible	0.339849	0.488135	0.522384
chr2	9805135	9805136	Inaccessible	0.0276249	0.0226561	-0.286067
chr2	10236000	10236001	Inaccessible	0.405181	0.510685	0.333866
chr2	12109774	12109775	Inaccessible	0.00383037	0.0416755	3.44364
chr2	12648665	12648666	Inaccessible	0	0.0135848	1.79769e+308
chr2	13821856	13821857	Inaccessible	0.0523176	0.028081	-0.897703
chr2	13836801	13836802	Inaccessible	0.0079679	0.0278411	1.80495
chr2	14768988	14768989	Pioneering	0.0584738	0.0014099	-5.37412
chr2	17453383	17453384	Inaccessible	0.0147096	0.0609225	2.05022
chr2	17995729	17995730	Inaccessible	2.36802e-05	0.000439308	4.21348
chr2	17995729	17995730	Inaccessible	0.0323082	0.219174	2.7621
chr2	19092066	19092067	Pioneering	0	0.00517243	1.79769e+308
chr2	19246772	19246773	Accessible	0.133748	0.0554526	-1.27019
chr2	19428310	19428311	Inaccessible	0.0815994	1.02417	3.64976
chr2	19854271	19854272	Inaccessible	0	0.0875856	1.79769e+308
chr2	20412196	20412197	Inaccessible	0.948789	1.29643	0.450382
chr2	20555806	20555807	Intermediate	0.080698	1.03131	3.6758
chr2	20784262	20784263	Accessible	2.25851	3.24743	0.523925
chr2	20829185	20829186	Inaccessible	0.22321	0.204811	-0.124105
chr2	23877635	23877636	Inaccessible	0.284581	0.616676	1.11567
chr2	23901877	23901878	Inaccessible	0.442699	0.294561	-0.58776
chr2	24306765	24306766	Accessible	6.80693	21.5635	1.66352
chr2	25051409	25051410	Inaccessible	3.42411	2.77567	-0.302897
chr2	25420223	25420224	Inaccessible	0.0331789	0.0398048	0.262678
chr2	26231676	26231677	Inaccessible	0.126803	0.488542	1.94589
chr2	27928785	27928786	Accessible	1.42095	3.52741	1.31176
chr2	28395011	28395012	Pioneering	0.278941	0.469605	0.751485
chr2	28631805	28631806	Intermediate	1.78119	2.0443	0.19877
chr2	29117980	29117981	Accessible	10.1666	12.1245	0.254083
chr2	29150650	29150651	Accessible	3.70661	3.80265	0.0369062
chr2	29861454	29861455	Inaccessible	0.00448719	0.00416822	-0.10638
chr2	30188849	30188850	Inaccessible	0.0100486	0.532745	5.72837
chr2	31613170	31613171	Inaccessible	0.0506309	0.236617	2.22446
chr2	33239177	33239178	Inaccessible	0.00905572	0.125102	3.78813
chr2	37856444	37856445	Inaccessible	0.0373528	0.277666	2.89406
chr2	37880804	37880805	Intermediate	0.648332	1.01381	0.64498
chr2	37880804	37880805	Intermediate	0.406951	0.688762	0.759149
chr2	38013979	38013980	Inaccessible	0.0900654	0.140125	0.637674
chr2	38017033	38017034	Inaccessible	0	0.00140248	1.79769e+308
chr2	38253793	38253794	Inaccessible	0.112796	0.266161	1.23858
chr2	38843363	38843364	Inaccessible	0.00575426	0.0578497	3.32961
chr2	39295296	39295297	Inaccessible	0.337739	0.337549	-0.000811216
chr2	39696826	39696827	Pioneering	0.236586	1.20974	2.35426
chr2	41949612	41949613	Intermediate	0.00413858	0.071762	4.11601
chr2	43022853	43022854	Intermediate	0.158542	0.543817	1.77826
chr2	44144033	44144034	Inaccessible	2.71249	2.19987	-0.302202
chr2	46076285	46076286	Pioneering	0.313823	0.318585	0.0217276
chr2	46235038	46235039	Inaccessible	0.223283	0.370693	0.731352
chr2	46662048	46662049	Inaccessible	0.0296804	0.144357	2.28206
chr2	46872732	46872733	Pioneering	0.355713	0.55025	0.629374
chr2	46872732	46872733	Pioneering	0.217258	0.776079	1.83679
chr2	47031549	47031550	Accessible	1.24977	1.79463	0.522019
chr2	47096344	47096345	Inaccessible	0.00786586	0.0727209	3.20869
chr2	47977232	47977233	Inaccessible	0.0407305	0.11325	1.47532
chr2	49068054	49068055	Inaccessible	0.0197532	0.0616046	1.64095
chr2	50752729	50752730	Inaccessible	0	0.0678173	1.79769e+308
chr2	50878328	50878329	Inaccessible	0.00989376	0.0101892	0.0424455
chr2	51483679	51483680	Inaccessible	0	0.0153809	1.79769e+308
chr2	53979399	53979400	Accessible	0.669016	0.6511	-0.0391613
chr2	54349845	54349846	Accessible	0.456771	0.680343	0.574791
chr2	54349845	54349846	Accessible	1.41249	4.0981	1.53671
chr2	55239742	55239743	Inaccessible	1.79867	1.60513	-0.16424
chr2	56606032	56606033	Inaccessible	0.00191591	0.071736	5.2266
chr2	61504693	61504694	Inaccessible	1.30689	1.33053	0.025863
chr2	62186790	62186791	Pioneering	0.16643	0.843249	2.34104
chr2	63964542	63964543	Inaccessible	0.0213035	0.0551788	1.37302
chr2	64830822	64830823	Inaccessible	0.0241218	0.0386066	0.678513
chr2	64957510	64957511	Intermediate	0.283646	0.650934	1.19842
chr2	65058848	65058849	Accessible	5.82892	7.26436	0.317606
chr2	65295879	65295880	Inaccessible	2.20941	3.82804	0.792948
chr2	65764941	65764942	Inaccessible	0.135283	0.356893	1.3995
chr2	67141200	67141201	Inaccessible	0.00191302	0.00562896	1.55702
chr2	67678446	67678447	Pioneering	0.0278757	0.207348	2.89498
chr2	69408002	69408003	Intermediate	0.127107	0.168385	0.405719
chr2	69636256	69636257	Inaccessible	0.500439	0.283239	-0.821175
chr2	69875350	69875351	Inaccessible	0.439	0.49953	0.18635
chr2	70823643	70823644	Inaccessible	1.83572	5.69814	1.63414
chr2	72107799	72107800	Pioneering	0.702845	3.50445	2.31791
chr2	73120844	73120845	Inaccessible	1.8676	1.72535	-0.114291
chr2	74004198	74004199	Intermediate	0.940176	1.59433	0.761952
chr2	74415227	74415228	Accessible	0.35272	2.19785	2.6395
chr2	81153298	81153299	Inaccessible	0	0.0432764	1.79769e+308
chr2	86790396	86790397	Accessible	4.54419	5.78054	0.347182
chr2	87545997	87545998	Accessible	0.0534133	0.0893711	0.74261
chr2	88338737	88338738	Inaccessible	0.343369	0.703184	1.03414
chr2	88341782	88341783	Inaccessible	0.539502	1.04416	0.952641
chr2	88803735	88803736	Inaccessible	0.0860063	0.162976	0.922144
chr2	88837693	88837694	Inaccessible	0.137132	0.468649	1.77294
chr2	98464716	98464717	Inaccessible	0.545064	0.842853	0.628857
chr2	99052196	99052197	Inaccessible	0.15406	0.325989	1.08133
chr2	99656652	99656653	Intermediate	0.200418	0.432418	1.10942
chr2	100594101	100594102	Inaccessible	0.00761741	0.067335	3.14398
chr2	102320245	102320246	Inaccessible	0.781378	1.00752	0.366709
chr2	104254144	104254145	Inaccessible	0	0.0346661	1.79769e+308
chr2	105319772	105319773	Inaccessible	0.00432906	0.0376053	3.11881
chr2	105989960	105989961	Intermediate	2.18201	3.03433	0.475722
chr2	106020365	106020366	Accessible	3.33968	9.54427	1.51492
chr2	106026062	106026063	Accessible	0.440288	1.82799	2.05374
chr2	107598965	107598966	Intermediate	0	0	0
chr2	108980907	108980908	Pioneering	0.222949	0.753909	1.75768
chr2	109061504	109061505	Pioneering	0.405994	1.06617	1.3929
chr2	113449974	113449975	Accessible	1.45619	3.41951	1.23159
chr2	113571826	113571827	Pioneering	0.249731	1.42157	2.50904
chr2	114371654	114371655	Pioneering	0.24044	0.723543	1.5894
chr2	114371654	114371655	Pioneering	1.15449	5.33771	2.20896
chr2	118532180	118532181	Inaccessible	0.00400441	0.0353484	3.14198
chr2	118873246	118873247	Inaccessible	0.965007	0.940402	-0.0372612
chr2	119831123	119831124	Inaccessible	0.00421833	0.0117554	1.47858
chr2	119997969	119997970	Accessible	1.10857	2.85997	1.3673
chr2	121377689	121377690	Accessible	0.178778	0.780441	2.12612
chr2	122468028	122468029	Inaccessible	0.00947543	0.0292796	1.62763
chr2	123277296	123277297	Inaccessible	0	0.00963606	1.79769e+308
chr2	126208616	126208617	Inaccessible	0	0.00427008	1.79769e+308
chr2	129329416	129329417	Inaccessible	0.00590857	0.00907472	0.619045
chr2	132426278	132426279	Accessible	0.568133	1.45316	1.35489
chr2	133300562	133300563	Inaccessible	0.0777569	0.348587	2.16447
chr2	133713920	133713921	Inaccessible	0.00186377	0.00685506	1.87895
chr2	133801987	133801988	Inaccessible	0	0.0235344	1.79769e+308
chr2	134136561	134136562	Intermediate	0	0.00138631	1.79769e+308
chr2	134210043	134210044	Inaccessible	0.0075862	0.00418538	-0.858019
chr2	134556881	134556882	Inaccessible	0.104579	0.0651328	-0.683143
chr2	135162915	135162916	Accessible	0.425583	0.424521	-0.00360527
chr2	135348167	135348168	Inaccessible	0	0.0862917	1.79769e+308
chr2	137132965	137132966	Inaccessible	0.00634638	0.0660374	3.37928
chr2	137789195	137789196	Inaccessible	0.0018748	0.0317948	4.08398
chr2	141777788	141777789	Pioneering	0.00398865	0.0222449	2.4795
chr2	144155844	144155845	Inaccessible	0.0109449	0.210369	4.26459
chr2	144859808	144859809	Inaccessible	0.0467157	0.361937	2.95376
chr2	147454607	147454608	Inaccessible	0.00433999	0.086151	4.31111
chr2	150467452	150467453	Inaccessible	0.116573	0.055471	-1.07142
chr2	150919664	150919665	Accessible	0.00328957	0.00305768	-0.10546
chr2	151149990	151149991	Inaccessible	0	0.0458896	1.79769e+308
chr2	151315683	151315684	Inaccessible	0.0288949	0.063677	1.13996
chr2	151765525	151765526	Inaccessible	0	0.0584949	1.79769e+308
chr2	153557489	153557490	Inaccessible	1.46149	1.73434	0.246946
chr2	155002499	155002500	Inaccessible	0.00391017	0.0984102	4.6535
chr2	158102849	158102850	Accessible	2.16476	3.53801	0.708729
chr2	159749506	159749507	Accessible	0.00416435	0.0213108	2.35543
chr2	160592052	160592053	Inaccessible	1.13557	1.51282	0.41383
chr2	161208839	161208840	Intermediate	0.226024	0.181481	-0.316662
chr2	161432590	161432591	Pioneering	0	0.00273097	1.79769e+308
chr2	164809694	164809695	Inaccessible	0.206901	0.124932	-0.7278
chr2	165576908	165576909	Pioneering	0.0964333	0.267763	1.47335
chr2	165696322	165696323	Accessible	1.42969	1.48925	0.0588814
chr2	165847883	165847884	Accessible	0.0103171	0.223498	4.43715
chr2	167266700	167266701	Inaccessible	0.0674155	0.114909	0.76934
chr2	167966234	167966235	Inaccessible	0.0065871	0.0213089	1.69374
chr2	169308985	169308986	Inaccessible	0.294	0.411199	0.484019
chr2	169439734	169439735	Accessible	0.361171	0.914472	1.34026
chr2	169464403	169464404	Inaccessible	0.435616	0.431202	-0.0146912
chr2	170810055	170810056	Intermediate	0.231132	0.44601	0.94836
chr2	171018648	171018649	Accessible	0.0527309	0.0721918	0.453186
chr2	171031856	171031857	Inaccessible	0.00645049	0.0883381	3.77555
chr2	171077340	171077341	Intermediate	0.20182	0.830442	2.04081
chr2	171177837	171177838	Inaccessible	0.024598	0.0409319	0.734686
chr2	172143514	172143515	Intermediate	0.0870184	0.384257	2.14268
chr2	172146648	172146649	Intermediate	0.109148	0.222102	1.02493
chr2	172287470	172287471	Inaccessible	1.69011	3.19335	0.917958
chr2	173988931	173988932	Inaccessible	0.651869	0.758628	0.218812
chr2	174155945	174155946	Inaccessible	0.0178436	0.0730806	2.03408
chr2	174847556	174847557	Inaccessible	0.332442	1.5226	2.19537
chr2	175375397	175375398	Inaccessible	0.0127705	0.106179	3.05561
chr2	178034537	178034538	Pioneering	0.970406	2.0469	1.07678
chr2	178178031	178178032	Pioneering	0.289351	0.758116	1.3896
chr2	178338925	178338926	Inaccessible	0.748764	1.08522	0.535411
chr2	180320007	180320008	Accessible	0.204072	0.239787	0.232675
chr2	181087318	181087319	Pioneering	0.0109055	0.00785487	-0.473392
chr2	183792777	183792778	Inaccessible	0.489133	0.646588	0.402621
chr2	186432561	186432562	Inaccessible	0.0796067	0.36041	2.17868
chr2	187740630	187740631	Inaccessible	0.0341903	0.0412316	0.270163
chr2	189648345	189648346	Accessible	0.00950053	0.0084624	-0.166941
chr2	190449937	190449938	Inaccessible	0.00548044	0.146488	4.74035
chr2	190918065	190918066	Inaccessible	0.0369379	0.120256	1.70294
chr2	191177715	191177716	Inaccessible	1.00252	0.89944	-0.156537
chr2	191476517	191476518	Inaccessible	0.139742	0.569757	2.02758
chr2	192420004	192420005	Accessible	0.0213005	0.117192	2.45991
chr2	192709254	192709255	Pioneering	0.00331974	0.0525703	3.98511
chr2	193409195	193409196	Inaccessible	0.0981498	0.320697	1.70815
chr2	201143322	201143323	Pioneering	0.0152488	0.249298	4.0311
chr2	203273342	203273343	Inaccessible	0.0865545	0.209079	1.27237
chr2	203558162	203558163	Inaccessible	0.108425	0.133549	0.300667
chr2	205313090	205313091	Inaccessible	0	0.00983954	1.79769e+308
chr2	205628792	205628793	Inaccessible	0.0191013	0.043047	1.17224
chr2	206534890	206534891	Inaccessible	0.00194235	0.158688	6.35225
chr2	208670558	208670559	Pioneering	0.592742	2.79286	2.23627
chr2	208773431	208773432	Inaccessible	0.0618778	0.273719	2.1452
chr2	210590939	210590940	Inaccessible	0.0100229	0.0447868	2.15977
chr2	216002309	216002310	Pioneering	0.292806	2.33527	2.99557
chr2	216527063	216527064	Inaccessible	0.0472398	0.0808078	0.774492
chr2	216629338	216629339	Accessible	0	0	0
chr2	217416017	217416018	Pioneering	0.209339	0.444671	1.08689
chr2	217578230	217578231	Accessible	0.164467	0.323116	0.974251
chr2	219154860	219154861	Pioneering	1.79833	2.19656	0.28859
chr2	219199297	219199298	Inaccessible	0.250541	0.231547	-0.113736
chr2	220548995	220548996	Accessible	14.8978	20.1894	0.438499
chr2	220674148	220674149	Inaccessible	1.0745	1.6522	0.620724
chr2	221063601	221063602	Accessible	0.725189	0.64292	-0.173718
chr2	221719679	221719680	Intermediate	0.00182287	0.119561	6.03539
chr2	222394593	222394594	Accessible	0.0110848	0.069668	2.65192
chr2	223702239	223702240	Pioneering	0.0140621	0.0172756	0.296923
chr2	224044257	224044258	Inaccessible	0	0.0104119	1.79769e+308
chr2	224751697	224751698	Inaccessible	0.293125	0.479927	0.711299
chr2	225225180	225225181	Inaccessible	0.0131854	0.0722442	2.45394
chr2	225386315	225386316	Inaccessible	0.91062	0.851627	-0.0966268
chr2	225761430	225761431	Inaccessible	0.00660491	0.0126525	0.937813
chr2	226501220	226501221	Inaccessible	0.0104938	0.0684037	2.70454
chr2	227396357	227396358	Inaccessible	0.0685659	0.148311	1.11306
chr2	227547629	227547630	Inaccessible	0.256796	0.335868	0.387268
chr2	228329668	228329669	Inaccessible	0.0471833	0.196799	2.06037
chr2	228329668	228329669	Inaccessible	0.910754	1.65413	0.860943
chr2	230665244	230665245	Pioneering	0.693715	0.927754	0.419399
chr2	230841399	230841400	Inaccessible	0.06454	0.0724391	0.166573
chr2	231658311	231658312	Accessible	4.70758	7.63149	0.69698
chr2	232477133	232477134	Accessible	7.77731	10.5017	0.433285
chr2	236550662	236550663	Pioneering	0.417738	0.447009	0.097706
chr2	238848177	238848178	Inaccessible	0.0882862	0.279514	1.66266
chr2	239144166	239144167	Intermediate	1.01269	1.27095	0.327714
chr2	239175610	239175611	Inaccessible	0.553885	1.10215	0.992661
chr2	239298688	239298689	Inaccessible	0.197154	0.285702	0.535189
chr2	239360829	239360830	Pioneering	2.41221	2.54583	0.077777
chr2	239360829	239360830	Pioneering	0.460307	0.642038	0.480063
chr2	240628161	240628162	Pioneering	0.0645267	0.792774	3.61894
chr2	241372783	241372784	Accessible	8.32629	20.2418	1.28159
chr20	1859261	1859262	Inaccessible	0.185206	0.163377	-0.180928
chr20	3220439	3220440	Pioneering	1.93456	4.64566	1.26388
chr20	3873825	3873826	Inaccessible	3.35581	4.99637	0.574216
chr20	4431905	4431906	Inaccessible	0.110753	0.25845	1.22254
chr20	4752241	4752242	Inaccessible	0.00201976	0.0287018	3.82889
chr20	5100208	5100209	Accessible	14.6919	23.931	0.703858
chr20	6635350	6635351	Inaccessible	0.0139051	0.106797	2.94117
chr20	6809936	6809937	Intermediate	0.0138802	0.0319609	1.20328
chr20	7752895	7752896	Inaccessible	0.100366	0.169857	0.759045
chr20	8626555	8626556	Pioneering	0.102622	0.105669	0.0422146
chr20	8837368	8837369	Inaccessible	0.0723807	0.122991	0.764871
chr20	9427751	9427752	Inaccessible	0.0520753	0.0607675	0.222701
chr20	10099745	10099746	Inaccessible	0.014562	0.18114	3.63682
chr20	10713642	10713643	Pioneering	0.014846	0.120584	3.02189
chr20	10902109	10902110	Intermediate	0.00749642	0.003484	-1.10546
chr20	11831009	11831010	Pioneering	0.088649	0.139849	0.657695
chr20	13265415	13265416	Inaccessible	0.336252	0.529655	0.655512
chr20	13781389	13781390	Pioneering	0.742293	1.7384	1.2277
chr20	14572397	14572398	Inaccessible	0.0195475	0.00294919	-2.72859
chr20	15284887	15284888	Inaccessible	0	0.00175106	1.79769e+308
chr20	17306136	17306137	Inaccessible	0	0.124938	1.79769e+308
chr20	17830582	17830583	Accessible	3.27591	7.69049	1.23118
chr20	17949921	17949922	Accessible	15.2629	18.2362	0.256781
chr20	18832670	18832671	Inaccessible	0.00433686	0.0927303	4.41832
chr20	19973526	19973527	Accessible	1.83594	2.75993	0.588117
chr20	20146161	20146162	Inaccessible	0.0060811	0.027233	2.16295
chr20	21477007	21477008	Inaccessible	0.462275	0.849279	0.877486
chr20	23135563	23135564	Inaccessible	0.354386	0.801853	1.17801
chr20	24319687	24319688	Inaccessible	0	0	0
chr20	25525815	25525816	Inaccessible	0.501686	0.420017	-0.256337
chr20	25676073	25676074	Accessible	5.6736	9.31474	0.715251
chr20	30266163	30266164	Pioneering	2.72933	3.63968	0.415268
chr20	30286881	30286882	Accessible	3.1134	3.87941	0.317348
chr20	32145078	32145079	Inaccessible	0.208988	0.244279	0.225111
chr20	32336402	32336403	Inaccessible	0.333673	0.223132	-0.580537
chr20	32661166	32661167	Inaccessible	1.20197	0.893834	-0.427325
chr20	32928264	32928265	Inaccessible	0.0483287	0.207014	2.09878
chr20	33895791	33895792	Accessible	4.54254	10.3057	1.18187
chr20	34039057	34039058	Inaccessible	0.292791	1.08757	1.89317
chr20	34214424	34214425	Inaccessible	2.23642	1.85898	-0.266677
chr20	34441126	34441127	Inaccessible	0.318081	0.191735	-0.730286
chr20	34454203	34454204	Intermediate	0.280331	0.258438	-0.117314
chr20	36022999	36023000	Inaccessible	0.640766	1.07914	0.752013
chr20	38440101	38440102	Intermediate	0	0.00559727	1.79769e+308
chr20	38484600	38484601	Intermediate	0	0	0
chr20	40021956	40021957	Inaccessible	0.0973049	0.0697567	-0.48018
chr20	43306743	43306744	Inaccessible	0.12424	0.29385	1.24195
chr20	45754390	45754391	Intermediate	0.178751	0.505112	1.49866
chr20	46096930	46096931	Inaccessible	0.123203	0.11666	-0.0787162
chr20	46413140	46413141	Pioneering	0.296533	1.85843	2.64782
chr20	46621551	46621552	Inaccessible	0	0.100314	1.79769e+308
chr20	48386293	48386294	Inaccessible	0.0247458	0.138532	2.48496
chr20	48451442	48451443	Inaccessible	0.590602	0.434751	-0.441998
chr20	48988329	48988330	Inaccessible	0.178544	1.07835	2.59448
chr20	49455461	49455462	Inaccessible	0.303462	0.491932	0.696944
chr20	49461047	49461048	Accessible	0.661055	2.16707	1.7129
chr20	50573501	50573502	Inaccessible	0.0877804	0.279369	1.6702
chr20	50594443	50594444	Inaccessible	0.045887	0.0967312	1.0759
chr20	50711269	50711270	Inaccessible	0.2778	0.437803	0.656238
chr20	52410201	52410202	Inaccessible	0.0169269	0.0433688	1.35734
chr20	57508534	57508535	Inaccessible	0.0358513	0.0142517	-1.33089
chr20	57639211	57639212	Inaccessible	0.175937	0.621797	1.82138
chr20	61460220	61460221	Accessible	0.169812	0.1923	0.179416
chr20	61588782	61588783	Pioneering	0.918098	0.833806	-0.138937
chr20	61887330	61887331	Inaccessible	0.0783986	0.313068	1.99758
chr21	10428464	10428465	Inaccessible	0.0158009	0.349165	4.46583
chr21	16238985	16238986	Inaccessible	0.0526788	0.105331	0.999634
chr21	18979730	18979731	Inaccessible	1.72183	2.05516	0.255304
chr21	19039527	19039528	Inaccessible	0.166914	1.38547	3.0532
chr21	19080473	19080474	Pioneering	0.0656218	0.274719	2.06571
chr21	21964169	21964170	Inaccessible	0.015752	0.0257754	0.710458
chr21	23269468	23269469	Inaccessible	0.00797636	0.0114343	0.519567
chr21	25386698	25386699	Inaccessible	0	0.00155714	1.79769e+308
chr21	25629892	25629893	Inaccessible	0.00193272	0.00321821	0.735628
chr21	26274504	26274505	Inaccessible	0	0	0
chr21	26772442	26772443	Inaccessible	0.0139712	0.0609057	2.12412
chr21	27762262	27762263	Accessible	0.00371116	0.0553932	3.89977
chr21	27813290	27813291	Inaccessible	0.00636884	0.0323619	2.34519
chr21	28031320	28031321	Inaccessible	0	0.00518107	1.79769e+308
chr21	29357209	29357210	Inaccessible	0	0.00477844	1.79769e+308
chr21	30776072	30776073	Inaccessible	0.189575	0.473895	1.3218
chr21	33007096	33007097	Inaccessible	0.122117	0.24135	0.982867
chr21	34739198	34739199	Inaccessible	0.104374	0.322476	1.62743
chr21	35348058	35348059	Accessible	0.0749954	0.386817	2.36678
chr21	35954527	35954528	Inaccessible	0.142909	0.180701	0.338512
chr21	36047221	36047222	Inaccessible	0.00539679	0.0490346	3.18363
chr21	36317252	36317253	Inaccessible	0.00366287	0.00269446	-0.442981
chr21	36453026	36453027	Inaccessible	0.0147775	0.0632179	2.09693
chr21	36904082	36904083	Inaccessible	0.00432595	0.00535793	0.308657
chr21	38474739	38474740	Inaccessible	1.79564	1.57372	-0.190317
chr21	40365490	40365491	Inaccessible	0.0204039	0.308619	3.91891
chr21	41502406	41502407	Inaccessible	0.00194235	0.00857289	2.14198
chr21	41650177	41650178	Inaccessible	0.00186583	0.0089587	2.26348
chr21	44920264	44920265	Inaccessible	0.024514	0.0535966	1.12854
chr21	44930378	44930379	Accessible	0.0294499	0.132742	2.1723
chr21	45146501	45146502	Accessible	1.55909	1.68782	0.114455
chr21	45170029	45170030	Inaccessible	0.831363	0.606229	-0.455616
chr21	45206156	45206157	Inaccessible	0.256861	0.233397	-0.138202
chr21	46013737	46013738	Inaccessible	0.0316421	0.190806	2.59219
chr21	46017637	46017638	Inaccessible	0.00749642	0.109285	3.86575
chr21	46186092	46186093	Inaccessible	2.35566	1.86591	-0.336258
chr21	46639604	46639605	Inaccessible	0.290713	0.229883	-0.338699
chr21	46753296	46753297	Inaccessible	0.0109609	0.121872	3.47493
chr21	47051880	47051881	Intermediate	0.00606533	0.052789	3.12158
chr21	48108523	48108524	Accessible	1.03746	5.29726	2.35219
chr22	24167726	24167727	Inaccessible	0.695346	0.678529	-0.0353222
chr22	27488826	27488827	Intermediate	0.0091858	0.0474476	2.36886
chr22	27907956	27907957	Accessible	0.0125718	0.0484064	1.94501
chr22	28326275	28326276	Inaccessible	0.614702	0.709003	0.205903
chr22	29378993	29378994	Inaccessible	0.579315	0.656739	0.180971
chr22	29864488	29864489	Inaccessible	0.493786	1.3292	1.4286
chr22	30014823	30014824	Inaccessible	1.09955	1.18436	0.107203
chr22	30018916	30018917	Accessible	2.45053	2.98668	0.285445
chr22	30641489	30641490	Intermediate	7.83485	10.3629	0.403456
chr22	31573302	31573303	Accessible	0.82123	2.17671	1.40629
chr22	31614597	31614598	Inaccessible	0.98557	1.14404	0.215105
chr22	32078829	32078830	Inaccessible	1.3748	1.70479	0.310373
chr22	32502802	32502803	Inaccessible	0.0176102	0.0205112	0.220004
chr22	32992305	32992306	Inaccessible	0.0354066	0.0826395	1.22281
chr22	35157000	35157001	Inaccessible	0.00167523	0.0191345	3.51374
chr22	35295770	35295771	Inaccessible	0.0145987	0.0650796	2.15636
chr22	36725256	36725257	Accessible	2.02361	2.16631	0.0983071
chr22	36725256	36725257	Accessible	3.6251	4.3457	0.261565
chr22	36925865	36925866	Accessible	9.8398	13.5743	0.464182
chr22	37759512	37759513	Inaccessible	0.321569	0.307711	-0.0635558
chr22	37827818	37827819	Accessible	3.82237	4.84756	0.342793
chr22	38294489	38294490	Inaccessible	2.61139	4.12814	0.660672
chr22	38309593	38309594	Inaccessible	0.646664	1.13329	0.80943
chr22	38708060	38708061	Accessible	2.0321	1.92858	-0.0754315
chr22	39493030	39493031	Inaccessible	1.13247	3.45204	1.60798
chr22	39709304	39709305	Accessible	32.7917	25.1211	-0.384434
chr22	39843061	39843062	Inaccessible	0.0856466	0.157066	0.874902
chr22	42038770	42038771	Inaccessible	1.6722	1.69642	0.0207402
chr22	43491750	43491751	Inaccessible	0.0892317	0.224622	1.33187
chr22	45007867	45007868	Inaccessible	0.0504386	0.126698	1.32879
chr22	45081320	45081321	Accessible	0.572604	1.62292	1.50299
chr22	45468939	45468940	Accessible	1.231	3.64355	1.56551
chr22	45865389	45865390	Inaccessible	0.0259161	0.333809	3.6871
chr22	48793429	48793430	Inaccessible	0	0.00856192	1.79769e+308
chr22	50743365	50743366	Accessible	5.89425	14.7203	1.32042
chr22	50915084	50915085	Accessible	0.240287	0.709073	1.56117
chr22	51235223	51235224	Inaccessible	1.34997	5.83701	2.1123
chr3	152623	152624	Inaccessible	0	0.0441436	1.79769e+308
chr3	1110621	1110622	Inaccessible	0	0	0
chr3	3601354	3601355	Inaccessible	0	0.013531	1.79769e+308
chr3	5036381	5036382	Accessible	7.14273	13.9263	0.963264
chr3	8733001	8733002	Inaccessible	0.0543743	0.108304	0.994088
chr3	8757304	8757305	Inaccessible	0.099699	0.168551	0.757531
chr3	8887469	8887470	Accessible	0.144232	0.491862	1.76986
chr3	10412562	10412563	Accessible	0.233579	1.34932	2.53025
chr3	11520003	11520004	Inaccessible	0.554312	0.389794	-0.507988
chr3	11571278	11571279	Accessible	0.28058	0.316957	0.175873
chr3	13342986	13342987	Pioneering	0.370794	0.70674	0.930563
chr3	13496731	13496732	Inaccessible	0.211734	0.740813	1.80686
chr3	13505336	13505337	Inaccessible	0.0249919	0.0351354	0.491468
chr3	13567261	13567262	Accessible	0.031389	0.182912	2.54282
chr3	14219749	14219750	Accessible	6.70172	10.7117	0.676591
chr3	14367154	14367155	Inaccessible	0.470531	1.48506	1.65815
chr3	14529932	14529933	Inaccessible	0.816427	0.852504	0.0623825
chr3	15348472	15348473	Inaccessible	0.259522	0.348876	0.426857
chr3	15824832	15824833	Pioneering	0.715027	0.705539	-0.0192719
chr3	16075246	16075247	Pioneering	0.0638838	0.0106622	-2.58294
chr3	16590269	16590270	Accessible	0.00601137	0.0250582	2.05952
chr3	17443439	17443440	Inaccessible	0.188579	0.356022	0.9168
chr3	20119673	20119674	Inaccessible	0.0351422	0.174455	2.31158
chr3	20996692	20996693	Inaccessible	0.0112108	0.00163441	-2.77805
chr3	20996692	20996693	Inaccessible	0	0	0
chr3	24528972	24528973	Inaccessible	0.0645198	0.0854158	0.404761
chr3	25335323	25335324	Inaccessible	0.00427222	0.0513142	3.5863
chr3	27132982	27132983	Inaccessible	0.0298561	0.0462407	0.631136
chr3	27257814	27257815	Inaccessible	0.0184948	0.0698654	1.91746
chr3	28716722	28716723	Inaccessible	0.0155932	0.0271778	0.801517
chr3	29293993	29293994	Pioneering	0.0208367	0.0707174	1.76294
chr3	30269119	30269120	Accessible	0.405192	0.808125	0.995973
chr3	33509106	33509107	Inaccessible	0.0922683	0.156694	0.764041
chr3	33514460	33514461	Inaccessible	0.0596379	0.152661	1.35603
chr3	34058286	34058287	Inaccessible	0.0696348	0.0310487	-1.16527
chr3	36973998	36973999	Inaccessible	0.023622	0.178277	2.91592
chr3	37702103	37702104	Pioneering	0.0311014	0.284653	3.19415
chr3	40085842	40085843	Accessible	0.0678427	0.0542054	-0.323758
chr3	41512716	41512717	Inaccessible	0.0188877	0.0634822	1.7489
chr3	42143939	42143940	Inaccessible	0.185533	0.247271	0.414416
chr3	42825117	42825118	Inaccessible	0.885978	1.11767	0.335153
chr3	42864505	42864506	Intermediate	0.0575152	0.942414	4.03435
chr3	44379820	44379821	Accessible	6.44795	9.38943	0.542198
chr3	48473711	48473712	Inaccessible	1.76531	3.0311	0.779919
chr3	48632819	48632820	Accessible	3.09373	3.06059	-0.0155382
chr3	48632819	48632820	Accessible	3.27403	2.5089	-0.384015
chr3	49395706	49395707	Accessible	24.4929	31.8852	0.380523
chr3	50305471	50305472	Accessible	0.67232	1.11187	0.725766
chr3	52079587	52079588	Accessible	1.64332	2.33489	0.506744
chr3	52140879	52140880	Inaccessible	0.557087	0.292232	-0.930788
chr3	53303764	53303765	Accessible	5.49614	9.75258	0.827365
chr3	55021418	55021419	Inaccessible	0	0	0
chr3	56817695	56817696	Inaccessible	0.818915	1.62923	0.992402
chr3	57049040	57049041	Inaccessible	0.51832	0.400911	-0.370561
chr3	58859640	58859641	Pioneering	0.480582	1.22896	1.35458
chr3	59784299	59784300	Inaccessible	0.0204263	0.0673676	1.72163
chr3	64172398	64172399	Accessible	0.00542568	0.0013304	-2.02794
chr3	64821629	64821630	Inaccessible	0	0.0500467	1.79769e+308
chr3	70903165	70903166	Inaccessible	0	0.0134059	1.79769e+308
chr3	71496273	71496274	Intermediate	0.214711	0.179612	-0.257513
chr3	72226392	72226393	Pioneering	0.129202	0.155985	0.271779
chr3	72610062	72610063	Inaccessible	0.0970618	0.280946	1.53332
chr3	72803572	72803573	Inaccessible	0.43759	0.506638	0.211375
chr3	73595846	73595847	Accessible	0	0	0
chr3	73657790	73657791	Inaccessible	0	0	0
chr3	74492023	74492024	Pioneering	0	0	0
chr3	75097483	75097484	Pioneering	0.00319419	0.0281962	3.14198
chr3	75676270	75676271	Inaccessible	0.45653	1.91314	2.06716
chr3	79134333	79134334	Inaccessible	0.0103294	0.01568	0.602171
chr3	81810431	81810432	Accessible	7.11056	11.2458	0.661352
chr3	82149459	82149460	Pioneering	0.078416	0.270998	1.78906
chr3	83983450	83983451	Inaccessible	0	0.0524283	1.79769e+308
chr3	87481345	87481346	Inaccessible	0.0247977	0.0390287	0.654329
chr3	89046345	89046346	Inaccessible	0.00736567	0.00270914	-1.44298
chr3	89666783	89666784	Inaccessible	0	0	0
chr3	98164580	98164581	Inaccessible	0.351918	2.09957	2.57678
chr3	99630769	99630770	Inaccessible	0.312276	0.389528	0.318903
chr3	100182638	100182639	Inaccessible	0.0855205	0.080176	-0.0930992
chr3	100281120	100281121	Inaccessible	0.022105	0.0574907	1.37895
chr3	101292969	101292970	Accessible	9.61682	16.3198	0.76299
chr3	102411415	102411416	Inaccessible	0	0.03204	1.79769e+308
chr3	102693044	102693045	Inaccessible	0.00188036	0.00349563	0.89454
chr3	105090961	105090962	Inaccessible	0.357398	0.584807	0.710428
chr3	110683400	110683401	Pioneering	0.160125	0.681407	2.08932
chr3	111136772	111136773	Inaccessible	0.00393446	0.0228511	2.53803
chr3	112097712	112097713	Pioneering	0.0504743	0.0177566	-1.5072
chr3	112619590	112619591	Inaccessible	0.00871617	0.0864642	3.31034
chr3	116336927	116336928	Inaccessible	0.0230106	0.0535299	1.21805
chr3	119357587	119357588	Accessible	0.119375	0.338688	1.50445
chr3	119512728	119512729	Inaccessible	0.0862024	0.344183	1.99737
chr3	121449950	121449951	Inaccessible	0.561554	0.465383	-0.271005
chr3	121571114	121571115	Inaccessible	0.0420137	0.19075	2.18275
chr3	122112506	122112507	Intermediate	0.477713	0.953127	0.996525
chr3	122215170	122215171	Inaccessible	1.11607	0.82531	-0.435415
chr3	122841400	122841401	Inaccessible	1.08581	1.22971	0.179536
chr3	123442092	123442093	Inaccessible	0.610393	0.482083	-0.340458
chr3	123452542	123452543	Accessible	0.243813	0.152918	-0.673013
chr3	124110714	124110715	Inaccessible	0.0140727	0.216536	3.94364
chr3	124292781	124292782	Inaccessible	0.00196494	0.0827708	5.39656
chr3	125006023	125006024	Inaccessible	0.421163	0.557914	0.405663
chr3	126724474	126724475	Accessible	0.188134	0.422058	1.16568
chr3	127600279	127600280	Inaccessible	0.109115	0.0366059	-1.5757
chr3	127789763	127789764	Inaccessible	5.11601	5.68483	0.152097
chr3	127813965	127813966	Accessible	0.781673	1.49283	0.933413
chr3	128711824	128711825	Inaccessible	1.00093	0.803494	-0.316977
chr3	129370187	129370188	Accessible	0.480938	0.363607	-0.403469
chr3	131914830	131914831	Inaccessible	0.0719828	0.17128	1.25063
chr3	132227297	132227298	Inaccessible	0.398458	0.515551	0.371688
chr3	132253111	132253112	Inaccessible	0.280133	0.358286	0.355002
chr3	132345511	132345512	Inaccessible	0.32634	0.521448	0.676146
chr3	132356243	132356244	Pioneering	0.238014	0.148795	-0.677722
chr3	134059731	134059732	Inaccessible	0.0496713	0.249784	2.3302
chr3	134156116	134156117	Inaccessible	0.150911	0.105402	-0.517802
chr3	134423300	134423301	Inaccessible	0.00979054	0.00902212	-0.117921
chr3	135860707	135860708	Accessible	3.03381	3.51382	0.211907
chr3	135910240	135910241	Inaccessible	1.06872	1.38712	0.376217
chr3	136773599	136773600	Inaccessible	0.220207	0.404753	0.878182
chr3	139434489	139434490	Inaccessible	0.00187065	0.0609099	5.02507
chr3	140141936	140141937	Inaccessible	0.0269468	0.111767	2.05231
chr3	140959456	140959457	Pioneering	0.355923	0.252569	-0.49489
chr3	141084258	141084259	Accessible	1.42829	2.14786	0.588614
chr3	142643892	142643893	Inaccessible	0.00383762	0.0205051	2.4177
chr3	142967692	142967693	Inaccessible	0.00640701	0.0460091	2.8442
chr3	142982388	142982389	Inaccessible	0.0688777	0.111465	0.694485
chr3	143601907	143601908	Inaccessible	0	0.0388996	1.79769e+308
chr3	144962120	144962121	Intermediate	0	0.0351345	1.79769e+308
chr3	145071902	145071903	Inaccessible	0.00209318	0.0766662	5.19482
chr3	145075368	145075369	Inaccessible	0.00572824	0.0488667	3.09269
chr3	146299755	146299756	Inaccessible	0.0207589	0.147537	2.82928
chr3	147945194	147945195	Pioneering	0.00516749	0.0506836	3.29398
chr3	148909557	148909558	Inaccessible	0.161908	0.185124	0.193315
chr3	149501374	149501375	Accessible	0.74026	2.02388	1.45102
chr3	149934021	149934022	Intermediate	0.10883	0.14589	0.422802
chr3	151033283	151033284	Pioneering	1.50584	3.87009	1.3618
chr3	151867384	151867385	Pioneering	0.00172133	0.0184635	3.42309
chr3	152878028	152878029	Accessible	5.47131	16.2592	1.5713
chr3	153031190	153031191	Inaccessible	0.009528	0.0460607	2.27329
chr3	153332012	153332013	Accessible	0.0300001	0.557891	4.21694
chr3	155144456	155144457	Inaccessible	0.0840895	0.146832	0.804169
chr3	159483417	159483418	Accessible	3.02656	3.18938	0.0755973
chr3	159538764	159538765	Inaccessible	0.490492	0.609141	0.312547
chr3	159547048	159547049	Inaccessible	0.968765	3.21283	1.72963
chr3	168942878	168942879	Inaccessible	0.0246424	0.0619173	1.3292
chr3	169944241	169944242	Pioneering	0.546401	0.595826	0.124932
chr3	170406970	170406971	Accessible	0.599171	1.21695	1.02223
chr3	170710319	170710320	Pioneering	0.00882854	0.117322	3.73216
chr3	173460424	173460425	Pioneering	0.0399082	0.0166533	-1.26087
chr3	176934045	176934046	Inaccessible	0.156583	0.172153	0.136767
chr3	177308738	177308739	Pioneering	0.202849	0.288615	0.508743
chr3	178787123	178787124	Accessible	3.12055	5.3845	0.787012
chr3	183530642	183530643	Pioneering	2.05568	1.64149	-0.324608
chr3	184243333	184243334	Pioneering	0.0130964	0.0235818	0.848509
chr3	184484281	184484282	Inaccessible	0.341439	0.585171	0.777229
chr3	185435270	185435271	Inaccessible	0.953512	0.945687	-0.0118886
chr3	185793583	185793584	Inaccessible	0.675769	0.65423	-0.0467328
chr3	186193762	186193763	Inaccessible	0.0180829	0.206244	3.51166
chr3	186640349	186640350	Inaccessible	0.100041	0.201214	1.00813
chr3	186900699	186900700	Pioneering	0.150347	1.07295	2.83521
chr3	189834452	189834453	Accessible	0.109042	0.0254814	-2.09737
chr3	190043330	190043331	Pioneering	0.0163038	0.0916836	2.49145
chr3	190875298	190875299	Inaccessible	0	0.0458003	1.79769e+308
chr3	191493500	191493501	Accessible	1.10055	1.25733	0.192147
chr3	193566800	193566801	Inaccessible	0.00899201	0.0284054	1.65945
chr3	194051263	194051264	Inaccessible	0.118389	0.99155	3.06615
chr3	194907973	194907974	Pioneering	0.235033	0.513952	1.12877
chr3	196046940	196046941	Inaccessible	2.60784	3.18313	0.287593
chr3	196819894	196819895	Inaccessible	0.624892	0.438539	-0.5109
chr3	196943420	196943421	Accessible	0.631661	0.72763	0.204055
chr4	2828076	2828077	Pioneering	0.329465	0.308125	-0.096611
chr4	3193533	3193534	Inaccessible	0.398743	0.525234	0.397501
chr4	3438198	3438199	Inaccessible	2.84788	9.72516	1.77183
chr4	3533133	3533134	Accessible	4.5506	4.64499	0.0296181
chr4	4649649	4649650	Inaccessible	0.0406592	0.0933656	1.19931
chr4	5326272	5326273	Inaccessible	0.00395287	0.0109437	1.46913
chr4	5774670	5774671	Accessible	0.0196291	0.214204	3.44792
chr4	5914088	5914089	Inaccessible	0.043538	0.212719	2.28861
chr4	5948013	5948014	Inaccessible	0.0631848	0.0460239	-0.457195
chr4	6265825	6265826	Inaccessible	0.0782112	0.101914	0.381908
chr4	6887097	6887098	Accessible	0.936411	1.20813	0.367562
chr4	7257112	7257113	Inaccessible	0.018884	0.114407	2.59894
chr4	7398669	7398670	Inaccessible	0	0.00948544	1.79769e+308
chr4	7703556	7703557	Inaccessible	0.289182	1.20763	2.06212
chr4	8065344	8065345	Inaccessible	0.130989	0.141599	0.112365
chr4	10117423	10117424	Accessible	10.9476	13.2742	0.27801
chr4	10285386	10285387	Inaccessible	0	0.0108407	1.79769e+308
chr4	10475265	10475266	Accessible	0.0170626	0.0549087	1.6862
chr4	15002574	15002575	Accessible	1.26012	2.65828	1.07693
chr4	16883238	16883239	Inaccessible	0.0163236	0.0868686	2.41187
chr4	19183227	19183228	Inaccessible	0.100817	0.115986	0.202217
chr4	21770111	21770112	Intermediate	0.00171666	0.0142236	3.05061
chr4	22485775	22485776	Inaccessible	0.849961	0.723354	-0.232695
chr4	24765203	24765204	Pioneering	0.0136653	0.0480314	1.81346
chr4	24865015	24865016	Inaccessible	0.0830783	0.29201	1.81347
chr4	24870519	24870520	Inaccessible	0.0345341	0.226912	2.71604
chr4	25855135	25855136	Inaccessible	0.56403	0.61951	0.135356
chr4	26407982	26407983	Inaccessible	0.636525	0.685862	0.107702
chr4	28353234	28353235	Inaccessible	0.0167616	0.0287701	0.779411
chr4	28975182	28975183	Intermediate	0.0491225	0.10233	1.05877
chr4	31235927	31235928	Inaccessible	1.92331	5.52847	1.52329
chr4	33748323	33748324	Intermediate	0.143166	0.265572	0.891409
chr4	35521550	35521551	Inaccessible	0.0231485	0.361909	3.96664
chr4	38571496	38571497	Inaccessible	0.013187	0.0114516	-0.203569
chr4	38604458	38604459	Inaccessible	0.050959	0.0510861	0.00359389
chr4	39168526	39168527	Inaccessible	0.0114694	0.101103	3.13996
chr4	40680314	40680315	Inaccessible	0.0323026	0.0543687	0.751126
chr4	41146342	41146343	Pioneering	1.56086	3.64058	1.22183
chr4	41146342	41146343	Pioneering	0.458759	2.12227	2.2098
chr4	42325754	42325755	Inaccessible	0.0284016	0.113979	2.00473
chr4	44758582	44758583	Inaccessible	0.142244	0.153028	0.105432
chr4	48622690	48622691	Inaccessible	0.165534	0.328994	0.990929
chr4	52917597	52917598	Accessible	0.00168526	0.0387575	4.52343
chr4	53703702	53703703	Pioneering	0.0991881	0.387029	1.9642
chr4	55285851	55285852	Inaccessible	0.0175499	0.0548221	1.6433
chr4	57947397	57947398	Accessible	0.279476	0.611995	1.1308
chr4	57977801	57977802	Accessible	0.0261342	0.0969425	1.89119
chr4	61454215	61454216	Inaccessible	0	0	0
chr4	62636700	62636701	Inaccessible	0	0	0
chr4	63297113	63297114	Inaccessible	0.00938357	0.04213	2.16664
chr4	69932436	69932437	Inaccessible	0.00181634	0.0280586	3.94934
chr4	70515235	70515236	Inaccessible	0	0.00868946	1.79769e+308
chr4	71566724	71566725	Inaccessible	0.308582	0.664905	1.10749
chr4	75811445	75811446	Accessible	0.0383309	0.284323	2.89095
chr4	76916937	76916938	Inaccessible	0.0545006	0.211566	1.95676
chr4	77309406	77309407	Inaccessible	0.0307688	0.186399	2.59886
chr4	77702693	77702694	Pioneering	2.02791	6.8278	1.75143
chr4	78253865	78253866	Pioneering	0.103359	0.335503	1.69867
chr4	78263393	78263394	Inaccessible	0.0300198	0.155758	2.37533
chr4	78263393	78263394	Inaccessible	0.00356702	0.409903	6.84442
chr4	83807596	83807597	Intermediate	1.13685	1.44796	0.348981
chr4	83815640	83815641	Inaccessible	3.68638	3.42952	-0.1042
chr4	84091725	84091726	Inaccessible	0.273262	0.564702	1.04721
chr4	86279817	86279818	Inaccessible	0	0.00763396	1.79769e+308
chr4	86865870	86865871	Inaccessible	0.0314147	0.044707	0.509061
chr4	87240424	87240425	Inaccessible	0.242994	0.30517	0.328691
chr4	89376206	89376207	Inaccessible	0.14587	0.364357	1.32067
chr4	90602218	90602219	Inaccessible	1.77297	7.97157	2.16869
chr4	91761906	91761907	Inaccessible	0.0148616	0.0665507	2.16286
chr4	97664557	97664558	Inaccessible	0.0265942	0.180427	2.76224
chr4	99884384	99884385	Intermediate	0.111698	0.537967	2.26792
chr4	102090413	102090414	Pioneering	1.52266	1.6909	0.151203
chr4	103586510	103586511	Inaccessible	0.46106	0.445267	-0.0502842
chr4	103730810	103730811	Inaccessible	1.99676	1.92131	-0.0555769
chr4	106066230	106066231	Accessible	2.23023	3.29702	0.563971
chr4	108300035	108300036	Pioneering	0.0416227	0.281523	2.75781
chr4	109388228	109388229	Accessible	0.120088	0.791754	2.72096
chr4	109755143	109755144	Accessible	0.00895768	0.0374442	2.06354
chr4	113696919	113696920	Inaccessible	0.0196152	0.0610797	1.63872
chr4	114481666	114481667	Intermediate	0.353188	0.671576	0.927114
chr4	114620559	114620560	Intermediate	0.361312	0.335966	-0.104931
chr4	114742858	114742859	Inaccessible	0	0.00139879	1.79769e+308
chr4	114824904	114824905	Inaccessible	0.126248	0.0788525	-0.679029
chr4	116345824	116345825	Inaccessible	0.0784599	0.348363	2.15057
chr4	116890865	116890866	Inaccessible	0.0996687	0.255746	1.3595
chr4	119317773	119317774	Inaccessible	0.0359776	0.306514	3.09078
chr4	119338374	119338375	Accessible	0.0389192	0.178284	2.19563
chr4	119406869	119406870	Inaccessible	0.110093	0.119181	0.114428
chr4	123697972	123697973	Accessible	0.0323868	0.23318	2.84797
chr4	123719066	123719067	Pioneering	0.268325	2.00429	2.90103
chr4	125834347	125834348	Inaccessible	0.00935825	0.237733	4.66696
chr4	127325486	127325487	Pioneering	0.0018549	0.0386394	4.38066
chr4	128182122	128182123	Inaccessible	0.0482478	0.225965	2.22756
chr4	128703812	128703813	Accessible	3.57528	4.59859	0.363134
chr4	129606991	129606992	Inaccessible	0.0540781	0.195921	1.85716
chr4	132731596	132731597	Inaccessible	0.128353	0.776476	2.59683
chr4	134311351	134311352	Inaccessible	0.125801	1.45026	3.5271
chr4	138288450	138288451	Pioneering	0	0.00633019	1.79769e+308
chr4	138956023	138956024	Accessible	0.0296879	0.0486256	0.711842
chr4	138965947	138965948	Inaccessible	0	0.0337539	1.79769e+308
chr4	140164493	140164494	Accessible	0.308786	0.759834	1.29908
chr4	140597995	140597996	Inaccessible	0.253856	0.146144	-0.79662
chr4	144208333	144208334	Pioneering	0.18011	0.11481	-0.649631
chr4	145954758	145954759	Accessible	0.598477	0.782842	0.387424
chr4	146975542	146975543	Intermediate	0.106266	0.257129	1.27481
chr4	147388568	147388569	Inaccessible	0.180602	0.37733	1.06301
chr4	150757782	150757783	Pioneering	0.189511	0.347096	0.873053
chr4	153179891	153179892	Accessible	0.860676	3.34091	1.9567
chr4	153273419	153273420	Accessible	1.29035	4.37821	1.76258
chr4	157408181	157408182	Intermediate	0.00676422	0.143528	4.40726
chr4	157577305	157577306	Inaccessible	0.00353142	0.023108	2.71007
chr4	157692178	157692179	Pioneering	0.446356	3.20329	2.84329
chr4	162876831	162876832	Inaccessible	0.0125279	0.0671067	2.42131
chr4	163259279	163259280	Inaccessible	0.00803416	0.0550314	2.77603
chr4	168818073	168818074	Pioneering	0.328946	1.61801	2.2983
chr4	169954788	169954789	Inaccessible	3.10102	11.3037	1.86598
chr4	170948335	170948336	Accessible	3.72427	3.87029	0.0554813
chr4	171164404	171164405	Inaccessible	0.010635	0.0473646	2.15499
chr4	173903215	173903216	Pioneering	0.645178	3.08983	2.25976
chr4	174618119	174618120	Inaccessible	0.00373303	0.0433624	3.53803
chr4	176936231	176936232	Inaccessible	0.0354082	0.112635	1.6695
chr4	177937693	177937694	Accessible	0.00191013	0.0112409	2.55702
chr4	183657297	183657298	Inaccessible	0.0147895	0.0323575	1.12952
chr4	184908430	184908431	Accessible	1.5383	3.55637	1.20907
chr4	185321739	185321740	Accessible	0.0473668	0.193856	2.03304
chr4	185616552	185616553	Inaccessible	0.866045	0.805143	-0.105196
chr4	186717958	186717959	Pioneering	0	0.0246047	1.79769e+308
chr4	187659512	187659513	Inaccessible	0.416674	0.590692	0.503488
chr4	187841421	187841422	Pioneering	0.258481	0.942846	1.86697
chr4	189028724	189028725	Accessible	1.18794	1.78228	0.585262
chr5	14115	14116	Inaccessible	0.327915	2.58081	2.97643
chr5	424644	424645	Inaccessible	0.319631	0.439295	0.458783
chr5	1808479	1808480	Inaccessible	1.26516	1.4537	0.200415
chr5	4019436	4019437	Inaccessible	0	0	0
chr5	6675919	6675920	Inaccessible	1.32307	1.45578	0.137902
chr5	10528036	10528037	Pioneering	0.0938529	0.980814	3.38551
chr5	14660364	14660365	Accessible	1.53071	2.00819	0.391694
chr5	14810006	14810007	Accessible	1.04207	2.3351	1.16403
chr5	19322850	19322851	Pioneering	0.0246794	0.0337479	0.451491
chr5	19784246	19784247	Inaccessible	0.0134164	0.0120225	-0.15827
chr5	27471843	27471844	Pioneering	0.207749	0.295548	0.508552
chr5	28855613	28855614	Inaccessible	0	0	0
chr5	31588959	31588960	Inaccessible	0.0439493	0.0908731	1.04801
chr5	32768038	32768039	Accessible	0.0179419	0.0563516	1.65113
chr5	32990940	32990941	Inaccessible	0.00194982	0.00717156	1.87895
chr5	36378376	36378377	Inaccessible	0.00353511	0.119078	5.074
chr5	36442199	36442200	Intermediate	0.331806	1.23259	1.89329
chr5	37847352	37847353	Pioneering	0.154316	0.819155	2.40825
chr5	38426977	38426978	Accessible	0.0311335	0.267731	3.10424
chr5	39396884	39396885	Inaccessible	0.0806387	0.0980842	0.282548
chr5	40568528	40568529	Inaccessible	0.00413716	0.0338531	3.03258
chr5	40601194	40601195	Inaccessible	0.0803376	0.150318	0.903869
chr5	41122423	41122424	Inaccessible	0.141103	0.108403	-0.380343
chr5	42655903	42655904	Inaccessible	0.0138351	0.0269365	0.961234
chr5	43007362	43007363	Accessible	0.438422	0.473351	0.110592
chr5	49719091	49719092	Inaccessible	0.241347	0.624576	1.37177
chr5	52166273	52166274	Inaccessible	0.172444	0.0941947	-0.872408
chr5	52323697	52323698	Intermediate	0.682366	1.2205	0.838857
chr5	52418528	52418529	Inaccessible	0.143705	0.167764	0.223324
chr5	52786320	52786321	Accessible	0.0974529	0.606191	2.637
chr5	53078435	53078436	Inaccessible	0.0153971	0.204336	3.73021
chr5	53699985	53699986	Inaccessible	0.0188714	0.0596907	1.66131
chr5	54052715	54052716	Pioneering	0	0.0198293	1.79769e+308
chr5	54120726	54120727	Intermediate	0.00174564	0.0435307	4.64021
chr5	56116474	56116475	Inaccessible	0.221655	0.277013	0.321636
chr5	56363231	56363232	Inaccessible	0.383145	0.309121	-0.309719
chr5	56790386	56790387	Accessible	1.81305	5.50235	1.60163
chr5	56983535	56983536	Inaccessible	0.0297851	0.0666106	1.16116
chr5	57130842	57130843	Pioneering	0.481661	1.30897	1.44234
chr5	57757273	57757274	Intermediate	1.68547	3.15066	0.902507
chr5	58597636	58597637	Inaccessible	0.00413511	0.0378701	3.19506
chr5	60900198	60900199	Pioneering	0.0161632	0.0392309	1.27928
chr5	66390214	66390215	Pioneering	0.074179	0.361147	2.2835
chr5	71202881	71202882	Inaccessible	0.199088	0.735218	1.88477
chr5	71658856	71658857	Accessible	0.902697	2.6355	1.54576
chr5	71867999	71868000	Inaccessible	0.0230106	0.0703551	1.61236
chr5	72250589	72250590	Accessible	4.88868	6.97378	0.512496
chr5	72532082	72532083	Inaccessible	0.0123765	0.103764	3.06763
chr5	72860847	72860848	Pioneering	6.14957	8.21799	0.418299
chr5	73942816	73942817	Inaccessible	0.10408	0.689985	2.72887
chr5	76007078	76007079	Intermediate	0.134249	0.201666	0.587058
chr5	77175570	77175571	Accessible	0.49312	0.804456	0.706076
chr5	77641139	77641140	Pioneering	0.122269	0.297987	1.28518
chr5	77964760	77964761	Inaccessible	0.0344054	0.0597456	0.796196
chr5	79234284	79234285	Intermediate	0.0391655	0.377778	3.26988
chr5	79762926	79762927	Inaccessible	0.622013	1.08115	0.797555
chr5	79968917	79968918	Inaccessible	0.522506	0.543208	0.0560578
chr5	81151146	81151147	Inaccessible	0.12265	0.337267	1.45934
chr5	83283646	83283647	Inaccessible	0	0.0452202	1.79769e+308
chr5	83707532	83707533	Inaccessible	0.00604964	0.0223316	1.88416
chr5	86537851	86537852	Inaccessible	0.00383327	0.144871	5.24005
chr5	90290163	90290164	Pioneering	0.101159	0.0899214	-0.169894
chr5	93479107	93479108	Inaccessible	0.0332777	0.103664	1.63929
chr5	97445839	97445840	Accessible	0	0.0134624	1.79769e+308
chr5	98175256	98175257	Pioneering	0.089821	0.134289	0.580216
chr5	98181986	98181987	Pioneering	1.38707	1.03517	-0.422172
chr5	99973829	99973830	Inaccessible	0.00204503	0.0475096	4.53803
chr5	103652082	103652083	Inaccessible	0.170938	0.350656	1.03658
chr5	107878483	107878484	Inaccessible	0.0342183	0.0521081	0.606738
chr5	108759870	108759871	Accessible	0.031098	0.0441272	0.504845
chr5	108865488	108865489	Inaccessible	0.00873721	0.112651	3.68854
chr5	110807054	110807055	Inaccessible	0.072678	0.119826	0.721348
chr5	110829799	110829800	Inaccessible	1.4993	1.56809	0.0647254
chr5	111815105	111815106	Pioneering	0.041345	0.569729	3.78449
chr5	112503349	112503350	Inaccessible	1.80586	2.71992	0.590872
chr5	112824695	112824696	Accessible	2.2313	6.30419	1.49842
chr5	113010495	113010496	Inaccessible	0.00829427	0.0903659	3.44559
chr5	114368283	114368284	Inaccessible	0.0178688	0.0152154	-0.231911
chr5	114702092	114702093	Accessible	0.00383182	0.218387	5.83271
chr5	115001680	115001681	Inaccessible	0.00650445	0.0240959	1.88929
chr5	115854049	115854050	Inaccessible	0.177758	0.51058	1.52222
chr5	117329588	117329589	Inaccessible	0.00606896	0.0376765	2.63414
chr5	118135237	118135238	Inaccessible	0.119371	0.1946	0.705059
chr5	118390853	118390854	Inaccessible	0.0656016	0.150067	1.1938
chr5	118659163	118659164	Accessible	2.37053	4.7686	1.00836
chr5	123349498	123349499	Inaccessible	0	0.00971137	1.79769e+308
chr5	123468262	123468263	Inaccessible	0.0198991	0.194705	3.29052
chr5	123577843	123577844	Inaccessible	0.0293239	0.114409	1.96405
chr5	123982008	123982009	Inaccessible	0.195647	0.202078	0.0466638
chr5	126447723	126447724	Inaccessible	0.00792505	0.0558227	2.81636
chr5	127489575	127489576	Inaccessible	0.7162	0.528036	-0.439727
chr5	127749924	127749925	Inaccessible	0	0	0
chr5	127874681	127874682	Accessible	0	0	0
chr5	128719043	128719044	Inaccessible	0.00201815	0.0350086	4.1166
chr5	130703066	130703067	Inaccessible	0.789973	0.674257	-0.228504
chr5	131100801	131100802	Inaccessible	0.327292	0.24765	-0.402276
chr5	131429195	131429196	Accessible	0.0235191	0.0805591	1.77621
chr5	132372359	132372360	Inaccessible	0.196339	0.881495	2.1666
chr5	134726804	134726805	Accessible	1.56741	1.65486	0.0783291
chr5	135369345	135369346	Inaccessible	0	0.174799	1.79769e+308
chr5	135443699	135443700	Inaccessible	0.0373934	0.671145	4.16577
chr5	136696346	136696347	Accessible	0	0.00174782	1.79769e+308
chr5	136728747	136728748	Inaccessible	0	0	0
chr5	138567740	138567741	Inaccessible	0.325718	1.14543	1.81419
chr5	138570573	138570574	Inaccessible	0.258796	0.464536	0.843977
chr5	138761975	138761976	Accessible	0.156506	0.19907	0.347057
chr5	138781024	138781025	Accessible	0.02644	0.0281271	0.0892368
chr5	141948273	141948274	Inaccessible	0.121008	0.155161	0.35866
chr5	142440963	142440964	Accessible	0.795274	0.717482	-0.148511
chr5	142453948	142453949	Intermediate	0.222395	0.412796	0.892301
chr5	142580048	142580049	Pioneering	0.675824	1.37021	1.01967
chr5	142927127	142927128	Inaccessible	0.0144199	0.101294	2.81241
chr5	143712864	143712865	Inaccessible	0.0593672	0.0512374	-0.21247
chr5	144626687	144626688	Accessible	0.0113846	0.175259	3.94433
chr5	144703476	144703477	Intermediate	0.0282789	0.140092	2.30857
chr5	145451058	145451059	Inaccessible	0.685778	0.473192	-0.535316
chr5	147901447	147901448	Inaccessible	0	0.00942378	1.79769e+308
chr5	148205402	148205403	Accessible	0.809333	2.56123	1.66203
[truncated: 639 more rows]
