# Supplementary material for: p53 regulates enhancer accessibility and activity in response to DNA damage
Source: Nucleic Acids Res. 2017 Jul 13;45(17):9889–900. doi: 10.1093/nar/gkx577 (PMC5622327; doi:10.1093/nar/gkx577)
Supplement: Supplementary Data [file gkx577_supp.zip › nar-03023-d-2016-File018.xlsx]

## Sheet: MPRA_Proximal
Chrom	Start	Stop	Accessibility	UNT(Avg_Counts)	DOX(Avg_Counts)	Fold_Change	Distance_To_Nearest_Gene	Gene	UNT(FPKM)	DOX(FPKM)	Log2(Fold_Change)
chr1	9241063	9242710	Pioneering	3014.22	12872.1	4.27046	739	linc-H6PD	0.214813	1.63102	2.92462
chr1	12678101	12679613	Accessible	617.406	620.433	1.0049	3333	linc-DHRS3-AS	0.0698163	0.501123	2.84353
chr1	25298531	25299720	Accessible	1349.34	3375.89	2.50189	42188	RUNX3	4.88724	5.4742	0.163627
chr1	31939496	31940009	Inaccessible	29776.2	87785.4	2.94817	19448	linc-TINAGL1-2	0.00659109	0	#NAME?
chr1	38412321	38413291	Accessible	6134.4	11613.9	1.89323	10645	SF3A3	34.4406	39.5906	0.201047
chr1	38752656	38753371	Inaccessible	2063.07	2948.96	1.4294	12739	linc-POU3F1-2	0	0	0
chr1	39812444	39813157	Inaccessible	7699.79	13026.7	1.69183	15634	MACF1	52.4367	45.9093	-0.191792
chr1	41947612	41948575	Inaccessible	2350.19	6256	2.66192	2439	EDN2	0.505786	1.58203	1.64518
chr1	42998597	42999594	Inaccessible	1037.67	3084.66	2.97267	967	CCDC30	0.11189	0.135775	0.279135
chr1	51069052	51069811	Pioneering	8137.51	12107.5	1.48787	68054	linc-FAF1-AS	0	0	0
chr1	52158923	52159822	Inaccessible	853.561	909.058	1.06502	35672	OSBPL9	37.6026	21.3752	-0.814891
chr1	68151960	68152825	Accessible	8559.32	11777.2	1.37595	139	linc-GADD45A-AS	0.712775	0.957952	0.426506
chr1	69520545	69521604	Inaccessible	7023.2	5433.88	0.773704	0	linc-LRRC7-3	0	0	0
chr1	72466326	72467079	Inaccessible	4775.96	5285.63	1.10672	255955	linc-NEGR1-BP	0.0146396	0.0427295	1.54536
chr1	72466326	72467079	Inaccessible	2319.39	4980.92	2.14752	255955	linc-NEGR1-BP	0.0146396	0.0427295	1.54536
chr1	87640223	87641199	Inaccessible	4667	9091.58	1.94806	42614	HS2ST1	6.60096	5.76455	-0.195468
chr1	92070265	92071084	Intermediate	1457.69	1686.53	1.15699	29485	-	0	0	0
chr1	93688377	93689543	Inaccessible	4706.51	6737.98	1.43163	17310	CCDC18	8.53419	3.03954	-1.4894
chr1	98981699	98982405	Inaccessible	5205.77	20752.8	3.9865	123377	linc-SNX7-1	0.0563583	0.00605746	-3.21784
chr1	99142818	99143280	Accessible	363.91	463.745	1.27434	15582	SNX7	27.4002	29.3125	0.0973272
chr1	101992265	101992866	Inaccessible	7259.37	16963.7	2.33681	294	linc-DPH5-3	0.0010459	0.00459873	2.1365
chr1	111756198	111757782	Pioneering	17260.7	58949.1	3.41523	12500	CHI3L2	0.101843	0.273025	1.42269
chr1	111756198	111757782	Pioneering	2490.87	2507.67	1.00674	12500	CHI3L2	0.101843	0.273025	1.42269
chr1	111907022	111908058	Pioneering	957.739	2609.01	2.72413	16059	C1orf88	0.0469618	0.353594	2.91253
chr1	113246229	113247374	Accessible	2204.61	2985.53	1.35422	1894	RHOC	496.453	755.749	0.606252
chr1	144009487	144011710	Accessible	8611.47	31768.5	3.68909	2384	linc-FAM72D-2	0	0.0547004	inf
chr1	152139961	152140800	Pioneering	232.339	325.302	1.40012	10525	RPTN	0.00379118	0.0165527	2.12635
chr1	153498381	153499134	Inaccessible	3796.81	4279	1.127	6946	linc-S100A6-AS	1.10999	1.77133	0.67429
chr1	157127248	157128146	Pioneering	1045.49	732.84	0.70095	23229	ETV3	2.08166	0.933295	-1.15733
chr1	171723297	171724277	Pioneering	14645	17402.3	1.18827	1221	linc-METTL13-1	0	0.116333	inf
chr1	173264708	173265576	Pioneering	2393.25	2116.82	0.884495	55546	linc-PRDX6-BP	1.60599	3.43671	1.09756
chr1	180484952	180485922	Accessible	2385.12	2225.77	0.933187	42189	linc-XPR1	0.0194874	0.313021	4.00565
chr1	181103704	181105154	Accessible	7397.07	33639.2	4.54764	38467	linc-CACNA1E-2	0.0824442	0.200037	1.27877
chr1	181490681	181491567	Inaccessible	9744.33	25092.1	2.57505	11068	CACNA1E	0.0139307	0.0149131	0.0983155
chr1	182730224	182731197	Inaccessible	47609.6	308979	6.48984	19769	linc-RGS8	0.755999	1.43086	0.920423
chr1	182730224	182731197	Inaccessible	4294.64	3921.74	0.913169	19769	linc-RGS8	0.755999	1.43086	0.920423
chr1	185606095	185606623	Inaccessible	4155.13	6249.31	1.504	29562	linc-IVNS1ABP-2	0	0	0
chr1	187377132	187377981	Inaccessible	25983	112165	4.31685	34758	linc-RGS18-11	0.14326	0.124152	-0.206525
chr1	187607636	187608453	Inaccessible	38029.5	198397	5.21694	1906	C1orf99	0	0.00853357	inf
chr1	199917841	199918673	Inaccessible	2806.87	11118.2	3.96108	78098	NR5A2	0.336914	0.111127	-1.60018
chr1	202971465	202972210	Inaccessible	21873.8	53940.9	2.466	4325	TMEM183A,TMEM183B	31.8032	37.7857	0.248666
chr1	204493910	204494615	Inaccessible	10698.7	18468.8	1.72627	0	MDM4	3.24412	1.42045	-1.19148
chr1	208386849	208387588	Inaccessible	1508.93	2236.11	1.48192	3042	PLXNA2	1.08484	2.18468	1.00995
chr1	212769284	212770514	Accessible	3317.2	8559.83	2.58043	11481	ATF3	0.80669	2.70527	1.74569
chr1	214612592	214613495	Intermediate	14263.6	32609.2	2.28619	62812	PTPN14	3.66414	2.04176	-0.843664
chr1	215174543	215175741	Accessible	6018.58	9299.95	1.54521	3145	KCNK2	22.3811	20.8964	-0.0990318
chr1	218774127	218774939	Intermediate	2364.4	5998.12	2.53685	77347	linc-LYPLAL1	0	0.0457336	inf
chr1	233088452	233089232	Pioneering	1379.35	1810.17	1.31234	2082	C1orf57	18.2549	48.1004	1.39777
chr1	234753901	234755034	Accessible	8170.96	26551	3.24943	2814	linc-IRF2BP2-1	0	0.0406489	inf
chr1	235833077	235833767	Inaccessible	484.402	1246.99	2.57428	0	linc-LYST-AS	0.00909097	0.0766377	3.07555
chr1	235838168	235838884	Inaccessible	1647.81	6853.48	4.15914	4740	linc-LYST-AS	0.00909097	0.0766377	3.07555
chr1	244898407	244899773	Inaccessible	11086.8	29667.7	2.67596	7226	linc-FAM36A	0.00485721	0.0426998	3.13603
chr1	244898407	244899773	Inaccessible	8501.03	50567.1	5.94835	7226	linc-FAM36A	0.00485721	0.0426998	3.13603
chr10	702721	703230	Pioneering	7585.15	6737.95	0.888308	777	linc-TUBB8-2	0.0326945	0	#NAME?
chr10	15165656	15166574	Inaccessible	1340.4	1216.94	0.907895	11976	linc-NMT2-AS	0.287544	0.969172	1.75297
chr10	17289091	17290326	Inaccessible	1335.34	3470.16	2.59872	17816	VIM	1890.46	1438.28	-0.394387
chr10	21716183	21717231	Intermediate	5969.47	17539.3	2.93816	58643	linc-C10orf113-2	0.00209293	0.232261	6.79408
chr10	25044918	25045821	Intermediate	5633.68	11175	1.9836	93000	PRTFDC1	7.89385	6.49507	-0.281383
chr10	30518820	30519680	Inaccessible	8428.65	18471.8	2.19155	49735	linc-KIAA1462	0	0	0
chr10	33992793	33994276	Accessible	2841.36	6505.54	2.28958	19110	linc-CREM-3	0.0632408	0.135503	1.09939
chr10	45932630	45933360	Inaccessible	12301.2	19090.3	1.5519	2744	linc-ALOX5-AS	0.0165371	0.03028	0.872661
chr10	45933558	45934561	Inaccessible	10821.2	36069.6	3.33324	1543	linc-ALOX5-AS	0.0165371	0.03028	0.872661
chr10	61096686	61097512	Pioneering	15556.3	20463.5	1.31545	9261	linc-FAM13C-AS	0	0	0
chr10	74030164	74030901	Pioneering	2794.53	4274.77	1.52969	2768	linc-DDIT4-AS	0.314803	0.193654	-0.700966
chr10	74057779	74058841	Accessible	4136.19	7155.49	1.72997	23977	linc-DDIT4-AS	0.314803	0.193654	-0.700966
chr10	82378680	82379375	Inaccessible	2128.25	2981.6	1.40096	15345	SH2D4B	0.0115364	0	#NAME?
chr10	86284659	86285421	Inaccessible	4888.62	9859.26	2.01678	34751	linc-OPN4-5	0	0.227981	inf
chr10	89602563	89603401	Intermediate	5833.13	25013.9	4.28825	19794	-	0.175437	1.1121	2.66426
chr10	90750258	90751489	Accessible	2242.35	3369.29	1.50257	0	FAS,STAMBPL1	15.1635	36.0581	1.24972
chr10	94897711	94898459	Inaccessible	13221.1	30940.2	2.34021	63646	CYP26A1	0.00759637	0.0498438	2.71403
chr10	97054535	97055505	Accessible	8358.63	14475.6	1.73182	15768	linc-SORBS1-AS	0	0	0
chr10	99309443	99310457	Inaccessible	8280.36	22244.5	2.68642	21800	ANKRD2	0.803672	0.645934	-0.315221
chr10	109799405	109800110	Inaccessible	2110.2	5386.78	2.55274	147	linc-SORCS1-1	0.300452	0.0336955	-3.1565
chr10	114475625	114476373	Inaccessible	2324.96	2585.46	1.11205	94329	linc-VTI1A-AS	1.45598	0.566553	-1.36171
chr10	118976155	118977164	Pioneering	212.278	163.15	0.768569	19155	KCNK18	0	0	0
chr10	124250747	124251543	Accessible	10737.4	10213.4	0.951201	2219	linc-HTRA1-AS	0.0953493	0.0741724	-0.362341
chr10	129661204	129662002	Inaccessible	38225	216569	5.66565	14683	CLRN3	0	0	0
chr10	135058266	135059147	Inaccessible	5702.38	8614.67	1.51072	6858	VENTX	0	0	0
chr10	135513480	135513833	Inaccessible	3019.79	5097.32	1.68797	23201	DUX4	0	0.0129468	inf
chr11	3317563	3317878	Inaccessible	20167.6	92791	4.60099	7961	linc-ART1-5	0	0	0
chr11	4485343	4486255	Intermediate	852.405	3806.01	4.46502	14773	OR52K2	0.0165873	0.121059	2.86756
chr11	5711022	5712507	Accessible	1068.15	2516.06	2.35554	0	linc-TRIM22-AS	0	0	0
chr11	10065880	10066719	Inaccessible	12260.4	65979.8	5.38153	27354	SBF2	10.9695	4.24098	-1.37103
chr11	12087283	12088247	Accessible	6753.85	9098.88	1.34721	27297	MICAL2	90.5968	64.069	-0.499833
chr11	13282098	13282794	Accessible	6163.57	8166.14	1.3249	16532	ARNTL	4.29134	7.87243	0.875381
chr11	20071879	20072585	Pioneering	6852.23	7371	1.07571	1605	NAV2	6.82085	3.00001	-1.18498
chr11	20505303	20506134	Inaccessible	5850.28	8398.86	1.43563	96227	PRMT3	5.42337	4.55716	-0.251055
chr11	27656989	27657933	Pioneering	11966.7	41091.3	3.43382	11297	linc-LIN7C	0.077095	0.0547017	-0.49505
chr11	27656989	27657933	Pioneering	8270.98	11528.9	1.3939	11297	linc-LIN7C	0.077095	0.0547017	-0.49505
chr11	32102623	32103284	Inaccessible	7650.99	9174.01	1.19906	9194	RCN1	97.3083	66.5298	-0.548561
chr11	41507416	41508351	Pioneering	1310.81	1261.32	0.962241	334513	linc-API5	0	0	0
chr11	47236249	47237682	Accessible	2994.73	4346.53	1.45139	0	DDB2	13.3048	78.7024	2.56445
chr11	60330938	60331721	Inaccessible	11455.2	53473.3	4.66806	48052	MS4A13	0	0	0
chr11	61766382	61767222	Inaccessible	37498.7	204267	5.44732	30828	-	0.0701103	0.22767	1.69924
chr11	63558797	63559539	Inaccessible	20942.4	109271	5.21769	18297	linc-C11orf84-BP	0.0742348	0.820015	3.46548
chr11	65188454	65189268	Accessible	7286.82	13900.7	1.90765	978	linc-SCYL1-3	128.872	165.251	0.358721
chr11	67423592	67424285	Inaccessible	3396.2	8745.32	2.57503	6586	ALDH3B2	0.0221814	0.0160729	-0.464726
chr11	72953647	72954283	Accessible	3226.64	4314.75	1.33723	21288	P2RY6	0.247828	0.0606177	-2.03153
chr11	73846105	73847083	Intermediate	7420.17	9474.87	1.27691	21168	C2CD3	3.60147	10.8197	1.58701
chr11	94798379	94799029	Inaccessible	570.592	797.71	1.39804	1028	SFRS2B	10.935	14.1896	0.375875
chr11	104208828	104209602	Pioneering	14705.9	31315.8	2.12947	301520	DDI1	0.0158068	0	#NAME?
chr11	109212925	109213495	Pioneering	5219.51	6399.1	1.226	79381	C11orf87	0.902748	2.08156	1.20527
chr11	131958186	131958981	Inaccessible	12840.7	33129.5	2.58003	122671	NTM	8.98594	6.23598	-0.527053
chr12	2499128	2499811	Inaccessible	6551.79	6802.65	1.03829	113792	CACNA1C	2.33502	0.944083	-1.30645
chr12	2806122	2806836	Inaccessible	2939.23	6604.04	2.24686	6746	linc-CACNA1C-AS	0.115259	0.123122	0.0952097
chr12	4221668	4222600	Inaccessible	8280.5	9616.92	1.16139	13210	linc-PARP11-2	0	0	0
chr12	9108532	9109358	Inaccessible	12998.9	47072.6	3.62129	13996	M6PR	30.8996	40.2902	0.38284
chr12	11788144	11789109	Inaccessible	2754.83	3991.8	1.44902	13680	BCL2L14,ETV6	6.49472	5.45354	-0.252075
chr12	19584545	19585663	Pioneering	10320.7	35572.3	3.44671	6946	AEBP2	4.61571	5.70626	0.305994
chr12	29286167	29287071	Inaccessible	4666.84	9735.92	2.08619	7324	linc-PTHLH-2	0.00761238	0.0205181	1.43048
chr12	32401407	32402447	Intermediate	9983.2	43774	4.38477	85004	BICD1	4.19779	4.33534	0.0465173
chr12	46501166	46501930	Inaccessible	8441.87	12349.5	1.46289	74428	linc-SLC38A1-AS	0	0.00997319	inf
chr12	47903303	47904051	Accessible	4633.3	4155.46	0.896868	91263	linc-AMIGO2-2	0.00847027	0.0122752	0.53527
chr12	47949904	47950573	Inaccessible	2693.49	2283.99	0.847966	106801	RPAP3	8.89075	8.77326	-0.0191927
chr12	48995805	48996551	Inaccessible	335.116	925.584	2.76198	34005	LALBA	0	0	0
chr12	59434548	59435765	Accessible	3656.17	3324.77	0.909357	167950	LRIG3	2.59006	2.40234	-0.108541
chr12	64915356	64916701	Intermediate	7401.08	17439.5	2.35635	69419	TBK1	10.0095	9.93132	-0.0113064
chr12	65028305	65029215	Inaccessible	2630.45	4066.55	1.54595	5304	RASSF3	3.73075	2.80797	-0.409937
chr12	70484665	70485403	Inaccessible	4664.85	6153.41	1.3191	80109	linc-BEST3	0	0.0352611	inf
chr12	79139621	79140481	Inaccessible	6071.4	14214.5	2.34122	117293	SYT1	0.11948	0.159596	0.417655
chr12	81171516	81172330	Pioneering	6113.06	6751.7	1.10447	0	linc-LIN7A-AS	2.77235	2.75969	-0.00660382
chr12	88938822	88939498	Pioneering	1622.22	1965.53	1.21163	37908	KITLG	31.6763	29.3207	-0.111483
chr12	88953082	88954489	Inaccessible	1787.75	2759.44	1.54353	52168	KITLG	31.6763	29.3207	-0.111483
chr12	88953082	88954489	Inaccessible	2335.05	2988.5	1.27984	52168	KITLG	31.6763	29.3207	-0.111483
chr12	90627968	90628904	Pioneering	2830.52	10176	3.59508	167063	linc-CLLU1-2	0.0263475	0	#NAME?
chr12	92296474	92297436	Pioneering	268.922	609.86	2.26779	81072	linc-CLLU1-1	0	0	0
chr12	93156432	93157076	Inaccessible	185.266	190.339	1.02738	12834	EEA1	5.45176	5.24831	-0.0548701
chr12	93177759	93179281	Pioneering	1526.46	2962.24	1.9406	6681	linc-EEA1-AS	0.0322064	0.0337573	0.0678504
chr12	93367255	93367985	Pioneering	11264.5	14831.6	1.31667	20096	linc-NUDT4-2	0	0.032212	inf
chr12	102248998	102249670	Pioneering	5307.8	16018	3.01782	17240	linc-DRAM1	0	0	0
chr12	103917406	103918269	Inaccessible	4824.11	10127.3	2.09931	23304	linc-STAB2-1	0.00446912	0	#NAME?
chr12	106348822	106349853	Inaccessible	9852.04	12473.9	1.26613	37059	linc-APPL2-3	0.00461291	0.00915487	0.988861
chr12	110258591	110259318	Inaccessible	8168.62	18110.9	2.21713	19572	linc-TRPV4	0.0886961	0.163198	0.879683
chr12	110778274	110779185	Pioneering	5775.48	12586.8	2.17936	1052	linc-ATP2A2-AS	0.0651426	0.0414012	-0.65393
chr12	114277849	114278582	Inaccessible	4250.14	5778.72	1.35966	16723	RBM19	6.82721	9.3878	0.459492
chr12	114706867	114707456	Inaccessible	3834.89	8205.44	2.13968	86456	TBX5	0.835761	0.52916	-0.659386
chr12	115695481	115696115	Pioneering	5360.94	4857.44	0.906079	52589	linc-TBX3-3	0.0492316	0.0790701	0.683546
chr12	124757976	124758894	Accessible	4272.61	8787.16	2.05662	14817	FAM101A	4.45566	13.5416	1.60369
chr12	124757976	124758894	Accessible	241.114	157.963	0.65514	14817	FAM101A	4.45566	13.5416	1.60369
chr12	125422634	125424267	Accessible	8406.8	23073.3	2.7446	8167	DHX37	5.83492	7.92083	0.440938
chr12	132204824	132205938	Intermediate	689.168	2090.05	3.03272	4223	linc-SFSWAP-AS	0.0598247	0.0865915	0.533486
chr13	23973262	23974032	Inaccessible	1244.8	2723.97	2.18828	57433	SACS	23.2959	12.115	-0.943281
chr13	32739572	32740409	Inaccessible	3909.74	8585.77	2.19599	87877	FRY	0.803944	0.515402	-0.641397
chr13	48640305	48641377	Inaccessible	11800.2	61845.3	5.24105	10071	MED4	21.5363	25.924	0.267521
chr13	48646051	48647215	Inaccessible	17688.2	84475.9	4.77583	4233	MED4	21.5363	25.924	0.267521
chr13	51103169	51104112	Accessible	18119.6	80360.4	4.43499	7597	linc-SPRYD7-3	0	0	0
chr13	51305411	51306104	Inaccessible	6796.6	17238.4	2.53633	18035	DLEU7	0.337244	0.0748019	-2.17265
chr13	80366692	80367310	Inaccessible	2840.98	5201.59	1.83091	11244	linc-SLITRK5-10	0	0	0
chr13	84515037	84516593	Intermediate	4976.8	5853.62	1.17618	53928	linc-SLITRK5-4	0	0	0
chr13	84515037	84516593	Intermediate	6233.42	29900.1	4.79674	53928	linc-SLITRK5-4	0	0	0
chr13	115109267	115109954	Pioneering	2932.84	4589.92	1.56501	13014	linc-CHAMP1-AS	0.110582	0.208533	0.915157
chr14	21219965	21220706	Inaccessible	6340.24	38802.8	6.12008	5866	FAM12A	0	0	0
chr14	23005776	23006684	Intermediate	5496.08	7418.14	1.34972	684	TRA@,TRAC,TRAV12-1	3.76905	8.22613	1.12601
chr14	24100428	24101630	Intermediate	1283.76	1180.25	0.919369	1104	DHRS2	0.895398	23.8131	4.73308
chr14	24138925	24140482	Inaccessible	10028.2	24722.4	2.46528	21362	linc-DHRS4	0.0507231	0.0284736	-0.833018
chr14	32489783	32490825	Inaccessible	21255.6	88765.3	4.17609	51084	linc-ARHGAP5-1	0.329281	2.43176	2.88461
chr14	32814112	32815225	Pioneering	12040.4	34828.4	2.89264	15633	AKAP6	4.66591	0.923922	-2.33632
chr14	34766673	34767785	Inaccessible	5648.85	12670.4	2.24301	62066	linc-EGLN3-2	0.00796933	0	#NAME?
chr14	51066665	51067492	Inaccessible	2096.12	4935.24	2.35446	34611	SAV1	8.63956	9.5018	0.137243
chr14	51590055	51590854	Inaccessible	8358.18	20033.7	2.39689	116033	TMX1	17.1757	17.1425	-0.00278866
chr14	51861667	51862684	Accessible	4396.68	3453.74	0.785534	477	linc-FRMD6	0.00845916	0.049216	2.54054
chr14	57132655	57133630	Pioneering	17370.1	97495.9	5.61285	27619	linc-C14orf101-AS	0.0486644	0.0476023	-0.031837
chr14	70179344	70180409	Inaccessible	4867.67	10053	2.06526	752	linc-KIAA0247-AS	0	0	0
chr14	70477621	70478351	Inaccessible	12327.2	29486.4	2.39198	34690	SLC8A3	0.00258923	0.163575	5.98129
chr14	71331549	71332372	Inaccessible	7315.29	24234.2	3.31281	41751	PCNX	7.28246	6.0052	-0.278213
chr14	72240011	72241503	Inaccessible	4741.01	4086.01	0.861842	34990	linc-SIPA1L1-AS	4.54212	2.94845	-0.623411
chr14	72240011	72241503	Inaccessible	14945.9	80411.6	5.38019	34990	linc-SIPA1L1-AS	4.54212	2.94845	-0.623411
chr14	79506825	79507587	Inaccessible	10066.6	29653	2.94567	238068	NRXN3	0.742267	0.643544	-0.2059
chr14	79625765	79626608	Inaccessible	7885.77	33249.5	4.21639	119047	NRXN3	0.742267	0.643544	-0.2059
chr14	89894331	89896159	Inaccessible	1290.96	1802.62	1.39634	15497	FOXN3	6.53195	6.68047	0.0324354
chr14	103710220	103711108	Inaccessible	23312.1	112416	4.82223	36352	linc-EIF5-1	0.149587	0.265594	0.828235
chr14	105820422	105821239	Inaccessible	8055.44	14552.4	1.80653	28638	linc-PACS2-AS	0.0566895	0.0832078	0.553637
chr15	21925872	21926432	Inaccessible	9200.09	7411.21	0.805559	6534	linc-POTEB-3	0.0528667	0.135196	1.35462
chr15	25103765	25104406	Inaccessible	2039.65	6049.91	2.96615	2067	SNRPN,SNURF	53.1496	85.7421	0.689945
chr15	29983070	29983713	Inaccessible	1227.55	2145.54	1.74782	1560	linc-TJP1-AS	0.0865569	0.0904795	0.0639426
chr15	31442829	31443431	Inaccessible	6413.97	25441.6	3.96659	61912	linc-LOC283710-AS	0.00985303	0.0255161	1.37277
chr15	33437583	33438488	Inaccessible	6984.81	25372.8	3.63257	5093	FMN1	0.0287127	0.00503262	-2.51231
chr15	35024452	35025201	Inaccessible	7352.09	17232.2	2.34385	8431	linc-C15orf41-4	0	0	0
chr15	35800177	35801031	Inaccessible	1221.84	1375.52	1.12578	13449	ATPBD4	2.22419	0.718069	-1.63109
chr15	42963379	42964655	Inaccessible	1606.83	4832.97	3.00777	17139	-	0.747055	0.892182	0.256124
chr15	49917629	49918422	Pioneering	16523.8	76665.5	4.63971	4350	DTWD1	14.0795	7.6195	-0.885825
chr15	52156465	52157396	Pioneering	858.779	1962.88	2.28566	9828	TMOD3	39.753	36.6913	-0.115626
chr15	52955599	52956410	Inaccessible	6180.82	10603.9	1.71562	13794	linc-FAM214A-AS	0.204811	0.207402	0.0181316
chr15	56497089	56498018	Inaccessible	5839.95	7319.94	1.25343	48355	linc-RFX7-AS	0.0237869	0.0446206	0.907542
chr15	61200864	61201667	Inaccessible	2719.79	2845.66	1.04628	411046	RORA	1.07478	0.839383	-0.356643
chr15	62554512	62555663	Inaccessible	35238.2	214845	6.09695	8534	linc-C2CD4B-4	0	0	0
chr15	63720384	63721018	Inaccessible	1443.13	1787.09	1.23835	2396	linc-USP3	0.0365175	0.171171	2.22878
chr15	71656213	71656967	Inaccessible	8623.31	27977.8	3.24444	107159	linc-THSD4-AS	0.0509692	0.0633134	0.312887
chr15	73457733	73458872	Inaccessible	20844.1	91170.5	4.37391	29501	NEO1	5.48116	4.54987	-0.268657
chr15	80295409	80296230	Inaccessible	51555.6	302127	5.86023	41893	BCL2A1	0.121303	0.0530061	-1.19439
chr15	85433278	85433919	Inaccessible	22682.9	20753.2	0.914928	5365	SLC28A1	0	0.0254756	inf
chr15	89164217	89165584	Accessible	7461.51	25212.6	3.37901	0	AEN	18.6245	37.7034	1.01749
chr16	4189893	4191226	Inaccessible	7665.57	19484.6	2.54183	29311	linc-ADCY9-AS	0.0323246	0.041239	0.351377
chr16	13546992	13548193	Inaccessible	5178.1	9990.27	1.92933	194775	linc-ERCC4	0	0	0
chr16	17609032	17609923	Accessible	4798.47	4907.76	1.02277	55477	linc-XYLT1-1	0	0.00867879	inf
chr16	20876849	20878230	Accessible	3164.32	4957.96	1.56683	5158	DCUN1D3,ERI2	8.99022	8.69738	-0.0477755
chr16	25564847	25565842	Intermediate	21113.2	105382	4.99129	137506	HS3ST4	0	0.0123185	inf
chr16	25564847	25565842	Intermediate	4945.1	5076.45	1.02656	137506	HS3ST4	0	0.0123185	inf
chr16	31284668	31285621	Inaccessible	7675.59	20399.6	2.65773	1250	ITGAM	0	1.32458	inf
chr16	61966858	61967778	Inaccessible	4926.45	10039.7	2.03791	102695	linc-CDH8-BP	0.000563595	0.00573627	3.34738
chr16	62067306	62069274	Pioneering	7183.94	5758.1	0.801524	1199	linc-CDH8-BP	0.000563595	0.00573627	3.34738
chr16	65133176	65134051	Pioneering	8341.29	14327.7	1.71768	32512	linc-CDH5-1	0.114799	0.447019	1.96122
chr16	65802622	65803618	Inaccessible	7767.41	28012.2	3.60637	97742	linc-CDH11-4	0	0	0
chr16	68970481	68971646	Inaccessible	3354.8	3003.46	0.895271	92972	TMCO7	3.58854	2.76528	-0.375971
chr16	74465010	74465777	Inaccessible	9741.65	16843	1.72896	5714	linc-CLEC18B	0.047158	0	#NAME?
chr16	78025431	78026162	Inaccessible	1068.87	3778.43	3.53496	13005	linc-VAT1L-AS	4.55333	6.02776	0.404699
chr16	83159517	83160451	Inaccessible	2879.46	13370.8	4.64353	498939	CDH13	43.5047	35.1564	-0.307384
chr16	89524809	89525946	Inaccessible	10576.4	33020.3	3.12208	31322	linc-ANKRD11-BP	0.167189	0.759662	2.18388
chr17	10108753	10109480	Inaccessible	2707.72	2078.96	0.76779	46467	linc-GAS7	0	0	0
chr17	10108753	10109480	Inaccessible	19254.8	115573	6.0023	46467	linc-GAS7	0	0	0
chr17	13078500	13079060	Inaccessible	6322.63	18470.1	2.92127	34062	linc-COX10-3	0	0.245925	inf
chr17	15866675	15867587	Inaccessible	4645.68	7204.96	1.55089	5700	linc-ADORA2B-AS	0.151881	0.298021	0.972477
chr17	17092801	17093459	Inaccessible	3017.86	3326.14	1.10215	3672	linc-MPRIP-AS	3.01314	2.15887	-0.480995
chr17	19890010	19890713	Inaccessible	208.605	535.857	2.56876	21902	CYTSB	1.2616	2.82557	1.16329
chr17	31910140	31911053	Inaccessible	3298.32	13306.3	4.03427	569056	ACCN1	0.0078812	0.0206131	1.38707
chr17	37202365	37203657	Inaccessible	17438.5	117799	6.75512	9616	-	0.00827884	0.0366924	2.14798
chr17	37202365	37203657	Inaccessible	75418.9	454232	6.02279	9616	-	0.00827884	0.0366924	2.14798
chr17	39777159	39777891	Inaccessible	6300.59	14766.8	2.34372	1219	KRT17	0.818136	10.7163	3.71133
chr17	48448653	48449601	Inaccessible	3975.43	8078.6	2.03213	990	EME1	6.18217	2.7676	-1.15948
chr17	49031060	49032647	Intermediate	9835.87	26356.9	2.67967	9585	linc-NME1-1	0	0.030065	inf
chr17	51694032	51694636	Pioneering	3876.58	8777.81	2.26432	139670	linc-KIF2B-1	0	0.0414968	inf
chr17	54794637	54795643	Inaccessible	3305.97	8599.09	2.60108	74071	C17orf67	0.57312	0.601681	0.0701625
chr17	55601061	55602088	Pioneering	5550.14	11298.3	2.03568	150398	linc-MSI2-AS	2.77651	2.17757	-0.350552
chr17	60220860	60221927	Inaccessible	4784.03	5548.58	1.15981	4688	linc-MED13-1	0.194063	0.123713	-0.649528
chr17	60220860	60221927	Inaccessible	11469.3	58841.8	5.13038	4688	linc-MED13-1	0.194063	0.123713	-0.649528
chr17	66693752	66694570	Pioneering	3953.33	8183.54	2.07004	5575	linc-FAM20A-1	0	0	0
chr17	67603115	67604105	Pioneering	8645.03	23698.9	2.74133	12189	linc-KCNJ16-4	0	0.00648458	inf
chr17	81185609	81185816	Inaccessible	2603.76	4997.68	1.91941	3725	linc-C7orf50-AS	0.0693753	0.169533	1.28908
chr18	7728125	7728926	Pioneering	10239.2	47777.2	4.66613	159450	linc-PTPRM-AS	0	0	0
chr18	7733473	7734304	Inaccessible	8874.52	27308.3	3.07715	154072	linc-PTPRM-AS	0	0	0
chr18	10209250	10209937	Inaccessible	1730.39	4858.42	2.8077	36227	linc-PPP4R1-2	0	0	0
chr18	20857174	20857893	Inaccessible	1819.96	4542.31	2.49583	19778	linc-CABLES1-AS	0.107031	0.150077	0.487679
chr18	23112896	23113704	Inaccessible	3422.5	6588.49	1.92505	470191	ZNF521	1.68375	0.790375	-1.09107
chr18	23112896	23113704	Inaccessible	9298.6	45872	4.93322	470191	ZNF521	1.68375	0.790375	-1.09107
chr18	31140475	31141203	Pioneering	6804.73	17659.8	2.59522	17339	ASXL3	0.0109852	0.0250884	1.19146
chr18	37795754	37796402	Inaccessible	813.37	917.058	1.12748	149504	linc-PIK3C3-1	0	0	0
chr18	45856101	45857209	Accessible	15865	39550.9	2.49296	208219	KIAA0427	16.705	10.9885	-0.604287
chr18	53750666	53751378	Inaccessible	6949.47	11484.1	1.65251	0	linc-TCF4-3	0.0066974	0.0204503	1.61045
chr18	56856127	56857209	Inaccessible	7389.91	32532.5	4.40229	30192	GRP	0.187408	0.312221	0.736388
chr18	71360239	71360941	Inaccessible	3669.33	6351.2	1.73089	8757	linc-NETO1-2	0.0559894	0.162203	1.53457
chr18	72530635	72531371	Pioneering	8129.43	7550.64	0.928803	187712	ZNF407	1.25518	1.03982	-0.271565
chr18	74683896	74684599	Inaccessible	2667.81	3299.55	1.2368	5069	linc-MBP-AS	0	0.00638176	inf
chr19	6577225	6578175	Inaccessible	42128.4	210184	4.98912	5315	CD70	0.720721	12.2566	4.08797
chr19	15757242	15757919	Inaccessible	33271.5	134636	4.0466	2872	CYP4F3	0.0141458	0.0201682	0.511709
chr19	16003315	16004267	Inaccessible	8192.86	25291.2	3.08698	6452	CYP4F2	0	0.0686825	inf
chr19	18475270	18476189	Accessible	7233.05	17500.5	2.41952	134	linc-PGPEP1-AS	0.030125	0.0412995	0.455165
chr19	19887175	19887841	Accessible	3322.34	3525.42	1.06112	0	linc-ZNF506-AS	0.611316	2.7024	2.14425
chr19	28972944	28973530	Inaccessible	1835.36	4290.58	2.33773	10401	linc-ZNF681-9	0	0	0
chr19	39265599	39266637	Inaccessible	3590.64	7145.74	1.9901	3820	LGALS7	0	0	0
chr19	42034293	42035143	Inaccessible	5371.8	11900	2.21527	20744	CEACAM21	0	0	0
chr19	47734508	47735453	Accessible	107.578	113.294	1.05314	7212	linc-BBC3	0.250264	0.800855	1.67809
chr19	53798160	53798992	Inaccessible	46559.7	270595	5.81179	3285	BIRC8	0.00696133	0	#NAME?
chr19	56112240	56113484	Accessible	3241.4	6546.32	2.0196	510	ZNF524	7.56259	16.2287	1.10159
chr19	59108222	59108438	Pioneering	3218.45	5222.73	1.62275	10570	linc-CHMP2A-AS	13.43	18.6967	0.477325
chr2	17996431	17997644	Inaccessible	8644.6	22081.8	2.5544	143	MSGN1	0.031192	0.0451809	0.53454
chr2	19854271	19855021	Inaccessible	6857.11	10119.6	1.47578	56456	linc-RHOB-4	0	0	0
chr2	38013979	38014588	Inaccessible	3454.73	3183.37	0.921452	3909	linc-FAM82A1-2	0.0804762	0.0640437	-0.329506
chr2	41949612	41950520	Intermediate	10688.9	20238.3	1.89339	83387	linc-SLC8A1-2	0	0	0
chr2	46235038	46236039	Inaccessible	12581.8	23110.6	1.83683	244362	linc-SRBD1-2	0	0	0
chr2	46662048	46663142	Inaccessible	3199.03	4123.77	1.28907	471	linc-LOC388946	0.00280295	0.00306945	0.131031
chr2	49068054	49068875	Inaccessible	10236.7	32913.7	3.21526	122231	FSHR	0	0	0
chr2	61504693	61505512	Inaccessible	5271.76	23294.5	4.41873	50340	USP34	32.2638	21.3298	-0.597044
chr2	65295879	65296558	Inaccessible	4091.27	6086.52	1.48768	0	CEP68	2.63515	4.21213	0.676666
chr2	70823643	70824793	Inaccessible	5913.65	19248.3	3.25489	10173	ADD2	0.848664	0.200571	-2.08108
chr2	72107799	72108879	Pioneering	4156.21	5887.78	1.41662	150307	linc-PAIP2B	0.00624948	0.0091805	0.554837
chr2	88837693	88838367	Inaccessible	850.952	2904.67	3.41343	13524	C2orf51	0	0	0
chr2	100594101	100595011	Inaccessible	2155.53	2623.5	1.21711	28469	AFF3	3.81352	1.58863	-1.26334
chr2	102320245	102321064	Inaccessible	18529.1	57090.5	3.08113	5757	MAP4K4	44.631	34.3632	-0.377183
chr2	114371654	114371847	Pioneering	5650.74	9332.03	1.65147	1830	linc-RABL2A-BP	6.18955	10.569	0.771927
chr2	123277296	123278003	Inaccessible	10005.8	49851.2	4.98225	41341	linc-MKI67IP-1	0	0	0
chr2	126208616	126209234	Inaccessible	7785.8	15229.2	1.95603	255017	linc-GYPC-3	0	0	0
chr2	132426278	132427123	Accessible	9681.17	10582.3	1.09308	12997	linc-C2orf27A-1	5.69223	5.58653	-0.0270415
chr2	133300562	133301331	Inaccessible	15145.7	69880.8	4.61391	102523	LYPD1	3.55047	13.0689	1.88005
chr2	135348167	135348831	Inaccessible	9921.83	41302.7	4.16281	133820	TMEM163	0.00805104	0.0236755	1.55615
chr2	137132965	137134158	Inaccessible	3039.33	8716.25	2.86782	45825	linc-CXCR4-2	0	0	0
chr2	137789195	137789897	Inaccessible	9962.22	29439.1	2.95508	24094	THSD7B	0.0103948	0.0245754	1.24135
chr2	144859808	144860465	Inaccessible	8827.3	9663.1	1.09468	94706	GTDC1	5.5566	2.61315	-1.08841
chr2	147454607	147455380	Inaccessible	9435.1	40996.5	4.3451	109982	PABPCP2	0	0	0
chr2	147454607	147455380	Inaccessible	9599.33	8092.47	0.843025	109982	PABPCP2	0	0	0
chr2	153557489	153558685	Inaccessible	253.519	1050.98	4.14556	15739	ARL6IP6	13.3697	8.54085	-0.646519
chr2	164809694	164810440	Inaccessible	20870.5	89959.4	4.31037	203277	linc-FIGN	0	0.0341895	inf
chr2	165847883	165848707	Accessible	4097.63	3036.53	0.741045	14212	linc-SLC38A11	0.0906148	0.738179	3.02615
chr2	171077340	171079062	Intermediate	2962.93	10001.9	3.37568	21622	MYO3B	0.0102629	0.00501914	-1.03193
chr2	171177837	171178463	Inaccessible	20228.9	79587	3.93433	47256	MYO3B	0.0102629	0.00501914	-1.03193
chr2	173988931	173989872	Inaccessible	4128.4	6062.35	1.46845	33205	-	19.7705	10.1587	-0.960635
chr2	178034537	178035560	Pioneering	5188.09	10263.5	1.97827	27891	linc-HNRNPA3-1	0.0237593	0.0174638	-0.444127
chr2	178034537	178035560	Pioneering	3772.08	3456.94	0.916452	27891	linc-HNRNPA3-1	0.0237593	0.0174638	-0.444127
chr2	186432561	186433266	Inaccessible	9079.62	30934.6	3.40704	142817	linc-FSIP2	0.0343493	0.0404031	0.234185
chr2	191476517	191477245	Inaccessible	799.93	1613.16	2.01662	14305	linc-NAB1-BP	0.0233247	0.115712	2.31061
chr2	205628792	205629444	Inaccessible	5273.25	4577.84	0.868125	218276	PARD3B	0.2904	0.119295	-1.2835
chr2	221719679	221720458	Intermediate	2634.24	4462.58	1.69407	42028	linc-OBSL1-3	0.00259076	0.00379971	0.552514
chr2	225386315	225387303	Inaccessible	5485.98	7357.18	1.34109	7800	linc-CUL3-AS	0.0327289	0.0202967	-0.689317
chr2	228331103	228332222	Accessible	2170.57	4723.55	2.17618	4667	AGFG1	6.51025	6.41427	-0.0214277
chr2	236550662	236551699	Pioneering	2870.82	2738.76	0.954	96924	linc-AGAP1-AS	0.0190193	0	#NAME?
chr2	238848177	238849111	Inaccessible	16747.3	63654.7	3.80089	15813	linc-RAB17	0.0239764	0.127924	2.4156
chr2	238848177	238849111	Inaccessible	4835.29	4581.94	0.947605	15813	linc-RAB17	0.0239764	0.127924	2.4156
chr2	239361821	239362843	Inaccessible	3070.51	2506.43	0.81629	26195	ASB1	7.76007	10.7976	0.476566
chr2	241372783	241374252	Accessible	3477.39	3499.91	1.00648	864	GPC1	20.0104	40.2947	1.00984
chr20	3873825	3874606	Inaccessible	7485.06	7422.4	0.991628	3362	PANK2	16.647	26.7898	0.686419
chr20	4431905	4432707	Inaccessible	362.057	582.954	1.61011	16779	linc-ADRA1D-2	0.0269984	0.0692539	1.35902
chr20	10099745	10100528	Inaccessible	8670.51	25824.6	2.97844	14703	linc-ANKRD5-AS	0	0	0
chr20	10713642	10714500	Pioneering	13979.2	50194.7	3.59068	19239	linc-BTBD3-5	0.143042	0.211687	0.565496
chr20	15284887	15285576	Inaccessible	2189.48	5471.73	2.49911	107383	MACROD2	0.2542	0.198321	-0.358122
chr20	30266163	30266898	Pioneering	808.733	757.496	0.936646	12274	BCL2L1	18.9186	49.8434	1.3976
chr20	38440101	38441430	Intermediate	6348.38	6873.72	1.08275	25618	linc-KIAA1755-5	0.0210087	0.0305888	0.542014
chr20	38440101	38441430	Intermediate	3178.04	6318.04	1.98803	25618	linc-KIAA1755-5	0.0210087	0.0305888	0.542014
chr20	43306743	43307725	Inaccessible	7555.44	6553.57	0.867397	14549	linc-WISP2-AS	0.650448	1.71421	1.39804
chr20	46621551	46622484	Inaccessible	6370.08	27661.5	4.34241	9403	linc-ARFGEF2-8	0	0	0
chr20	46621551	46622484	Inaccessible	1785.6	1507.23	0.844103	9403	linc-ARFGEF2-8	0	0	0
chr20	50594443	50595148	Inaccessible	3313.62	7242.47	2.18567	106658	ZFP64	10.4151	8.31717	-0.324515
chr20	52410201	52410820	Inaccessible	5164.39	7314.02	1.41624	5711	linc-ZNF217	0	0	0
chr21	18979730	18980614	Inaccessible	4514.45	6741.64	1.49335	13080	BTG3	29.5157	39.2612	0.411622
chr21	19080473	19081494	Pioneering	16784.5	105340	6.27601	48486	linc-BTG3	0	0	0
chr21	19080473	19081494	Pioneering	16216	85756.5	5.28839	48486	linc-BTG3	0	0	0
chr21	21964169	21965426	Inaccessible	14718.4	72452.7	4.92259	150726	linc-TMPRSS15-8	0	0	0
chr21	21964169	21965426	Inaccessible	3150.36	6724.82	2.13462	150726	linc-TMPRSS15-8	0	0	0
chr21	25386698	25387722	Inaccessible	5466.39	12709.8	2.32509	27851	linc-JAM2-7	0	0	0
chr21	27813290	27813975	Inaccessible	10317.7	32617.3	3.1613	24462	linc-CYYR1-AS	0.713287	2.8221	1.98421
chr21	30776072	30776945	Inaccessible	12096.7	51755.8	4.27851	31251	linc-KRTAP13-1-2	0	0	0
chr21	33007096	33008073	Inaccessible	7294.66	11293.4	1.54818	19668	linc-SOD1-BP	0.0585156	0.0822981	0.492038
chr21	34739198	34740299	Inaccessible	4648.38	29833.9	6.41812	10809	linc-IFNAR1-AS	0.61025	1.13577	0.896196
chr21	36047221	36048037	Inaccessible	7180.76	18997.2	2.64556	5533	CLIC6	0.0119602	0.196787	4.04033
chr21	45146501	45147420	Accessible	1542.07	2038.37	1.32183	1362	PDXK	12.3056	16.5037	0.423475
chr21	47051880	47053221	Intermediate	4046.35	8954.48	2.21298	0	linc-PCBP3-1	0.00385692	0.0225696	2.54886
chr21	48108523	48108771	Accessible	6486.31	11255.5	1.73527	8051	-	0	0.0677869	inf
chr22	31614597	31615452	Inaccessible	2871.42	3825.61	1.3323	6347	LIMK2	9.29689	31.8518	1.77656
chr22	48793429	48794064	Inaccessible	7315.25	14958.9	2.0449	50212	linc-FAM19A5-1	0.316977	0.350688	0.145812
chr3	152623	153431	Inaccessible	8099.11	18384.5	2.26994	713	linc-CHL1-BP	0.014211	0	#NAME?
chr3	3601354	3602108	Inaccessible	7829.84	26214	3.34796	35098	linc-CRBN-2	0	0	0
chr3	16075246	16076042	Pioneering	4487.24	4212.23	0.938712	139677	GALNT13,GALNTL2	16.6885	8.51101	-0.971456
chr3	20996692	20997573	Inaccessible	4879.63	5850.95	1.19906	64839	linc-UBE2E2-3	0	0	0
chr3	36973998	36975081	Inaccessible	2274.91	5254.28	2.30966	3092	linc-DCLK3-2	0.100561	0.220887	1.13524
chr3	40085842	40086755	Accessible	3979.41	5796.26	1.45656	54748	MYRIP	0.00972547	0.673266	6.11327
chr3	41512716	41513398	Inaccessible	9972	21844.4	2.19058	224233	ULK4	2.32679	1.90325	-0.28988
chr3	42864505	42865544	Intermediate	7274.62	15505.7	2.13148	13540	CCBP2	0.0231838	0.120058	2.37255
chr3	52140879	52141462	Inaccessible	8373.29	13444.5	1.60565	30878	WDR51A	10.0548	7.31051	-0.459846
chr3	58859640	58860973	Pioneering	1476.49	1472.29	0.997155	10022	C3orf67	1.56697	2.11676	0.433885
chr3	59784299	59785027	Inaccessible	1229.57	2220.44	1.80587	46252	FHIT	0.547512	0.411548	-0.41183
chr3	64172398	64173199	Accessible	5939.64	5247.13	0.88341	86797	PRICKLE2	5.81306	5.56186	-0.0637313
chr3	75097483	75098655	Pioneering	12009.1	40037.3	3.33391	164958	linc-FRG2C-7	0.777451	0.278846	-1.47928
chr3	82149459	82150229	Pioneering	6827.54	8197.96	1.20072	114156	linc-CADM2-5	0	0	0
chr3	83983450	83984125	Inaccessible	2455.68	9353.24	3.80882	18677	linc-CADM2-4	0	0	0
chr3	100182638	100183608	Inaccessible	16477.2	71399.7	4.33324	27856	TMEM45A	48.4176	36.4761	-0.408582
chr3	122112506	122113721	Intermediate	6841.4	14372	2.10074	9483	FAM162A	35.9669	61.4112	0.771832
chr3	134059731	134060829	Inaccessible	5502.82	4822.07	0.876291	1093	linc-AMOTL2-AS	0.262435	0.2557	-0.037509
chr3	134059731	134060829	Inaccessible	4461.94	8904.65	1.99569	1093	linc-AMOTL2-AS	0.262435	0.2557	-0.037509
chr3	135860707	135861607	Accessible	2147.19	3114.46	1.45048	9974	MSL2	4.53645	4.4397	-0.0310988
chr3	140141936	140143132	Inaccessible	7684.47	17517.3	2.27957	28376	linc-CLSTN2-AS	0	0	0
chr3	146299755	146300531	Inaccessible	8331.95	40544.1	4.86611	3199	PLSCR5	0	0	0
chr3	148909557	148910264	Inaccessible	2941.21	3611.08	1.22775	5038	CP	2.17209	2.95079	0.442021
chr3	151867384	151868327	Pioneering	621.57	681.398	1.09625	30928	linc-IGSF10	0	0	0
chr3	153031190	153032580	Inaccessible	7028.13	8002.27	1.13861	42317	linc-C3orf79-4	0	0.245054	inf
chr3	153332012	153333115	Accessible	1266.73	5906.22	4.66258	79560	linc-TMEM14E-2	0	0	0
chr3	159538764	159539505	Inaccessible	335.096	538.426	1.60678	18258	IQCJ,SCHIP1	19.451	32.3379	0.733382
chr3	173460424	173461392	Pioneering	1542.43	1604.27	1.04009	157947	NLGN1	0.880781	0.27317	-1.68898
chr3	178787123	178789252	Accessible	4586.55	12668.2	2.76204	30092	linc-ZMAT3	0	0	0
chr3	186193762	186194774	Inaccessible	9645.18	30632.4	3.17593	0	linc-DNAJB11-1	0.0246839	0.507017	4.36039
chr3	190043330	190044554	Pioneering	3494.44	4889.53	1.39923	17102	CLDN1	0.029234	3.73894	6.99884
chr3	190875298	190875923	Inaccessible	7236.48	18314.1	2.5308	54400	OSTN	0.155364	0	#NAME?
chr4	5774670	5775864	Accessible	1947.24	5748.6	2.95218	24631	CRMP1	1.46086	1.22727	-0.251363
chr4	5914088	5914939	Inaccessible	1854.9	3733.25	2.01264	46415	C4orf50	0.00799109	0.00586364	-0.446595
chr4	6265825	6267097	Inaccessible	3183.55	7438.55	2.33656	4481	WFS1	11.602	19.8793	0.776899
chr4	7703556	7704515	Inaccessible	4479.02	8550.31	1.90897	52325	linc-AFAP1-AS	0.0394601	0.0184212	-1.09903
chr4	15002574	15003659	Accessible	1763.93	2492.36	1.41296	402	-	0.0590486	0.0725963	0.297992
chr4	28353234	28353954	Inaccessible	12842.8	71393.4	5.55901	7720	linc-CCKAR-7	0.179204	0.0423663	-2.08061
chr4	38604458	38605192	Inaccessible	11350.9	31618.1	2.78552	344	linc-KLF3-AS	0.157485	0.34228	1.11996
chr4	41146342	41147753	Pioneering	10434.7	46338.2	4.44079	107693	linc-UCHL1-AS	1.35045	0.462365	-1.54634
chr4	69932436	69933225	Inaccessible	5237.09	6910.88	1.3196	15610	linc-UGT2B7	0.0144661	0.00960612	-0.590645
chr4	71566724	71567499	Inaccessible	4146.52	4359.21	1.05129	3156	RUFY3	9.93952	9.26867	-0.100814
chr4	75811445	75812270	Accessible	7546.95	26283.5	3.48267	0	linc-PARM1-1	0	0	0
chr4	77309406	77310123	Inaccessible	9949.38	20084.8	2.0187	12549	CCDC158	0.0134844	0.0231205	0.77788
chr4	78253865	78254598	Pioneering	17497.5	94984.9	5.42847	61294	linc-CCNI-2	0	0	0
chr4	78263393	78264140	Inaccessible	22524.3	138672	6.15655	51752	linc-CCNI-2	0	0	0
chr4	83815640	83816370	Inaccessible	10168.7	10034.3	0.986786	0	SEC31A	157.198	187.363	0.253257
chr4	84091725	84092875	Inaccessible	937.492	1685.63	1.79802	61936	linc-PLAC8	0	0	0
chr4	84091725	84092875	Inaccessible	7796.71	19633.4	2.51816	61936	linc-PLAC8	0	0	0
chr4	108300035	108301291	Pioneering	986.905	2387.19	2.41886	77387	linc-SGMS2-1	0	0	0
chr4	109388228	109389097	Accessible	7727.5	7010.5	0.907216	72874	-	0.0107299	0.0728402	2.7631
chr4	114481666	114483222	Intermediate	17558.1	58511	3.33241	102947	CAMK2D	15.9364	8.4272	-0.919197
chr4	119406869	119407331	Inaccessible	6388.91	6670.57	1.04408	6429	linc-PRSS12-2	0	0	0
chr4	123719066	123720054	Pioneering	6334.7	17172.7	2.71089	20485	linc-FGF2	0.0096927	0.0824315	3.08823
chr4	125834347	125835257	Inaccessible	7624.08	26397	3.46232	146215	linc-FAT4-1	0	0	0
chr4	129606991	129607720	Inaccessible	15045.4	62108.1	4.12804	53118	linc-PGRMC2-3	0	0.0188927	inf
chr4	129606991	129607720	Inaccessible	4998.42	5277.54	1.05584	53118	linc-PGRMC2-3	0	0.0188927	inf
chr4	132731596	132732078	Inaccessible	3214.48	11201.5	3.48471	36876	linc-PCDH10-3	0	0	0
chr4	146975542	146976421	Intermediate	4139.95	7941.37	1.91823	22879	linc-ZNF827	0	0.0244743	inf
chr4	176936231	176937075	Inaccessible	15527.1	64453.3	4.15102	50058	WDR17	0.206825	0.140363	-0.559247
chr5	1808479	1809739	Inaccessible	1483.88	1973.31	1.32983	6970	NDUFS6	114.238	246.946	1.11216
chr5	4019436	4020140	Inaccessible	2797.33	12008.5	4.29286	6331	linc-IRX2-4	0	0.0477185	inf
chr5	6675919	6676806	Inaccessible	5939.33	6782.19	1.14191	10240	linc-NSUN2-1	0.0449738	0.320879	2.83487
chr5	27471843	27472898	Pioneering	25355.8	99639	3.92963	0	linc-CDH6-6	0.0476477	2.78754	5.87044
chr5	36442199	36443173	Intermediate	29349.5	139326	4.74712	163285	SLC1A3	2.8144	1.8725	-0.587859
chr5	37847352	37848812	Pioneering	13941.8	43601.5	3.1274	6721	linc-EGFLAM-4	0.597636	0.821589	0.45915
chr5	38426977	38427967	Accessible	4220.06	12668.2	3.00191	17670	EGFLAM	0.672127	1.28585	0.935921
chr5	40568528	40569437	Inaccessible	4716.05	6657.88	1.41175	110596	PTGER4	0.125959	0.231655	0.879018
chr5	40601194	40601835	Inaccessible	1393.83	2624.15	1.88268	78198	PTGER4	0.125959	0.231655	0.879018
chr5	41122423	41123188	Inaccessible	5647.45	22411.1	3.96836	19921	C6	0	0	0
chr5	43007362	43008462	Accessible	4036.26	10702.7	2.65164	6791	linc-SEPP1-2	1.28298	1.78618	0.477378
chr5	49719091	49719744	Inaccessible	6997.75	10883.2	1.55525	23967	EMB	2.88204	3.35553	0.219451
chr5	52323697	52324418	Intermediate	1742.41	3059.13	1.75569	38541	ITGA2	4.89007	4.08359	-0.260016
chr5	52418528	52419534	Inaccessible	6570.3	16019.1	2.4381	12821	linc-MOCS2-BP	0.955527	2.50054	1.38787
chr5	54120726	54121628	Intermediate	6385.06	12807	2.00578	13636	linc-ARL15-4	0.00397271	0.016958	2.09377
chr5	56363231	56363990	Inaccessible	5670.68	26176.7	4.61614	105786	GPBP1	20.1888	15.9493	-0.340059
chr5	56790386	56791220	Accessible	7020.64	6609.67	0.941462	5722	linc-ACTBL2-AS	0.0349376	0.0159161	-1.13429
chr5	57757273	57758514	Intermediate	9448.61	38156.9	4.03836	2918	PLK2	28.7248	71.6006	1.31768
chr5	72250589	72251760	Accessible	6960.37	7013.29	1.0076	49	FCHO2	7.11119	6.17767	-0.203029
chr5	77641139	77642159	Pioneering	14944.5	29484.6	1.97294	2715	linc-SCAMP1-AS	1.36473	3.92176	1.52288
chr5	86537851	86538494	Inaccessible	9661.3	23093.3	2.39029	23684	-	0	0.0290119	inf
chr5	110807054	110807755	Inaccessible	17719.4	47239.9	2.66599	9892	CAMK4	0.549325	0.444078	-0.306847
chr5	110829799	110831153	Inaccessible	9672.53	36802.8	3.80488	4652	STARD4	14.4779	22.8262	0.656842
chr5	113010495	113011397	Inaccessible	6217.48	21177.3	3.40609	84698	linc-YTHDC2-AS	0.358524	0.205446	-0.803311
chr5	114368283	114368977	Inaccessible	3054.82	13052.8	4.27286	93578	TRIM36	0.0443444	0.308673	2.79925
chr5	123468262	123468999	Inaccessible	5353.18	10527	1.9665	207288	linc-CEP120-1	0	0	0
chr5	142453948	142454841	Intermediate	10893.8	23447.3	2.15236	204136	NR3C1	15.1767	8.77663	-0.790122
chr5	142453948	142454841	Intermediate	5839.94	4970.32	0.85109	204136	NR3C1	15.1767	8.77663	-0.790122
chr5	151275557	151276351	Accessible	820.837	868.078	1.05755	40120	linc-GRIA1-2	0.0240397	0	#NAME?
chr5	152191431	152192065	Inaccessible	9567.6	53789.9	5.6221	73124	linc-NMUR2-1	0	0	0
chr5	154188840	154189357	Inaccessible	2005.81	2566.19	1.27938	6849	linc-LARP1-AS	0.09248	0.0241777	-1.93546
chr5	154257548	154257912	Inaccessible	456.481	2312.21	5.0653	563	linc-MRPL22	0.0670481	0	#NAME?
chr5	162864504	162865267	Accessible	2766.37	4325.19	1.56349	0	CCNG1	33.4658	63.3025	0.919573
chr5	163546695	163547683	Intermediate	14768.1	60153	4.07318	176060	linc-ODZ2-2	0.141059	0.0263054	-2.42287
chr6	5905969	5907113	Accessible	7418.45	23260.5	3.13549	13296	linc-LY86-1	0.0474322	0.0792984	0.741424
chr6	14105470	14106236	Inaccessible	5564.45	11302	2.0311	11630	CD83	0.560914	1.51655	1.43494
chr6	18090384	18091181	Inaccessible	6564.34	12472.4	1.90001	31671	NHLRC1	1.36272	0.526771	-1.37124
chr6	18090384	18091181	Inaccessible	5962.22	7093.07	1.18967	31671	NHLRC1	1.36272	0.526771	-1.37124
chr6	18325995	18326918	Inaccessible	5634.3	11800.3	2.09437	60677	RNF144B	0.638967	2.02025	1.66072
chr6	20866645	20867595	Inaccessible	5517.76	7491.45	1.3577	110213	linc-CDKAL1-AS	0	0	0
chr6	22442983	22443689	Pioneering	4581.17	10352.6	2.25982	67650	linc-HDGFL1-1	0	0	0
chr6	31358102	31358975	Inaccessible	15112.8	60739.7	4.01908	3640	linc-MICA-AS	0.886299	3.16435	1.83604
chr6	31358102	31358975	Inaccessible	4108.74	6135.75	1.49334	3640	linc-MICA-AS	0.886299	3.16435	1.83604
chr6	31454982	31455926	Inaccessible	12533.8	50745.7	4.04872	5847	linc-HLA-B-1	0.0659583	0.183353	1.475
chr6	31454982	31455926	Inaccessible	4680.15	6806.91	1.45442	5847	linc-HLA-B-1	0.0659583	0.183353	1.475
chr6	36643696	36646241	Accessible	11563.9	42175.3	3.64715	0	CDKN1A	177.773	1120.43	2.65594
chr6	36649602	36651324	Accessible	2793.09	4511.22	1.61514	0	linc-CDKN1A-AS	0.584754	1.74518	1.57748
chr6	37212381	37213509	Accessible	20598.9	56298.1	2.73307	12040	TBC1D22B	3.67742	8.22733	1.16173
chr6	38361900	38362662	Inaccessible	2176.66	5305.07	2.43726	214826	-	0.0446016	0.0211256	-1.0781
chr6	41157276	41158163	Inaccessible	8166.97	18708.9	2.2908	2082	TREML2	0.0215495	0.00526988	-2.03181
chr6	41157276	41158163	Inaccessible	4768.28	4891.2	1.02578	2082	TREML2	0.0215495	0.00526988	-2.03181
chr6	44276603	44277306	Pioneering	2910.68	5585.02	1.9188	4702	linc-AARS2-AS	0.114682	0.0894234	-0.358912
chr6	48078594	48079356	Inaccessible	4680.54	17653.4	3.77166	37448	linc-C6orf138-1	0	0	0
chr6	57356429	57357197	Inaccessible	8362.87	21963.9	2.62636	174007	PRIM2	9.54651	5.35568	-0.833905
chr6	72077045	72078175	Pioneering	15439.9	84339.2	5.46243	38400	linc-RIMS1-2	0	0	0
chr6	75981397	75982477	Intermediate	4923.74	24221.2	4.91927	12158	linc-TMEM30A-BP	0.293784	0.397529	0.436304
chr6	78962542	78963184	Inaccessible	2170.11	2839.93	1.30866	351105	linc-HTR1B-1	0.058738	0.088247	0.587253
chr6	80163070	80163725	Inaccessible	2164.26	2404.1	1.11082	33056	linc-LCA5-AS	0.0169827	0	#NAME?
chr6	80997236	80997776	Inaccessible	7923.59	19983.1	2.52198	130368	linc-TPBG	1.5865	0.880262	-0.849845
chr6	82469155	82470099	Pioneering	9888.78	25548.8	2.58362	7260	FAM46A	17.0337	18.0492	0.0835416
chr6	100284176	100284845	Pioneering	3424.57	5193.05	1.51641	84287	MCHR2	0	0	0
chr6	106545776	106546973	Pioneering	5926.39	15080.6	2.54466	0	PRDM1	1.15221	2.6589	1.20643
chr6	109218458	109219122	Inaccessible	14318.6	33720.3	2.35499	48839	ARMC2	0.713172	0.707494	-0.0115321
chr6	111427943	111428964	Inaccessible	5465.68	24616.4	4.50381	19162	SLC16A10	0.0179005	0.122199	2.77116
chr6	111427943	111428964	Inaccessible	6068.4	36859.4	6.07399	19162	SLC16A10	0.0179005	0.122199	2.77116
chr6	115391881	115392565	Inaccessible	960.757	2770.27	2.88343	72571	linc-NT5DC1-1	0	0	0
chr6	116673602	116674631	Pioneering	1105.46	1609.71	1.45615	16358	DSE	27.0602	19.8517	-0.446915
chr6	118894896	118895994	Inaccessible	1421.37	4886.57	3.43792	7417	C6orf204	0.637615	0.500734	-0.348643
chr6	118970146	118970798	Accessible	104.887	173.696	1.65603	82667	C6orf204	0.637615	0.500734	-0.348643
chr6	139773265	139774186	Inaccessible	4247.79	4838.29	1.13901	4809	linc-CITED2-1	0	0	0
chr6	143379051	143379674	Inaccessible	2875.02	4134.18	1.43796	827	AIG1	17.106	11.8471	-0.529966
chr6	143607171	143607892	Inaccessible	8036.08	7613.36	0.947397	48369	linc-AIG1-AS	0.054192	0.0328002	-0.724377
chr6	147365218	147366034	Pioneering	15904.8	77158.2	4.85125	74580	linc-STXBP5-BP	1.47717	2.41647	0.710064
chr6	151177828	151179194	Accessible	21314.3	99924	4.68812	7498	MTHFD1L	29.3142	23.5751	-0.314332
chr6	151177828	151179194	Accessible	7069.23	4707.97	0.66598	7498	MTHFD1L	29.3142	23.5751	-0.314332
chr6	151844923	151845662	Inaccessible	11435.6	57726	5.04793	29748	C6orf97	0.0519188	0.025798	-1.009
chr6	152542703	152543744	Intermediate	14226.4	78146.4	5.49306	55672	SYNE1	16.6639	15.9948	-0.0591302
chr6	152634862	152635682	Intermediate	6049.92	10277	1.6987	2440	SYNE1	16.6639	15.9948	-0.0591302
chr6	159053584	159054342	Pioneering	10010.5	24946.5	2.49203	3588	DYNLT1	167.733	187.625	0.161684
chr6	170541486	170542086	Inaccessible	5991.76	21845.4	3.64592	22380	linc-TCTE3-5	0	0.0163312	inf
chr7	1935868	1936610	Inaccessible	5462.61	11238.2	2.05729	1417	MAD1L1	21.6279	18.0377	-0.261881
chr7	2209475	2210124	Inaccessible	1046.53	1509.32	1.44222	65076	FTSJ2	17.7734	20.3124	0.192643
chr7	11122160	11123064	Pioneering	9082.17	14654.2	1.61351	25451	PHF14	9.69986	5.06184	-0.938303
chr7	12596775	12597682	Pioneering	1049.57	1681.89	1.60246	588	SCIN	1.1287	2.6984	1.25745
chr7	18460240	18461583	Pioneering	16915.5	34767.5	2.05537	73787	HDAC9	1.27261	0.574278	-1.14797
chr7	29028334	29029081	Intermediate	4343.83	4595.35	1.0579	1690	linc-CHN2	0	0.0466837	inf
chr7	33327131	33328109	Inaccessible	4099.52	5770.1	1.40751	56085	BBS9	5.94764	4.1057	-0.53469
chr7	33327131	33328109	Inaccessible	1697.32	3778.66	2.22625	56085	BBS9	5.94764	4.1057	-0.53469
chr7	38912947	38913696	Inaccessible	2635.22	3836.58	1.45588	132713	POU6F2	0	0.0134574	inf
chr7	40756549	40757483	Pioneering	17226	77454.2	4.49635	75574	C7orf10	2.33669	2.83138	0.277042
chr7	42534109	42535071	Inaccessible	4926.53	13325.2	2.70479	167021	linc-GLI3-2	0.0128514	0	#NAME?
chr7	43616897	43617833	Pioneering	4284	9982.67	2.33022	4860	STK17A	24.8535	29.7235	0.258154
chr7	45030159	45030928	Inaccessible	10679.7	18638.7	1.74524	1521	linc-CCM2-BP	0.416064	0.629597	0.597622
chr7	46500704	46501515	Pioneering	1218.38	2610.48	2.14258	14671	linc-IGFBP3-3	0	0	0
chr7	47241522	47242415	Inaccessible	10956.7	17024.4	1.55378	64886	linc-IGFBP3-8	0.00712407	0.00192306	-1.8893
chr7	66809274	66810332	Inaccessible	4143.74	3001.72	0.724398	8311	linc-AUTS2-5	0.111688	0.117923	0.0783748
chr7	66809274	66810332	Inaccessible	6223.36	28638.6	4.60178	8311	linc-AUTS2-5	0.111688	0.117923	0.0783748
chr7	70301032	70301889	Inaccessible	62730.8	322109	5.13478	69784	AUTS2	8.6012	3.829	-1.16757
chr7	70314176	70315104	Inaccessible	7757.63	43271.4	5.57791	82928	AUTS2	8.6012	3.829	-1.16757
chr7	70953135	70953973	Intermediate	16014.8	53210.1	3.32256	187407	WBSCR17	0.394899	0.445835	0.175027
chr7	80294660	80295430	Inaccessible	2287.3	2135.65	0.9337	18898	CD36	0.161606	0.323296	1.00037
chr7	81252274	81253476	Intermediate	6692.38	16269.6	2.43106	43225	linc-SEMA3C-2	0	0	0
chr7	86960106	86960816	Inaccessible	13833.4	53179.9	3.84432	696	linc-CROT-BP	9.17567	28.0767	1.61349
chr7	93740172	93740931	Inaccessible	3322.45	4528.11	1.36288	38902	linc-BET1-1	0.11094	0.067058	-0.726301
chr7	110174219	110175160	Pioneering	7197.01	16159.4	2.24529	101256	linc-C7orf66-4	0.298092	3.30445	3.47058
chr7	112224206	112224843	Inaccessible	5256.97	8220.09	1.56366	32910	linc-FOXP2-3	0	0	0
chr7	117270400	117271341	Intermediate	8446.88	35222.4	4.16987	25357	linc-CFTR-AS	0	0	0
chr7	119373356	119374496	Pioneering	5576.31	5108.08	0.916032	17734	linc-CTTNBP2-3	0	0	0
chr7	119373356	119374496	Pioneering	4653.93	4060.08	0.872399	17734	linc-CTTNBP2-3	0	0	0
chr7	121150749	121151768	Inaccessible	10530.5	62784	5.96212	24196	linc-FAM3C-1	0.0295617	0.686789	4.53807
chr7	123886268	123887041	Pioneering	9853.96	31400	3.18654	28012	linc-TMEM229A-1	0	0	0
chr7	130872896	130873787	Accessible	4910.55	7665.31	1.56099	78041	MKLN1	5.91176	9.83964	0.735018
chr7	131459355	131460098	Inaccessible	6247.14	9718.23	1.55563	121201	linc-EXOC4-2	0	0	0
chr7	134230672	134231355	Inaccessible	5624.25	6043.68	1.07458	2495	AKR1B15	0	0.451887	inf
chr7	137849110	137850100	Intermediate	26776.4	132018	4.9304	924	linc-TRIM24-2	0	0	0
chr7	137849110	137850100	Intermediate	6432.68	6424.26	0.99869	924	linc-TRIM24-2	0	0	0
chr7	138992947	138993627	Inaccessible	1478.92	4857.87	3.28475	31479	C7orf55,LUC7L2	44.6994	51.7477	0.211237
chr7	151769317	151770153	Inaccessible	8088.65	11153.6	1.37892	1231	GALNT11	10.169	13.5671	0.415936
chr7	152686747	152687594	Inaccessible	3174.75	11121.1	3.50298	142831	linc-ACTR3B-AS	0.0535589	0.0574878	0.102129
chr7	155274630	155275583	Inaccessible	1175.64	1291.5	1.09855	12790	linc-CNPY1-AS	0.00646921	0.00674697	0.0606488
chr7	155274630	155275583	Inaccessible	702.583	748.353	1.06515	12790	linc-CNPY1-AS	0.00646921	0.00674697	0.0606488
chr7	155274630	155275583	Inaccessible	3613.03	3660.26	1.01307	12790	linc-CNPY1-AS	0.00646921	0.00674697	0.0606488
chr7	155274630	155275583	Inaccessible	2059.2	2142.89	1.04064	12790	linc-CNPY1-AS	0.00646921	0.00674697	0.0606488
chr7	155274630	155275583	Inaccessible	6977.43	6172.45	0.884631	12790	linc-CNPY1-AS	0.00646921	0.00674697	0.0606488
chr7	155274630	155275583	Inaccessible	3366.46	3144.28	0.934001	12790	linc-CNPY1-AS	0.00646921	0.00674697	0.0606488
chr7	155274630	155275583	Inaccessible	1650.97	1465.02	0.88737	12790	linc-CNPY1-AS	0.00646921	0.00674697	0.0606488
chr7	155274630	155275583	Inaccessible	1287.5	1145.93	0.890037	12790	linc-CNPY1-AS	0.00646921	0.00674697	0.0606488
chr7	155274630	155275583	Inaccessible	5396.92	6331.19	1.17311	12790	linc-CNPY1-AS	0.00646921	0.00674697	0.0606488
chr8	164300	164987	Inaccessible	5909.85	8697	1.47161	590	linc-ZNF596-AS	2.14487	4.43518	1.0481
chr8	8219545	8221060	Pioneering	57122.6	385139	6.74232	17702	linc-SGK223-BP	0.288226	0.18816	-0.615239
chr8	8219545	8221060	Pioneering	17108.1	107603	6.28963	17702	linc-SGK223-BP	0.288226	0.18816	-0.615239
chr8	8264647	8265384	Inaccessible	2175.14	2444.73	1.12394	25886	linc-SGK223-BP	0.288226	0.18816	-0.615239
chr8	20174976	20175788	Inaccessible	12180	55472.5	4.55439	67102	LZTS1	17.0085	12.8623	-0.403102
chr8	20285364	20286295	Pioneering	4952.91	15218.9	3.07271	177490	LZTS1	17.0085	12.8623	-0.403102
chr8	29627720	29628515	Pioneering	14043.1	35517.9	2.5292	21879	linc-LEPROTL1-2	0.00600195	0	#NAME?
chr8	31029640	31030533	Inaccessible	4207.26	11384.3	2.70587	4932	linc-WRN-AS	0.312948	0.0785847	-1.9936
chr8	41676080	41676944	Inaccessible	4088.08	10557.2	2.58243	115442	MYST3	3.75227	2.0884	-0.845368
chr8	50022740	50023816	Inaccessible	2180.26	3946.38	1.81005	35852	linc-C8orf22-AS	0	0.0123238	inf
chr8	50022740	50023816	Inaccessible	4706.44	24120.8	5.12507	35852	linc-C8orf22-AS	0	0.0123238	inf
chr8	57818371	57819300	Inaccessible	14846.1	28954.9	1.95033	57324	IMPAD1	24.9159	25.5311	0.0351908
chr8	57864697	57865557	Inaccessible	2853.25	10480.8	3.6733	11067	IMPAD1	24.9159	25.5311	0.0351908
chr8	69542826	69543479	Inaccessible	17272	70196.1	4.06416	192678	C8orf34	0.584106	0.653926	0.162896
chr8	71522153	71523055	Accessible	392.394	372.426	0.949112	1368	linc-TRAM1-BP	0.00698224	0.0396811	2.50669
chr8	103248495	103249883	Inaccessible	10180.6	48688.3	4.78244	1494	linc-RRM2B-BP	2.40216	3.25042	0.436291
chr8	124856870	124857631	Inaccessible	4255.13	5132.47	1.20618	6597	FER1L6	0.00600674	0	#NAME?
chr8	128807359	128808717	Pioneering	12092.2	25983.9	2.14882	0	linc-EFR3A-8	2.39378	9.70427	2.01933
chr8	131317896	131318668	Inaccessible	2560.88	2620.39	1.02324	250845	ASAP1	12.9829	8.85419	-0.552175
chr8	133037287	133038090	Inaccessible	5526.15	12633.2	2.28607	264	OC90	0	0	0
chr8	143896739	143898063	Accessible	6386.26	14925.5	2.33713	18155	GML	0	0.0681222	inf
chr8	145926815	145927763	Inaccessible	6680.17	20961	3.1378	746	linc-ZNF517	0.058828	0.464685	2.98168
chr9	1009104	1010163	Pioneering	4241.58	4038.59	0.952143	31183	linc-C9orf66-1	0	0	0
chr9	4743074	4743960	Accessible	526.588	960.078	1.82321	29978	AK3	18.2318	31.9433	0.809056
chr9	6086965	6088214	Inaccessible	2113.43	4487.56	2.12335	39605	linc-IL33	0	0	0
chr9	6238987	6239672	Intermediate	4708.47	6756.75	1.43502	23180	IL33	0.796766	2.12959	1.41835
chr9	26976176	26977034	Pioneering	398.618	1408.3	3.53295	18814	LRRC19	0.0469007	0.0712653	0.603591
chr9	33560241	33560737	Intermediate	13366.5	42660.9	3.19164	11839	-	0.233929	0.0749116	-1.64281
chr9	36074589	36075465	Accessible	2352.89	2860.65	1.2158	12441	linc-RECK-AS	3.63074	2.71283	-0.420465
chr9	38583647	38584181	Inaccessible	9164.46	23431.4	2.55677	10521	ANKRD18B	0.113199	0.0882896	-0.35854
chr9	75045756	75047011	Inaccessible	13233	17772.1	1.34302	74739	ZFAND5	3.61147	2.79981	-0.367259
chr9	76299064	76299821	Inaccessible	6058.55	11480.1	1.89486	110533	linc-RORB-3	0	0	0
chr9	84207115	84207846	Inaccessible	2971.97	6203.42	2.08731	1148	TLE1,TLE4	4.39649	2.82918	-0.635969
chr9	84635978	84636899	Accessible	10793	41694.8	3.86313	32291	-	0	0.00405499	inf
chr9	86853412	86854387	Inaccessible	8620.43	17501.7	2.03026	38873	SLC28A3	0.0575816	0.0184243	-1.644
chr9	94909398	94910355	Accessible	19222.9	74655.1	3.88365	0	linc-CENPP-3	0	0	0
chr9	99930324	99931005	Inaccessible	6711.35	14619.4	2.17831	10213	linc-CTSL2-2	0.145912	0.0571723	-1.35171
chr9	108626568	108627242	Inaccessible	5337.69	11863.3	2.22255	169743	TMEM38B	5.17544	4.8408	-0.0964349
chr9	114906823	114907648	Inaccessible	18762.3	84262.2	4.49104	1068	linc-SUSD1-AS	0.216324	0.446098	1.04417
chr9	118706038	118707376	Accessible	25205.2	148813	5.90407	4193	linc-PAPPA-1	0.0496225	0.262274	2.40201
chrX	12255122	12255753	Inaccessible	3141.79	3372.58	1.07346	98537	FRMPD4	0.00625363	0.00611315	-0.0327778
chrX	17565782	17567057	Pioneering	9659.19	24206.2	2.50602	86357	NHS	0.343036	0.0773145	-2.14955
chrX	34577354	34578148	Inaccessible	6436.39	27012.3	4.19681	66754	linc-TMEM47-AS	32.7478	30.0312	-0.124936
chrX	41051675	41052860	Inaccessible	2858.15	4831.83	1.69055	3904	linc-USP9X-AS	0.14316	0.0570275	-1.3279
chrX	42835632	42836449	Inaccessible	17714	81392.5	4.59481	198146	PPP1R2P9	0	0	0
chrX	42835632	42836449	Inaccessible	2520.63	2172.68	0.86196	198146	PPP1R2P9	0	0	0
chrX	44834625	44835451	Inaccessible	8027.48	18487.6	2.30304	82801	KDM6A	3.1334	3.56861	0.187634
chrX	47678008	47678964	Inaccessible	5614.38	11418.3	2.03376	14230	linc-UXT	0.00651797	0.00228204	-1.5141
chrX	65857926	65858968	Accessible	12546.7	16070	1.28082	38218	EDA2R	5.04565	12.4851	1.3071
chrX	83989795	83990570	Intermediate	5461.64	12864	2.35534	198588	UBE2DNL	0	0.0994771	inf
chrX	86520365	86521223	Inaccessible	9086.81	15441.7	1.69935	251493	KLHL4	0.00541947	0.00814852	0.588385
chrX	86520365	86521223	Inaccessible	3429.23	6656.15	1.941	251493	KLHL4	0.00541947	0.00814852	0.588385
chrX	107365845	107366921	Intermediate	8202.78	18988.7	2.31491	2387	ATG4A	6.31099	17.0222	1.43148
chrX	132920290	132921088	Inaccessible	21265	102088	4.80078	93768	GPC3	0.113598	0.208802	0.878202
chrY	7147157	7148262	Inaccessible	470.455	1058.61	2.25019	5144	PRKX	3.76722	8.80724	1.22519
