# Supplementary material for: p53 regulates enhancer accessibility and activity in response to DNA damage
Source: Nucleic Acids Res. 2017 Jul 13;45(17):9889–900. doi: 10.1093/nar/gkx577 (PMC5622327; doi:10.1093/nar/gkx577)
Supplement: Supplementary Data [file gkx577_supp.zip › nar-03023-d-2016-File019.xlsx]

## Sheet: MPRA_Distal
Chrom	Start	Stop	Accessibility	UNT(Avg_Counts)	DOX(Avg_Counts)	Fold_Change	Distance_To_Nearest_Gene	Gene	UNT(FPKM)	DOX(FPKM)	Log2(Fold_Change)
chr1	9241063	9242710	Pioneering	622.657	1464.77	2.35246	739	linc-H6PD	0.214813	1.63102	2.92462
chr1	12678101	12679613	Accessible	701.819	647.654	0.922822	3333	linc-DHRS3-AS	0.0698163	0.501123	2.84353
chr1	25298531	25299720	Accessible	1283.35	1211.56	0.944061	42188	RUNX3	4.88724	5.4742	0.163627
chr1	31939496	31940009	Inaccessible	5859.82	8475.04	1.4463	19448	linc-TINAGL1-2	0.00659109	0	#NAME?
chr1	38412321	38413291	Accessible	3617.07	4454.29	1.23147	10645	SF3A3	34.4406	39.5906	0.201047
chr1	38752656	38753371	Inaccessible	162.772	107.436	0.660042	12739	linc-POU3F1-2	0	0	0
chr1	39812444	39813157	Inaccessible	1702.59	2238.82	1.31495	15634	MACF1	52.4367	45.9093	-0.191792
chr1	41947612	41948575	Inaccessible	263.252	231.046	0.877662	2439	EDN2	0.505786	1.58203	1.64518
chr1	42998597	42999594	Inaccessible	1279.25	2124.39	1.66065	967	CCDC30	0.11189	0.135775	0.279135
chr1	51069052	51069811	Pioneering	4156.3	3998.53	0.962042	68054	linc-FAF1-AS	0	0	0
chr1	52158923	52159822	Inaccessible	159.81	129.62	0.811089	35672	OSBPL9	37.6026	21.3752	-0.814891
chr1	68151960	68152825	Accessible	3188.58	4288.98	1.34511	139	linc-GADD45A-AS	0.712775	0.957952	0.426506
chr1	69520545	69521604	Inaccessible	2246.71	2090.26	0.930366	0	linc-LRRC7-3	0	0	0
chr1	72466326	72467079	Inaccessible	1508.18	1299.48	0.861618	255955	linc-NEGR1-BP	0.0146396	0.0427295	1.54536
chr1	72466326	72467079	Inaccessible	2543.32	3437.99	1.35177	255955	linc-NEGR1-BP	0.0146396	0.0427295	1.54536
chr1	87640223	87641199	Inaccessible	5546.6	7361.49	1.32721	42614	HS2ST1	6.60096	5.76455	-0.195468
chr1	92070265	92071084	Intermediate	1014.2	998.666	0.984683	29485	-	0	0	0
chr1	93688377	93689543	Inaccessible	549.238	729.948	1.32902	17310	CCDC18	8.53419	3.03954	-1.4894
chr1	98981699	98982405	Inaccessible	2980.98	4939.49	1.657	123377	linc-SNX7-1	0.0563583	0.00605746	-3.21784
chr1	99142818	99143280	Accessible	483.124	479.716	0.992945	15582	SNX7	27.4002	29.3125	0.0973272
chr1	101992265	101992866	Inaccessible	4653.13	5368.92	1.15383	294	linc-DPH5-3	0.0010459	0.00459873	2.1365
chr1	111756198	111757782	Pioneering	15237.3	27916.5	1.83212	12500	CHI3L2	0.101843	0.273025	1.42269
chr1	111756198	111757782	Pioneering	2479.65	2670.6	1.07701	12500	CHI3L2	0.101843	0.273025	1.42269
chr1	111907022	111908058	Pioneering	1765.23	2720.73	1.54129	16059	C1orf88	0.0469618	0.353594	2.91253
chr1	113246229	113247374	Accessible	1346.79	1262.26	0.937233	1894	RHOC	496.453	755.749	0.606252
chr1	144009487	144011710	Accessible	1275.05	2092.12	1.64081	2384	linc-FAM72D-2	0	0.0547004	inf
chr1	152139961	152140800	Pioneering	60.6303	55.9993	0.92362	10525	RPTN	0.00379118	0.0165527	2.12635
chr1	153498381	153499134	Inaccessible	3263.24	3777.36	1.15755	6946	linc-S100A6-AS	1.10999	1.77133	0.67429
chr1	157127248	157128146	Pioneering	2010.27	1572.37	0.782166	23229	ETV3	2.08166	0.933295	-1.15733
chr1	171723297	171724277	Pioneering	3580.19	3910.47	1.09225	1221	linc-METTL13-1	0	0.116333	inf
chr1	173264708	173265576	Pioneering	637.059	692.746	1.08741	55546	linc-PRDX6-BP	1.60599	3.43671	1.09756
chr1	180484952	180485922	Accessible	1219.3	1169.64	0.95927	42189	linc-XPR1	0.0194874	0.313021	4.00565
chr1	181103704	181105154	Accessible	3020.4	6009.25	1.98956	38467	linc-CACNA1E-2	0.0824442	0.200037	1.27877
chr1	181490681	181491567	Inaccessible	4257.06	6467.92	1.51934	11068	CACNA1E	0.0139307	0.0149131	0.0983155
chr1	182730224	182731197	Inaccessible	10819.5	23798.2	2.19957	19769	linc-RGS8	0.755999	1.43086	0.920423
chr1	182730224	182731197	Inaccessible	1781.4	1721.45	0.966349	19769	linc-RGS8	0.755999	1.43086	0.920423
chr1	185606095	185606623	Inaccessible	1327.53	2065.43	1.55585	29562	linc-IVNS1ABP-2	0	0	0
chr1	187377132	187377981	Inaccessible	9918.94	19413.6	1.95722	34758	linc-RGS18-11	0.14326	0.124152	-0.206525
chr1	187607636	187608453	Inaccessible	13586.5	24036.2	1.76912	1906	C1orf99	0	0.00853357	inf
chr1	199917841	199918673	Inaccessible	2399.01	4540.72	1.89275	78098	NR5A2	0.336914	0.111127	-1.60018
chr1	202971465	202972210	Inaccessible	1511.32	2328.94	1.541	4325	TMEM183A,TMEM183B	31.8032	37.7857	0.248666
chr1	204493910	204494615	Inaccessible	3448.81	3897.2	1.13001	0	MDM4	3.24412	1.42045	-1.19148
chr1	208386849	208387588	Inaccessible	2764.06	3512.49	1.27077	3042	PLXNA2	1.08484	2.18468	1.00995
chr1	212769284	212770514	Accessible	1132.21	1641.46	1.44979	11481	ATF3	0.80669	2.70527	1.74569
chr1	214612592	214613495	Intermediate	5911.9	6046.27	1.02273	62812	PTPN14	3.66414	2.04176	-0.843664
chr1	215174543	215175741	Accessible	3921.73	4741.22	1.20896	3145	KCNK2	22.3811	20.8964	-0.0990318
chr1	218774127	218774939	Intermediate	650.536	1029.9	1.58315	77347	linc-LYPLAL1	0	0.0457336	inf
chr1	233088452	233089232	Pioneering	1997.08	2370.99	1.18723	2082	C1orf57	18.2549	48.1004	1.39777
chr1	234753901	234755034	Accessible	5190.39	8571.97	1.65151	2814	linc-IRF2BP2-1	0	0.0406489	inf
chr1	235833077	235833767	Inaccessible	2061.14	3569.56	1.73184	0	linc-LYST-AS	0.00909097	0.0766377	3.07555
chr1	235838168	235838884	Inaccessible	4335.1	8052.54	1.85752	4740	linc-LYST-AS	0.00909097	0.0766377	3.07555
chr1	244898407	244899773	Inaccessible	3861.17	5942.62	1.53907	7226	linc-FAM36A	0.00485721	0.0426998	3.13603
chr1	244898407	244899773	Inaccessible	3215.77	6226.84	1.93634	7226	linc-FAM36A	0.00485721	0.0426998	3.13603
chr10	702721	703230	Pioneering	1646.86	1366.01	0.829463	777	linc-TUBB8-2	0.0326945	0	#NAME?
chr10	15165656	15166574	Inaccessible	1747.46	1365.07	0.781175	11976	linc-NMT2-AS	0.287544	0.969172	1.75297
chr10	17289091	17290326	Inaccessible	1523.65	2741.77	1.79948	17816	VIM	1890.46	1438.28	-0.394387
chr10	21716183	21717231	Intermediate	1025.89	2000.86	1.95036	58643	linc-C10orf113-2	0.00209293	0.232261	6.79408
chr10	25044918	25045821	Intermediate	1113.65	1802.77	1.61878	93000	PRTFDC1	7.89385	6.49507	-0.281383
chr10	30518820	30519680	Inaccessible	608.488	951.343	1.56345	49735	linc-KIAA1462	0	0	0
chr10	33992793	33994276	Accessible	1487.24	2010.08	1.35155	19110	linc-CREM-3	0.0632408	0.135503	1.09939
chr10	45932630	45933360	Inaccessible	4919.8	5226.01	1.06224	2744	linc-ALOX5-AS	0.0165371	0.03028	0.872661
chr10	45933558	45934561	Inaccessible	2395.9	3126.17	1.3048	1543	linc-ALOX5-AS	0.0165371	0.03028	0.872661
chr10	61096686	61097512	Pioneering	1729.73	1853.87	1.07177	9261	linc-FAM13C-AS	0	0	0
chr10	74030164	74030901	Pioneering	3341.89	3722.29	1.11383	2768	linc-DDIT4-AS	0.314803	0.193654	-0.700966
chr10	74057779	74058841	Accessible	995.503	940.477	0.944725	23977	linc-DDIT4-AS	0.314803	0.193654	-0.700966
chr10	82378680	82379375	Inaccessible	2405.9	3031.19	1.2599	15345	SH2D4B	0.0115364	0	#NAME?
chr10	86284659	86285421	Inaccessible	1275.58	1341.28	1.05151	34751	linc-OPN4-5	0	0.227981	inf
chr10	89602563	89603401	Intermediate	2055.34	3449.05	1.67809	19794	-	0.175437	1.1121	2.66426
chr10	90750258	90751489	Accessible	417.47	547.62	1.31176	0	FAS,STAMBPL1	15.1635	36.0581	1.24972
chr10	94897711	94898459	Inaccessible	1815.88	2488.66	1.37049	63646	CYP26A1	0.00759637	0.0498438	2.71403
chr10	97054535	97055505	Accessible	2972.53	4440.3	1.49378	15768	linc-SORBS1-AS	0	0	0
chr10	99309443	99310457	Inaccessible	1218.88	1639.55	1.34512	21800	ANKRD2	0.803672	0.645934	-0.315221
chr10	109799405	109800110	Inaccessible	4351.68	6546.16	1.50428	147	linc-SORCS1-1	0.300452	0.0336955	-3.1565
chr10	114475625	114476373	Inaccessible	4393.42	4201.67	0.956354	94329	linc-VTI1A-AS	1.45598	0.566553	-1.36171
chr10	118976155	118977164	Pioneering	540.179	528.606	0.978576	19155	KCNK18	0	0	0
chr10	124250747	124251543	Accessible	1271.9	1126.17	0.885423	2219	linc-HTRA1-AS	0.0953493	0.0741724	-0.362341
chr10	129661204	129662002	Inaccessible	15324.6	29189.6	1.90476	14683	CLRN3	0	0	0
chr10	135058266	135059147	Inaccessible	2798.77	3110.33	1.11132	6858	VENTX	0	0	0
chr10	135513480	135513833	Inaccessible	1385.25	1870.37	1.3502	23201	DUX4	0	0.0129468	inf
chr11	3317563	3317878	Inaccessible	9155.69	16238.2	1.77356	7961	linc-ART1-5	0	0	0
chr11	4485343	4486255	Intermediate	8958.63	17321.5	1.9335	14773	OR52K2	0.0165873	0.121059	2.86756
chr11	5711022	5712507	Accessible	1168.03	1741.09	1.49062	0	linc-TRIM22-AS	0	0	0
chr11	10065880	10066719	Inaccessible	9832.79	17545.6	1.78439	27354	SBF2	10.9695	4.24098	-1.37103
chr11	12087283	12088247	Accessible	2861.61	3187.34	1.11383	27297	MICAL2	90.5968	64.069	-0.499833
chr11	13282098	13282794	Accessible	1928.07	2312.52	1.19939	16532	ARNTL	4.29134	7.87243	0.875381
chr11	20071879	20072585	Pioneering	2692.12	3117.47	1.158	1605	NAV2	6.82085	3.00001	-1.18498
chr11	20505303	20506134	Inaccessible	1445.29	1803.2	1.24764	96227	PRMT3	5.42337	4.55716	-0.251055
chr11	27656989	27657933	Pioneering	6507.44	11782.4	1.8106	11297	linc-LIN7C	0.077095	0.0547017	-0.49505
chr11	27656989	27657933	Pioneering	4881.35	5813.55	1.19097	11297	linc-LIN7C	0.077095	0.0547017	-0.49505
chr11	32102623	32103284	Inaccessible	2634.63	3502.62	1.32945	9194	RCN1	97.3083	66.5298	-0.548561
chr11	41507416	41508351	Pioneering	249.032	320.508	1.28702	334513	linc-API5	0	0	0
chr11	47236249	47237682	Accessible	1127.64	1343.81	1.1917	0	DDB2	13.3048	78.7024	2.56445
chr11	60330938	60331721	Inaccessible	5744.17	11287.1	1.96498	48052	MS4A13	0	0	0
chr11	61766382	61767222	Inaccessible	9157.75	16747.9	1.82883	30828	-	0.0701103	0.22767	1.69924
chr11	63558797	63559539	Inaccessible	8005.38	13204.8	1.64949	18297	linc-C11orf84-BP	0.0742348	0.820015	3.46548
chr11	65188454	65189268	Accessible	3834.89	4919.36	1.28279	978	linc-SCYL1-3	128.872	165.251	0.358721
chr11	67423592	67424285	Inaccessible	1342.94	1930.47	1.4375	6586	ALDH3B2	0.0221814	0.0160729	-0.464726
chr11	72953647	72954283	Accessible	1189.99	1386.69	1.1653	21288	P2RY6	0.247828	0.0606177	-2.03153
chr11	73846105	73847083	Intermediate	671.631	823.623	1.2263	21168	C2CD3	3.60147	10.8197	1.58701
chr11	94798379	94799029	Inaccessible	28.392	31.2305	1.09998	1028	SFRS2B	10.935	14.1896	0.375875
chr11	104208828	104209602	Pioneering	3932.48	5148.41	1.3092	301520	DDI1	0.0158068	0	#NAME?
chr11	109212925	109213495	Pioneering	1239.81	1237.52	0.99816	79381	C11orf87	0.902748	2.08156	1.20527
chr11	131958186	131958981	Inaccessible	4765.01	6575.94	1.38005	122671	NTM	8.98594	6.23598	-0.527053
chr12	2499128	2499811	Inaccessible	2172.46	2460.17	1.13244	113792	CACNA1C	2.33502	0.944083	-1.30645
chr12	2806122	2806836	Inaccessible	571.232	848.096	1.48468	6746	linc-CACNA1C-AS	0.115259	0.123122	0.0952097
chr12	4221668	4222600	Inaccessible	1667.73	1784.93	1.07028	13210	linc-PARP11-2	0	0	0
chr12	9108532	9109358	Inaccessible	1000.16	1715.6	1.71533	13996	M6PR	30.8996	40.2902	0.38284
chr12	11788144	11789109	Inaccessible	689.335	834.33	1.21034	13680	BCL2L14,ETV6	6.49472	5.45354	-0.252075
chr12	19584545	19585663	Pioneering	4218.54	6427.02	1.52352	6946	AEBP2	4.61571	5.70626	0.305994
chr12	29286167	29287071	Inaccessible	1834.96	2922.6	1.59273	7324	linc-PTHLH-2	0.00761238	0.0205181	1.43048
chr12	32401407	32402447	Intermediate	5995.59	9605.13	1.60203	85004	BICD1	4.19779	4.33534	0.0465173
chr12	46501166	46501930	Inaccessible	4346.73	5722.4	1.31649	74428	linc-SLC38A1-AS	0	0.00997319	inf
chr12	47903303	47904051	Accessible	1688.84	1297.34	0.768189	91263	linc-AMIGO2-2	0.00847027	0.0122752	0.53527
chr12	47949904	47950573	Inaccessible	1217.25	938.479	0.770983	106801	RPAP3	8.89075	8.77326	-0.0191927
chr12	48995805	48996551	Inaccessible	1044.72	2027.94	1.94114	34005	LALBA	0	0	0
chr12	59434548	59435765	Accessible	1486.73	1017.11	0.684127	167950	LRIG3	2.59006	2.40234	-0.108541
chr12	64915356	64916701	Intermediate	4328.23	5642.81	1.30372	69419	TBK1	10.0095	9.93132	-0.0113064
chr12	65028305	65029215	Inaccessible	394.629	507.381	1.28572	5304	RASSF3	3.73075	2.80797	-0.409937
chr12	70484665	70485403	Inaccessible	1942.36	2675.73	1.37757	80109	linc-BEST3	0	0.0352611	inf
chr12	79139621	79140481	Inaccessible	2988.28	4872.33	1.63048	117293	SYT1	0.11948	0.159596	0.417655
chr12	81171516	81172330	Pioneering	608.725	682.799	1.12169	0	linc-LIN7A-AS	2.77235	2.75969	-0.00660382
chr12	88938822	88939498	Pioneering	953.687	1181.07	1.23843	37908	KITLG	31.6763	29.3207	-0.111483
chr12	88953082	88954489	Inaccessible	866.528	822.308	0.948968	52168	KITLG	31.6763	29.3207	-0.111483
chr12	88953082	88954489	Inaccessible	1679.92	1913.65	1.13913	52168	KITLG	31.6763	29.3207	-0.111483
chr12	90627968	90628904	Pioneering	4425.06	6714.1	1.51729	167063	linc-CLLU1-2	0.0263475	0	#NAME?
chr12	92296474	92297436	Pioneering	236.143	435.051	1.84232	81072	linc-CLLU1-1	0	0	0
chr12	93156432	93157076	Inaccessible	84.8114	152.274	1.79545	12834	EEA1	5.45176	5.24831	-0.0548701
chr12	93177759	93179281	Pioneering	909.303	1182.15	1.30006	6681	linc-EEA1-AS	0.0322064	0.0337573	0.0678504
chr12	93367255	93367985	Pioneering	3371.96	4825.69	1.43112	20096	linc-NUDT4-2	0	0.032212	inf
chr12	102248998	102249670	Pioneering	3575.92	5887.89	1.64654	17240	linc-DRAM1	0	0	0
chr12	103917406	103918269	Inaccessible	4493.93	6541.67	1.45567	23304	linc-STAB2-1	0.00446912	0	#NAME?
chr12	106348822	106349853	Inaccessible	2718.16	3956.15	1.45545	37059	linc-APPL2-3	0.00461291	0.00915487	0.988861
chr12	110258591	110259318	Inaccessible	2030.06	2641.95	1.30142	19572	linc-TRPV4	0.0886961	0.163198	0.879683
chr12	110778274	110779185	Pioneering	2426.91	3220.92	1.32717	1052	linc-ATP2A2-AS	0.0651426	0.0414012	-0.65393
chr12	114277849	114278582	Inaccessible	2985.83	3360.82	1.12559	16723	RBM19	6.82721	9.3878	0.459492
chr12	114706867	114707456	Inaccessible	1287.7	1923.58	1.49381	86456	TBX5	0.835761	0.52916	-0.659386
chr12	115695481	115696115	Pioneering	2363.27	2008.59	0.849922	52589	linc-TBX3-3	0.0492316	0.0790701	0.683546
chr12	124757976	124758894	Accessible	2745.89	3222.82	1.17369	14817	FAM101A	4.45566	13.5416	1.60369
chr12	124757976	124758894	Accessible	157.544	183.368	1.16392	14817	FAM101A	4.45566	13.5416	1.60369
chr12	125422634	125424267	Accessible	3263.85	5225.14	1.60091	8167	DHX37	5.83492	7.92083	0.440938
chr12	132204824	132205938	Intermediate	2297.41	4134.93	1.79982	4223	linc-SFSWAP-AS	0.0598247	0.0865915	0.533486
chr13	23973262	23974032	Inaccessible	4517.94	7969.6	1.76399	57433	SACS	23.2959	12.115	-0.943281
chr13	32739572	32740409	Inaccessible	3181.71	3800	1.19433	87877	FRY	0.803944	0.515402	-0.641397
chr13	48640305	48641377	Inaccessible	6793.42	12168.8	1.79126	10071	MED4	21.5363	25.924	0.267521
chr13	48646051	48647215	Inaccessible	5697.47	10898.7	1.9129	4233	MED4	21.5363	25.924	0.267521
chr13	51103169	51104112	Accessible	5771.41	10850.2	1.88	7597	linc-SPRYD7-3	0	0	0
chr13	51305411	51306104	Inaccessible	886.115	1617.15	1.82498	18035	DLEU7	0.337244	0.0748019	-2.17265
chr13	80366692	80367310	Inaccessible	1298.84	1883.16	1.44988	11244	linc-SLITRK5-10	0	0	0
chr13	84515037	84516593	Intermediate	1044.37	970.354	0.929128	53928	linc-SLITRK5-4	0	0	0
chr13	84515037	84516593	Intermediate	5151.13	9226.25	1.79111	53928	linc-SLITRK5-4	0	0	0
chr13	115109267	115109954	Pioneering	1989.75	2202.99	1.10717	13014	linc-CHAMP1-AS	0.110582	0.208533	0.915157
chr14	21219965	21220706	Inaccessible	3761.76	5969.88	1.58699	5866	FAM12A	0	0	0
chr14	23005776	23006684	Intermediate	1442.49	2010.9	1.39405	684	TRA@,TRAC,TRAV12-1	3.76905	8.22613	1.12601
chr14	24100428	24101630	Intermediate	701.174	589.011	0.840035	1104	DHRS2	0.895398	23.8131	4.73308
chr14	24138925	24140482	Inaccessible	4090.85	6685.6	1.63428	21362	linc-DHRS4	0.0507231	0.0284736	-0.833018
chr14	32489783	32490825	Inaccessible	13344.8	25771.9	1.93123	51084	linc-ARHGAP5-1	0.329281	2.43176	2.88461
chr14	32814112	32815225	Pioneering	6741.26	10673.8	1.58336	15633	AKAP6	4.66591	0.923922	-2.33632
chr14	34766673	34767785	Inaccessible	2261.36	3493.71	1.54496	62066	linc-EGLN3-2	0.00796933	0	#NAME?
chr14	51066665	51067492	Inaccessible	1215.4	1913.18	1.57412	34611	SAV1	8.63956	9.5018	0.137243
chr14	51590055	51590854	Inaccessible	4406.35	5771.9	1.3099	116033	TMX1	17.1757	17.1425	-0.00278866
chr14	51861667	51862684	Accessible	586.836	476.855	0.812586	477	linc-FRMD6	0.00845916	0.049216	2.54054
chr14	57132655	57133630	Pioneering	2326.26	4590.77	1.97346	27619	linc-C14orf101-AS	0.0486644	0.0476023	-0.031837
chr14	70179344	70180409	Inaccessible	1002.24	1705.81	1.702	752	linc-KIAA0247-AS	0	0	0
chr14	70477621	70478351	Inaccessible	4896.23	7816.48	1.59643	34690	SLC8A3	0.00258923	0.163575	5.98129
chr14	71331549	71332372	Inaccessible	2716.13	4302.06	1.58389	41751	PCNX	7.28246	6.0052	-0.278213
chr14	72240011	72241503	Inaccessible	963.756	866.639	0.89923	34990	linc-SIPA1L1-AS	4.54212	2.94845	-0.623411
chr14	72240011	72241503	Inaccessible	4430.86	8002.37	1.80605	34990	linc-SIPA1L1-AS	4.54212	2.94845	-0.623411
chr14	79506825	79507587	Inaccessible	5576.61	10089.9	1.80933	238068	NRXN3	0.742267	0.643544	-0.2059
chr14	79625765	79626608	Inaccessible	3154.78	4462.75	1.4146	119047	NRXN3	0.742267	0.643544	-0.2059
chr14	89894331	89896159	Inaccessible	1082.23	1638.17	1.51371	15497	FOXN3	6.53195	6.68047	0.0324354
chr14	103710220	103711108	Inaccessible	4969.88	8767.3	1.76408	36352	linc-EIF5-1	0.149587	0.265594	0.828235
chr14	105820422	105821239	Inaccessible	2342.97	2972.21	1.26857	28638	linc-PACS2-AS	0.0566895	0.0832078	0.553637
chr15	21925872	21926432	Inaccessible	2000.06	1830.3	0.91512	6534	linc-POTEB-3	0.0528667	0.135196	1.35462
chr15	25103765	25104406	Inaccessible	970.099	1934.85	1.99449	2067	SNRPN,SNURF	53.1496	85.7421	0.689945
chr15	29983070	29983713	Inaccessible	625.717	728.655	1.16451	1560	linc-TJP1-AS	0.0865569	0.0904795	0.0639426
chr15	31442829	31443431	Inaccessible	4465.08	6979.85	1.56321	61912	linc-LOC283710-AS	0.00985303	0.0255161	1.37277
chr15	33437583	33438488	Inaccessible	2031.86	2996.85	1.47493	5093	FMN1	0.0287127	0.00503262	-2.51231
chr15	35024452	35025201	Inaccessible	2692.97	3564.24	1.32353	8431	linc-C15orf41-4	0	0	0
chr15	35800177	35801031	Inaccessible	1479.72	1581.31	1.06866	13449	ATPBD4	2.22419	0.718069	-1.63109
chr15	42963379	42964655	Inaccessible	935.422	1463.5	1.56454	17139	-	0.747055	0.892182	0.256124
chr15	49917629	49918422	Pioneering	3228.81	5507.32	1.70568	4350	DTWD1	14.0795	7.6195	-0.885825
chr15	52156465	52157396	Pioneering	890.052	1188.73	1.33558	9828	TMOD3	39.753	36.6913	-0.115626
chr15	52955599	52956410	Inaccessible	636.779	955.963	1.50125	13794	linc-FAM214A-AS	0.204811	0.207402	0.0181316
chr15	56497089	56498018	Inaccessible	2342.86	2789.17	1.1905	48355	linc-RFX7-AS	0.0237869	0.0446206	0.907542
chr15	61200864	61201667	Inaccessible	1170.75	1209.12	1.03277	411046	RORA	1.07478	0.839383	-0.356643
chr15	62554512	62555663	Inaccessible	2551.28	4611.13	1.80738	8534	linc-C2CD4B-4	0	0	0
chr15	63720384	63721018	Inaccessible	2338.21	2871.96	1.22827	2396	linc-USP3	0.0365175	0.171171	2.22878
chr15	71656213	71656967	Inaccessible	3668.42	5816.22	1.58548	107159	linc-THSD4-AS	0.0509692	0.0633134	0.312887
chr15	73457733	73458872	Inaccessible	9679.4	20078	2.0743	29501	NEO1	5.48116	4.54987	-0.268657
chr15	80295409	80296230	Inaccessible	15381	30127.3	1.95873	41893	BCL2A1	0.121303	0.0530061	-1.19439
chr15	85433278	85433919	Inaccessible	1574.33	1747	1.10968	5365	SLC28A1	0	0.0254756	inf
chr15	89164217	89165584	Accessible	981.35	1777.64	1.81143	0	AEN	18.6245	37.7034	1.01749
chr16	4189893	4191226	Inaccessible	3868.15	4862.7	1.25711	29311	linc-ADCY9-AS	0.0323246	0.041239	0.351377
chr16	13546992	13548193	Inaccessible	4429.27	5957.84	1.34511	194775	linc-ERCC4	0	0	0
chr16	17609032	17609923	Accessible	2814.93	2478.47	0.880474	55477	linc-XYLT1-1	0	0.00867879	inf
chr16	20876849	20878230	Accessible	1718.4	2382.81	1.38664	5158	DCUN1D3,ERI2	8.99022	8.69738	-0.0477755
chr16	25564847	25565842	Intermediate	16941.5	29393.9	1.73502	137506	HS3ST4	0	0.0123185	inf
chr16	25564847	25565842	Intermediate	1062.33	1231.12	1.15889	137506	HS3ST4	0	0.0123185	inf
chr16	31284668	31285621	Inaccessible	3129.36	4650.9	1.48621	1250	ITGAM	0	1.32458	inf
chr16	61966858	61967778	Inaccessible	795.076	1148.07	1.44397	102695	linc-CDH8-BP	0.000563595	0.00573627	3.34738
chr16	62067306	62069274	Pioneering	1340.67	1234.18	0.920568	1199	linc-CDH8-BP	0.000563595	0.00573627	3.34738
chr16	65133176	65134051	Pioneering	3713.55	5565.53	1.49871	32512	linc-CDH5-1	0.114799	0.447019	1.96122
chr16	65802622	65803618	Inaccessible	8963.77	15787.1	1.76121	97742	linc-CDH11-4	0	0	0
chr16	68970481	68971646	Inaccessible	1332.58	1315.4	0.987106	92972	TMCO7	3.58854	2.76528	-0.375971
chr16	74465010	74465777	Inaccessible	4312.1	5923.45	1.37368	5714	linc-CLEC18B	0.047158	0	#NAME?
chr16	78025431	78026162	Inaccessible	8435.7	14368.8	1.70333	13005	linc-VAT1L-AS	4.55333	6.02776	0.404699
chr16	83159517	83160451	Inaccessible	7037.57	14279.8	2.02908	498939	CDH13	43.5047	35.1564	-0.307384
chr16	89524809	89525946	Inaccessible	6110.16	9960.7	1.63019	31322	linc-ANKRD11-BP	0.167189	0.759662	2.18388
chr17	10108753	10109480	Inaccessible	1112.86	680.469	0.611458	46467	linc-GAS7	0	0	0
chr17	10108753	10109480	Inaccessible	3840.73	7161.45	1.86461	46467	linc-GAS7	0	0	0
chr17	13078500	13079060	Inaccessible	3462.67	4729.9	1.36597	34062	linc-COX10-3	0	0.245925	inf
chr17	15866675	15867587	Inaccessible	680.882	864.034	1.26899	5700	linc-ADORA2B-AS	0.151881	0.298021	0.972477
chr17	17092801	17093459	Inaccessible	2114.95	2464.67	1.16536	3672	linc-MPRIP-AS	3.01314	2.15887	-0.480995
chr17	19890010	19890713	Inaccessible	235.555	264.352	1.12225	21902	CYTSB	1.2616	2.82557	1.16329
chr17	31910140	31911053	Inaccessible	2705.97	4216.94	1.55838	569056	ACCN1	0.0078812	0.0206131	1.38707
chr17	37202365	37203657	Inaccessible	17553.1	36756.3	2.094	9616	-	0.00827884	0.0366924	2.14798
chr17	37202365	37203657	Inaccessible	24714.1	47657.1	1.92833	9616	-	0.00827884	0.0366924	2.14798
chr17	39777159	39777891	Inaccessible	3130.84	3383.4	1.08067	1219	KRT17	0.818136	10.7163	3.71133
chr17	48448653	48449601	Inaccessible	860.917	1158.38	1.34552	990	EME1	6.18217	2.7676	-1.15948
chr17	49031060	49032647	Intermediate	1063.55	2044.03	1.9219	9585	linc-NME1-1	0	0.030065	inf
chr17	51694032	51694636	Pioneering	2030.36	2551.57	1.25671	139670	linc-KIF2B-1	0	0.0414968	inf
chr17	54794637	54795643	Inaccessible	4245.95	5794.88	1.3648	74071	C17orf67	0.57312	0.601681	0.0701625
chr17	55601061	55602088	Pioneering	4821.38	6166.17	1.27892	150398	linc-MSI2-AS	2.77651	2.17757	-0.350552
chr17	60220860	60221927	Inaccessible	924.509	862.977	0.933444	4688	linc-MED13-1	0.194063	0.123713	-0.649528
chr17	60220860	60221927	Inaccessible	1663.94	2633.89	1.58292	4688	linc-MED13-1	0.194063	0.123713	-0.649528
chr17	66693752	66694570	Pioneering	2506.63	3463.57	1.38177	5575	linc-FAM20A-1	0	0	0
chr17	67603115	67604105	Pioneering	1374.64	2289.23	1.66533	12189	linc-KCNJ16-4	0	0.00648458	inf
chr17	81185609	81185816	Inaccessible	1765.98	1747.67	0.989632	3725	linc-C7orf50-AS	0.0693753	0.169533	1.28908
chr18	7728125	7728926	Pioneering	4248.66	7054.14	1.66032	159450	linc-PTPRM-AS	0	0	0
chr18	7733473	7734304	Inaccessible	668.621	1380.56	2.06478	154072	linc-PTPRM-AS	0	0	0
chr18	10209250	10209937	Inaccessible	6042.65	8961.96	1.48312	36227	linc-PPP4R1-2	0	0	0
chr18	20857174	20857893	Inaccessible	2889.22	4297.49	1.48742	19778	linc-CABLES1-AS	0.107031	0.150077	0.487679
chr18	23112896	23113704	Inaccessible	1633.01	2568.21	1.57269	470191	ZNF521	1.68375	0.790375	-1.09107
chr18	23112896	23113704	Inaccessible	2779.92	4918.76	1.76939	470191	ZNF521	1.68375	0.790375	-1.09107
chr18	31140475	31141203	Pioneering	4485.38	6292.52	1.4029	17339	ASXL3	0.0109852	0.0250884	1.19146
chr18	37795754	37796402	Inaccessible	1953.04	2282.66	1.16877	149504	linc-PIK3C3-1	0	0	0
chr18	45856101	45857209	Accessible	2708.14	3573.07	1.31938	208219	KIAA0427	16.705	10.9885	-0.604287
chr18	53750666	53751378	Inaccessible	5706.83	5976.91	1.04732	0	linc-TCF4-3	0.0066974	0.0204503	1.61045
chr18	56856127	56857209	Inaccessible	2650.36	4492.44	1.69503	30192	GRP	0.187408	0.312221	0.736388
chr18	71360239	71360941	Inaccessible	577.374	778.37	1.34812	8757	linc-NETO1-2	0.0559894	0.162203	1.53457
chr18	72530635	72531371	Pioneering	2893.21	2407.26	0.832037	187712	ZNF407	1.25518	1.03982	-0.271565
chr18	74683896	74684599	Inaccessible	2736.85	3139.86	1.14725	5069	linc-MBP-AS	0	0.00638176	inf
chr19	6577225	6578175	Inaccessible	7885.9	15760.2	1.99853	5315	CD70	0.720721	12.2566	4.08797
chr19	15757242	15757919	Inaccessible	7833.1	13782.2	1.75948	2872	CYP4F3	0.0141458	0.0201682	0.511709
chr19	16003315	16004267	Inaccessible	15451.7	21443.8	1.3878	6452	CYP4F2	0	0.0686825	inf
chr19	18475270	18476189	Accessible	744.049	1360.53	1.82855	134	linc-PGPEP1-AS	0.030125	0.0412995	0.455165
chr19	19887175	19887841	Accessible	1823.04	1533.3	0.84107	0	linc-ZNF506-AS	0.611316	2.7024	2.14425
chr19	28972944	28973530	Inaccessible	4116.95	4701.12	1.14189	10401	linc-ZNF681-9	0	0	0
chr19	39265599	39266637	Inaccessible	4464.82	5608.34	1.25612	3820	LGALS7	0	0	0
chr19	42034293	42035143	Inaccessible	768.595	1000.16	1.30128	20744	CEACAM21	0	0	0
chr19	47734508	47735453	Accessible	2.39077	0.215391	0.0900927	7212	linc-BBC3	0.250264	0.800855	1.67809
chr19	53798160	53798992	Inaccessible	1992.71	3977.58	1.99607	3285	BIRC8	0.00696133	0	#NAME?
chr19	56112240	56113484	Accessible	3488.71	5896.44	1.69015	510	ZNF524	7.56259	16.2287	1.10159
chr19	59108222	59108438	Pioneering	1830.28	1520.87	0.830951	10570	linc-CHMP2A-AS	13.43	18.6967	0.477325
chr2	17996431	17997644	Inaccessible	1966.41	2920.9	1.4854	143	MSGN1	0.031192	0.0451809	0.53454
chr2	19854271	19855021	Inaccessible	1362.92	2041.61	1.49796	56456	linc-RHOB-4	0	0	0
chr2	38013979	38014588	Inaccessible	557.833	620.712	1.11272	3909	linc-FAM82A1-2	0.0804762	0.0640437	-0.329506
chr2	41949612	41950520	Intermediate	3882.44	5362.89	1.38132	83387	linc-SLC8A1-2	0	0	0
chr2	46235038	46236039	Inaccessible	3671.22	5005.73	1.36351	244362	linc-SRBD1-2	0	0	0
chr2	46662048	46663142	Inaccessible	1316.85	1451.11	1.10195	471	linc-LOC388946	0.00280295	0.00306945	0.131031
chr2	49068054	49068875	Inaccessible	974.806	1737.7	1.78261	122231	FSHR	0	0	0
chr2	61504693	61505512	Inaccessible	3278.19	6861.69	2.09313	50340	USP34	32.2638	21.3298	-0.597044
chr2	65295879	65296558	Inaccessible	5009.1	6219.19	1.24158	0	CEP68	2.63515	4.21213	0.676666
chr2	70823643	70824793	Inaccessible	3823.87	6527.5	1.70704	10173	ADD2	0.848664	0.200571	-2.08108
chr2	72107799	72108879	Pioneering	2017.83	2515.45	1.24661	150307	linc-PAIP2B	0.00624948	0.0091805	0.554837
chr2	88837693	88838367	Inaccessible	2865.4	4975.91	1.73655	13524	C2orf51	0	0	0
chr2	100594101	100595011	Inaccessible	138.881	144.345	1.03935	28469	AFF3	3.81352	1.58863	-1.26334
chr2	102320245	102321064	Inaccessible	5886.74	10264.5	1.74366	5757	MAP4K4	44.631	34.3632	-0.377183
chr2	114371654	114371847	Pioneering	2164.3	2736.3	1.26429	1830	linc-RABL2A-BP	6.18955	10.569	0.771927
chr2	123277296	123278003	Inaccessible	3216.03	5630.89	1.75088	41341	linc-MKI67IP-1	0	0	0
chr2	126208616	126209234	Inaccessible	3992.46	5206.42	1.30407	255017	linc-GYPC-3	0	0	0
chr2	132426278	132427123	Accessible	574.973	695.663	1.2099	12997	linc-C2orf27A-1	5.69223	5.58653	-0.0270415
chr2	133300562	133301331	Inaccessible	11630.3	20676.5	1.77781	102523	LYPD1	3.55047	13.0689	1.88005
chr2	135348167	135348831	Inaccessible	4606.61	8600.34	1.86696	133820	TMEM163	0.00805104	0.0236755	1.55615
chr2	137132965	137134158	Inaccessible	1628.73	2477.58	1.52118	45825	linc-CXCR4-2	0	0	0
chr2	137789195	137789897	Inaccessible	4428.85	6366	1.43739	24094	THSD7B	0.0103948	0.0245754	1.24135
chr2	144859808	144860465	Inaccessible	4252.2	3896.94	0.916453	94706	GTDC1	5.5566	2.61315	-1.08841
chr2	147454607	147455380	Inaccessible	6611.27	12339	1.86636	109982	PABPCP2	0	0	0
chr2	147454607	147455380	Inaccessible	2894.33	2298.22	0.794044	109982	PABPCP2	0	0	0
chr2	153557489	153558685	Inaccessible	2409.34	4508.88	1.87142	15739	ARL6IP6	13.3697	8.54085	-0.646519
chr2	164809694	164810440	Inaccessible	10320.6	18293	1.77248	203277	linc-FIGN	0	0.0341895	inf
chr2	165847883	165848707	Accessible	1931.89	1534.3	0.794197	14212	linc-SLC38A11	0.0906148	0.738179	3.02615
chr2	171077340	171079062	Intermediate	5353.69	9701.05	1.81203	21622	MYO3B	0.0102629	0.00501914	-1.03193
chr2	171177837	171178463	Inaccessible	4620.23	7932.01	1.7168	47256	MYO3B	0.0102629	0.00501914	-1.03193
chr2	173988931	173989872	Inaccessible	1285.62	1591.4	1.23785	33205	-	19.7705	10.1587	-0.960635
chr2	178034537	178035560	Pioneering	1664.04	2320.88	1.39473	27891	linc-HNRNPA3-1	0.0237593	0.0174638	-0.444127
chr2	178034537	178035560	Pioneering	1267.64	1049.89	0.828224	27891	linc-HNRNPA3-1	0.0237593	0.0174638	-0.444127
chr2	186432561	186433266	Inaccessible	6782.51	14020.1	2.06709	142817	linc-FSIP2	0.0343493	0.0404031	0.234185
chr2	191476517	191477245	Inaccessible	600.437	918.114	1.52908	14305	linc-NAB1-BP	0.0233247	0.115712	2.31061
chr2	205628792	205629444	Inaccessible	848.46	885.649	1.04383	218276	PARD3B	0.2904	0.119295	-1.2835
chr2	221719679	221720458	Intermediate	2331.16	2219.22	0.951983	42028	linc-OBSL1-3	0.00259076	0.00379971	0.552514
chr2	225386315	225387303	Inaccessible	1463.67	1721.92	1.17644	7800	linc-CUL3-AS	0.0327289	0.0202967	-0.689317
chr2	228331103	228332222	Accessible	1226.15	1100.58	0.897589	4667	AGFG1	6.51025	6.41427	-0.0214277
chr2	236550662	236551699	Pioneering	1379.25	1417.55	1.02777	96924	linc-AGAP1-AS	0.0190193	0	#NAME?
chr2	238848177	238849111	Inaccessible	291.922	539.661	1.84865	15813	linc-RAB17	0.0239764	0.127924	2.4156
chr2	238848177	238849111	Inaccessible	4595.64	3716.22	0.80864	15813	linc-RAB17	0.0239764	0.127924	2.4156
chr2	239361821	239362843	Inaccessible	266.686	256.657	0.962396	26195	ASB1	7.76007	10.7976	0.476566
chr2	241372783	241374252	Accessible	1067.98	1229.05	1.15081	864	GPC1	20.0104	40.2947	1.00984
chr20	3873825	3874606	Inaccessible	1453.26	1407.56	0.96855	3362	PANK2	16.647	26.7898	0.686419
chr20	4431905	4432707	Inaccessible	505.797	694.236	1.37256	16779	linc-ADRA1D-2	0.0269984	0.0692539	1.35902
chr20	10099745	10100528	Inaccessible	1311.17	2078.34	1.5851	14703	linc-ANKRD5-AS	0	0	0
chr20	10713642	10714500	Pioneering	9704.6	17776	1.8317	19239	linc-BTBD3-5	0.143042	0.211687	0.565496
chr20	15284887	15285576	Inaccessible	2519.39	3859.27	1.53182	107383	MACROD2	0.2542	0.198321	-0.358122
chr20	30266163	30266898	Pioneering	1501.88	1230.61	0.819384	12274	BCL2L1	18.9186	49.8434	1.3976
chr20	38440101	38441430	Intermediate	3078.34	3477.09	1.12953	25618	linc-KIAA1755-5	0.0210087	0.0305888	0.542014
chr20	38440101	38441430	Intermediate	2153.81	2798.55	1.29935	25618	linc-KIAA1755-5	0.0210087	0.0305888	0.542014
chr20	43306743	43307725	Inaccessible	2425.11	1667.15	0.687453	14549	linc-WISP2-AS	0.650448	1.71421	1.39804
chr20	46621551	46622484	Inaccessible	7610.97	13583.3	1.78471	9403	linc-ARFGEF2-8	0	0	0
chr20	46621551	46622484	Inaccessible	1059.55	911.614	0.860376	9403	linc-ARFGEF2-8	0	0	0
chr20	50594443	50595148	Inaccessible	2454.84	3663.37	1.49231	106658	ZFP64	10.4151	8.31717	-0.324515
chr20	52410201	52410820	Inaccessible	1607.17	1731.69	1.07748	5711	linc-ZNF217	0	0	0
chr21	18979730	18980614	Inaccessible	3037.81	4122.62	1.3571	13080	BTG3	29.5157	39.2612	0.411622
chr21	19080473	19081494	Pioneering	28649.4	52016.2	1.81561	48486	linc-BTG3	0	0	0
chr21	19080473	19081494	Pioneering	5876.43	12318.3	2.09622	48486	linc-BTG3	0	0	0
chr21	21964169	21965426	Inaccessible	17145.6	33388.9	1.94737	150726	linc-TMPRSS15-8	0	0	0
chr21	21964169	21965426	Inaccessible	3792.95	4825.53	1.27224	150726	linc-TMPRSS15-8	0	0	0
chr21	25386698	25387722	Inaccessible	4396.57	5700.63	1.29661	27851	linc-JAM2-7	0	0	0
chr21	27813290	27813975	Inaccessible	4344.94	7129.58	1.64089	24462	linc-CYYR1-AS	0.713287	2.8221	1.98421
chr21	30776072	30776945	Inaccessible	3323.54	6078.51	1.82893	31251	linc-KRTAP13-1-2	0	0	0
chr21	33007096	33008073	Inaccessible	5118.87	5549.22	1.08407	19668	linc-SOD1-BP	0.0585156	0.0822981	0.492038
chr21	34739198	34740299	Inaccessible	16176	32558.6	2.01277	10809	linc-IFNAR1-AS	0.61025	1.13577	0.896196
chr21	36047221	36048037	Inaccessible	2771.95	4621.53	1.66725	5533	CLIC6	0.0119602	0.196787	4.04033
chr21	45146501	45147420	Accessible	2949.83	3721.15	1.26148	1362	PDXK	12.3056	16.5037	0.423475
chr21	47051880	47053221	Intermediate	3831.12	5000.35	1.30519	0	linc-PCBP3-1	0.00385692	0.0225696	2.54886
chr21	48108523	48108771	Accessible	3495.09	3503.11	1.0023	8051	-	0	0.0677869	inf
chr22	31614597	31615452	Inaccessible	885.24	1065.61	1.20376	6347	LIMK2	9.29689	31.8518	1.77656
chr22	48793429	48794064	Inaccessible	3273.49	4131.93	1.26224	50212	linc-FAM19A5-1	0.316977	0.350688	0.145812
chr3	152623	153431	Inaccessible	2691.33	4356.42	1.61868	713	linc-CHL1-BP	0.014211	0	#NAME?
chr3	3601354	3602108	Inaccessible	1865.95	2691.85	1.44261	35098	linc-CRBN-2	0	0	0
chr3	16075246	16076042	Pioneering	202.051	215.342	1.06579	139677	GALNT13,GALNTL2	16.6885	8.51101	-0.971456
chr3	20996692	20997573	Inaccessible	848.517	906.682	1.06855	64839	linc-UBE2E2-3	0	0	0
chr3	36973998	36975081	Inaccessible	829.374	1149.85	1.3864	3092	linc-DCLK3-2	0.100561	0.220887	1.13524
chr3	40085842	40086755	Accessible	2825.83	2720.72	0.962806	54748	MYRIP	0.00972547	0.673266	6.11327
chr3	41512716	41513398	Inaccessible	2393.47	3487.76	1.4572	224233	ULK4	2.32679	1.90325	-0.28988
chr3	42864505	42865544	Intermediate	1776.52	2438.56	1.37266	13540	CCBP2	0.0231838	0.120058	2.37255
chr3	52140879	52141462	Inaccessible	2016.76	2585.08	1.2818	30878	WDR51A	10.0548	7.31051	-0.459846
chr3	58859640	58860973	Pioneering	1294.73	1413.82	1.09199	10022	C3orf67	1.56697	2.11676	0.433885
chr3	59784299	59785027	Inaccessible	1515.15	1934.4	1.2767	46252	FHIT	0.547512	0.411548	-0.41183
chr3	64172398	64173199	Accessible	3025.32	2630.48	0.869487	86797	PRICKLE2	5.81306	5.56186	-0.0637313
chr3	75097483	75098655	Pioneering	3458.41	6219.47	1.79836	164958	linc-FRG2C-7	0.777451	0.278846	-1.47928
chr3	82149459	82150229	Pioneering	2100.74	2477.6	1.17939	114156	linc-CADM2-5	0	0	0
chr3	83983450	83984125	Inaccessible	1080.28	1813.65	1.67888	18677	linc-CADM2-4	0	0	0
chr3	100182638	100183608	Inaccessible	3423.76	6778.52	1.97984	27856	TMEM45A	48.4176	36.4761	-0.408582
chr3	122112506	122113721	Intermediate	1793.82	2817.64	1.57075	9483	FAM162A	35.9669	61.4112	0.771832
chr3	134059731	134060829	Inaccessible	3132.17	2521.74	0.805111	1093	linc-AMOTL2-AS	0.262435	0.2557	-0.037509
chr3	134059731	134060829	Inaccessible	3321.41	4827.1	1.45333	1093	linc-AMOTL2-AS	0.262435	0.2557	-0.037509
chr3	135860707	135861607	Accessible	135.464	88.5032	0.653335	9974	MSL2	4.53645	4.4397	-0.0310988
chr3	140141936	140143132	Inaccessible	1172.18	2366.58	2.01896	28376	linc-CLSTN2-AS	0	0	0
chr3	146299755	146300531	Inaccessible	4172.62	6890.58	1.65138	3199	PLSCR5	0	0	0
chr3	148909557	148910264	Inaccessible	178.73	259.516	1.45199	5038	CP	2.17209	2.95079	0.442021
chr3	151867384	151868327	Pioneering	454.928	570.899	1.25492	30928	linc-IGSF10	0	0	0
chr3	153031190	153032580	Inaccessible	1944.29	2367.01	1.21742	42317	linc-C3orf79-4	0	0.245054	inf
chr3	153332012	153333115	Accessible	1422.43	2302	1.61836	79560	linc-TMEM14E-2	0	0	0
chr3	159538764	159539505	Inaccessible	238.749	334.507	1.40108	18258	IQCJ,SCHIP1	19.451	32.3379	0.733382
chr3	173460424	173461392	Pioneering	996.457	736.255	0.738872	157947	NLGN1	0.880781	0.27317	-1.68898
chr3	178787123	178789252	Accessible	2101.72	3288.27	1.56457	30092	linc-ZMAT3	0	0	0
chr3	186193762	186194774	Inaccessible	3784.95	5297.34	1.39958	0	linc-DNAJB11-1	0.0246839	0.507017	4.36039
chr3	190043330	190044554	Pioneering	1285.22	1573.48	1.22429	17102	CLDN1	0.029234	3.73894	6.99884
chr3	190875298	190875923	Inaccessible	703.099	931.39	1.32469	54400	OSTN	0.155364	0	#NAME?
chr4	5774670	5775864	Accessible	3126.25	4618.95	1.47747	24631	CRMP1	1.46086	1.22727	-0.251363
chr4	5914088	5914939	Inaccessible	1740.81	3303.04	1.89741	46415	C4orf50	0.00799109	0.00586364	-0.446595
chr4	6265825	6267097	Inaccessible	3605.25	5491.27	1.52313	4481	WFS1	11.602	19.8793	0.776899
chr4	7703556	7704515	Inaccessible	3223.83	5274.57	1.63612	52325	linc-AFAP1-AS	0.0394601	0.0184212	-1.09903
chr4	15002574	15003659	Accessible	1667.97	2155.69	1.29241	402	-	0.0590486	0.0725963	0.297992
chr4	28353234	28353954	Inaccessible	6662.56	12526.1	1.88008	7720	linc-CCKAR-7	0.179204	0.0423663	-2.08061
chr4	38604458	38605192	Inaccessible	4571.21	6785.88	1.48448	344	linc-KLF3-AS	0.157485	0.34228	1.11996
chr4	41146342	41147753	Pioneering	295.638	549.301	1.85802	107693	linc-UCHL1-AS	1.35045	0.462365	-1.54634
chr4	69932436	69933225	Inaccessible	723.319	870.985	1.20415	15610	linc-UGT2B7	0.0144661	0.00960612	-0.590645
chr4	71566724	71567499	Inaccessible	1889.15	1900	1.00574	3156	RUFY3	9.93952	9.26867	-0.100814
chr4	75811445	75812270	Accessible	7354.71	11477.6	1.56057	0	linc-PARM1-1	0	0	0
chr4	77309406	77310123	Inaccessible	3462.99	5105.87	1.47441	12549	CCDC158	0.0134844	0.0231205	0.77788
chr4	78253865	78254598	Pioneering	11024	18783.4	1.70386	61294	linc-CCNI-2	0	0	0
chr4	78263393	78264140	Inaccessible	8168.36	16827.7	2.06011	51752	linc-CCNI-2	0	0	0
chr4	83815640	83816370	Inaccessible	1347.11	1520.36	1.12861	0	SEC31A	157.198	187.363	0.253257
chr4	84091725	84092875	Inaccessible	526.283	678.983	1.29015	61936	linc-PLAC8	0	0	0
chr4	84091725	84092875	Inaccessible	2828.43	5184.3	1.83292	61936	linc-PLAC8	0	0	0
chr4	108300035	108301291	Pioneering	376.86	582.882	1.54668	77387	linc-SGMS2-1	0	0	0
chr4	109388228	109389097	Accessible	1211.75	1263.18	1.04244	72874	-	0.0107299	0.0728402	2.7631
chr4	114481666	114483222	Intermediate	1571.97	2917.17	1.85573	102947	CAMK2D	15.9364	8.4272	-0.919197
chr4	119406869	119407331	Inaccessible	2090.14	2705.88	1.29459	6429	linc-PRSS12-2	0	0	0
chr4	123719066	123720054	Pioneering	1414.44	2110.94	1.49242	20485	linc-FGF2	0.0096927	0.0824315	3.08823
chr4	125834347	125835257	Inaccessible	6345.94	12054.6	1.89958	146215	linc-FAT4-1	0	0	0
chr4	129606991	129607720	Inaccessible	17806.1	32345.2	1.81652	53118	linc-PGRMC2-3	0	0.0188927	inf
chr4	129606991	129607720	Inaccessible	2337.15	2454.71	1.0503	53118	linc-PGRMC2-3	0	0.0188927	inf
chr4	132731596	132732078	Inaccessible	1567.47	2132.46	1.36045	36876	linc-PCDH10-3	0	0	0
chr4	146975542	146976421	Intermediate	3527.11	3625.62	1.02793	22879	linc-ZNF827	0	0.0244743	inf
chr4	176936231	176937075	Inaccessible	2567.29	5126.85	1.99699	50058	WDR17	0.206825	0.140363	-0.559247
chr5	1808479	1809739	Inaccessible	1870.93	2171.3	1.16055	6970	NDUFS6	114.238	246.946	1.11216
chr5	4019436	4020140	Inaccessible	2331.62	3931.04	1.68597	6331	linc-IRX2-4	0	0.0477185	inf
chr5	6675919	6676806	Inaccessible	1131.22	1621.28	1.43321	10240	linc-NSUN2-1	0.0449738	0.320879	2.83487
chr5	27471843	27472898	Pioneering	7073.83	12670.8	1.79123	0	linc-CDH6-6	0.0476477	2.78754	5.87044
chr5	36442199	36443173	Intermediate	15834.4	33088.5	2.08965	163285	SLC1A3	2.8144	1.8725	-0.587859
chr5	37847352	37848812	Pioneering	5214.38	8913.74	1.70946	6721	linc-EGFLAM-4	0.597636	0.821589	0.45915
chr5	38426977	38427967	Accessible	9940.14	15544.6	1.56382	17670	EGFLAM	0.672127	1.28585	0.935921
chr5	40568528	40569437	Inaccessible	1520.72	1535.16	1.0095	110596	PTGER4	0.125959	0.231655	0.879018
chr5	40601194	40601835	Inaccessible	1979.5	2783.03	1.40593	78198	PTGER4	0.125959	0.231655	0.879018
chr5	41122423	41123188	Inaccessible	16839	30662.4	1.82092	19921	C6	0	0	0
chr5	43007362	43008462	Accessible	3176.62	4729.53	1.48886	6791	linc-SEPP1-2	1.28298	1.78618	0.477378
chr5	49719091	49719744	Inaccessible	2928.35	3058.33	1.04438	23967	EMB	2.88204	3.35553	0.219451
chr5	52323697	52324418	Intermediate	1145.26	1398.93	1.2215	38541	ITGA2	4.89007	4.08359	-0.260016
chr5	52418528	52419534	Inaccessible	935.487	1396.95	1.49328	12821	linc-MOCS2-BP	0.955527	2.50054	1.38787
chr5	54120726	54121628	Intermediate	7125.19	11317	1.58831	13636	linc-ARL15-4	0.00397271	0.016958	2.09377
chr5	56363231	56363990	Inaccessible	4303.79	7168.03	1.66551	105786	GPBP1	20.1888	15.9493	-0.340059
chr5	56790386	56791220	Accessible	1120.6	1013.04	0.904018	5722	linc-ACTBL2-AS	0.0349376	0.0159161	-1.13429
chr5	57757273	57758514	Intermediate	4025.64	6879.04	1.70881	2918	PLK2	28.7248	71.6006	1.31768
chr5	72250589	72251760	Accessible	1355.88	1507.12	1.11155	49	FCHO2	7.11119	6.17767	-0.203029
chr5	77641139	77642159	Pioneering	3170.28	5240.34	1.65296	2715	linc-SCAMP1-AS	1.36473	3.92176	1.52288
chr5	86537851	86538494	Inaccessible	2280.95	2912.57	1.27691	23684	-	0	0.0290119	inf
chr5	110807054	110807755	Inaccessible	2939.69	4207.74	1.43136	9892	CAMK4	0.549325	0.444078	-0.306847
chr5	110829799	110831153	Inaccessible	2677.17	4724.89	1.76489	4652	STARD4	14.4779	22.8262	0.656842
chr5	113010495	113011397	Inaccessible	6893.48	12523.8	1.81676	84698	linc-YTHDC2-AS	0.358524	0.205446	-0.803311
chr5	114368283	114368977	Inaccessible	2878.04	4984.94	1.73206	93578	TRIM36	0.0443444	0.308673	2.79925
chr5	123468262	123468999	Inaccessible	3781.2	5071.77	1.34131	207288	linc-CEP120-1	0	0	0
chr5	142453948	142454841	Intermediate	5036.47	6743.25	1.33889	204136	NR3C1	15.1767	8.77663	-0.790122
chr5	142453948	142454841	Intermediate	2610.63	1691.04	0.647753	204136	NR3C1	15.1767	8.77663	-0.790122
chr5	151275557	151276351	Accessible	551.404	716.536	1.29948	40120	linc-GRIA1-2	0.0240397	0	#NAME?
chr5	152191431	152192065	Inaccessible	7256.73	13127.3	1.80898	73124	linc-NMUR2-1	0	0	0
chr5	154188840	154189357	Inaccessible	2002.05	2307.82	1.15273	6849	linc-LARP1-AS	0.09248	0.0241777	-1.93546
chr5	154257548	154257912	Inaccessible	939.64	1626.04	1.73049	563	linc-MRPL22	0.0670481	0	#NAME?
chr5	162864504	162865267	Accessible	239.138	373.12	1.56027	0	CCNG1	33.4658	63.3025	0.919573
chr5	163546695	163547683	Intermediate	3146.4	5602.98	1.78076	176060	linc-ODZ2-2	0.141059	0.0263054	-2.42287
chr6	5905969	5907113	Accessible	7633.82	13143.9	1.7218	13296	linc-LY86-1	0.0474322	0.0792984	0.741424
chr6	14105470	14106236	Inaccessible	3862.2	4921.52	1.27428	11630	CD83	0.560914	1.51655	1.43494
chr6	18090384	18091181	Inaccessible	3880.21	5758.69	1.48412	31671	NHLRC1	1.36272	0.526771	-1.37124
chr6	18090384	18091181	Inaccessible	2133.13	2099.99	0.984464	31671	NHLRC1	1.36272	0.526771	-1.37124
chr6	18325995	18326918	Inaccessible	1913.73	2771.99	1.44847	60677	RNF144B	0.638967	2.02025	1.66072
chr6	20866645	20867595	Inaccessible	2072.54	2762.59	1.33295	110213	linc-CDKAL1-AS	0	0	0
chr6	22442983	22443689	Pioneering	2814.04	4198.75	1.49207	67650	linc-HDGFL1-1	0	0	0
chr6	31358102	31358975	Inaccessible	4322.89	7290.64	1.68652	3640	linc-MICA-AS	0.886299	3.16435	1.83604
chr6	31358102	31358975	Inaccessible	1524.42	1885.87	1.2371	3640	linc-MICA-AS	0.886299	3.16435	1.83604
chr6	31454982	31455926	Inaccessible	3957.54	7321.42	1.84999	5847	linc-HLA-B-1	0.0659583	0.183353	1.475
chr6	31454982	31455926	Inaccessible	1619.1	2173.2	1.34222	5847	linc-HLA-B-1	0.0659583	0.183353	1.475
chr6	36643696	36646241	Accessible	2920.42	4667.08	1.59808	0	CDKN1A	177.773	1120.43	2.65594
chr6	36649602	36651324	Accessible	628.374	840.712	1.33792	0	linc-CDKN1A-AS	0.584754	1.74518	1.57748
chr6	37212381	37213509	Accessible	9047.79	13311.3	1.47122	12040	TBC1D22B	3.67742	8.22733	1.16173
chr6	38361900	38362662	Inaccessible	571.482	1047.07	1.8322	214826	-	0.0446016	0.0211256	-1.0781
chr6	41157276	41158163	Inaccessible	3156.54	4942.45	1.56578	2082	TREML2	0.0215495	0.00526988	-2.03181
chr6	41157276	41158163	Inaccessible	2247	2545.48	1.13284	2082	TREML2	0.0215495	0.00526988	-2.03181
chr6	44276603	44277306	Pioneering	5041.53	5734	1.13735	4702	linc-AARS2-AS	0.114682	0.0894234	-0.358912
chr6	48078594	48079356	Inaccessible	6057.98	9436.51	1.5577	37448	linc-C6orf138-1	0	0	0
chr6	57356429	57357197	Inaccessible	3210.43	5296.08	1.64965	174007	PRIM2	9.54651	5.35568	-0.833905
chr6	72077045	72078175	Pioneering	2145.45	3939.04	1.836	38400	linc-RIMS1-2	0	0	0
chr6	75981397	75982477	Intermediate	27314.2	47281	1.731	12158	linc-TMEM30A-BP	0.293784	0.397529	0.436304
chr6	78962542	78963184	Inaccessible	784.892	720.492	0.917951	351105	linc-HTR1B-1	0.058738	0.088247	0.587253
chr6	80163070	80163725	Inaccessible	1707.58	1551	0.908304	33056	linc-LCA5-AS	0.0169827	0	#NAME?
chr6	80997236	80997776	Inaccessible	5524.14	8723.95	1.57924	130368	linc-TPBG	1.5865	0.880262	-0.849845
chr6	82469155	82470099	Pioneering	3293.78	4439.45	1.34783	7260	FAM46A	17.0337	18.0492	0.0835416
chr6	100284176	100284845	Pioneering	212.441	282.777	1.33108	84287	MCHR2	0	0	0
chr6	106545776	106546973	Pioneering	2193.21	3179.12	1.44953	0	PRDM1	1.15221	2.6589	1.20643
chr6	109218458	109219122	Inaccessible	2872.35	3932.99	1.36926	48839	ARMC2	0.713172	0.707494	-0.0115321
chr6	111427943	111428964	Inaccessible	2364.53	3688.95	1.56012	19162	SLC16A10	0.0179005	0.122199	2.77116
chr6	111427943	111428964	Inaccessible	4713.52	7924.76	1.68128	19162	SLC16A10	0.0179005	0.122199	2.77116
chr6	115391881	115392565	Inaccessible	7399.7	13897	1.87806	72571	linc-NT5DC1-1	0	0	0
chr6	116673602	116674631	Pioneering	969.909	1460.43	1.50574	16358	DSE	27.0602	19.8517	-0.446915
chr6	118894896	118895994	Inaccessible	1675.3	3439.12	2.05284	7417	C6orf204	0.637615	0.500734	-0.348643
chr6	118970146	118970798	Accessible	370.127	477.913	1.29121	82667	C6orf204	0.637615	0.500734	-0.348643
chr6	139773265	139774186	Inaccessible	801.114	827.831	1.03335	4809	linc-CITED2-1	0	0	0
chr6	143379051	143379674	Inaccessible	1257.42	1488.83	1.18404	827	AIG1	17.106	11.8471	-0.529966
chr6	143607171	143607892	Inaccessible	2386.31	2296.6	0.962405	48369	linc-AIG1-AS	0.054192	0.0328002	-0.724377
chr6	147365218	147366034	Pioneering	3787.47	6955.64	1.83649	74580	linc-STXBP5-BP	1.47717	2.41647	0.710064
chr6	151177828	151179194	Accessible	2566.12	5041.68	1.96471	7498	MTHFD1L	29.3142	23.5751	-0.314332
chr6	151177828	151179194	Accessible	2362.55	2438.08	1.03197	7498	MTHFD1L	29.3142	23.5751	-0.314332
chr6	151844923	151845662	Inaccessible	14222	27074.9	1.90373	29748	C6orf97	0.0519188	0.025798	-1.009
chr6	152542703	152543744	Intermediate	14099.4	26341.2	1.86825	55672	SYNE1	16.6639	15.9948	-0.0591302
chr6	152634862	152635682	Intermediate	1261.51	1570.72	1.24511	2440	SYNE1	16.6639	15.9948	-0.0591302
chr6	159053584	159054342	Pioneering	835.935	1287.93	1.5407	3588	DYNLT1	167.733	187.625	0.161684
chr6	170541486	170542086	Inaccessible	3617.9	5608.2	1.55012	22380	linc-TCTE3-5	0	0.0163312	inf
chr7	1935868	1936610	Inaccessible	1494.63	1963.56	1.31375	1417	MAD1L1	21.6279	18.0377	-0.261881
chr7	2209475	2210124	Inaccessible	2719.7	2859.86	1.05154	65076	FTSJ2	17.7734	20.3124	0.192643
chr7	11122160	11123064	Pioneering	3058.06	4376.05	1.43099	25451	PHF14	9.69986	5.06184	-0.938303
chr7	12596775	12597682	Pioneering	1496.29	2038.37	1.36229	588	SCIN	1.1287	2.6984	1.25745
chr7	18460240	18461583	Pioneering	9014.5	12320.8	1.36678	73787	HDAC9	1.27261	0.574278	-1.14797
chr7	29028334	29029081	Intermediate	2106.96	1744.77	0.828099	1690	linc-CHN2	0	0.0466837	inf
chr7	33327131	33328109	Inaccessible	2563.79	2985.65	1.16455	56085	BBS9	5.94764	4.1057	-0.53469
chr7	33327131	33328109	Inaccessible	1114.53	1720.47	1.54367	56085	BBS9	5.94764	4.1057	-0.53469
chr7	38912947	38913696	Inaccessible	2225.02	1820.17	0.818049	132713	POU6F2	0	0.0134574	inf
chr7	40756549	40757483	Pioneering	4080.02	9134.52	2.23884	75574	C7orf10	2.33669	2.83138	0.277042
chr7	42534109	42535071	Inaccessible	1902.58	3043.19	1.59951	167021	linc-GLI3-2	0.0128514	0	#NAME?
chr7	43616897	43617833	Pioneering	2894.5	4532.61	1.56594	4860	STK17A	24.8535	29.7235	0.258154
chr7	45030159	45030928	Inaccessible	8119.01	9926.52	1.22263	1521	linc-CCM2-BP	0.416064	0.629597	0.597622
chr7	46500704	46501515	Pioneering	1919.7	3392.46	1.76719	14671	linc-IGFBP3-3	0	0	0
chr7	47241522	47242415	Inaccessible	2457.58	3093.92	1.25893	64886	linc-IGFBP3-8	0.00712407	0.00192306	-1.8893
chr7	66809274	66810332	Inaccessible	2068.05	1648.69	0.797219	8311	linc-AUTS2-5	0.111688	0.117923	0.0783748
chr7	66809274	66810332	Inaccessible	2880.85	5027.27	1.74506	8311	linc-AUTS2-5	0.111688	0.117923	0.0783748
chr7	70301032	70301889	Inaccessible	15132.2	26770.7	1.76912	69784	AUTS2	8.6012	3.829	-1.16757
chr7	70314176	70315104	Inaccessible	2873.19	5524.66	1.92283	82928	AUTS2	8.6012	3.829	-1.16757
chr7	70953135	70953973	Intermediate	115.155	184.231	1.59985	187407	WBSCR17	0.394899	0.445835	0.175027
chr7	80294660	80295430	Inaccessible	978.024	852.658	0.871817	18898	CD36	0.161606	0.323296	1.00037
chr7	81252274	81253476	Intermediate	2648.42	4191.25	1.58255	43225	linc-SEMA3C-2	0	0	0
chr7	86960106	86960816	Inaccessible	7944.78	13993.8	1.76139	696	linc-CROT-BP	9.17567	28.0767	1.61349
chr7	93740172	93740931	Inaccessible	2026.23	2228.46	1.0998	38902	linc-BET1-1	0.11094	0.067058	-0.726301
chr7	110174219	110175160	Pioneering	2079.18	2916.15	1.40255	101256	linc-C7orf66-4	0.298092	3.30445	3.47058
chr7	112224206	112224843	Inaccessible	6211.32	8218.61	1.32317	32910	linc-FOXP2-3	0	0	0
chr7	117270400	117271341	Intermediate	5835.88	11997.1	2.05575	25357	linc-CFTR-AS	0	0	0
chr7	119373356	119374496	Pioneering	1906.98	1893.17	0.992759	17734	linc-CTTNBP2-3	0	0	0
chr7	119373356	119374496	Pioneering	2035.44	1893.15	0.930092	17734	linc-CTTNBP2-3	0	0	0
chr7	121150749	121151768	Inaccessible	9215.02	17483.4	1.89728	24196	linc-FAM3C-1	0.0295617	0.686789	4.53807
chr7	123886268	123887041	Pioneering	6063.29	9674.55	1.59559	28012	linc-TMEM229A-1	0	0	0
chr7	130872896	130873787	Accessible	2041.97	2541.74	1.24475	78041	MKLN1	5.91176	9.83964	0.735018
chr7	131459355	131460098	Inaccessible	2046.23	2511.1	1.22718	121201	linc-EXOC4-2	0	0	0
chr7	134230672	134231355	Inaccessible	405.185	607.572	1.49949	2495	AKR1B15	0	0.451887	inf
chr7	137849110	137850100	Intermediate	11879.9	24358.9	2.05042	924	linc-TRIM24-2	0	0	0
chr7	137849110	137850100	Intermediate	4440.26	4357.43	0.981345	924	linc-TRIM24-2	0	0	0
chr7	138992947	138993627	Inaccessible	807.08	1532.36	1.89865	31479	C7orf55,LUC7L2	44.6994	51.7477	0.211237
chr7	151769317	151770153	Inaccessible	2712.96	3129.67	1.1536	1231	GALNT11	10.169	13.5671	0.415936
chr7	152686747	152687594	Inaccessible	771.415	1307.84	1.69538	142831	linc-ACTR3B-AS	0.0535589	0.0574878	0.102129
chr7	155274630	155275583	Inaccessible	1426.73	918.468	0.643756	12790	linc-CNPY1-AS	0.00646921	0.00674697	0.0606488
chr7	155274630	155275583	Inaccessible	710.552	721.803	1.01583	12790	linc-CNPY1-AS	0.00646921	0.00674697	0.0606488
chr7	155274630	155275583	Inaccessible	1343.07	1197.84	0.891862	12790	linc-CNPY1-AS	0.00646921	0.00674697	0.0606488
chr7	155274630	155275583	Inaccessible	889.251	1533.7	1.72471	12790	linc-CNPY1-AS	0.00646921	0.00674697	0.0606488
chr7	155274630	155275583	Inaccessible	2107.8	1391.15	0.660002	12790	linc-CNPY1-AS	0.00646921	0.00674697	0.0606488
chr7	155274630	155275583	Inaccessible	2433.28	1650.84	0.678443	12790	linc-CNPY1-AS	0.00646921	0.00674697	0.0606488
chr7	155274630	155275583	Inaccessible	1172.22	1011.84	0.863187	12790	linc-CNPY1-AS	0.00646921	0.00674697	0.0606488
chr7	155274630	155275583	Inaccessible	426.935	360.139	0.843546	12790	linc-CNPY1-AS	0.00646921	0.00674697	0.0606488
chr7	155274630	155275583	Inaccessible	3267.21	3251.46	0.99518	12790	linc-CNPY1-AS	0.00646921	0.00674697	0.0606488
chr8	164300	164987	Inaccessible	2388.13	2710.06	1.1348	590	linc-ZNF596-AS	2.14487	4.43518	1.0481
chr8	8219545	8221060	Pioneering	6407.11	10875.2	1.69736	17702	linc-SGK223-BP	0.288226	0.18816	-0.615239
chr8	8219545	8221060	Pioneering	2182.21	3865.55	1.77139	17702	linc-SGK223-BP	0.288226	0.18816	-0.615239
chr8	8264647	8265384	Inaccessible	849.574	994.635	1.17075	25886	linc-SGK223-BP	0.288226	0.18816	-0.615239
chr8	20174976	20175788	Inaccessible	2292.05	4246.54	1.85273	67102	LZTS1	17.0085	12.8623	-0.403102
chr8	20285364	20286295	Pioneering	2619.17	4104.52	1.56711	177490	LZTS1	17.0085	12.8623	-0.403102
chr8	29627720	29628515	Pioneering	7646.85	11237.4	1.46955	21879	linc-LEPROTL1-2	0.00600195	0	#NAME?
chr8	31029640	31030533	Inaccessible	3724.92	5699.22	1.53003	4932	linc-WRN-AS	0.312948	0.0785847	-1.9936
chr8	41676080	41676944	Inaccessible	1176.73	1835.54	1.55986	115442	MYST3	3.75227	2.0884	-0.845368
chr8	50022740	50023816	Inaccessible	2800.28	3262.67	1.16512	35852	linc-C8orf22-AS	0	0.0123238	inf
chr8	50022740	50023816	Inaccessible	2308.7	4252.4	1.8419	35852	linc-C8orf22-AS	0	0.0123238	inf
chr8	57818371	57819300	Inaccessible	4470.08	6680.35	1.49446	57324	IMPAD1	24.9159	25.5311	0.0351908
chr8	57864697	57865557	Inaccessible	3702.47	6408	1.73074	11067	IMPAD1	24.9159	25.5311	0.0351908
chr8	69542826	69543479	Inaccessible	95.9955	141.858	1.47776	192678	C8orf34	0.584106	0.653926	0.162896
chr8	71522153	71523055	Accessible	1444.59	1857.77	1.28602	1368	linc-TRAM1-BP	0.00698224	0.0396811	2.50669
chr8	103248495	103249883	Inaccessible	5164.06	8196.01	1.58713	1494	linc-RRM2B-BP	2.40216	3.25042	0.436291
chr8	124856870	124857631	Inaccessible	1894.96	1641.93	0.866476	6597	FER1L6	0.00600674	0	#NAME?
chr8	128807359	128808717	Pioneering	3610.75	4751.66	1.31598	0	linc-EFR3A-8	2.39378	9.70427	2.01933
chr8	131317896	131318668	Inaccessible	2637.94	2470.14	0.936388	250845	ASAP1	12.9829	8.85419	-0.552175
chr8	133037287	133038090	Inaccessible	2296.61	3854.22	1.67822	264	OC90	0	0	0
chr8	143896739	143898063	Accessible	4176.96	7254.77	1.73685	18155	GML	0	0.0681222	inf
chr8	145926815	145927763	Inaccessible	3370.25	5017.07	1.48863	746	linc-ZNF517	0.058828	0.464685	2.98168
chr9	1009104	1010163	Pioneering	3425.02	3266.27	0.95365	31183	linc-C9orf66-1	0	0	0
chr9	4743074	4743960	Accessible	285.241	265.625	0.93123	29978	AK3	18.2318	31.9433	0.809056
chr9	6086965	6088214	Inaccessible	1363.74	2099.01	1.53916	39605	linc-IL33	0	0	0
chr9	6238987	6239672	Intermediate	1296.54	1362.08	1.05055	23180	IL33	0.796766	2.12959	1.41835
chr9	26976176	26977034	Pioneering	818.2	1313.3	1.60511	18814	LRRC19	0.0469007	0.0712653	0.603591
chr9	33560241	33560737	Intermediate	2116.98	3580.98	1.69155	11839	-	0.233929	0.0749116	-1.64281
chr9	36074589	36075465	Accessible	833.956	831.689	0.997281	12441	linc-RECK-AS	3.63074	2.71283	-0.420465
chr9	38583647	38584181	Inaccessible	2083.88	3149.28	1.51126	10521	ANKRD18B	0.113199	0.0882896	-0.35854
chr9	75045756	75047011	Inaccessible	3549.55	4944.6	1.39302	74739	ZFAND5	3.61147	2.79981	-0.367259
chr9	76299064	76299821	Inaccessible	5105.64	6709.17	1.31407	110533	linc-RORB-3	0	0	0
chr9	84207115	84207846	Inaccessible	39.4106	62.4611	1.58488	1148	TLE1,TLE4	4.39649	2.82918	-0.635969
chr9	84635978	84636899	Accessible	5123.72	7586.21	1.48061	32291	-	0	0.00405499	inf
chr9	86853412	86854387	Inaccessible	5832.34	7235.17	1.24053	38873	SLC28A3	0.0575816	0.0184243	-1.644
chr9	94909398	94910355	Accessible	15400.1	25947.9	1.68492	0	linc-CENPP-3	0	0	0
chr9	99930324	99931005	Inaccessible	2061.12	2429.04	1.1785	10213	linc-CTSL2-2	0.145912	0.0571723	-1.35171
chr9	108626568	108627242	Inaccessible	4161.94	5321.64	1.27864	169743	TMEM38B	5.17544	4.8408	-0.0964349
chr9	114906823	114907648	Inaccessible	3759.8	6522.56	1.73482	1068	linc-SUSD1-AS	0.216324	0.446098	1.04417
chr9	118706038	118707376	Accessible	2861.31	5239.77	1.83125	4193	linc-PAPPA-1	0.0496225	0.262274	2.40201
chrX	12255122	12255753	Inaccessible	1774.46	2032.7	1.14553	98537	FRMPD4	0.00625363	0.00611315	-0.0327778
chrX	17565782	17567057	Pioneering	2914.29	4856.51	1.66645	86357	NHS	0.343036	0.0773145	-2.14955
chrX	34577354	34578148	Inaccessible	8027.34	13264.7	1.65244	66754	linc-TMEM47-AS	32.7478	30.0312	-0.124936
chrX	41051675	41052860	Inaccessible	904.143	1214.05	1.34276	3904	linc-USP9X-AS	0.14316	0.0570275	-1.3279
chrX	42835632	42836449	Inaccessible	10940.3	20930.4	1.91315	198146	PPP1R2P9	0	0	0
chrX	42835632	42836449	Inaccessible	2450.88	2146.74	0.875904	198146	PPP1R2P9	0	0	0
chrX	44834625	44835451	Inaccessible	3090.01	4386.27	1.4195	82801	KDM6A	3.1334	3.56861	0.187634
chrX	47678008	47678964	Inaccessible	3136.71	5027.61	1.60283	14230	linc-UXT	0.00651797	0.00228204	-1.5141
chrX	65857926	65858968	Accessible	3052.19	3323.93	1.08903	38218	EDA2R	5.04565	12.4851	1.3071
chrX	83989795	83990570	Intermediate	1813.34	2449.56	1.35086	198588	UBE2DNL	0	0.0994771	inf
chrX	86520365	86521223	Inaccessible	1439.53	1921.64	1.3349	251493	KLHL4	0.00541947	0.00814852	0.588385
chrX	86520365	86521223	Inaccessible	1771.58	3039.72	1.71583	251493	KLHL4	0.00541947	0.00814852	0.588385
chrX	107365845	107366921	Intermediate	2779.21	3928.04	1.41336	2387	ATG4A	6.31099	17.0222	1.43148
chrX	132920290	132921088	Inaccessible	3643.15	6919.89	1.89942	93768	GPC3	0.113598	0.208802	0.878202
chrY	7147157	7148262	Inaccessible	1921.27	2320.98	1.20805	5144	PRKX	3.76722	8.80724	1.22519
