# Supplementary material for: p53 regulates enhancer accessibility and activity in response to DNA damage
Source: Nucleic Acids Res. 2017 Jul 13;45(17):9889–900. doi: 10.1093/nar/gkx577 (PMC5622327; doi:10.1093/nar/gkx577)
Supplement: Supplementary Data [file gkx577_supp.zip › nar-03023-d-2016-File020.xlsx]

## Sheet: qPCR Primers
Name	Sequence	Target	Purpose
p21-qF	GGCAGACCAGCATGACAGATT	p21 mRNA	RT-qPCR
p21-qR	GCGGATTAGGGCTTCCTCT	p21 mRNA	RT-qPCR
p21Promoter-qF	CTGTGGCTCTGATTGGCTTT	p21 Promoter	ChIP-qPCR
p21Promoter-qR	CCCTTCCTCACCTGAAAACA	p21 Promoter	ChIP-qPCR
p53Peak-qF	GCACGGACTGAGAAACACAA	p53 Peak (chr1)	ChIP-qPCR
p53Peak-qR	GGGGCATTTGGAGATTTTG	p53 Peak (chr1)	ChIP-qPCR

## Sheet: MPRA-Proximal Primers
Name	Sequence	Target	Purpose
MPRAseqLib-R	AATGATACGGCGACCACCGAGATCTACACTCTTTCCCTACACGACGCTCTTCCGATCT	Universal PCR sequence	Library Reverse Primer
MPRAgfpSeqLib-F1	caagcagaagacggcatacgagatCGTGATgtgactggagttcagacgtgtgctcttccgatctCGCCGCGTGGAGGAGGA	GFP	Library Forward Primer With TruSeq Index 1
MPRAgfpSeqLib-F2	caagcagaagacggcatacgagatACATCGgtgactggagttcagacgtgtgctcttccgatctCGCCGCGTGGAGGAGGA	GFP	Library Forward Primer With TruSeq Index 2
MPRAgfpSeqLib-F3	caagcagaagacggcatacgagatGCCTAAgtgactggagttcagacgtgtgctcttccgatctCGCCGCGTGGAGGAGGA	GFP	Library Forward Primer With TruSeq Index 3
MPRAgfpSeqLib-F4	caagcagaagacggcatacgagatTGGTCAgtgactggagttcagacgtgtgctcttccgatctCGCCGCGTGGAGGAGGA	GFP	Library Forward Primer With TruSeq Index 4
MPRAgfpSeqLib-F5	caagcagaagacggcatacgagatCACTGTgtgactggagttcagacgtgtgctcttccgatctCGCCGCGTGGAGGAGGA	GFP	Library Forward Primer With TruSeq Index 5
MPRAgfpSeqLib-F6	caagcagaagacggcatacgagatATTGGCgtgactggagttcagacgtgtgctcttccgatctCGCCGCGTGGAGGAGGA	GFP	Library Forward Primer With TruSeq Index 6
MPRAgfpSeqLib-F7	caagcagaagacggcatacgagatGATCTGgtgactggagttcagacgtgtgctcttccgatctCGCCGCGTGGAGGAGGA	GFP	Library Forward Primer With TruSeq Index 7
MPRAgfpSeqLib-F8	caagcagaagacggcatacgagatTCAAGTgtgactggagttcagacgtgtgctcttccgatctCGCCGCGTGGAGGAGGA	GFP	Library Forward Primer With TruSeq Index 8
MPRAgfpSeqLib-F9	caagcagaagacggcatacgagatCTGATCgtgactggagttcagacgtgtgctcttccgatctCGCCGCGTGGAGGAGGA	GFP	Library Forward Primer With TruSeq Index 9
MPRAgfpSeqLib-F10	caagcagaagacggcatacgagatAAGCTAgtgactggagttcagacgtgtgctcttccgatctCGCCGCGTGGAGGAGGA	GFP	Library Forward Primer With TruSeq Index 10
MPRAgfpSeqLib-F11	caagcagaagacggcatacgagatGTAGCCgtgactggagttcagacgtgtgctcttccgatctCGCCGCGTGGAGGAGGA	GFP	Library Forward Primer With TruSeq Index 11
MPRAgfpSeqLib-F12	caagcagaagacggcatacgagatTACAAGgtgactggagttcagacgtgtgctcttccgatctCGCCGCGTGGAGGAGGA	GFP	Library Forward Primer With TruSeq Index 12

## Sheet: MPRA-Distal Primers
Name	Sequence	Target	Purpose
STARRseqLib-R	AATGATACGGCGACCACCGAGATCTACACTCTTTCCCTACACGACGCTCTTCCGATCT	Universal PCR sequence	Library Reverse Primer
STARRseqLib-F1	caagcagaagacggcatacgagatCGTGATgtgactggagttcagacgtgtgctcttccgatctACTGGCCGCTTCACTG	Universal PCR sequence	Library Forward Primer With TruSeq Index 1
STARRseqLib-F2	caagcagaagacggcatacgagatACATCGgtgactggagttcagacgtgtgctcttccgatctACTGGCCGCTTCACTG	Universal PCR sequence	Library Forward Primer With TruSeq Index 2
STARRseqLib-F3	caagcagaagacggcatacgagatGCCTAAgtgactggagttcagacgtgtgctcttccgatctACTGGCCGCTTCACTG	Universal PCR sequence	Library Forward Primer With TruSeq Index 3
STARRseqLib-F4	caagcagaagacggcatacgagatTGGTCAgtgactggagttcagacgtgtgctcttccgatctACTGGCCGCTTCACTG	Universal PCR sequence	Library Forward Primer With TruSeq Index 4
STARRseqLib-F5	caagcagaagacggcatacgagatCACTGTgtgactggagttcagacgtgtgctcttccgatctACTGGCCGCTTCACTG	Universal PCR sequence	Library Forward Primer With TruSeq Index 5
STARRseqLib-F6	caagcagaagacggcatacgagatATTGGCgtgactggagttcagacgtgtgctcttccgatctACTGGCCGCTTCACTG	Universal PCR sequence	Library Forward Primer With TruSeq Index 6
STARRseqLib-F7	caagcagaagacggcatacgagatGATCTGgtgactggagttcagacgtgtgctcttccgatctACTGGCCGCTTCACTG	Universal PCR sequence	Library Forward Primer With TruSeq Index 7
STARRseqLib-F8	caagcagaagacggcatacgagatTCAAGTgtgactggagttcagacgtgtgctcttccgatctACTGGCCGCTTCACTG	Universal PCR sequence	Library Forward Primer With TruSeq Index 8
STARRseqLib-F9	caagcagaagacggcatacgagatCTGATCgtgactggagttcagacgtgtgctcttccgatctACTGGCCGCTTCACTG	Universal PCR sequence	Library Forward Primer With TruSeq Index 9
STARRseqLib-F10	caagcagaagacggcatacgagatAAGCTAgtgactggagttcagacgtgtgctcttccgatctACTGGCCGCTTCACTG	Universal PCR sequence	Library Forward Primer With TruSeq Index 10
STARRseqLib-F11	caagcagaagacggcatacgagatGTAGCCgtgactggagttcagacgtgtgctcttccgatctACTGGCCGCTTCACTG	Universal PCR sequence	Library Forward Primer With TruSeq Index 11
STARRseqLib-F12	caagcagaagacggcatacgagatTACAAGgtgactggagttcagacgtgtgctcttccgatctACTGGCCGCTTCACTG	Universal PCR sequence	Library Forward Primer With TruSeq Index 12

## Sheet: ATAC-Seq Primers
Name	Sequence	Target	Purpose
ATACseqLib-R	AATGATACGGCGACCACCGAGATCTACACTCGTCGGCAGCGTCAGATGTG	Tn5	Library Reverse Primer
ATACseqLib-F1	CAAGCAGAAGACGGCATACGAGATTCGCCTTAGTCTCGTGGGCTCGGAGATGT	Tn5	Library Forward Primer With Nextera Index 1
ATACseqLib-F2	CAAGCAGAAGACGGCATACGAGATCTAGTACGGTCTCGTGGGCTCGGAGATGT	Tn5	Library Forward Primer With Nextera Index 2
ATACseqLib-F3	CAAGCAGAAGACGGCATACGAGATTTCTGCCTGTCTCGTGGGCTCGGAGATGT	Tn5	Library Forward Primer With Nextera Index 3
ATACseqLib-F4	CAAGCAGAAGACGGCATACGAGATGCTCAGGAGTCTCGTGGGCTCGGAGATGT	Tn5	Library Forward Primer With Nextera Index 4
ATACseqLib-F5	CAAGCAGAAGACGGCATACGAGATAGGAGTCCGTCTCGTGGGCTCGGAGATGT	Tn5	Library Forward Primer With Nextera Index 5
ATACseqLib-F6	CAAGCAGAAGACGGCATACGAGATCATGCCTAGTCTCGTGGGCTCGGAGATGT	Tn5	Library Forward Primer With Nextera Index 6
ATACseqLib-F7	CAAGCAGAAGACGGCATACGAGATGTAGAGAGGTCTCGTGGGCTCGGAGATGT	Tn5	Library Forward Primer With Nextera Index 7
ATACseqLib-F8	CAAGCAGAAGACGGCATACGAGATCCTCTCTGGTCTCGTGGGCTCGGAGATGT	Tn5	Library Forward Primer With Nextera Index 8
ATACseqLib-F9	CAAGCAGAAGACGGCATACGAGATAGCGTAGCGTCTCGTGGGCTCGGAGATGT	Tn5	Library Forward Primer With Nextera Index 9
ATACseqLib-F10	CAAGCAGAAGACGGCATACGAGATCAGCCTCGGTCTCGTGGGCTCGGAGATGT	Tn5	Library Forward Primer With Nextera Index 10
ATACseqLib-F11	CAAGCAGAAGACGGCATACGAGATTGCCTCTTGTCTCGTGGGCTCGGAGATGT	Tn5	Library Forward Primer With Nextera Index 11
ATACseqLib-F12	CAAGCAGAAGACGGCATACGAGATTCCTCTACGTCTCGTGGGCTCGGAGATGT	Tn5	Library Forward Primer With Nextera Index 12

## Sheet: PCR Conditions
RT-qPCR & ChIP-qPCR
1 cycle	40 cycles	1 cycle	Hold
95 C - 2 min	95 C - 20 sec	72 C - 3 min	4 C
	57 C - 30 sec
	72 C - 45 sec
Promoter-Proximal & Promoter Distal MPRA
1 cycle	30 cycles	1 cycle	Hold
95 C - 2 min	95 C - 20 sec	72 C - 3 min	4 C
	57 C - 20 sec
	72 C - 15 sec
ATAC-Seq
1 cycle	1 cycle	11 cycles	1 cycle	Hold
72 C - 5 min	98 C - 30 sec	98 C - 10 sec	65 C - 5 min	4 C
		63 C - 30 sec
		72 C - 1 min
